# Supplementary material for: Environmental pH modulates transcriptomic responses in the fungus Fusarium sp. associated with KSHB Euwallacea sp. near fornicatus
Source: BMC Genomics. 2018 Oct 1;19:721. doi: 10.1186/s12864-018-5083-1 (PMC6167834; doi:10.1186/s12864-018-5083-1)
Supplement: Supplementary file 2 — The nucleotide sequence of the non-redundant unigenes from Fusarium sp. (ZIP 20501 kb) [file 12864_2018_5083_MOESM2_ESM.zip]

Archive with 1 entries (1 files):
- Additional file 02 (UniGenes Sequences).fasta
