# Supplementary material for: Environmental pH modulates transcriptomic responses in the fungus Fusarium sp. associated with KSHB Euwallacea sp. near fornicatus
Source: BMC Genomics. 2018 Oct 1;19:721. doi: 10.1186/s12864-018-5083-1 (PMC6167834; doi:10.1186/s12864-018-5083-1)
Supplement: Supplementary file 2 — The nucleotide sequence of the non-redundant unigenes from Fusarium sp. (ZIP 20501 kb) [file 12864_2018_5083_MOESM2_ESM.zip › Additional file 02 (UniGenes Sequences).fasta]

>UN00001
GGGGGTGCTATTGAGATTGTCCCATGAAGGGGGTTACGCGTGTTCTTTGTGCTCCAAGAG
ATAGGTAGACGATGTCCGAAGCCCGATCCCAGCCTCTCTTAGCCAGGCACCACCAATTGC
GTAGGGTCAGTGCACCGAGCAAGCAGCAATTCAGAGTTTGGACTGACATCAATCGCCGTC
TTTGCCTTGTTTCCTCTCATCGGGGGTGCCGGTTCTGAGTCGGTGAAGAGCTGGCTAGGC
CTTCGACCCCCTGCCCGCTGAGGACCCGCTCTCCCTTGTCCTCCCATGGTTGACCAGACA
AGTTTCTCTCCCCTCCTGTCGCCGCCGTCGCCGCCGCCCGTCTTGGTGTTTTCGCTCCAC
CCGCCATCATGACTAGCGCTCGTAAAAAACAGCCTTGCCTACCTCGGCCGGCTTCTGCCA
ATCAAATGCGCACACTCGGCTCTAGAGGGTACTTGTTGTCGCCGAAAAGGTACATCTAGA
GATCCTTCGAAATCTTGATCATGACCGTGTCAACACTGTATAACGTGCTCCGCGACCTTG
ACGCCCGCGTTCATCGTCCCGGAACCCCACCGTAAGCTTGAGCCCGTTCCTTTCAAAAGA
TCTTGATCTCCTCGACTTTGAGCTTTGAAAGCTTCCGGTCTTGTGCTTCAATTCACTCCT
CATCCTCAGTTTCTTAGGTTTTGCGCTGTTCGCCTTGACCAATTCCCCCAACAGCAGCCT
TGTATTCTGATTGAAGCTTCACAAGTACAAACTTTAAACCATCTCAACTTTTGCTTCATC
TGAGCTTCTCACTCGCTTCAACATGACGACCCAGATTCTTCCCGCTTCCGCCAGCTCGGC
CTATGACTACATCATTGTCGGCGGCGGCACAGCTGGTTGCGTCCTGGCTTCGCGCCTCTC
CTCCTACCTCCCCGAGCGCAAGGTCCTCATGATCGAGGCTGGCCCCTCCGACTTCAACCT
CAACAACGTCCTCAACCTCCGAGAGTGGCTCAGCCTCCTCGGTGGTGACCTCGACTACGA
CTATGGCACAACTGAGCAGCCCAATGGCAACAGCCACATTCGGCACTCTCGCGCCAAGGT
TCTCGGTGGTTGCTCTTCTCACAACACCCTGATCTCCTTCCGTCCCTTCCGTCATGATAT
GGAGCGATGGGTTGCTCAGGGCTGCAAGGGCTGGGACTTTGAGAACGTTATGCGCCATGT
TGACAACCTTCGCAACCAGCTGAACCCCGTCCACCCCCGTCACCGTAACCAGCTGACCAA
GGACTGGGTCAAGGCTTGCTCCGAGGCCATGGGCATTCCCGTCATCCACGACTTCAACCA
CGAGATCAGCGAGAAGGGCCAATTGACCCAGGGCGCTGGCTTCTTCTCCGTCTCCTATAA
CCCCGATACCGGCCGTCGGAGTAGCGCCTCGGTCGCATACATCCACCCTATCCTCCGCGG
TGACGAGCGACGACCTAACCTGACTGTCCTCACCGAGGCCCACGTCTCCAAGGTTTTCGT
CGAGAACGATGTCGCTACCGGTATCGCTGTTACTCTCAAGTCTGGCGAGAAGCACGTCCT
CCATGCCCGCAAGGAGACCATCCTGGCCGCTGGTGCTGTTGACACTCCTCGCCTGCTCCT
TCACTCTGGTATTGGCCCTAAGGGCCAGCTGGAGGGTCTTGGTATCCCTGTTGTCAAGGA
CATTCCCGGTGTCGGCGAGAACCTCCTCGACCACCCCGAGACCATCATCATGTGGGAGCT
CAACAAACCTGTTCCTGCTAACCAGACCACCATGGACTCGGACGCCGGTATCTTCCTCCG
ACGAGAGCCCACCAACGCTGCTGGCAACGACGGTGATGCTGCCGATGTCATGATGCACTG
CTACCAGATCCCCTTCACTCTCAACACCGAGCGACTCGGATACCCCGTCATCAAGGATGG
TTACGCCTTCTGCATGACCCCCAACATCCCTCGTCCCCGCTCCCGCGGCCGCATCTACCT
CACTTCGGCCGATCCTACCGTCAAGCCCGCCCTTGACTTCCGCTACTTCACCGACCCCGA
GGGTTATGATGCTGCTACCCTGGTCCACGGTATCAAGGCTGCTCGAAAGATCGCTCAGCA
GAGCCCCTTCAAGGAGTGGCTCAAGCAGGAGGTCGCCCCCGGTCCCAAGGCTCAGACTGA
TGAGGAGATCAGCGAGTATGCTCGTCGCGTCGCCCACACTGTCTACCACCCCGCTGGTAC
CACGAAGATGGGTGATATCGAGCGCGACGAGATGGCCGTCGTCGACCCCGAGCTCAAGGT
CCGCGGCATCGGCAAGCTGCGCATTGTTGATGCCGGTATCTTCCCTGAGATGACCACGAT
CAACCCCATGGTGACCGTGCTCGCCATTGGTGAGCGGGCTGCCGAGCTCATTGCTGCCGA
GGAGGGCTGGAAGCCCAAGCACGCCCGCCTGTAAAAGGTCGGGAAGAGGTTAGTGTGATG
CCTGTATAGGCCTCTCGGAACGACGGCGTATGTATGGATACCAGGTGTTTGTATGATTTA
ATGATTAGCGCATGTTTTCTACGACAGATAACAGCCATGGAGAGTATGATACGGCACAGG
AATGCCGCCAAAGAGGCATGATTGCCAACGTCGTTTGTTAGATAAATTCCAAATCTGTTT
TGAGAACAACTTTCGGAAGTCTTTGACCCGATTCCGTGCGGCGGTGATGTTTTGCGATGC
TCTCAGTGGCTCGGATAATCAACAAGCCTGACGTAGCCATTGGCCCAAGCTTTTGGTCAG
CACCAAAATAAGATTGGCCGAGGGGACGCAATGGTAGGTGGAACGCCGGGCCGACGAGTT
TGTTCCAGCAGAGCAAGGTCTTAATTACACCTGAATCAAACCCGAAGCAACTGGAGGCGA
AAACGTTAGTCATGATGAAGATAGCAGTTTCTGATATAGATTAAGATGCCGAACGATTTC
GAAGGGTCCCGGATCTTCGGGTTCCCTGCGTGATGCATCGGTTGTGGGATGGGATTCCCA
GGGATCGACAGAGAATCAGAGATTAGGAACCACGGCCCAAAGCTGCCATCATAGAACACC
ATGTGATTGATCGAATGTCATGCATCATACGGATGATTGCATACTACCTTCTTTCCGAAC
CCTGTATGCCGTCCATAGATAGATTGAATTCATTGGAGGTGGCAGACGAGTAACCCTGCA
AAAGGGTCCAGATCAGAACGGTCGAGATGGACGCTCGCGACGAAAGCGAGGTGAGACGGG
TGGCTCGATCTTGTCGGTGATGCCGCTTATTCTTCGGCGATGAAAGGAAAAAGCACGGCT
GCGCGACGAATCTAAGGACGGATGTGGCAAACTCATGGGTCGTGGCCCGGAGAGCCGTAC
TTTCATGAAGTCTGGAACAGGAAAGATGTGGGGAGCTACCGGGATTTTCGGGGCGGAGCG
TCTTGGACCGAGTGGATGGTTTGACGGATGTCAGGGCCGAAACGTGCTTCGAGATCCACT
CATCCCGCCCTCACGGCGTTTGTTCAAGGTCCATCAGCATGGGGCCCCTCTAGAACAGAG
ACAAAGCAACCGCGGAGGCAACGGGAGAATGACCTTCTCAGAGACCCGGTCCGCCCAGCC
GTCTGCTAAAGGAGGCCCTCGCTGAATGGGGCCAGGCGTTTTTTGTGTGAGCTTTATAGA
AGCAACCGCTGCAAGTTGAAGGATGAATGGCACGCGTTGGCTTCAGTCCTTGGTTTTCGA
TCCTTGGTCCATGAATTGATTCAAGTTCATCCAGTTCAATATCCCCATGGAGGCAATACC
CAGGTTACGCGAGGTTCTTATTTCTTTTCTTCTGTTAAACCGTTAACAAGCACAGGCACC
TCTCCACGACCATCACTCGAGCAACATCTTGGTTACCCGTCCGCTTGCACATCAACATAG
CCATCTTGCACCGCATTTTCCAGAAGGGACGGCATTGGCGACAGGAGTCATGGCTACACC
ATCAGTTGACCTGCCTCCACCATCTGACGACGAGGTTGCAGTGCCCATGCTTGACCATGC
TCCAGGTCTAGCGTCCGCGATTGGCGTAGCGGCAGTGGCAGCCGTGGCTGGACACCAAGT
TCTCGGAGGTGACCTCCCCCGGAGCATTGACGAAGATTTGTGCCACAAATCATGCGACGG
CAACGACAGTGACAGCAGGGAAAGAGAAGAAGACGGCAAAGGGCGACAGCACGACGAGGA
GAAGAGGAGAAGAAGGAAAAAGAAGAGAAACGTTCGCGAGGAGAATCAGCAAAAGGGTCT
AAGAGAAGCCCAAGAAAAATGGGATGCGGCAACAGCTATGGTTGCAGTAAGAACGGAGGC
AGGAGCGGAGGCGATTCCGGGGAGTGTCGCATCAAGAGGAGAAGGAGGAGCCGCCCTTGG
ACTCGGAGTCGGAGCTGGAGTTGGAGCTGGAGAGCCTGAAGGGGTCCTTCCGTCGCCTAG
AAAAGGCACCGATTTGGCAGGCCAACAGGTCAGAGCTGCGCTTTCTCGCTCCCGCCTGGC
TCGTTCAAGCCCCTCATCCCCAAGCTTGGGCTCCCTCTCGGTCACAGGCACAAGCTCGTA
CCATCTCACCAACACCAACACCAACACCAACAATCTTAGCAACTACACCCAAGGTGGCCG
CATTACAAAGCCGCGACATCGCGCCTCTCTTTCAGCGTCAATTGCGGCGTCTCTTACGAG
TGCTGTTGCTGCTGCCGAAACCGCAAAGTTCACTTACGGAGCAAAGGTTGCCGCGACTCT
GGCTGCCACAACAGCTGCAATGGTGGGGAATCTTGCAAGCACCACTACAACGGCCACGGC
CTCGCCAAAGCTTAAGCACAACGGCCTGCCAACGTTACAGACGACGTCAAAGACTACGGC
GTCCACTCCTACCGTTACCACCACAAACTCTACTGCCAGGGAATCTCCTGTGCTCTCTTT
CTGGGGTCCCGAGCCCATTGCGCTGCCTTCGCGTTTCGCTCGCATCAAGCGCAATCTCAT
TCGCGGGCATGAGGCCGAGCTCAAAGCCAGCTGGACCCGTCTTATTACTGCTCTCCGCGA
TGAGGTTGGCCGTATCGAAGATCTCGGCGCTCACTTGATCCCCTCGATCGAGTTTTCTGA
TATTGACAATGAAGCCCAGACTGCCCGCTTTGGCCATGATCTGAAGCGTTACGGTGTCGG
AGTCATTCGCAAGGTCGTTCCACGAGCAGATACTGATACTGCTGTCCGCGAGACGGTCGA
TTACCTCGACAGCAAGCGCCACATAAAAGCGCTCCAGCACGACCCAGCATGTTTCGATTT
CTTTTGGACCCCGGCTCAGGTCCGCTCACGCGCACATCCCAACGTCCTCAGCGCCCAGCG
TTTTATGATGGGTTTATGGGAAATAGGCTCGGATGATCAACTTGTCACTAGGCTACCCAT
TACCTACGTCGATCGCATTCGAGTACATGGCAATACGGAAAACCAGTCCAACGGTCTCAA
CGTACCACCTCTTGAACCCCCACAATCTGCCGACGACTGGATCCAAGCTCTGCAGTCTTC
GGCCGGGATCATTGCTCAAGTTGACAATGGCTCTCTGGAGCGCTGGGAACCTGATGGCTA
TCAACATGCAGGGACCTACAACCACATTTTCCACGGCCGCTGGGAAGACCATGATCCATG
GGAATGCACCAGTCGTACCTCTGTGACGACAGACCTTTATAATGGTTACGGTGCCTGTAC
CATTTTCCGCATGTTCCAAGGCATCCTAGCCCTTTCTACGGTTGAGCCTGGCATGGTGCG
CCTGCTACCGTCACCCAAGTTAGCAACGGCCTACTATCTGCTTCGGCCGTTCTTCACCAC
CAAGAACCCTCCTCCTGAAACGCGTAGCGGGCCTGAGTGGGATGCCTACTTGGCTCCTGA
GAACTGGCAACTGCAGCAAGACCCCGACTCTATCATTCACGGTGCTGTCCCGGGCCATGC
ACAGAGAATCACGGAGATCTGGCACCCACACTTGCATTTGAGAAGCAGCATGATCACATT
ACCCACGCTGCAGCCCGGCGACTACATTCTATGGCACCCTGATCTTCCATACTATCTCTC
CAGCAACAACTATGGTCTCAAGACGCCGAGCGGTAGCAACAGCGAAGTCAGTATGCTCGT
GTATATGCCAGCAGCTCCTCTCACACAAACCAACGCACTCTACCTGGCCCGACAGAGAAA
GGCGTTCCAAAGAGGCCACCCTGGTCCTGACTTCGACTCCACCGGGAGGGGCATAGTTGA
AGAAGACTCCGATACGCGACCTGGAGAGAAGGAGATTGCCGACGTTGGTGGTCCGGCCGC
ATTGCAGGCCATGGGCCTGGCTCCTTGGGAAGTCGCTGGGACCCGTTCCGGATCGCCACC
CAGCGACAAGGCCAAGTCCAAGGATGAGGAGGACGTGGATATGGAGGCTGAGACCAGAAG
CCTGATGAGCTCTTCCTCCGTCTCCCGAGCTGAGGCCGAGGTTGTGCGTCTGGCCAACAT
CATCCTTTTCCCGGACCGGTCAATGATGGGATACTCAGTTTAAACACGGGTCATGTCCCA
ACCGATTTTTTCCCCTTTGTCATGTCTTTTCTTTGTTATTTGCCACGGCATGTTTACGAG
CTGTGGATCAATATGGGGATGAGTTGGATATCGGTCGGAATGCATCACACGGAGTTGAGG
AATTGTTCACGGGAGATAGACAATTACAGTCGTCGCGTTTAATATTTGACTGGATAAAGA
GGCGGATTTCCATTTTAAACGATTAAGAGCTCTATACCAAAGACCACTAGAAACGCCGCA
TCCCCAACGCCTGTATCGCAGATCTGTACTGAATCATCCAACAATTTCGTCCAAATACCC
AACAATGTCCGACACCAAGCAGGTAGCCTCATCAGGCGACACTTGCTTGCGTGATCCAAA
TACCCCAATGTCTAGTCGCGTGCCATGAATTGAAGCCTCAATATCTATTGCCAGCGGAAT
ATCATTTCTGACAGCGTTCTGTTGGAGCCAACCGTGGGAAAGACACGATGCATGCTCGTT
GTCATTGCCAGTCCCGTCAAGTGCTTCAGCAGGCAGCACCTTAATGGAGTTTTCGGCGGA
TTCTATGTCATGGGGGAGACTGAGAAAGTTCACAAAGGAGGTGATCTGGACACCGGTCCA
CTGGGCAATCTCCCAAAGACCAACATCTGCCCGCCCATTCGAGACAATGAGATGAATGTC
TTTCTGAATGGCTTCTGCAATGGCAGCCAAGGGTCGATCGGTGGGTGCGACCACCTTGAG
CGGAACGAGATTCAATGTTGGGTAAGTTGGAGGAAGATCATGATCGACACCTCTGTTGGC
GAGATACATGCCGAAGACGACAGACTGAGTCGGGGCGTAGTCATTTCTCGAGGCAAGAAC
CTTAGCATATGCAGCGAGGAAGAGAGACTGGATGGATACACCGGTCTGAGACGCCAGTTT
CCGAACGTGGGCAATGTTGGAGGTGGCGGACTTTTGTAAGTGTGATACGCGCTCTTGGAT
ATTGGCCGGTGACTCGGTCTGTTCCTTTGCTGGGGTCGCGTCCTGCAAATAACTCGTCCA
GAAGTCTTTCCTGGAGTTCCTAGCAGTGTCGGTGGATTGGCTGACGACAAAGTTCCTCCA
TTGTGAAAGACCCTTGTTGGGGTGGGCAGAGTTATCTTGGAGGAGCTCAGAAAGTCGCTG
CAAAAGGGAAGGGAGAGCGACTCCATCGTAAAGAGCATGATGAATCTTCAAACGAAAAAG
CCAAGACTCATCATCTTGTTCCGTGACATGGGCGCTGACCAGTGGCCCAATAACACCATT
TGGCTTGTCACGCAGCTCAGATGTTGACAGCGGAATTCGATGATTCTTGAGGATAACTTG
CAAGAATGGGAGTGAAATAGAGCCTGTGGCAATAAAGCACGTCCGCAGGAGAGGGGATTC
GGAAACGAGGCTATCCCAAGCTGTCTGGATGACTCCCATACCGAACGACTTGTCGATTCG
GCAGGGGAACTCAGGATAGAACACTGAGCCTTCAGCATTCTGCCAGGCACTCAGCATGTA
AACCTGCATTGGAAGCGCAGGGAGGACTTCAGCTTCTGCCTCTGCAATGTTGGAGTCACT
GAGGAGCTTGCCCACGTTGACATCCTTCGGCGGCACCCAGTCTTCGGAACTTGTGGGCAA
CTGGGTTCCGTTCGTCAATGCACTCTTCGCCTTGTCGCTCATTTCGGAGATGTGGGCAGC
CTTGATGAGATCCTGAGGTCGGAGATTCAGACCTCTCTTTCGAAGAAGAGACGAAACCTT
GATTGCGCTGATCGAGTCGAGTCCGAGATGGTAGAGGCTATCCGACAACTTGATGGACGG
AATCGGGACGTTGGAGACTTGGTGAAGAACCTCACGAATCTCAATTGAAATGTGGTCCCA
ATCCTCGACGCCGTTGGATAGTTCTTCAATCGGAGGAGCATCATCAAAGCCAGCGGTGTC
CTTGAGGGTCACAGCAGGCATTCCACAAATGGATACACCTCTGTCTTCAAAGGACAGGAT
ATCCGAAGCACTAGACTTCATCAAGAATTCCATGATGTTGTCAAGTGTTGACATCAGTTG
TTCGGGGGATCCTGCCAGATTGTACTGAGGTTGATGGGCAAATCTCCAGACCAGTGCATC
AGACATGGCCTCAGCTTCCACGCAAATCGGGTACTCGGTAGCAGAGGATCCATCGACAGA
TTTCAAAAGAACCTGACTTAGATCATTGTTGGATGATGGCGACCTTTGGAGGATGAAGAG
AGTATTGAAGAGACCTTGCCCACCAATGTTCGTGGCCAACTGTGCTTTGCGGAGTGGGTA
GTGTTGGAACTCTCGAATGTCGCCCATGTTCTCTTCCAGGTACTGAAGGAACTCTGAGGG
CGAACCATGCAGGATGCAACGCAAGGCGACGGTGTTCATTGTCGGGAACACGAGGTTGTC
AGCTCCATCAAAGTCCCGTCCAGACATGATGATGCCGAAGGTAACATCGAGGCTCCTTGT
CTGTTGAGCCAGCGTAATGGCCCAACAGGCCTGGCACAGGGCTTGTAGGCTGATGGAAAG
CTTTTTGCAGAGGGAGTTGATCTCCACAAGGCCAATCTTTGACCTGAACTCCCGTCTTTG
CAACTCGTCTGTAGTCGGAGGAGGGCCTGACTTTTGCTTGGAGACAAGTGTAGGTGAAGC
GCCATCCAAGTATTGCGTCCAAAATTCCTGAGCCTCGAGGCTTTCAGACTTGGAGATTCT
CGTAAGGAACTGCTCCACAGGCGGCTGCGACACTTCTCTACCCTCGTAAATGGCTTGAAG
ATCTTGGAATAGCAAGCTCAGAGACCACCCATCATAGAGCGCATGGGCCATGGAGAGGAT
GACGAATCGTTGAGAACCCATAGTCGCCAGTCGCAGTTGGAATATGTTGCGCTCGCCATG
CCCTGTCCTGGCAAGTTCCCTTGCGGAGGAGGTGATGCGATTCACATCACTCAACTCCTG
CAATGCCACCATGTCAATGTCAATATCCGATGGCTTCAACACAACTTGACAATATGTCAT
CTCGAGGTCCTGGTTGTCAATCTCGAAAAATCCTGTCCTCAAGATCGGAGTGCGGCGGAC
AAGTTCTTTCCAGGCCGCCATGAGCTGATCGGTGTTCACGGTCTCCGATACCTCGAGGAC
ATCATGGTTGAAGTAAGACTCGTAATCAGACTGGATCATGCCTGCAACGATTGACTCTTG
GAGATGGGTTGAGGGGAGGACAGACTCGACAGTCTCCAAGTTCAGGCCAGAGTTTTCGAG
ATGCTGCCTCAGACGACGCTTGGTGTTCTCTAGAGTGTCTTCTTCCGCATGGTTTGACGA
ATCGGAAGAAGCAAGGTTGCTCAGTTCAGTGATCATTCTGGCAATCGTTTGATAGCGCAT
GATTTGCGACGGCGGAAGACTGATGCTTCTTTTCTTGAGTTTGGCTGAGAGTTTGATAAC
ATCAATGCTGTCAAGGCCAACTTCCAGAACAGAGATCGTCTCAGTGACGTCTGAAGTTGC
AACATGGGCCAGCGTAGCGATTTCTTCTTGGATCGCTCGAGCCTCCTGGGTCCATTCGAA
CTTGATCTCCTCTGCAGGTGCCGTTGGAGCGTTTCCAAGGGATACGCCATCGACGGGTGA
TTCTTGGACATCAAGAGTGGGCACTTCGCTGTCTGGGGATGATGCCATAAGCTCAGCATC
GCGTTGGACCTCATCAAGGATCTCGTTCAGCTTTGATGAGGACGTAATGTGTCCTTGTGC
GACAAGCGTGAGCCGGAGTTTGCCTGAACGCGTATACACAGCCTCGAGCGCCAGAGGGTA
GTCAGCGCTGGAGTGACCATCAATAATGTCCCAGGCCTGGCTGTCCTCCTGAGCGGGCTC
GATTTGGTAAGTGAACAGGTTGTCAAACAACGCCTTTCCGTTCGAGCACCACTTCTGAAC
ATTTTTAAGGGAAACGTGCTGGAAATCGAGGACTGAAGCGTTGAACTCGTGGCAACGTCG
AACCAGAGCCGTCCATGTCTCCTGTGAGACTGCTTTTCGGTAGAACGGAACCGTATTGAA
CAAGGGACCGATGGTATACTCGACATCTGCAAGACCAATGGCTCGCCCAGAGACGATGAC
ACCAAGGGTCGGCTGGCCAAGACAGAATCTTTGTAGCGCAGAGCTCCACAGAGCCATCAC
CACTGCTTGCAAGGTGACATTCTGAGACGAACGTATCGCTTCTAATCTCTCTGTTGGGAT
TTCGCGTACAGCAGTGATGGCTATTTCTGGTTTCTTCTTCTCTCCAAACTCAGGCATCGG
TGTGAAGGACCAGCCTTGGAGATGGTCTTCCCAGAACTGTCTGCAGCTCTCGTGTCTGAG
CAGTGGACCGTGGCTAAGCGCTTCCAGGAAGGGTGCGCCGCGGGGTGTCTCCTTGTGAGT
GTAGACAGCAGCAAGTCGGTCCATCATGAGATCGAAACTGTTTCCATCGTACAGAGCATG
GAAAATGTGAACAACGAGGAGCTTGGACGTCGGTGTCTCGACATAAGTGAGCAACAGTGG
TGTGTGGATGAGAGATCCGTTTTGCTCAATCCAGTCCTTCTTTTGATCCTCTAGGAACCC
TTCAACAAGTTCAGGGTTCTCGAGATGGCGCTCTCGCCAGGGGAACCGCCGTTTTGCCAG
AGCAGCCTGGACAAACCCGTCGGTTGTGGGAACAAAGGCAGTCCTCAGAATAGCCTCCGA
CTCGATCAGGTCCTCCCAAGCCCGTCGCAACAAACCCACCGAGGTATCCCGATGAAGCTT
GAGCTCGAAAGTGTTGAAGTACACGCCTCGTTGGTCACTGGTCATGGACCTAGAAATGAT
GCCTTGCTGCAGGGGCGAACAAGGAGCAATGTACTCGATGTCCGCGGGCTTCACGCCGAG
ACTTCGGCAAACCATTCCACGATATCGATGGCCAAACGCCTGGATGGACTGCTTCACTTC
CCGAACGAGCTTCTCCTGCTGGGTAGAAACGCCCCTGGCCAGAGAATTGGCAAGGTCGCC
AATCACGGGATTCTTGAGAAGAAGAGCAGGGGAAGCTGCTTCGAAGCCACGGGACTTGAG
GAGGGAAGACAATCGTAGAGCGGTAATTGAGTCCACGCCCACATCAAAAATACTGGTGGA
TGAGGATAGATCCTCCTTGTCAGCTCTGCTGAACTCTGCAATGACCTCAAGTAACTTGTG
CATTACGCCCTGGGCGGCTCGGGAGATGGGGGCAGTTGAAGCGTGGGATAGTTGCATGAG
CTTCTCGGGAGACAATTCAGCAAAGAGTCTCTTGAGATCCTTGATCTCTGCCTTGTTGTT
TGGGGAAAGTGGAATGTAAGGTAGCGAGAAGATGTAGGTGGGCACCATGTACCCTGGGAG
TTTCGCGCGGCAAGCCTCCTTCGCCTGAGCACCCAGGCCTTCTTCGTCCTGAAGGATTTC
GAGAGGCCCCTTGGTGGACTGTTTGCCAACGACAAAAGACACGAGAACGTCTTTTCCGCT
CATGCCGTGTCGAGCGACAATGGTAGCCGCGTCTTGGACATCGGCAACACCAGTTCGGAT
CGCGTGTGTGATCTCGGCAATTTCGAGTCGTTGTCCACGAAGCTTGACCTGGTCGTCGGC
TCGACCGAGGAAGTCAAAGCAGCCATCGTGCAGCATGCGTACAAGATCTCCAGTCCTGTA
GACTCTCTCACCAAACTCTAGGAGTGTCGGGAACCGCTCCTCTGTGAGCTCAGGTCGGTT
CAGGTATCCCTTGCCGACGAGCTTGCCTGATACGCACAGCTCGCCAACGCCACCACGGAG
AACTGGGGTGTTGGTGTTCTGCCGGAACACGAATGAGCCAACGTTGAGAAATTGTTTTCC
GATATTACTCGGGCGGCCAGTGATGGGAACACGTTGAAACATTGTGACGCCGATAGTGGC
TTCTGTTGGACCGTAGGCGTTGTAAATGACTGCCTTTGGTCCCCAAGCATCTAGGATTTC
TTGCTTGAGCTGCTCGCCTCCGGTGATAAAGACACCGCGGCAGAGGCTTGGGACCTCATC
TGGATGTGTGAGTCGAGCCAGGCTTGGGGTGAGATCGATGTGCGTAATGGCGAGTCTGTT
GATGGTCGCAGTCAGGTCGTCCAGAATAAGATCCTTGGGAGCTGCAACAACGGCGATTCC
CACGGACCAGCTCCAGTATTGTTCAAGGACTGACACATCGAAATGGAGAGCAGCAAACTG
CAACCACCGTGAGTCATTATCCCAGTGCCCTTTGAAGAGATCTTGGAAGGCCATCATGGC
CTGGACCGCGTTCTCGTGCGTAATCTCGCAACCCTTGGGAGTTCCTGTAGTTCCAGATGT
GTAAAGACAGTAGCAGGTATCGGCTGGAGTAGCAGTCGGCTGGAATTCCAACTGGCTATT
ATCTATTGCGTCCAAGGCATGCTGATCAATCTTGACAATGGCGGCATCTGTCTCAAAGTC
CAGGGTCTCTGGGTTTGTTGTGAGCAGACAGGGGGCCTTGGAGTCACTAAGGATAAACTC
CTTCCTTGCCTTAGGCGCCGTAGGATCGAGAGCAACAAACGAGCAGCCTGCTTTCAGGAT
GCCTAGAATCGAGAAGTAGGCCTCTGGACATTTGTCGAAATGGATAGCGATGATGCTGCC
GGCAGCGGCTCGGCTGTGCAGCATGTTTGCCACCTTGTTTCCCATAGAATTGAGCTGCTG
GTAGCTCCATTGTTGCTTGATGGGATCTTCCCCGTTGAATCCTGACACAAACTCAAGGGC
AAGTTTCGTCGGGTGGGAAATTGCTCCCACCTCCACAAACTGATGCAGCAATTGCACGGG
TGCTTCGAGAGTTAGCGCGGCCGCAGGCAGCACAGAGTACAGACTTCGAGACTCTTCCCA
AGCATCATCTTCGTTTCCAGCAATGTTGCAAGCGATGTGAATCAACGAAGCATCAAATTG
TTCGGCCAGGAGCTTGGCTTGCTCTTGCGGAAGGATGTCACTGTAGTAAGTGATGCAGAG
GCGGACTTGGTCGTTTTGCACCAGCTCAATCTCCAAAGAAACTGGGTATTCTACCATTGC
CTCATCCTTGACTAGTCGCCAACGTATAGATGATGATTCTGTGTCGGGCATCTTTTGATA
GGCGATGAGCGTATCGAAGATAGGACCAGCTGGATGGCCCAGCCACTTCTGGACTTGACT
GAGTGAAGAAAACTGATGCTTGTGCAGGTGCTGGTTGTATTCCATCATGTAATTCACCAG
CTCAGTATTGGACGACACATTGCTCGCCACGATCGGAACTGTGTTGAGGCAGGGAAATGG
GGCATCCTTGGTTTCGTCCACAGTCCTGCCAGAAAGGGCCACACCAAAGACCACGGAATT
CTCGCCCAGGTAGGAGGACAAGACTCGGGTCCACGCTGCTTGAATGACGGCTTGAATCGT
GATGCTTGAGGCTTGAGTAGCTCGCCTAAGCTGCGAATAAGGCAACGCCGAGGTGATTGT
GTCGGCCAGGACCTGCCTCTCCTCAACTCGCAATGGTGTCATAATAGGGAACTTGTTCAC
GACAGTCTGGCTGGCCTTGGCTTCCCAGAACTCCCGCTCTGAAGCTTGACCCTTCAATGA
CTTGCTGAGGACGGCAGACACAGCAGGCTCGACCTTCAGTACTGGCAATGGCCCCTTACC
CTCCAGGAGTTGTGAGAGATCATCCAGCATGAGGTGAAGGGATGGCGCATCATACAGGGC
ATGGTGCATGATCAGGTTCATTCGAGTCTCTTCAGAACGCTGGCTCACAACCACAGCCCA
GGGTGGCTGGTGCAGCGACTTCTGGACGTTATTGCCCAAGTCGGCCTTCAATTGCAAGAG
GTCGACATTGTCAAATTCTCCAAGGCGCATGGTCTTCAAAGGCAGAGTCGACGATTTGGA
AGTGTGTCTAACCATGGCAAAAGAGGTGTCGGGAGAGTTGACAGGCACAAACCCAGTTCT
GAGCATGGGATGCCTCTCTTGGAGCGCCGCCCAGGCAGTCTCCAGGCTTTGAAGAGAAAT
ATCCTCCGAGACGAGGTAGCTCACTGCGTTCAGATAGTGATCTCCTCGAGACTGGATGAA
CGATGCCAGCATGGCAGATTGCACAGGTGTGCAAGGCAAAATCGCCTCAATCTCAGCGGT
GTTGGGCAAGTGTTTGGCAACATCTGCAGAGACCTGGCGTGAAAATTGCTCAAGATCGTA
CTCCTGCGCATCTTCTGGCTCAACCTTTGAGGAGTTCTCCAAGAGTTTTGCTGCGATCTT
AGAACAGCTCGGACACTCAATCACGTCGGAGGCAGAGATGGTGAATCCTTGCTGACGAAG
AATAGACGCCACTTGAACAGCATTGATGCTGTCCAATCCAAGTTGGAAAATGGTTGTGCG
ACGATGAATTTGGCGTTCAGACACTCCAGACAGCGTTGCGAGCACCTGACGGACCTTGCG
CTCGAGATGGCTCCACTCCTCTTCGTTAGAGGAAGACACTGTGATCTCAGCCTTCTCCTG
TCGAGGCTTAAGTAGATCGAATATCGATTGAAGAGATCGAGGGAGATTGGTTCTATCCAT
CAATGTGGCGTGCGGAGAAAGGAGTATGGCCCTTAGCATGAGTTTGAATACATCAGCCAT
GGCAGTAGCAATCTCTTCGGGCACTATGCTCATGTCACGATGAAGGTTGATGACGAGGGA
GTTCAAGCTCGGGCATGGAACGACCTCGCAAACCAGAGGGATATCCATGTCTCCAGAGTC
GCCTTCAAGCGTCCACACGTCCTTCTCGATGTCTTGCAGCGGCTTCTGGAGCAGGAGCAG
CGTATCAAAGAGATGCTTGCCAGTACGATTGACAGTCCGCTGAACCAGACGCAATGGAGT
GAATTGGTATGCGAGCAAGTCCGCGTTCAGCTTTTGCAAGTGTTTCACGAGGTCGAGATT
GCTCCAACTCGCGGTGAAGTCGGCTCGGACAGGAATTGTGTTGAAGCATGGTGCAACTAG
CCTATCAAGACCCTCCATATTCAGTGTCCGGCCACTCACAACATTGCCGAAGCAGACGTC
AGGGCGGCGGTACGCCATTGCAAGCACAGTGGCCCAGCTTGCTTGGCAAATTGAAAGCAG
AGTGGTGCCGAGGTCACGAAGACGTGCCTGAAGCTCGGTGAGAGGAAGGTCCAGAGATGT
TGTGTGGGTGCTTTGGTCCATCTCGCTCGTTGTGGGTTGAGCAAAGAGAGTGGAAGGACG
GTAGCCTTGGAAGTGCTGCAGCCAGAATTGCTCCGTATCGCTGGGCAAGTTGGTAGATAT
TGTCAAGAAGTCGCTGTAAGACACTGGCGGCGGTAGCTCTGCACCCGCAGCCAGTGCTTC
CACTTCTTTCAGGAGTCGCTCCATGGCTACGCCATCGTAGAGAGCATGGTGACAAATGAA
GGATAGGAACTCTGAGCCTCGGTATCGCAGCAACGCCAGAGATACTGGAGGAGTCCTCGA
GTCGACTGGGTCGGGAAGTGTCTTGAGATGCTCTTCAATGGCTCCATCGAAGGATAGTTG
GTTGACATCCAAAGTCATCCAGGGGATGTTCCACCCTTCAAGGACGATCTGCGCAATAGC
TCGTTGAGAGTCCGTCGTAGTCTCGAAGCAAGTCCGAAGGATATCATGCCTCTCGACCAT
TGTTTCCCAGTACGACTTGATGGCAAGGGAGTCCATACTCAGTCGTAAGAGCACCTTGTT
ATAGTAGCCTCTTTGTCCGCGGGAAAGCATCGCCTCTTGGAGTGGTGTGCAAGGCAGCAC
CGCCTTCACAGCCTTGGACTCCTTGGCAAAGACTTCCTTCAAGCTATCTACAAAGGTAAG
AGGGAAGAACCCTTGGTGATTGTTTGCAACAACGTAATCTTGAGACTGGGCGTTTTGAGA
GATGAAATGGCCCAGTTGCGCAACGGTTGGGTTGCGCAAAATCTCCGACACTGCCACTCG
AGTCTCTAGGACTGAGTTCAGAGCACGACCCAGGTCAATCGCAGAGATTGAGTCAATACC
GAGAACCGTGAGAGGAGTCCATCGGCCAAACTCATCTCTTGACACCTTGGCAGATTGCAT
AATCGCCTCTGCGATTGCAAGTTCAGTCTGGCTCCAATCCCCATCGTCTTGGGCACCTAG
AGAGGATTTTGAGGCTGCCTCTAGATACTCTTGGTCAAGGGCTTCGAAGCAGGCGCAAAG
TTTGCGCTTGTCCACCTTGCCACTAGACGTGAGAGGAACTGTAGAGATGGGGATCGAGTA
TGAAGGGACCATGTAGGCGGGGAGCCGTGACTGCAAATGGGCGATGAGAGACTGCTGGGT
CTCTGCATCAACCTCCAAAGCGCGAAAGGCAGAAGAGTCGTTCTTCGGAACGAAAAACAA
GGCCAGTTGCTCGGGTGCACTCTTCTCTCGTCGAACCAGCAAAGTCACGGCTGAGCTTGC
CAGAGATGTTGAGGTTGCTACACTGTTGATCTCGCTCGTCTCGATTCGTTGGCCTCTGAG
CTTGACCTGGTCATCAATGCGACCCAAGATCATCAGAGATCCGTCACTCAGCATGCGTCC
CATATCTCCTGACCTGTAGAGTCTGCCATAATGGGGGTGTTGGATGAACTTCTCGGATGT
AAGATTCGGCATGTTGAGGTAGCCTTGGGCGACCTGCGCGCCTGCAAAACAGAATTCTCC
AACCCAATTGAGAGGAGCAGCATCATGGCTCTCTGGGAAAAGGACGACGACAGAGGTGTT
CGGAAACACATGTCCAAGGTGCTCAATGTGGTCACCTTCTGCCATCTTCTTGATCGTGCA
AATGTTTGTCGTCTCTGACGGGCCGTAGCCCTGCCACAGATGTTGTTGCCATCGATCAAA
CACCGATTGGGTCATGGGTTCACCGGCTGTAACAAGAAACTCGACACCAGGCGTATTGCG
AGGGTCCACCAGGGACGCCACCGTGGGTGTCATACTGAGATGTGTGATTCCCAAGTCACG
AATTGACCGTTCAAGATCTTCGAAAATTGTGTCGTTTGTTCCAGCACAGAGGCACATGCC
TGCGTACCACGTGTAGAAGATCTCAAACACAGACACATCGAACGCTTGTGAGCATGTTTG
TAGAAGACGGCCCTGTGAGTTGGATGGTCTCGGATACAGTGTCTTAAGATACTCGATATT
GGCCATGATGCTGTGTTGTTCAATAGCGACACCCTTGGGAATTCCTGTCGTTCCAGAGGT
GTAGATTACGTAGGCAAGTCGAGAGCCATCAGGGGGGATCCCAGGGTTTGTTGTAGGGAA
AGCAGTGAGGGTGGCGTTGTCGATGTTGATTAAAGAAGCCTCCGATGAGAAAGCTGTCTG
GTTGAGAGACCCATTGTCTACAACAAAATGCTCAACTTCAGCTTGCCTCAAGATCTCTTG
AATTCGTGCAGAAGGAGTAGAAGGAAGGATTGGAAGATATCCACAACCGCATTTGGCAAT
GCCCAAGATGGAAGCGTACAAGCTAGGTGACTTGTCCATGATGATGGCGACCACCTGACC
AGCTTTGACGCCACAATGTTGCAAATACCAGGAAATCTGATTCGCCAGAGCATTCAACTC
CTGAAACGACATTGTGGTCTGCTGAAGCCCATCTTCAAAGGCATTCGCAAAGACCAGCGC
GTCTAGGTCTGGGTTGCGACTTGCTGCTTGCTCAAATGCTCCAGCCAAATCCAGAGTTGA
TTGAGACAAGGTCGGTGTCAGGTTATCGATCGAGGGGTCGCAGGTGACATTCCTCTGTGT
CCATTTGATATCCTTGTGGGGGTTCTCCAAAAGCAAAGAGACAAGGGACTCAAGCTGATC
CATCATGTTCTCAACTGTCGTTGACGATGAGAAAGCTGTTTGATACGTAACCTGAAGGGA
GAAGGCATCATCTGTTGGCTCAACCTCAAACAAGATTGGTGTTTCCAGACGATCCAAATG
GTTGGTCTCCTTGACCACATTTCGGGCACGTTCCGAGCTGTTGAGAGATTCTTGATACAC
AAAAAGGGCGTCATAAAGGCTCTCACCCGGTTGCAGGCCTGCGAGTTTCTTGATCTCAGA
CAGCGAGATTGTGCAATGCTGCATAACCTTCCTGTTGGCAGAGTGAAGACTGTTCATGAG
GTCGAGGTTGGCAGTCATGGTATCGAGATCCGCTCTAAGTGGCAGGGATGCAATGCAAGG
CCCAATGATGTTCTCAATGCCCGCAACAGGAATAGTTCTTCCAGATGTCACGGAACCGAT
GGAAACATCTCGTGTCCCCATGACGCCAGACCAAAGAAGGACCAAGGACGCCTGAAACAG
AACTTGGGGTGTGCAGCCCAGTTTCTGGATTTCGGTGTCGACCCGGTTCCTAGACAGTGC
CAATTGTCTTCGGCTCGACGAGATTTGTCTTGAGTTGATAGCCATGCCGTGGAGCTTAGG
CAATGGGACTCGATTCCAGCCAAGAAGATTCTCGGTCCAAAAGACTCGCGATGCATCATC
TGTTTGTGGGTTGCTGTAAAACTCAACGACCTCGTGAAAGGACAGGTGCTGCGGTACGTT
CCCCTTCGACAGGAGTTTCGACCAATCAGAAAGGAGAATATCCATGGACCAGCCATCATA
GATCGAGTGATGCAGGTGAAGGAGCAAGCGTGATGAACCAACGGATGACCCTTGCTGGAT
CTGGATTCTCAGGGGGTTGAGGTAGTCCAGTGACGACGAAAGCGAAAAGTCTTTGTCGAA
GCGATCCGAGGACTTGATTTGCTCCGGCCGAAGATCTTTGAAGAGAACTGTGATGAACTT
GCCCTCAAAGGTTATGAAACCAGCACGGAGGATCGCGTTGCGACGTGTCAGTTCCACAAA
AGATTCCGAAATCTCCTCTATTGTGTAGTCGTTCGGAACTTCAAGTGCAATCTCGTTGCA
GTATGCTGTTGAGTTCTGAGCTGTCTCAGCCAGCATGGCCGCCTGCAAGGGGGTGCATGG
CAACACGTCCTCGACCAACGCGCTGAGCTTCTCTAACTCAGGGTTCCCCCGAAGAACACT
ACCAATCTCAAAAGAGATGGCAGCCTCCTTTGGTAATGAATTGGTGACTTGAGCGCCTGC
TTCTCTCCGGGCCGCAGAGATAATGTCGGAAACAGTCTTCATCGTTAAAAGACCAGCTGA
GTCCACAGCTACCCCTGATTCTCGAAGGGCTGAGGCGAGCTTGATGGCTTTGAGGGAGTC
TAGGCCAGCAGACGCTAGAGACATGGACTTTTTGACTTTGAAATTCAGAACATCGGACAT
AACATCGATGATGGTTGTCTCAATTGCATCCGCAGATTCCGAGTCCTGACTATCTTCTGC
CATGTCGGCCTTACGCGCCTCATGCTCAGCCTTTAGCCTTTTCCTATCGACTTTGCCGCT
TGGCAATCGTGGGAACTCGGACATCAGGACAACTTCTCCGGGCACCATGTATTGGGGCAG
CCAGTCTCCACACTTCTTCAAGATAGCGTCTTCGGAAACTCCCGCATCAACGGCGCAAAA
AACCACGAGAATGGAATTCACCACAGCCGCGACTGCGCTGTGGCATCCTGATGTTCTCAG
AACAGCTTGCTCAACCTCACCGAGTTCCAGTCGTTGGCCGCGGAGTTTGACTTGGCCATC
TGAGAGGCGACCAAAACACTCCAGCTTTCCGTTCGGAAGCAGGCGAGCCTTATCTCCGGT
ACGATAAATACGGCCATAAGGAGAATCAATGAATACCGATCGTGTTTGTTCTGGCCGGTT
GATGTAACCAGTTGCTAATTGGTAACCCCCGACGGCGAGTTCTCCAACCTCACCCTGAGG
GAGAACTTTGAGCTTGAAATCCTCACTGTCTGTCTCCGGAATTTCAATGATGAAGCAAGA
AACAGTATCAAGCGGCACGCCAATGTTGCCCGTTCCAGAGTCGCAAGAGAATGCGGTTTG
GAGAGTGCAGTGAATCGTAGCCTCAGTAGGACCATACATGGCCCAGAGCATGCTAGGCTT
GCTGTCATCTCCTCCAAACTCCTCAACTACAGGCGCGTTGAGCATCTCTCCAATAGTCAA
GAGCACCTTCAGGTTCGGAGCGTTTTCTCGCTTCCGCAGCAAACTCCCAGCGACCGTAGG
TGTCAGCTCGCATGCATCAACATCCATGCGGCGCAGCACAGCAGGGAGGTCGTTCAACAT
CTCGACCCTGCGAACAGTGACGAGGGTTACCCCCCGAAAAATGGGAAAGAAGATTTCAAA
GACCGAGACATCAAATGTCGGTGCTGCAAACTGCAGGAAGCGGGAAAAGGATGGGATATG
TCTATCATGGGCGAGGAGAGCTTGCGTAGCAGCGTCATGGGAGATGCCTACACCTTTTGG
CGTACCTGTAGACCCTGATGTGTACATAACGTACGCAAGGTCTTCAGGCCGAGGAATGCG
GTGCTGAAGATCAACGTGGGACGGTTCTGTTATGTCCTCGTCTCCATCAACCGTGATGAT
GGTTGCACTGACATCGTGGGGGATCCCTGATGCCAGCTCTCTGGAGACAAGGACAACAGT
TGCAGCCACGTCGCCAAGGATGAATTTCACTCTTTCCGGAGGTGCGTCAATGTTCAGAGG
ACAGAATGCTCCTCCAGCTTTGAGAATAGCTAGGAGAGAGATATAGAGGAGAGGAGATTG
GTGAATAAGCACTGGAACCACGAGTTGTCCATCCTGGCTGCCAGAAGCATGTGTTATCCG
TCTGGCGAGCGCGTCTGCTGCATCATGAAACTGCCTGTAGGTGTAGGAGTGGCGACGGTT
GTTGCCCATGTAATCCAGTGCTGTCTGTTGGCTTGGAGGTTTGACTAGCTGGTGGAGGAG
GTTCGGTCCAGGGAGCCTCAAAGCCCGGGGGTTGAGGATGGACAGCCCGGTAGCATCCAT
GTTGGCGAAGCTGTTTTTGCGGCTGCTGCTGTTATTCGTATCAAATGTCTAGTGGGTGAA
AAATATGGTGTCGAGTAGCACAGGAGAATACTCCGTACGAGTAATGAGGACGGGAATCTA
GAACAACAAGCAACACCGAAAACACAATACTATCGGCGACGGTGACGGCGACGGTTGTAG
ACGTGTACATGCAACAGAAGAGATGGCCCTTTTGGGGAGTACATCAGTCAGTCATGCGCC
TCATTCTGGGGCACAGCTCGCGGACCAACACGCCATTAGCTAAGATTGGGTGGACCAACA
TCAGGCTGCTTTGGAGGCTTCCAACACCACGCGGAGCCAAGGCTCGGGGCGGGCGGGCGC
CAGCCGGGGTGCAGAACGGAAGCCGCGAATGGGGACGACGGCAAATCAAACGGACGTCAG
CCGTATTAGAATCGGCGCTTCGATGATTCGTCGAGAGAAAACTCCCGGCGTGGGAGGTTA
CACGATGCGGTTCGCCTTGTCGAGGGGGCGTGCAAGGTGAAGTTGTAATGCATCCAAGAA
TCAGCCTGTCAGCGTCGAGTAATTACTCATCGTCGCTCAGCAAAAGCAATAGTGGCAGGG
ACAAGTGAGACTCGGCTGGGACGGCGCGTGGCGGGCGGGTAGCAAGTCAAAACATGAGGA
TGGGGGCAGGCAAGACAACCCAGGTAAATGACCCAGAGTTGATGATGCCGCGGTGGGTGG
AGGGCAGCGAGGCCGTGGTGGTGTGAGCCGGGATGCGTGGGTTGCCGCTTTGGGTGCTTG
TTAGGTGGGCCATCATGTCGTGTAGGCGTGGGGAGCATCATGGCTACAGCTGGGATACAG
CGTGGGAGCGTGGGATGCCAGTAATAGCTCCGGCGTGCGGGCCAACCCAAGCCGCTTGGC
TTCGGCCGTCGGAGGAGACGCAGGAGAGCCGCCGAGAGTGATGGCGTCACGACTATGCCG
CCTCAAAGTGCACCAGTCCATTCTATCCACGGCGAACCCACTGAGCACTAACTCTGTCGT
CACATCTGGACTAGGTATAAACGAGGGCAAGGCACCAAAACCCACGGCCAGCCATCCATT
CGTATCCCACGAGGGGCCACGCCGTGATCACTGCTGGCTCGTGGTGTCCGAGGTTCCGTT
CTAGGCAACCTGCTTGATCACACCGGGGCCAGGATCGACGAACCAAGCCCCATAAGGGAA
AAGCTGGCCCCTCTTGGCACTGTCGGAGCCTCGATGTAGGGGTTCAACGGCCCCAAGGGT
TCCTGAGGAACCGTTGCAAAAAGGGCTTAAGGCGGCTATTGTGACTGCGAGAATCGGGGC
CAGTAAGCAGGACGCCAAGATCGAGGCTAGATGATGAAATAGCTTGCCGATGAGAGGATC
GACCTCGAGCGAGCAACAACAAGGTCCTGATCATCGGAACCGAAGTCGCTTCCATTGGGC
AAGGGACCCTCAACGGTTCGACCCGAGCTGAAGGAGAGCCCTTGTCATGATGGTTGTTCG
CGTCGATTCCATCGACCCATGCGTTTGATCTTATCTAACGTAGCTGGCATGACACGGCTC
GTGACTTGGTAGCGGCGCTGCGCTTGTGCGAGTCCCAGCACTGCCATTTGAGGCATCCGG
CCACGAGGTCAAGCAGGTGCGTGGCTCACCGATGTTCTGTTGGTAGACGAAGTGGCGTCC
ATGATGAGTCTGCAGGGAGCCGAGAAATCGGAAGCCGGGATTCCTCTAGCACGGAGAATT
TGACTTGGTGGTTTGAAGGTAAGGTACAGGATGAAGGGGGTAAACAGAGAGGGAAGAGGG
GCGTGCGCGGGATGATGATCGATGACACGGGATATGAAGATGAGACAGCAGCAGGTGACA
ATGAGTGGTTCAACCAAACTGCTTCTGATGCAGATCGAGGAACTGAATATGAGCATGAGA
CGAATAGCTTGGGTGGAGGATGTACAAGTGCATTGGGTTTGGAGCCGTCTCAGTGGGCGC
TCTATTACCTTGGCTACGAAACGAAAAGATTGACTGTGAATGGAGGAAGAGAAGGACGCG
ATGGCTCGTGGATTAAGCCACAGCACATGTCAGGCAGGAAGAGGGTGTGATGATGGCTCA
GATGCGAAGTGGTGATGACCACGACAAGACGAAACAAGACCGGACGTTGGTTGAGATGAA
GGAGAAGAGGACGGGAGGACAAAGTGATTGCGGGGACAATGCGGGTAGGAAAGTGGGAAA
AGAGAAAATGCCCGGCAAAGACAAGACGAAAATATGAGGCTCAATAACCGAACAATGCTC
GGTCGGCACAGGCTCGGATCCCCGAGAGAGATGCGGTTCCGGACGACAAGTGTGATTTTG
GAGGTTGAGGTAGCAGCACTAGGAACAAGGCACGTCGTAGCGGTGTTGGAGTTGAAGCTA
AAGTCGACCGACACGGCAACGGCTCGATGTCAGAATGGGAAGCGATGGTAGAGAAACTGT
TGCGGTCACGCAGACGACAGCCGTCGGACTATGCCGGGGCGAGATACACTCAGACCTTGC
CTTGCCTGGCTGAAGGCGTGCACAAACGTGCGATGGACGGATGCAACGACAACCGCTTGA
GTCGTTTTTTGTCCCTTGGGAAGCAAGGGAGGAGTGGAAGAGCGAGCGGCGTACGGCGAC
GGCGGCGCCTAGCGTACGAGAAGCGGTCGGTAGTCGCAGAATCGTCACAGGCGGAGTCGT
CTTCTGCCGATGCAGGATGCGGACACGATGGATGGATGGATGGATTCCAGCGGCGCGGGT
GGGTGAGGATGGTAGATGCCGTGATGAACGCTGTTGATGGTGGATATTTTGTCCATGGGC
ATTGATGATGTAAAGTGGAGAGGGTGGTGTGGGCTATGGCCCTATGGGCGTGGGAAAGTC
GTGGGGTTGGCGACATTCCTTCCATTGATCCAATTGTTTGAGATTGGATCCCAGTGGCTT
CAGGTTCCCGTTAATCTCCATTCCTTGCCTTGCCCAACCCGCCGAGTTGGAGCACGTCCC
TGAAAGAAACCGTCTTTAGTCACTGGCAGGAGGCGATCTAGTTTAGACGTTTGTTAGCGG
GTTATAGAGCCATCGAACATCTTAGGAACGATGGAGGTGAACTCAATTCGCCTCCTACTT
CAACATCTCTTTCGTTCACAGCAAGTGCCGTCACATGGGCTCTATAGAGATCGCTGCGAG
AATCCTTCGTTGTCGTATTCATGGGTGATCTTCAAGTCTAAAGCCTGGGCAAACAGGTAC
CTTCCAGATGAAGCAAAGTACTCCTTCGGAGCTCCAGATGTACTGTAGCCACTTCAG
>UN00002
TTTTTTAAAAGTTGGCAGTTCGCATCTATTTTTAAATGCTACAGCTAGTCGTTACCCCGA
AGAACGCCTCCAGCGCTCAACGGTGAGTCAAAGAGCAAACTAGTTAACCGAAATCCTGCG
TTGCGTGTGAGTGTTGAGAAGAGCCTGCCTAGCGGAGCGATGCTGCGCCGACATAGGTTT
CTTCATGCTCCTTGCGTGCCAAATCAACGCGCAACAAAACCAAACGCCAATTGCCTGAAC
CTCTCTGGAACTCATGCGGTCAATCTCAACGGTCCTCGGCCCACTCGTTCTCGCGGCGGA
TCTGCTCCTCCTCTTCCGGGGTGAAGTCGTTGGTGATGTTGAATGTCTTGCGGATCTCCT
CGGGAGACTTGCCCTTGATCATGTTGGCGACAGTCTTGCAGCCAACATCAAGGAGGGGCT
TGATGTCGAGGTAGTTGGAGGCAAGGATGATCTCGAAGAGCATCTCTTGGTCGACCTGCA
TGAACTTCTGGTCCCACTCCTCAATATCAGTGGTCTTCTTGCGGGCGTCGGAGTCGTCAT
CGGCAGCTTGAGGGGGGTCGCCACGGTGGTGGTCGCACCACTCGATCACCTTGCGGAGGA
CGGCTTCGTTGACGTTGGGAATGGGGATGGGGTTCTCCACGCTGATGGAGACATCACCAA
GATCGTCAAGCATGTTCTTCAGCAGCATTGAGCGCTCAACGACGGTACGATCGACTTCGA
TTTTGGCGTTGTCGTTGGAGACCAGCCAGACCTTCTGGGCGGGGGCGGAGTCAGACATTG
TGGTGGTTGATGAGATGATTATTCCTGTAAAATCTTGGGGCACAGGGCTGTGAATCAGAA
GGAGGACCCTGACTAATAAGATGCAAAATGTTCTCGAGATGTGATTGTTTTTCGCAAAGT
CGCGATTGAATGTGAATTGGGCTTTATCGATGATGATTCTCAAAGCAAGCTAAGTTGTGT
GATGAGGAGAAAGAAAAGCGTTGGCTCTGTCGCGGAAAGACGAGAGTATTATTATATGCT
GTTTGTTGACCGTGCAGTGGAGTTGGTTGGCCACTGCTGCCTTCGGAGCAATGTCAAAGG
AGTCAGGCGGCAGCCTGCGTGAGCGAAGGTATTTTGGAACATGGAGCTAAATAGCCCCAT
CACGTTCATGAACCTTGCAGCGGACAAGGTTAAAGAAAATGCATCGTGAAAGCGTTTGCT
CTGTCTTTGTTTGTCAAACGCTCAGGGCTTTGATGAAGTAGGTAGGTAGTCGATACAACG
ATAAAGACATTGTACCAGGCACAGAGTCGTGTGTGCATAACGGCCCAAAATTCTCTTTGT
TTGCATTCTATTTCTGGCTGGCTGGCCGCCAAAAAAGAGCGAGGTAAGCTGCCAAGGAGC
TTCAGGTCAAGGATTCAATGCCAAAGTCCCGAATATTCGCCTGTGCCGTGCTCCTTCTGT
GAGCAGCCACGGCGGTTTGTTAAGGTGAGACGAATAAAGGTACAGCCACAGAGCCAGGTG
AGCTAGGCAGGGCCAGCCACCTCCACAAAAGAACACTTAGCAGGGGGTTCGGGTTCTTTA
CAAGAACTTCAAGAGATCCATGTTAAAATAATGACAAGAGAAGGGGGGGAATATGTGAGA
ACACTCATCTCAATTGGATTTTTGTAGTTCTATTACTTGCCTTCCTAGATAGGTAGGTAG
GTAGATAGGTGTTGTCAATCTTGGTCTCTTCTCAATCTCTTCCTGCCTGCCAGGTTAGTC
ATCATCCTGGGGAAACCATGTGACTCTCCCGTGATCAAACTGTCACTGGCAACCTAGCTC
CTCAAGTTGGTGCCGTTTGCTTCAAACCAAAAGGCGGAGAAAACGATAGTCGGTTTCCTA
GGCACGCCAGGTAAGTAAGCCCAAGGTTGTAGTGGATGGTTGATTTGGGAGTGCATAGCG
AACGGACTGACTAGCTTCGTGGCGTCACATATTCTCACTGCCGACCTGCCTAGACAACTC
ACTCAGCCAAGTTCGACGTCGTTTGCAACTATCAAGTCGATCATGTTCTAGTCTAGCAGA
ATATTCACCTTCGGTAACTGACCGAGGACACCTTCTTCTTGTGTGCCCGCATGCCTTTAG
AGTTGCGACTACCGTGGCCGCGAAATGGCACAGACTTTGTTTGAAAGAGAGCCCGACCTC
ACGTCAAGTCATCGGGTATCATCAATGTCACTTGTCGAAACATCTGCAACAATAACGAGA
TATGAGTATCGGCCCTTTCGATAACCAAGGCAAAACAAGTGAGGAAATGCCGGTGGAGAG
ACTCATCGTGGGAATTTGGTGAGATCAAAGGGAGCCCTGCAAGGTCCATGCGCTGGTGAC
TGCAAGACATCGTCATTACCATGGCAGAGATGATGCTGGTCGTCCATCGTACTCGGTCTC
CATCCCTTGTTCATTCTGTCACCGTGGCGTTTGATCAATTCAGGCTGTTTTTGTTGGGGA
AGACAGTCAATGCTTTCTGTGCTCTGTGCTGTGCAGCGCAGTGCTCTCGAGCGGTTAACC
CTGCAGTGCTCTCGATGGACAGACCATGAGTTGGTCCACCCCCATCTAGAGGGAGCGGGA
ATGCCCTTGCGAGATCCAGTTGATCAGTGCCTAGATGGCTGGCTTGCCTCGTCTTCGCTC
CGAGAGACGCAACCATGGTCAGATAATGGCCCCGCGCGTCCCCGTCCATCAAACAAGACT
CAGCCTCTTCTGCTCGGCCGAGTCCCACAGGGGATAGGACAGAGGCGGTAATATGGTGCT
TCGAGATCATGATGCCCAGGGCTATATCATGCAACAAAGGCGGTGATGGCGTCCTAAAGG
GCAATTCAAAACGTCGAGGCATGCATGGCATGGCAGCAGTCCCCAGACCAAGGAGCGGCA
GTGACCGAGCCCACCACCATGCCAATCAATGGATCCATTGCTATGCCCGATCTCACCATG
CTTAAACTCCAAAAAAGCACCGGGTGTCCTCCTGTGCCCTTGCCACACACGAGCGTTCCA
GCGCTACGGATAGGGCAAATTGACATGGCCGACCGCTTTGCGCTGGGGGACCGTCGAAGC
GGTGGATGCGTGCCATGCAGCAGAATCGTGTGACATGCTGGCACCCCGGGGCAGGACGGG
AGCTGGGCGATGCGATGTGATGCGCGGGGCGGCAGAAAAGGAGACTGGGACGGGCCCAAC
ACGTGTTTGCAGGGCGGTGATGAATGGGAAAACAGGCCATGGCCATGAGCCTTGTCATGG
GCGTTGTGAAATGGCTTGTAATTGCACACAAGATTACCACCGCCCTGGGAATTGCCCAGC
TGGATCCCATCCTTGTCCTCTGCCATCTGGCGTATCAGAGGATGAGGGAGACTCTGAGAT
CTCGGTTCCAAAGGGCTTAGCGTCATGGCTTCTTCTGGCAGGGTCTCCATCCGAGCTCCA
TGCCACAGAGCCTCTGCTTGGCTGGGTTGGCTTGCGGGTTGCGGGTTGCCGTGGAGTTTG
TTTTTTGTTCTAGAGATTCTGTCTCTGATTCTCGACAAGCCGAGCTCAACCGTTTCAGCC
TCCTAGGTCGACGGCTCCCCGCCTAGCTTGATAGCTTTACTACCGTCGTAATTCTTGGAG
ATTCAGGAGGCTTGAGAGGCTGCCATTGTACTCGTCCAGAGTCACCCCCGGAAGTCGCCT
CCCCCTGTCGCGCAACCCCTAAGAAAGCTTCTAGCGGACGCTGTGGGCCACTTCCAGCGG
CCATCCCTTCCGTTAGTTCCGCCCATCCCGGGTGACGGTGCCCTCTCCAACTGGCCGTGT
TTGGAGCTGGCGCCCGCCCTGGCTCCCCCTAGCCCCCTTGTGCGTCACCCTCCCACTCTT
ATCCTTGGGCTTGGGACTGGATGTCGAGAAGCGTGGTACGTACCTAATGACATTTGCTTG
TTTGCACACGGCACCCGGTAGTGGTGTGTGAACGAGCCCCCAAAACCACACCCCAACAGA
GAACCGCTTGTGACGGGGTTAGACCTACCTACCTATGCCTATACCTACCTATACCTACAA
ACATCACCCTCCCGCCGCTTCCTTTTGTTTCTTTATTTTGTTCGTCTCCTTGTCATTGTT
CTTGTCTGTTTCCTCGAGCTTGCCTTGAACCATATTCATCCCTATAGTACCTATAATCAT
TGATTGGGCTTCTTTCACTTCCCCTCACCTTCGCCCACTTCCACGACCGACACCGACACC
GATAGCGAGACGCTGCCCGCCACGCACATACACCTAACCGAGCCCGCACGAACTGTACCT
ATTATATCTTGGGCATTCTTCGATACGATACGATAATTTTGGTTTTGCATTCGAGTCCTT
TTCGACAGCTGCCGATTTCTCTCCTCGATTATATCATATCAACACTGCCCACCATTGCGA
CGACTGCTGCGCAGGCTCGAATCAACTGCTGTGTGCTGTGCTTTGCGACTCTCGTCCGTC
GTATTCGTCCTCGCTTTCGCAGATGCTCGATGCCTTTGCGCCTCGCGACTAAGCACATGC
TTGCTCTGCCCGCTCCTCACTGCTAAGAATTATGTGGCGGCGGACATATCTCACTCTGGT
TCTCATCAGGCTGTGGTTTGCATTGTCACCCAGCTATCTACACCCTGACGAGAACTTCCA
AGGCCCTGAGGTCATCGCTGGTATGTTTTCAGCTTCTGCCTTCTTGCGCTTCCTTGCCGT
CACGTCACACAAGCCAGGTTTACTGCTGTTGTCAACTTTGATATACAGCTGAACATGCTT
GGCGACTGCGTCCCGCTTTTGCAAGTAAGAGAGCCACATGCTAACCGCTGCGCTGCTACC
AACAGGACAGATCTTTAGTTACCCTGTGCGCCATACCTGGGAATTTACGAGCGAGAACCC
GATCCGAAGCGTCTTTCCACTATGGCCCGTCTACGGTCTCCCGATGCTCCTCCTACGGTG
GCTATGGATCGGTAATGGAAAAGACGGCGAGATACCCCCCATTGCGGTTTTCTGGACACT
GCGCGTCCTCATGTTCTTGATCAGCTTCGTGCTCGAGGACTGGGCGCTACACGAATTGAT
CCAGTCACCGAGGCATCGTCGGGTCGCTGTTCTTCTGGTTGCCTCGTCCTACGTGACGTG
GACCTACCAGACACACACGTTTTCCAACTCTATTGAAACATTGGTAGTCGCGTGGAGTCT
GGTTTTGATCCAGCGACTCGCTGATCCACGGCAACGGTCATGCGTCCTATCCGCCACTGT
TCTTGGAATAGTAGGCGTATTTGGTGTCTTCAACCGAATTACCTTTCCAGCCTTTCTTTT
TATTCCCGGGTTTCGCCTGATTCCCGTCTTCTGGAAGAGGTCAGACATCCCACCTTCGTG
CGCTGGGCGCGGAAGAGCCCGAGCTAACATGCTAACCTACCTATTCACAGGCCTGGATCT
CTTGTGTGCCTGATTTTGGCTGCAGCCGTGACGACAGTGATTGCTATCGGGTTGGATACT
GCATTTTATCTGCCTAGCCCTATCACATGGACAGACTTGGTCCACAAACCCGTAATCACA
CCCCTCAACAACTTCAAGTACAACTCGGCCACTGAGAATCTGGCCCAGCATGGCCTTCAC
CCGTGGTACCAGCATGCGGTCGCAAACCTGCCTTTGCTGTTGGGTCCAGTTGTGGCACTT
TTGATCATCAAGCCAGCCTTTTCCCTCCGGCTCTACTCGGCTATTTCTGGACTAGTTGTT
CTTTCGATTTTCCAGCATCAAGAAGCGAGGTTCTTATTACCGACAGTGCCGCTGTTCCTA
TCATCGATCCACATGCCCCGGAACCAGACGCTGTTTCGGCTATGGACATCGGCATGGATC
ATTTTTAACCTGTTCCTCGGGTTGCTGATGGGCATCTATCACCAAGGAGGGGTGGTACCG
GGGCAGGTCTTTTTAAGCCAACAACCAGACGCAACCCAGGCGATCTGGTGGAAAACTTAT
ACCCCACCAGTCTGGCTTCTTAACGGGAAGAACGAGGTCTTGACGACACGGGACGTCATG
GGCCTCAAGGGTGACTTGCTTCTCGAGCAACTAACCCAGCTCGCGACTTGCGATACCCCG
GCCGACAGACGGAACCAGGAGTATCTGAAGGAGAAGAACGGCACGTACCTGATGGCCCCG
GCCTCAGCGACGTGGTTAGACCCGTACCTCCCCAACAAGGGACTGGAGGGGCTACGATTT
AGGGAGGTTTGGCGTTACCGGCAGCACTTGAATCTAGATGATTTGGACTTTGAGGACGAT
GGCGTTTGGGGCACTCTGGCTAGAGTGATTGGGCGACGGGGTCTCGTCGCTTGGAGGGTG
ACGAAAAGCTGCCCATAACTGATGAAAGAAAGGGGTGGCGTATATCATTTTTCCAGCTTT
ATGACTCGAATTAGACACTGTTAATGACCATGTAAAACTACATTGCTTCTTGGGGCAGCC
CATGAACCCATTCATCTTGTTCTTGCTTTTTCGTCATGACGATGGTCAGGCTGATTTACC
TGGTGAAATTATCATCAAGGCTTCATTTCCCCCACCAGCCAGCCTCATGCCCAGGACCCC
TTGCTCTCCCCGCAATTAATGACCCGAAGACTTGTCCGCCACCAGGAGAATCGAGTCACT
GGCGTCATCCGGCGAGCCTTGTGGGGGTCATGGAAACAAAGCAATTTCCAAATGTCTTCG
ATGGTCTTCGAAACACTTGCGGGGCTCGTGATGCATAATTCACAAGGTGTTGATGCATTG
AAGACCAGGGTGTTGAATAACATTAACAGCAAGGCCAAGGCTCATGGGTACTTTCGCTCC
CAGCATTACACCGAGATAGTCACACCACCTAGACAGCACTGTTGAGAGGAATCATCATCA
CGTTACATCACAGTGAGAGAGCATGAATTGTCCCAAATGTCTTCAATTTTTCCGCCATCC
TAGTCTAAACTGCATTGCCCACGTCTCAGCGGACACGATTGTTAGGCCATCTCAGGCAGA
GACCAAATGAAGCACACTTAGTACAGGCGCTTGGGAGGAGACATGGTAGCCTTGATGGTA
AGGCTACCAACGTTCTGCCAGCCCTTCTTCAGGAGAGAGACGAGGTAGTTGATGGCGAGC
ATGATGTTGCCAACGAGCTGCTCCTGGGTCATCTCGACGTTGCCGACGGCGACACCCATG
CACAGAACCTTCTTGAGCTGGAACTTGATGGTGGACTTGACCTCGTTGATCTTGCCAGTG
AGGTCGTCCGAGTGGGAGACGGGGGTGGGGAACTTGCCGGCCTTGGACAGACCGGGGCCG
AGGAGACGAGGAATCATCTTGATGAGGGCCTCGGAAGCGACGAAGGCGTCGTACTTGCGG
GCGAGCTTCTTGATGAGCTTCTTGTTCTTGTTCAGCTTCTTCAAGTCATCGGCGGACATG
GCATCGACACCACCGTGCTTGGCACGGTCGATATCGTGCTGGTCACCAAGAATGCAGACA
GCCATGTTGGGGCGGGGGATGGAAGGCAGCTTGATGGTACCAGAGAAACGCTTGTCACGC
TGGGGGTCATAGTTCTTCAGGCCGATCTGGAGCTCGACGGTCTCGAGGAAGTTGCGCTTC
TTGGTCTCGTTGGAGTACTCCAAGAGCTCGGAGACTTGCGTCCGGACATTAGCGACTGTG
ATCTTCGACATTTTGACAGTCTCCCAATAGATGGTCTTTTACAATCTAATGGTGGTCAGG
GCGAGTCGTGGTTGAGGGGGATCTAAGAAATCTTTCGGGGCGGTTGAGATTTTGAGAAAT
CGAAAATCAGCACTTGTGGGACTTGTGGTGGGGTCTTGAAGGGCAAAATTTCCTCACGGG
GTCTGGCACGTGATGTGGGGTCCCCTTTCGCTCTTGGCCGCATGAGTCTGCAAAAGCCTA
TCGGCGAGGGAGTCAAACATTTGCGGCGACGGCTTCAGGTGAATTTCGGGGGCATTGAGC
TGGTATTTCCGTGTGAGTCATCTCTGTCTTGAAACGAGAAGCAGAGTTCACCAGACTCGC
GCCACCCCTTTCTGCCCCAGAATCCCACCGCCAGGATGAAGGATACGGCGCAGCAGGTTG
ACGACTTAATCGCCAACTCCAACCATATCTCAAAATGGGTTGAGGAGCAGCCAAGTGAGA
GCCAGGCAAGTTGGGCCCAGTCAATCTTTGCGAGGCTTCTCGAGGGTGCCTCGCAGCCCA
GGGGGGCATCGGGCAACTCGTGCGTAAAACTCTGCGGCTTCGTGGAGCAGTCGTCAAAGT
CTCAGTCCCAGGATCTCAGACTCTGGGCCTTTTCCAGGGATGTCACTATCCAGCTGTTTG
ATTTCTATGTCGAGTGGAACGAGTCGGATAACCACCGTTCGATGAAGCTCGTTCTAGACT
TGATTCCCCAGCTCATCAGGAGAAACCCGGACGAGGTAGCCGGTCAAGCAACAAAGTGTG
CTATTCTTGACAACCTTGTGTCGATCGTGACAGGCAAGTCGTCAAAGCCTCTCGCCAAGT
CTGCCATCAAAGCCCTTGATCACCTCGTAACCAAGAACATTGTCACCCTGGAGGAGATTC
GATCCAGCTATGTCACCCTCCAGAAAAAGGACGCCTCCGTTGTTACACTCGAAATATGGA
AATCGTTCATCTTCGAGTTGTTCCACTGGATGACACTTCACTTTGTGTGTCCCACAGCTG
GGAGATTCATTGTCTGCCTTTACCGCGGCTTGAGACGACGAGACCAAGAGAAACCAGTCG
AGTTGACCGTCGAGACGTGGCACAAGTGGCTTCTAGAAGCTGTGAACGAAGAGCCCTCGA
TCCTAGAGTCTATCAAGAACTACATCTTCCTACCCCTGTTCAAGGCAGACAAGGCCGAGG
CTTTGGACTTCTTGAGGAGAATGAATGAGCACGAGGCAGTTTCTGCCGGTGCCGAGATAG
ACTTGAATCTCCCGGCACTGCTTCAATTGGCGGCCTTGGAGATCGGAAAGAAGGTCGGAT
TGGTGGAAGAACCTGCACTAGGTGATGACAAGACGAACGATGGCGAGTCATCAATCATAC
TCCACGAAAAGGTTCTAGAGAGTGTGCTAGGTCATCCTTCACATGAAGTTCGATCTCTTG
CCCTTTCTCTACTCATCAGTTCTCCATCGACCACAAGGCCATACTCTTCCACCGCCTTGG
ACTTGCTACGCAAGCACTTGGCAACTTATTTCGCAGACTCGGACGCAAAGTTCCGAAACG
AGGTGGCTGGAAAGGTGCGAGATATGTTCAAGAGAGTACGAGGCGCCATCTTTGTGCTCA
AGAAGAGCATACCCAGAGCGGCCGCTCGAGACCAAAAGGGGCAGCAGCAGACAGACATGA
CGAAGCCCATTCTCTATCGAACCAACCTGATCTCACTACCGGAAGCCCAACTGGTCGATT
GCCTGGACTATCATCAAAAGTTCTTATTCTGGTACATTGGATTCTTGTGCAGCGAGTTGA
CGCCGACGGCCTCTTATCAACGACACATCGCTTCACTAAAGGCGGTGACATTCATCCTTC
GAATGGAGGGAGAAACTTCAAAGACGTGGGAAACTGTCGATGATCAGGAGCTTTTCTTTG
ATCTGTTCAACGGTCGTTGGCTTCGTGCTCTGTCTGATCTGGTCATGGACCCCTTTGACG
ACATTCGTGATCACTCGGCCACAGTTCTCAAGAGAATATTTTCCGATGAGCGGTACAGAA
ACTTCCACCTTGTGGCTACAGGGGGTAAGGTGAATCCTGCCGAGGAGCTTGCGGAACTCC
TCAGAAGGTCTGATGAGCTCGCACGTCGGACGGCGAGAGCAGATCACTCAGATGGTGTTG
CCAGGGTTTGCCAATTGCTCTACCGATTCTCTCAGGATGAGCAGCAGCGACTTGGTCTTC
TTTCGAAGCTTGTCAGTGGTGTTCAGGAGAAGTTGACGGTGGCGGAGAAAGACTTTGGCC
GGGCAGTTCTGGACGCTCCTCTCCACGGTGACTTTGCCTCTCTCTGCTACACATGGCAGG
TTGTCTCTGAGCTCCAATTCTCTGAGACCGAGTTGCAGGCTGTACAAGGGCTGCAGGATT
CTCTGGTGACTTGCTGCGAGCGAGTCTGGGCAGCTGTCCGCGATATTCTCTGCGATGACT
CTCCAGAGGGTCATCTACCCCAGGAACTCGAGGAGGTAGACGGACTTGACACGAAGGACG
TCCTAAGCTACAGCTTCCGATCAGTTCATGAAGCAAGCAACCTTATGCGGACCCTGATTG
TCCCTATTAAACAGCGATCCCGTGAGGGCAAGATCTTTCCATCGAGGGAGGTCTACGAAA
GGATAGGAAACCTGTCCTTTACCCAGCTGGCTAGCCTTAGACACCGTGGTGCTTTCGCTA
CAGTCGCTATGACCTTCTCAACTTGCTGTCAACAAGTCAAGCATCTTGACCAGGGCGACT
CCGGTGCTGAAGGCCCAGACCTGCTAGAAACATGGTACAATGGCACTCTGGATGCCATCT
ACGCCCAGGTATCAACAACTCGACGATCCGCCGGAATCCCCTCCATGATGACAGGCGTAC
TCTCCGCCAACGCGGCCAACCCCTCTTTCGAGCAAGTCATGGCCAAGCTGATGGAGATTG
CCAGCCAGGAGGCCCGCGCCGCCGAGACGGACGGCTCCAACCTGCCTCAAGTGCACGCCT
ACAACTGTCTAAAGGAGATCTTCAAGAGTTCATACCTGAAAGCTATGGGAAACAAGTCTG
AGAAGTTCCTACCGCAGTGTCTCGAGCTGGCGGCGAATGGACTCAAGTCGGAGCTCTGGG
CGATCCGCAACTGTGGACTCATCCTGCTCCGAAGTCTCATTGACTGTTTGTTTGGATCCC
ACCAGAGCAAGGCTACTATGGAGGCTGGCTGGGACGGTAAAGCCAACCGTATCCCATATC
ATCGCTACCCCTCGCTGCCAAAGGTTCTCCTGAACCTCCTCAAGTCAGGCCACCAGATGA
TGGCGGCTACAGCTGCAAGCTCAGCGGCAGCCGAGTCTGTCTTCCCAGCACTTGACATCA
TCCGGAGAGCTGGACCTCCTGAGCTTCTCCGGGAAGAGCTTCAAGTTCACATCGCCAAGT
ATCTAGCCAGCCCAGTCTGGCACGTACGGGAGATCGCAGCCCGAACTCTTTGCTCGTGTC
TCCTGCACGATCTCTGGCTGGACACTATCATCAGTCTAGCGGCAGAATCTGTTCGTTCAC
CGATTGGGAACGTACAAAACCATGTTCACGGCGTCCTATTGTCTTTGAAGTACATTGTTG
ATAGGCTCAGTGAGGCCATGCCTGAGCAACTACAACGTGATACTCCAAAGCTCTCAGGCT
TCCTAATCGAGTACTGGCGCGAAATCCAGTCCCTCGACTCTCCGGAAATTCCCGCAGCTT
ATCTCGAGGTTGTGAACCTCGTACGGGTCCTCCCCAGGCCAAAGGGTGTCGCTCCCCTTG
GATTCGAGTATCCAGAGGATAATGTCCGGGAGAGCGCTCTCCTCAGAGCTCAGCGTGTAA
TCCACGAGGTGCACTCCATCGCCGAGTCCAACGACTCGATTGAGAACCTCAACACTCTCC
TGCTGAGCAAGACTTTGGGCGTCAACACCATAGTCGCTGGTCTCGAGACGATCCCCAAGT
TATGGGGCGCCTCGAAGCTGTCGGAGAGCAAAGTGAACGAGTTCTGCAACCTCTACCGGG
ATGTTTGCCTCAAGATCGGTCCTGCGGAGCCTAGAGTTATTGCTCTGCAGAATCTGACAG
ACATCTTGGATCAGCTGCTCAAGACCAAGAATGTTGGAGCTGTCTCGCCGACCCTACTCT
CCCAGATCTGGAGCAGCTTGCCATTGAGCTTGTTGAACCCAGCCCTCGCCAACGCCGTGA
TAAGAGTCAGCGGCTGCATTTCAGCCATTCTAAGAAAGTCACAGGCTATATCTACGGCTG
GTCTTCAGAATTGGGGACACATGATGGCTGACGCTGGCCTAGATGACAAGGACTTTGATA
CTCGTCTAACCGCGGCAGAATCTCTCTGCTCATTCTTTGTCGGTATTGAAGATGAGCAAG
ACTGGGCACGCGAGGAACATCTCCCGGCGCTTCTCGCCCTGTACGACTCACTCAACGACG
ACGATGACGATGTCCGAGAAGTTGGCTCCGCCGCCGTAAAGAGTATTCTCGGCCAAGCTC
TCGTTCCCATCGAAGCCGCCAATCGCCTCCTCTCGTGGCTATCACAGCGTTTCGGCCATG
ACTCAACTTTCCGACAAGTTATTGTCCGTCGAATCATGGGAGACGTCCGATTCCCAACCC
CGGAGAGTCACACGGCGTCTGTGAGCGACCAGCTGCAGAACGCCATGAAGTTTGATGACT
CGCTCTTCGTCATCGAGGAGCAAAACCTTTTCGTCGACGAAGTCAGGGAGGCACAGCGTT
GGGTCTCTATCTATGATAGCCTGAGTTGGGAGGCCAAGGATCCCGCTCTTGAAGCGTTGG
CTGAGTGGTCAGGTGATGGCATTGACGAGATGCGTCGTCTCGTAGGCGAGGAGGACGGTC
CTCTTGGATACGGTTCCAAGCCAGAAGTCTTTGCAATCCTCTCCCGAGTTGTCTACGCCT
CGGCCTCCCTGGCAAAGGAGAGGCGTCACCCTCATGGTAGACTACTTGAGGGTCTCGACA
AGTTTAGCACTGAACTACGAGAAGGACAGGGGCACATGTCGGGTGTTTTACTACAACCCC
TGGAAAAGACTATAGAAATTTGAAGCAATAGAAGCAGTAAAAAAGAACAAGAAAGAAAAA
AATAAAACAAGTCGTGAATTCATGTTATCTTGCTTCACAATGATCCCGCCTATCCACAAC
GCCTCGCAGTAAACCCCATCTGGCCGTTAACGCTATAGTGTATATTCAAGTGTTGCCTCG
TTTTTCTCCGACTCCTTCTAAGTTGTCTCGATGCCCGTTCCGGCTCTCTTGAGACTCTTG
AGCGACGCCGTAGAGTCGGATCTGTCCACCAACCCCATCTTACCCAGCTTGCGGACCAGC
ATCGTGTTCTGAGCTTGGAGTTCGCCGACCTGGCCCTCGAGGAGCGCGATCTGACGACGT
GCGAGATCTCGCTCAGCGCGGACTCGATCTAACTCGAGAGAAAGGTTATTCTTCTCCTCG
CGCTCTAGAGCCTTGCGTCGGCGTTCCTCAGCTTTGCGTTGTTCCGCCTCACGCTTCTCC
TCCAGTTTCTTGATCTCGCGACGATACTTCTCCTCTTGCTTAGCTACCTCCTTTTCGTGC
TTCTCTCGCATCTTGGCCAGTGTGGCGGCATCTTTCTCTTTTTCACCTTGAAGCTTGCTC
TGACGTCGCTCCTGGAGACGGGCAACCTTCTCGTCTAGCTTCTTCCTCCGCTGCTCGAGC
TTCTTAAGCTCCTTATCACCCTGAGTCTGTGGTGGGTTTGAACGGGATGTCTCGGATTGT
GACTCAGTGATACTGTCGGGGGACTTGTTCTCTGCAGTCACACTCCTCTCTAGGGCGGAT
GCAAAGCTTCGAATAGACGAAGTGTCACTTTCATCATCGTGTTGCTCCTCCTCAATATGA
TGAGCTTCAGTAGTGCTCTCATCTGTAGAAGCGATATCCGATCCGGTTCCCCATGTCTTG
AGTAGTCCAGTAGGGAGATATGAGCTCGCAGCGCCGATAGCACCAGCTAACATGCCATAG
AGTCCGTTACTACTCGGCATCATTTCATCTTGGCTCAGGTGCTCATCAACAGGGTCAACA
TTGGCCGTAGGAATGTTTGGAATAGTTGCTGACTTTTCCTTGTCCAACACAGGCAGCTCA
GTCTCATTTGATGGTTCGACAACCGCGTTGGGGTCTGGAAAACCTTGCATCGCCTTGGCC
GTAACCCATTTCAGGAACTTGCCAGCATCACCGACAATGCCAGGTGGCGTTCCCTTTTCG
ATGAGGAAACGTGGTACGCTACCACCGGGATCGCTTCGAGTCACCATGAGCCATTCAACA
GCTATAGGGAAGTCATCGATGGGTGCTGAACCATGGCCTTCGCTACCAGGCGTTGGGCTC
GGCCTCCTAGGCTCGTCTCGGTTCAATAGGTCTGCTGACGACAAAGATCTCCTGGAAGCA
AAGTTGTCAATGGGAACCTCGCGGATAACTTCAACCGATTCGTAGTAGCCACGGATAATG
CCCTGGCGGGGTGGTGATTCTGGATGATCGCAAGGCTTGGATACAATCATAAACTGTCTC
AGCGGACGAGAACCATCAGCGAGCTTAACGGAGGTCTCGGATGTTAAGAGCAGAGTAACA
AAGTCTCGCGGAGCGGTCGGACCCGGAAACTGGGCAGAGAGTTGAAAGACCTGCAGTCTA
CTAGCATCATCGATGTTCTTGTCTTCGACACGTTTATCGGCCCCGATGCCACGGATGTTG
CCGCTTCCCGGCGATCCCTGTATCTTCATCGTCTCGGCAAACTCGACAGAGAGGCCTGTC
TTCCAGTCGTCAAAAGATAAGCCCTCGTGGACGCTTCGTCGCGCAAACCAGGCCCCACGC
CCATCTTTAGCAGCCAGCTTGTAGACATTAATACCAAGAGGGTTCTCCTTGGCGTTGACT
TTCACTTCTTTCCACTCCTTTCGTAGATCCTGGGCTTGAGTGATCGCCGAGGCCTTCTGC
CGTTGCGATAGCGCTCGTTGGATATCGGGACCCGAGGCGGCCGATTCGGTCTTTGAGCGT
GCGCGCCCTCCGCTACTTGGGGCAGCTCTCGTAGCCGGAGCTGGGATCGATTCGATAACG
GTCTGCGTTTCAGAAAATATATCGGCGAGGAAATCCTTGAGGTCATCTTGGGGCACCTGG
TCCCAGTCGACAGGGCCCATGGCCGCGAGCGGTTCGTGATGGCTCGCCATGGTTTCGAAG
TGGTGTGTTAATGGGTTGTAGGAAGTTCCGGTACGAGCTCGCTTGCAAGGAATAAAAGAA
AAAAAGCCAAGTACAAAGAAACAGGCAAGGAAAATCGTGTTCGTGAAAAAAAAAAGTCGA
TACGTCACTGACAATCCAGGATAGAGAGATGTGTTATAGGCCAAGAAGAGGAGAAGGCGG
ATGACCAAGCCAGAAGAAGAAGCAGGATTAAAGGTCTTTGGAGGTGAAGAGCCATGATCG
GCAGCCGTGGAAGCCGGAGGGGCTCCTTCACTGACGTCAGCCACTTACCTACCGCTAACC
TAATCCACTTGAAAACCCGTAGGGCGAGCTCGCTCTTTGGTCGTTTTCGCTCTTTGCTAG
CGCCATATTAATTAGCGCCCGAGACGCGAGTGGGGGCATGGGGCTCGCTCTCCGGACAGG
GCGCCCCACTCCGGAATACGCGGACCTACAAAATACGAAAACTGTTCCGTATCCGCCGGG
ACCGGTCTTCTGGAAACCTCCTCTGACAAATACGGACTTGCAACGTATAAATAGATAATA
CTCGGACAACCCCTATTCGCATTCGGACCTCTCCCCTGTTTCACAAATACGCTTAAATTA
ACGCAGTCGCTTGCACAAATAAAATCCGCCGGCCAAGGACGGGCTGGAGTCTTATTATTC
CTTCACTGCTCGCTTCTCTTGTACACCTCTGATCCAACATGCCTTCAATATGCTAAAGCT
TTACTCCTCCCAATTACTCCTGAAACGACTCGACTCCGATCCATGCTACAATGTTGACAA
CCTCCGCTCCCGCATCACAACCTGGTAATCTTTCCTACAGCTTCCACAATAGCTATCGCG
CCATTGCTCAAGCGCTTGTCTTCGCTTCGCCGTTGTCTGCTCCATCACCTTCTGTGATTC
CTCATCCTTTCCAGACTCTGAACCCCTCTTCTGCGCGTGGAGCATAATATCCAGCTCATC
GCATAACGACTTTTCATCAACCAGCCAGTTCTCCCACTCCGACTGGAGCATCTCCCGCTC
AATGCTGTTGACAACTCGCATCGCCACCAACAAATCATGTCGGTACGAACCTAGCCGCTG
TCGCGTTCGTCGTAGTCGACGTGCTGTGGCTCGGCTCGTGGCTGTTGACAGACTGGCTCC
GGCATCCTCCCATGGTGTGTCCATATCTGTGGTATCCAGTAGGTCCTTGAACGTAGTAAA
GCATGTGCTGTTCTCCGGGAATGACAATGTCTGGCCGGCTCCTGATGCCTCATCCAAATC
AGCAATGTAGATAGCCTTGCTCATCATCAAGTTTGGCCGAATTCCAATACGTTGCATGAA
CCCGGCGGCCCTTCGCTCACCCCACCAGGTTGTCACCTCGCTCGATGTCAGAAGCACATT
GGTAAGAGTGCTGAATCCAAGCAGGGCGAGGATGATCCACTGAGCCGTGACGATATTAAA
CGCCTTGCGTAGGATCGCAATCGCACCCATGATGACCGATGATACTGCGCTCTCTCCCAG
AGATCGGACTGTCTCGAATAACATGGTGGTCAACGTTCGTGGTTTGATGACCTGTTTCTT
AGCCGAGTCTGTCGCACCGGGCCTGAAGACCACCACCTCCGTCTGTTGGCCAATCTGGCC
ATACACTTGGATTGCTCTGTTCGTCCGGCTTCGAGGTCCGAGTTTGCGGACCTGGTCTGT
GGCAACTTCAGCGAGCTCTTCAGCATCGCTTGCGGCATCGTGAAGCGCCTGACGCTCCAC
CAGATTCTTTGACAGAGCCGGAAGCTTGGACCAGTCGATCTTGGTGTAGATGGCAAGCTT
GCACTTAGACTTGGCCACATGCGTGATGACGATCTTGGTGATAACCTTGAACCAGCTCGA
GTGAGGCAGATGCCACGCTGTCTTGACGTGTGTCACCACGTACGTAACATGGTCACTGAA
TACGTCAATGATCTGGTAGTCGTTGACTTCGGCCTCCTTTGATCGGCCCAGGACATCCTT
GTAGTCGACCTTGAACTGGAAGTCCCGTCTCATCCTTCCTTGGTCAACCAGCACCCATGG
GCCCTGGGCAATCTGCTGAGCACGTCTCTCAAAGTAAAGCTTTGGGAACACAAAGCTTTT
GTCGCCAAACAGCACATGGAAACATGACTTTGCGCTGATCTCAAAGTTGCGCTCGGCTGC
CATCTCCTTCATACCTTCTGGCTCGTAAATAACTGGCCGAACCGGTAGGTGAAGCTTGTG
TATCTGTCTGGCTCTTGATTTCGAGGCGCGTAAATGAGGGCTGAAGTCGTTTCGCCTGTT
CACCGGTCTTCCTAACGAGGTTCCATCGTCCATCGGCGTGTTCGCTGAAACCTCTTCCCA
GCTCTCAACACTGGGGCTTGGTCGATCAAACTCCTCCTTCTCAAGATTGATCAACGCCGT
AATGATCTCTTCAACGTCCATGGGTTCCTCGGCCTGAAGATCGTCGACCAACAGGTTCAG
GCGGGTGTGGAGAAGACCCAGCTCTTCCAAGAAAACCTTGATGGTGATCCTAGTGTATCC
AGTATCGTTGGAATCATCGCCCAGATGCAAGAAGATGAAATCGCAGTCCTTTCCTGGAGC
AGCTGTCACCTCGGCGATGATATCGAGGCTGATACTGTAGGCCGTGACGAGGCCTATTTG
TTGTCCGTAAAAGTACATGTTGTCAGGCGTGACATAGATACGGCCATCGCCCGCCATGTC
TGGTTTGCCAGGTCCGCGCTCAGGTGAACCAGTCCAAGCTGCTCGGAAGACGAGCACAAG
CTTCTCTTCCAAAGGCGCATCCGGGAACAACAAACGGAACTGCGCATGCTGGGCCCTCAG
CTCAGGGGGATAATTACGCGGGAACAGCTCACCACCCTGTTTCCGCGAGATGCCCTTGCC
AAGACTAGCCTGTGAGCTTCCAGGAACCACAACTCCAATAGGGTCGTCTTCATCAAGCCT
AGGTAGAACGGGTTGGGTCGGCGTGTTCATGGCACCCCAAAGACTAGTTCCCCAGTAATT
GGCAATGACAGAAGCCGGGAGTTTCCTATTACTCCCCACAGGACTTCGCTCTCCTGCGGC
CAATACAGCAATGCGACTTAGGCCTGTCATGGATGGAGGCTTGGCCAAAGTAGCAGGAGC
CAGAGAGCCGGATTGGGTGTCGACAGATGGCAGCATACTAGGCGTTTGTCTGAAGGTCGA
AGAGGTTGATAAAGTATTTGGGTATCCGGGTAGAAGAGTGTGGCTGGTGGACATGGAAAG
TCCAGGAGATCCTGCGCCGCTTCCCTGGGCAGCCTCAGAACCTGCTTGACTACCAAATGT
GGCCTTGCGGTGAAGATCAAGCTTTTGGATGATCCTGGCTGCGTGCTCACGCCCACTTTC
ACCCTCCTCTCGAGCCAGGTCTCTTCCCAGGGCAGTGATAGATCGGCGAGACAAGCTGCC
ATTAACGTCGAAGCTCTGTCTCGTGCTGAGGTTACCATCTGCCCCAGGAACTGGCAGCGT
ACTTGTTCGCTCGAATCCGCTCCCGGACTCGTCGTAGATGCCGATCTGTGCATCAAGGGT
CTTGGCCGAGAATTCTGGGATGCTTGGTGGTGAGATGGAAAAGGCGGGATCAACAGCACC
GGGGAGGGTGGCGTTGCTTCTGTTCATGCTTGTCTCAAAGGCGTTCTTTTTGGTTACCTC
GAAAACCTCCAGCCACTCGGTAAGCTCACCTTGTGTCTCAGCTTGAAGGAGTATCGTTTG
GCTCTTTGTCTTGACCTCGAAGCAGAAACGTCGGTCCTCGGCCACCGCTGGCTTTGCGTT
ACAAAGCAAAACTCCAATCTCATCACCCTGGAGAACTCCCAGCGGACCTGGTATGAGCCA
ACCAAAAATCCCATCACGGCAGTAGTACCACCTCCTGATCCATGTATGTCTTGCTGGTTT
ACCAGAGAGTGCGCGAAGGAACAGCCAACCCTGCTTCTCCGAGATGACAGGGACACCCTC
CTTGAGGCGCAGGTTGACGGGACCGCGGGTGCCGAGGAAGGGGACAGTCGAGGTGCTATA
GTCTTCAAGCTCGCGGGATGGCTTAAACCCCTGGAGCGCACCCTCTGCAAGATCTCGCCT
GGCCGATTGCAGTTCACGTCTGAAAACCATCTCTGAAGCTCCCATCTCGTTCGACCAGCC
CTGAATTCGTTCCATCTCTTGGTTCCACCGAGCGGCGTTGCCAACCGCCTCTCTGGTGCG
CTTCAGCTCCTTCCATCTCTCACTGCAGATCTTCACAAGGAGTTTGTCCATGCTGAAGCG
CAGCTGGGGAGCAAGCTGGCAGTAGTCCATGGACGCCTTCAGGTATAGCTTTCGGGTCTC
GAACACGGCAAAGGCATCCTCACGGAGGGCTGAAGGCTCTTTTGTCTTTGACTGACTGAC
GTAGCGGGCCAAAGTCGTGTCAAAGGTTCGTTGCGCCTGTTCCATAGCTCTCCTGCACTC
CTTGAAGTTCCTCAGGTCGCCAACGATGAACTGCCGGATGGGGTCGACAACTGAGCCATC
CATCTTTTTCATGGTGCTCAGCATTTGTATCCAGTATTCGCGCCAGCCATCGCCAACCCT
CTTGAGGGCTAAAAAGGTATAGTCATTGTCAACAACGCCGTCGGCGGCCGAGGGCATCAT
CTTGACGATGTAGGTATTCACGGTCTCTTCGAGGGCGAGGCAGTCGTGCAGGAGCTTCGA
GGTGGACTGGACGTAGCCGTTAAGCCATCGTTCGATGGCATCGACCTGCTCACCAAAGTT
GGTGGCGGTTACTCGAAAGGTCGGGGAGTCGAGAGCGGCTTCGTTGAGGCCAACGGGGAT
GGCGCGGCCAGCTTGCATGGTCGCAGCGGCCGGTGTGCCCGGCGGATCGGGCATGATGAA
TGATGAATGATGTTCAGCGCCCGACTACAGCTTCAGTTGACACTGAGCCGTGGTCTTTAT
GGCGCGAAATAATATGGCGGTGGGAGATGGAATGATGCTGGTAAGATGGTGGTCGATAGG
ATAGGTCGAGCCCTTGTTGTTTCCCATGTTGACGTAGCACCCTTGTTCGTTCGTACCTTC
CTCTCGCATTCGTAGAAGGCCCCCACATCAAAGTTACGGAGTTGGAAGGAAGGTGGTCTC
AAGCCACAACTAGCGCCGCGGGAAACACCAACACTCCTTGACTACCGACGTACGTACTAC
GCTTTTCGCCTACGGACAACTGAATGAACGGAATACGCGGAGCTTTTAATACCTGCCCCT
TGGAGCTGCGGAGCTTCCCCTCGGAAGTAATCTCGCTGCGGAAGCGCCCATCGAATGCGA
GGGCAGGATTACGCAGCCATGCCAACGAGGGAAGTCCTCGGACATTCACAAACCCAAGCA
ACGGGTGAACGTGCAAACTACATCACTTTTAGGAACTTCTCAACAATGGCCATGCAAACG
ACTAGTATTTTGTTGATTCGACGCGTCGTGACTGCTTGTGGCTGAGACTCGTTAAGATAT
TACGAACAAGCCTGCAGTCAGCTCACGCCGATTCTACTCCATGACAACAGATCTTTCAAG
CCATACAGAGCAACGCCCGTGACGGCCCTCGCGGATCCTCTAGTCGCCGTGCCACCCCGA
TCCTTCAATTTTAACGCGTGGGCCTCTATTCCCGCCGATCATAACTCAAGCCGTCATCAT
TGTGCGAAGCGGACTGGGTCGCGACACCTGACGGGGATAATGGGAGGCGCGAGACTGTCC
CTCCCCATCAAGCGCTTCTGAGCGATTGACATCGGCGCGGCATCGGTCGACCTCTGCGCC
TCGAGGCGCATGGCACTGTTGTCGTGCGTGGACGGTTGAACTTGAGTCGATCCCTCGCTG
GTGACGAGGGGATCCGCTGGTCAATCGTCGTAGTACTCGTCGTCGTCGCTCAGGTCAGCT
AGCTGCTCAAAGTTGACCTTGTAGCGGAGAAGGCCGCCAATGCCACCGAAGCCCTTGACG
AACTGGTTGCCCTCGGTGGAACGGTCAGAAACAAATTCGAGCGTCGTACCAAAGTCCTTG
TAGTGCTCAGCAATCCATTCCAGGAACGAATCCTGAGAGACAATGTCCATCTCCTGGCCA
GTCTCCTTGTCAAGGAACCTGTCGCGGTTGGCCTGCTCCTGCTGCTTGGTGGTGTGGAGG
ATGATCTCGCTACCGTTGCTGTCCTTGAGAACCCAGCGGGTGATCTCGAGGTTCTCAAAG
ACAATGAGAGTCTCGACAGCACCGAGCTCAAGAGCCTTCAGGGTGTCATCAATACCGTAG
CAGACCTTGCCGGTGTCCTGGCTAATCTCCTCAAAGTACTTTCCGATGAGCTTCTTCTCC
TGGATGAACTTGACGTTGCCGAGGGTCTCAGAGGACAGCTCAATGGCCTGGTTGAAGCCG
TTCTCACCACCGTAGGAGACATCGACAACCTTGATGACCTTGGACTGCAGACGGTTGTCG
AACATGTCGGAGGCGTTGAGGTCGTTCTTGAAATCGGCGGAACCAGCGAGAATGATACCA
GCAACGTTGACCTTGTCGGCGGTAATGAAGTTCTGGACAGCCAACTCGGCGACCTTGCGG
ACGTAGTTGTGACGCTTCTCCTCTCGCAGACGGGCGAAACGCAGGGCGGACTGACCACCA
CGGCCGTGCTTCTTGGGAAGATCGACGGAGAACTTGTGGACGACCTCACGGGTGTTTCCG
CTGAGAGTACCGAAGAGGGCACCGTTACCATCCATGATGATGAATCCGAACTTTTGGTCG
GACTCGAGCAGCTCGGCAAGAGCCTCGGTATGAAACTTGTTGTCGCACAGGTAGAGGGAG
GTGTTGATGGGCTTGAAGGGCTCGAAATCGATGTTGACCTTTCGCTCCTTGCCTTCGGAG
GTCAAGATTTCACCACAGTAGACGACCAGGCCGTTCGGGGGGACCTTGTTGTACAGCTTG
AGACGCTGCTGAGTCGAGGTAATGGCGGACAGGACGGACTGTCGGTTGACACGGGACTTG
ATGTTGGAGGCGGTACCGTATTCTTCAGCCAACATCTTGGCTGCCCGAGAGACCTGATCC
TTGGGAGGGATGATGAGGGAAATCATGGAGGTTCCATTTCCTCTGGCGGCCTCGAGGCGC
TTAATGAGCTTCTTGACCTTCCAGATCTCAATGTTCTTCTCGGCCTCGTTCGCCTGAGCG
TCACTCATCTTGGCAGATGGATCGAGGACTCTTTCTTAGCGAAGGGTTCTTTTTGGCTTC
TTCTCAGCGAGTCTGGGGACTCGTTCCTGTTTGTAGGCGTGATCTCTGGAGCCCGAAGAT
GCCAAAGCCAAAAAGTTGGATGTTAGTGCCAGATTTTTTCTCGTGCAACGGGCGATGACC
TAGGCACCCGCACCGCCCTGCACACACATGGACTGGAG
>UN00003
TTTTTTAAAAGTTGGCAGTTCGCATCTATTTTTAAATGCTACAGCTAGTCGTTACCCCGA
AGAACGCCTCCAGCGCTCAACGGTGAGTCAAAGAGCAAACTAGTTAACCGAAATCCTGCG
TTGCGTGTGAGTGTTGAGAAGAGCCTGCCTAGCGGAGCGATGCTGCGCCGACATAGGTTT
CTTCATGCTCCTTGCGTGCCAAATCAACGCGCAACAAAACCAAACGCCAATTGCCTGAAC
CTCTCTGGAACTCATGCGGTCAATCTCAACGGTCCTCGGCCCACTCGTTCTCGCGGCGGA
TCTGCTCCTCCTCTTCCGGGGTGAAGTCGTTGGTGATGTTGAATGTCTTGCGGATCTCCT
CGGGAGACTTGCCCTTGATCATGTTGGCGACAGTCTTGCAGCCAACATCAAGGAGGGGCT
TGATGTCGAGGTAGTTGGAGGCAAGGATGATCTCGAAGAGCATCTCTTGGTCGACCTGCA
TGAACTTCTGGTCCCACTCCTCAATATCAGTGGTCTTCTTGCGGGCGTCGGAGTCGTCAT
CGGCAGCTTGAGGGGGGTCGCCACGGTGGTGGTCGCACCACTCGATCACCTTGCGGAGGA
CGGCTTCGTTGACGTTGGGAATGGGGATGGGGTTCTCCACGCTGATGGAGACATCACCAA
GATCGTCAAGCATGTTCTTCAGCAGCATTGAGCGCTCAACGACGGTACGATCGACTTCGA
TTTTGGCGTTGTCGTTGGAGACCAGCCAGACCTTCTGGGCGGGGGCGGAGTCAGACATTG
TGGTGGTTGATGAGATGATTATTCCTGTAAAATCTTGGGGCACAGGGCTGTGAATCAGAA
GGAGGACCCTGACTAATAAGATGCAAAATGTTCTCGAGATGTGATTGTTTTTCGCAAAGT
CGCGATTGAATGTGAATTGGGCTTTATCGATGATGATTCTCAAAGCAAGCTAAGTTGTGT
GATGAGGAGAAAGAAAAGCGTTGGCTCTGTCGCGGAAAGACGAGAGTATTATTATATGCT
GTTTGTTGACCGTGCAGTGGAGTTGGTTGGCCACTGCTGCCTTCGGAGCAATGTCAAAGG
AGTCAGGCGGCAGCCTGCGTGAGCGAAGGTATTTTGGAACATGGAGCTAAATAGCCCCAT
CACGTTCATGAACCTTGCAGCGGACAAGGTTAAAGAAAATGCATCGTGAAAGCGTTTGCT
CTGTCTTTGTTTGTCAAACGCTCAGGGCTTTGATGAAGTAGGTAGGTAGTCGATACAACG
ATAAAGACATTGTACCAGGCACAGAGTCGTGTGTGCATAACGGCCCAAAATTCTCTTTGT
TTGCATTCTATTTCTGGCTGGCTGGCCGCCAAAAAAGAGCGAGGTAAGCTGCCAAGGAGC
TTCAGGTCAAGGATTCAATGCCAAAGTCCCGAATATTCGCCTGTGCCGTGCTCCTTCTGT
GAGCAGCCACGGCGGTTTGTTAAGGTGAGACGAATAAAGGTACAGCCACAGAGCCAGGTG
AGCTAGGCAGGGCCAGCCACCTCCACAAAAGAACACTTAGCAGGGGGTTCGGGTTCTTTA
CAAGAACTTCAAGAGATCCATGTTAAAATAATGACAAGAGAAGGGGGGGAATATGTGAGA
ACACTCATCTCAATTGGATTTTTGTAGTTCTATTACTTGCCTTCCTAGATAGGTAGGTAG
GTAGATAGGTGTTGTCAATCTTGGTCTCTTCTCAATCTCTTCCTGCCTGCCAGGTTAGTC
ATCATCCTGGGGAAACCATGTGACTCTCCCGTGATCAAACTGTCACTGGCAACCTAGCTC
CTCAAGTTGGTGCCGTTTGCTTCAAACCAAAAGGCGGAGAAAACGATAGTCGGTTTCCTA
GGCACGCCAGGTAAGTAAGCCCAAGGTTGTAGTGGATGGTTGATTTGGGAGTGCATAGCG
AACGGACTGACTAGCTTCGTGGCGTCACATATTCTCACTGCCGACCTGCCTAGACAACTC
ACTCAGCCAAGTTCGACGTCGTTTGCAACTATCAAGTCGATCATGTTCTAGTCTAGCAGA
ATATTCACCTTCGGTAACTGACCGAGGACACCTTCTTCTTGTGTGCCCGCATGCCTTTAG
AGTTGCGACTACCGTGGCCGCGAAATGGCACAGACTTTGTTTGAAAGAGAGCCCGACCTC
ACGTCAAGTCATCGGGTATCATCAATGTCACTTGTCGAAACATCTGCAACAATAACGAGA
TATGAGTATCGGCCCTTTCGATAACCAAGGCAAAACAAGTGAGGAAATGCCGGTGGAGAG
ACTCATCGTGGGAATTTGGTGAGATCAAAGGGAGCCCTGCAAGGTCCATGCGCTGGTGAC
TGCAAGACATCGTCATTACCATGGCAGAGATGATGCTGGTCGTCCATCGTACTCGGTCTC
CATCCCTTGTTCATTCTGTCACCGTGGCGTTTGATCAATTCAGGCTGTTTTTGTTGGGGA
AGACAGTCAATGCTTTCTGTGCTCTGTGCTGTGCAGCGCAGTGCTCTCGAGCGGTTAACC
CTGCAGTGCTCTCGATGGACAGACCATGAGTTGGTCCACCCCCATCTAGAGGGAGCGGGA
ATGCCCTTGCGAGATCCAGTTGATCAGTGCCTAGATGGCTGGCTTGCCTCGTCTTCGCTC
CGAGAGACGCAACCATGGTCAGATAATGGCCCCGCGCGTCCCCGTCCATCAAACAAGACT
CAGCCTCTTCTGCTCGGCCGAGTCCCACAGGGGATAGGACAGAGGCGGTAATATGGTGCT
TCGAGATCATGATGCCCAGGGCTATATCATGCAACAAAGGCGGTGATGGCGTCCTAAAGG
GCAATTCAAAACGTCGAGGCATGCATGGCATGGCAGCAGTCCCCAGACCAAGGAGCGGCA
GTGACCGAGCCCACCACCATGCCAATCAATGGATCCATTGCTATGCCCGATCTCACCATG
CTTAAACTCCAAAAAAGCACCGGGTGTCCTCCTGTGCCCTTGCCACACACGAGCGTTCCA
GCGCTACGGATAGGGCAAATTGACATGGCCGACCGCTTTGCGCTGGGGGACCGTCGAAGC
GGTGGATGCGTGCCATGCAGCAGAATCGTGTGACATGCTGGCACCCCGGGGCAGGACGGG
AGCTGGGCGATGCGATGTGATGCGCGGGGCGGCAGAAAAGGAGACTGGGACGGGCCCAAC
ACGTGTTTGCAGGGCGGTGATGAATGGGAAAACAGGCCATGGCCATGAGCCTTGTCATGG
GCGTTGTGAAATGGCTTGTAATTGCACACAAGATTACCACCGCCCTGGGAATTGCCCAGC
TGGATCCCATCCTTGTCCTCTGCCATCTGGCGTATCAGAGGATGAGGGAGACTCTGAGAT
CTCGGTTCCAAAGGGCTTAGCGTCATGGCTTCTTCTGGCAGGGTCTCCATCCGAGCTCCA
TGCCACAGAGCCTCTGCTTGGCTGGGTTGGCTTGCGGGTTGCGGGTTGCCGTGGAGTTTG
TTTTTTGTTCTAGAGATTCTGTCTCTGATTCTCGACAAGCCGAGCTCAACCGTTTCAGCC
TCCTAGGTCGACGGCTCCCCGCCTAGCTTGATAGCTTTACTACCGTCGTAATTCTTGGAG
ATTCAGGAGGCTTGAGAGGCTGCCATTGTACTCGTCCAGAGTCACCCCCGGAAGTCGCCT
CCCCCTGTCGCGCAACCCCTAAGAAAGCTTCTAGCGGACGCTGTGGGCCACTTCCAGCGG
CCATCCCTTCCGTTAGTTCCGCCCATCCCGGGTGACGGTGCCCTCTCCAACTGGCCGTGT
TTGGAGCTGGCGCCCGCCCTGGCTCCCCCTAGCCCCCTTGTGCGTCACCCTCCCACTCTT
ATCCTTGGGCTTGGGACTGGATGTCGAGAAGCGTGGTACGTACCTAATGACATTTGCTTG
TTTGCACACGGCACCCGGTAGTGGTGTGTGAACGAGCCCCCAAAACCACACCCCAACAGA
GAACCGCTTGTGACGGGGTTAGACCTACCTACCTATGCCTATACCTACCTATACCTACAA
ACATCACCCTCCCGCCGCTTCCTTTTGTTTCTTTATTTTGTTCGTCTCCTTGTCATTGTT
CTTGTCTGTTTCCTCGAGCTTGCCTTGAACCATATTCATCCCTATAGTACCTATAATCAT
TGATTGGGCTTCTTTCACTTCCCCTCACCTTCGCCCACTTCCACGACCGACACCGACACC
GATAGCGAGACGCTGCCCGCCACGCACATACACCTAACCGAGCCCGCACGAACTGTACCT
ATTATATCTTGGGCATTCTTCGATACGATACGATAATTTTGGTTTTGCATTCGAGTCCTT
TTCGACAGCTGCCGATTTCTCTCCTCGATTATATCATATCAACACTGCCCACCATTGCGA
CGACTGCTGCGCAGGCTCGAATCAACTGCTGTGTGCTGTGCTTTGCGACTCTCGTCCGTC
GTATTCGTCCTCGCTTTCGCAGATGCTCGATGCCTTTGCGCCTCGCGACTAAGCACATGC
TTGCTCTGCCCGCTCCTCACTGCTAAGAATTATGTGGCGGCGGACATATCTCACTCTGGT
TCTCATCAGGCTGTGGTTTGCATTGTCACCCAGCTATCTACACCCTGACGAGAACTTCCA
AGGCCCTGAGGTCATCGCTGGACAGATCTTTAGTTACCCTGTGCGCCATACCTGGGAATT
TACGAGCGAGAACCCGATCCGAAGCGTCTTTCCACTATGGCCCGTCTACGGTCTCCCGAT
GCTCCTCCTACGGTGGCTATGGATCGGTAATGGAAAAGACGGCGAGATACCCCCCATTGC
GGTTTTCTGGACACTGCGCGTCCTCATGTTCTTGATCAGCTTCGTGCTCGAGGACTGGGC
GCTACACGAATTGATCCAGTCACCGAGGCATCGTCGGGTCGCTGTTCTTCTGGTTGCCTC
GTCCTACGTGACGTGGACCTACCAGACACACACGTTTTCCAACTCTATTGAAACATTGGT
AGTCGCGTGGAGTCTGGTTTTGATCCAGCGACTCGCTGATCCACGGCAACGGTCATGCGT
CCTATCCGCCACTGTTCTTGGAATAGTAGGCGTATTTGGTGTCTTCAACCGAATTACCTT
TCCAGCCTTTCTTTTTATTCCCGGGTTTCGCCTGATTCCCGTCTTCTGGAAGAGGCCTGG
ATCTCTTGTGTGCCTGATTTTGGCTGCAGCCGTGACGACAGTGATTGCTATCGGGTTGGA
TACTGCATTTTATCTGCCTAGCCCTATCACATGGACAGACTTGGTCCACAAACCCGTAAT
CACACCCCTCAACAACTTCAAGTACAACTCGGCCACTGAGAATCTGGCCCAGCATGGCCT
TCACCCGTGGTACCAGCATGCGGTCGCAAACCTGCCTTTGCTGTTGGGTCCAGTTGTGGC
ACTTTTGATCATCAAGCCAGCCTTTTCCCTCCGGCTCTACTCGGCTATTTCTGGACTAGT
TGTTCTTTCGATTTTCCAGCATCAAGAAGCGAGGTTCTTATTACCGACAGTGCCGCTGTT
CCTATCATCGATCCACATGCCCCGGAACCAGACGCTGTTTCGGCTATGGACATCGGCATG
GATCATTTTTAACCTGTTCCTCGGGTTGCTGATGGGCATCTATCACCAAGGAGGGGTGGT
ACCGGGGCAGGTCTTTTTAAGCCAACAACCAGACGCAACCCAGGCGATCTGGTGGAAAAC
TTATACCCCACCAGTCTGGCTTCTTAACGGGAAGAACGAGGTCTTGACGACACGGGACGT
CATGGGCCTCAAGGGTGACTTGCTTCTCGAGCAACTAACCCAGCTCGCGACTTGCGATAC
CCCGGCCGACAGACGGAACCAGGAGTATCTGAAGGAGAAGAACGGCACGTACCTGATGGC
CCCGGCCTCAGCGACGTGGTTAGACCCGTACCTCCCCAACAAGGGACTGGAGGGGCTACG
ATTTAGGGAGGTTTGGCGTTACCGGCAGCACTTGAATCTAGATGATTTGGACTTTGAGGA
CGATGGCGTTTGGGGCACTCTGGCTAGAGTGATTGGGCGACGGGGTCTCGTCGCTTGGAG
GGTGACGAAAAGCTGCCCATAACTGATGAAAGAAAGGGGTGGCGTATATCATTTTTCCAG
CTTTATGACTCGAATTAGACACTGTTAATGACCATGTAAAACTACATTGCTTCTTGGGGC
AGCCCATGAACCCATTCATCTTGTTCTTGCTTTTTCGTCATGACGATGGTCAGGCTGATT
TACCTGGTGAAATTATCATCAAGGCTTCATTTCCCCCACCAGCCAGCCTCATGCCCAGGA
CCCCTTGCTCTCCCCGCAATTAATGACCCGAAGACTTGTCCGCCACCAGGAGAATCGAGT
CACTGGCGTCATCCGGCGAGCCTTGTGGGGGTCATGGAAACAAAGCAATTTCCAAATGTC
TTCGATGGTCTTCGAAACACTTGCGGGGCTCGTGATGCATAATTCACAAGGTGTTGATGC
ATTGAAGACCAGGGTGTTGAATAACATTAACAGCAAGGCCAAGGCTCATGGGTACTTTCG
CTCCCAGCATTACACCGAGATAGTCACACCACCTAGACAGCACTGTTGAGAGGAATCATC
ATCACGTTACATCACAGTGAGAGAGCATGAATTGTCCCAAATGTCTTCAATTTTTCCGCC
ATCCTAGTCTAAACTGCATTGCCCACGTCTCAGCGGACACGATTGTTAGGCCATCTCAGG
CAGAGACCAAATGAAGCACACTTAGTACAGGCGCTTGGGAGGAGACATGGTAGCCTTGAT
GGTAAGGCTACCAACGTTCTGCCAGCCCTTCTTCAGGAGAGAGACGAGGTAGTTGATGGC
GAGCATGATGTTGCCAACGAGCTGCTCCTGGGTCATCTCGACGTTGCCGACGGCGACACC
CATGCACAGAACCTTCTTGAGCTGGAACTTGATGGTGGACTTGACCTCGTTGATCTTGCC
AGTGAGGTCGTCCGAGTGGGAGACGGGGGTGGGGAACTTGCCGGCCTTGGACAGACCGGG
GCCGAGGAGACGAGGAATCATCTTGATGAGGGCCTCGGAAGCGACGAAGGCGTCGTACTT
GCGGGCGAGCTTCTTGATGAGCTTCTTGTTCTTGTTCAGCTTCTTCAAGTCATCGGCGGA
CATGGCATCGACACCACCGTGCTTGGCACGGTCGATATCGTGCTGGTCACCAAGAATGCA
GACAGCCATGTTGGGGCGGGGGATGGAAGGCAGCTTGATGGTACCAGAGAAACGCTTGTC
ACGCTGGGGGTCATAGTTCTTCAGGCCGATCTGGAGCTCGACGGTCTCGAGGAAGTTGCG
CTTCTTGGTCTCGTTGGAGTACTCCAAGAGCTCGGAGACTTGCGTCCGGACATTAGCGAC
TGTGATCTTCGACATTTTGACAGTCTCCCAATAGATGGTCTTTTACAATCTAATGGTGGT
CAGGGCGAGTCGTGGTTGAGGGGGATCTAAGAAATCTTTCGGGGCGGTTGAGATTTTGAG
AAATCGAAAATCAGCACTTGTGGGACTTGTGGTGGGGTCTTGAAGGGCAAAATTTCCTCA
CGGGGTCTGGCACGTGATGTGGGGTCCCCTTTCGCTCTTGGCCGCATGAGTCTGCAAAAG
CCTATCGGCGAGGGAGTCAAACATTTGCGGCGACGGCTTCAGGTGAATTTCGGGGGCATT
GAGCTGGTATTTCCGTGTGAGTCATCTCTGTCTTGAAACGAGAAGCAGAGTTCACCAGAC
TCGCGCCACCCCTTTCTGCCCCAGAATCCCACCGCCAGGATGAAGGATACGGCGCAGCAG
GTTGACGACTTAATCGCCAACTCCAACCATATCTCAAAATGGGTTGAGGAGCAGCCAAGT
GAGAGCCAGGCAAGTTGGGCCCAGTCAATCTTTGCGAGGCTTCTCGAGGGTGCCTCGCAG
CCCAGGGGGGCATCGGGCAACTCGTGCGTAAAACTCTGCGGCTTCGTGGAGCAGTCGTCA
AAGTCTCAGTCCCAGGATCTCAGACTCTGGGCCTTTTCCAGGGATGTCACTATCCAGCTG
TTTGATTTCTATGTCGAGTGGAACGAGTCGGATAACCACCGTTCGATGAAGCTCGTTCTA
GACTTGATTCCCCAGCTCATCAGGAGAAACCCGGACGAGGTAGCCGGTCAAGCAACAAAG
TGTGCTATTCTTGACAACCTTGTGTCGATCGTGACAGGCAAGTCGTCAAAGCCTCTCGCC
AAGTCTGCCATCAAAGCCCTTGATCACCTCGTAACCAAGAACATTGTCACCCTGGAGGAG
ATTCGATCCAGCTATGTCACCCTCCAGAAAAAGGACGCCTCCGTTGTTACACTCGAAATA
TGGAAATCGTTCATCTTCGAGTTGTTCCACTGGATGACACTTCACTTTGTGTGTCCCACA
GCTGGGAGATTCATTGTCTGCCTTTACCGCGGCTTGAGACGACGAGACCAAGAGAAACCA
GTCGAGTTGACCGTCGAGACGTGGCACAAGTGGCTTCTAGAAGCTGTGAACGAAGAGCCC
TCGATCCTAGAGTCTATCAAGAACTACATCTTCCTACCCCTGTTCAAGGCAGACAAGGCC
GAGGCTTTGGACTTCTTGAGGAGAATGAATGAGCACGAGGCAGTTTCTGCCGGTGCCGAG
ATAGACTTGAATCTCCCGGCACTGCTTCAATTGGCGGCCTTGGAGATCGGAAAGAAGGTC
GGATTGGTGGAAGAACCTGCACTAGGTGATGACAAGACGAACGATGGCGAGTCATCAATC
ATACTCCACGAAAAGGTTCTAGAGAGTGTGCTAGGTCATCCTTCACATGAAGTTCGATCT
CTTGCCCTTTCTCTACTCATCAGTTCTCCATCGACCACAAGGCCATACTCTTCCACCGCC
TTGGACTTGCTACGCAAGCACTTGGCAACTTATTTCGCAGACTCGGACGCAAAGTTCCGA
AACGAGGTGGCTGGAAAGGTGCGAGATATGTTCAAGAGAGTACGAGGCGCCATCTTTGTG
CTCAAGAAGAGCATACCCAGAGCGGCCGCTCGAGACCAAAAGGGGCAGCAGCAGACAGAC
ATGACGAAGCCCATTCTCTATCGAACCAACCTGATCTCACTACCGGAAGCCCAACTGGTC
GATTGCCTGGACTATCATCAAAAGTTCTTATTCTGGTACATTGGATTCTTGTGCAGCGAG
TTGACGCCGACGGCCTCTTATCAACGACACATCGCTTCACTAAAGGCGGTGACATTCATC
CTTCGAATGGAGGGAGAAACTTCAAAGACGTGGGAAACTGTCGATGATCAGGAGCTTTTC
TTTGATCTGTTCAACGGTCGTTGGCTTCGTGCTCTGTCTGATCTGGTCATGGACCCCTTT
GACGACATTCGTGATCACTCGGCCACAGTTCTCAAGAGAATATTTTCCGATGAGCGGTAC
AGAAACTTCCACCTTGTGGCTACAGGGGGTAAGGTGAATCCTGCCGAGGAGCTTGCGGAA
CTCCTCAGAAGGTCTGATGAGCTCGCACGTCGGACGGCGAGAGCAGATCACTCAGATGGT
GTTGCCAGGGTTTGCCAATTGCTCTACCGATTCTCTCAGGATGAGCAGCAGCGACTTGGT
CTTCTTTCGAAGCTTGTCAGTGGTGTTCAGGAGAAGTTGACGGTGGCGGAGAAAGACTTT
GGCCGGGCAGTTCTGGACGCTCCTCTCCACGGTGACTTTGCCTCTCTCTGCTACACATGG
CAGGTTGTCTCTGAGCTCCAATTCTCTGAGACCGAGTTGCAGGCTGTACAAGGGCTGCAG
GATTCTCTGGTGACTTGCTGCGAGCGAGTCTGGGCAGCTGTCCGCGATATTCTCTGCGAT
GACTCTCCAGAGGGTCATCTACCCCAGGAACTCGAGGAGGTAGACGGACTTGACACGAAG
GACGTCCTAAGCTACAGCTTCCGATCAGTTCATGAAGCAAGCAACCTTATGCGGACCCTG
ATTGTCCCTATTAAACAGCGATCCCGTGAGGGCAAGATCTTTCCATCGAGGGAGGTCTAC
GAAAGGATAGGAAACCTGTCCTTTACCCAGCTGGCTAGCCTTAGACACCGTGGTGCTTTC
GCTACAGTCGCTATGACCTTCTCAACTTGCTGTCAACAAGTCAAGCATCTTGACCAGGGC
GACTCCGGTGCTGAAGGCCCAGACCTGCTAGAAACATGGTACAATGGCACTCTGGATGCC
ATCTACGCCCAGGTATCAACAACTCGACGATCCGCCGGAATCCCCTCCATGATGACAGGC
GTACTCTCCGCCAACGCGGCCAACCCCTCTTTCGAGCAAGTCATGGCCAAGCTGATGGAG
ATTGCCAGCCAGGAGGCCCGCGCCGCCGAGACGGACGGCTCCAACCTGCCTCAAGTGCAC
GCCTACAACTGTCTAAAGGAGATCTTCAAGAGTTCATACCTGAAAGCTATGGGAAACAAG
TCTGAGAAGTTCCTACCGCAGTGTCTCGAGCTGGCGGCGAATGGACTCAAGTCGGAGCTC
TGGGCGATCCGCAACTGTGGACTCATCCTGCTCCGAAGTCTCATTGACTGTTTGTTTGGA
TCCCACCAGAGCAAGGCTACTATGGAGGCTGGCTGGGACGGTAAAGCCAACCGTATCCCA
TATCATCGCTACCCCTCGCTGCCAAAGGTTCTCCTGAACCTCCTCAAGTCAGGCCACCAG
ATGATGGCGGCTACAGCTGCAAGCTCAGCGGCAGCCGAGTCTGTCTTCCCAGCACTTGAC
ATCATCCGGAGAGCTGGACCTCCTGAGCTTCTCCGGGAAGAGCTTCAAGTTCACATCGCC
AAGTATCTAGCCAGCCCAGTCTGGCACGTACGGGAGATCGCAGCCCGAACTCTTTGCTCG
TGTCTCCTGCACGATCTCTGGCTGGACACTATCATCAGTCTAGCGGCAGAATCTGTTCGT
TCACCGATTGGGAACGTACAAAACCATGTTCACGGCGTCCTATTGTCTTTGAAGTACATT
GTTGATAGGCTCAGTGAGGCCATGCCTGAGCAACTACAACGTGATACTCCAAAGCTCTCA
GGCTTCCTAATCGAGTACTGGCGCGAAATCCAGTCCCTCGACTCTCCGGAAATTCCCGCA
GCTTATCTCGAGGTTGTGAACCTCGTACGGGTCCTCCCCAGGCCAAAGGGTGTCGCTCCC
CTTGGATTCGAGTATCCAGAGGATAATGTCCGGGAGAGCGCTCTCCTCAGAGCTCAGCGT
GTAATCCACGAGGTGCACTCCATCGCCGAGTCCAACGACTCGATTGAGAACCTCAACACT
CTCCTGCTGAGCAAGACTTTGGGCGTCAACACCATAGTCGCTGGTCTCGAGACGATCCCC
AAGTTATGGGGCGCCTCGAAGCTGTCGGAGAGCAAAGTGAACGAGTTCTGCAACCTCTAC
CGGGATGTTTGCCTCAAGATCGGTCCTGCGGAGCCTAGAGTTATTGCTCTGCAGAATCTG
ACAGACATCTTGGATCAGCTGCTCAAGACCAAGAATGTTGGAGCTGTCTCGCCGACCCTA
CTCTCCCAGATCTGGAGCAGCTTGCCATTGAGCTTGTTGAACCCAGCCCTCGCCAACGCC
GTGATAAGAGTCAGCGGCTGCATTTCAGCCATTCTAAGAAAGTCACAGGCTATATCTACG
GCTGGTCTTCAGAATTGGGGACACATGATGGCTGACGCTGGCCTAGATGACAAGGACTTT
GATACTCGTCTAACCGCGGCAGAATCTCTCTGCTCATTCTTTGTCGGTATTGAAGATGAG
CAAGACTGGGCACGCGAGGAACATCTCCCGGCGCTTCTCGCCCTGTACGACTCACTCAAC
GACGACGATGACGATGTCCGAGAAGTTGGCTCCGCCGCCGTAAAGAGTATTCTCGGCCAA
GCTCTCGTTCCCATCGAAGCCGCCAATCGCCTCCTCTCGTGGCTATCACAGCGTTTCGGC
CATGACTCAACTTTCCGACAAGTTATTGTCCGTCGAATCATGGGAGACGTCCGATTCCCA
ACCCCGGAGAGTCACACGGCGTCTGTGAGCGACCAGCTGCAGAACGCCATGAAGTTTGAT
GACTCGCTCTTCGTCATCGAGGAGCAAAACCTTTTCGTCGACGAAGTCAGGGAGGCACAG
CGTTGGGTCTCTATCTATGATAGCCTGAGTTGGGAGGCCAAGGATCCCGCTCTTGAAGCG
TTGGCTGAGTGGTCAGGTGATGGCATTGACGAGATGCGTCGTCTCGTAGGCGAGGAGGAC
GGTCCTCTTGGATACGGTTCCAAGCCAGAAGTCTTTGCAATCCTCTCCCGAGTTGTCTAC
GCCTCGGCCTCCCTGGCAAAGGAGAGGCGTCACCCTCATGGTAGACTACTTGAGGGTCTC
GACAAGTTTAGCACTGAACTACGAGAAGGACAGGGGCACATGTCGGGTGTTTTACTACAA
CCCCTGGAAAAGACTATAGAAATTTGAAGCAATAGAAGCAGTAAAAAAGAACAAGAAAGA
AAAAAATAAAACAAGTCGTGAATTCATGTTATCTTGCTTCACAATGATCCCGCCTATCCA
CAACGCCTCGCAGTAAACCCCATCTGGCCGTTAACGCTATAGTGTATATTCAAGTGTTGC
CTCGTTTTTCTCCGACTCCTTCTAAGTTGTCTCGATGCCCGTTCCGGCTCTCTTGAGACT
CTTGAGCGACGCCGTAGAGTCGGATCTGTCCACCAACCCCATCTTACCCAGCTTGCGGAC
CAGCATCGTGTTCTGAGCTTGGAGTTCGCCGACCTGGCCCTCGAGGAGCGCGATCTGACG
ACGTGCGAGATCTCGCTCAGCGCGGACTCGATCTAACTCGAGAGAAAGGTTATTCTTCTC
CTCGCGCTCTAGAGCCTTGCGTCGGCGTTCCTCAGCTTTGCGTTGTTCCGCCTCACGCTT
CTCCTCCAGTTTCTTGATCTCGCGACGATACTTCTCCTCTTGCTTAGCTACCTCCTTTTC
GTGCTTCTCTCGCATCTTGGCCAGTGTGGCGGCATCTTTCTCTTTTTCACCTTGAAGCTT
GCTCTGACGTCGCTCCTGGAGACGGGCAACCTTCTCGTCTAGCTTCTTCCTCCGCTGCTC
GAGCTTCTTAAGCTCCTTATCACCCTGAGTCTGTGGTGGGTTTGAACGGGATGTCTCGGA
TTGTGACTCAGTGATACTGTCGGGGGACTTGTTCTCTGCAGTCACACTCCTCTCTAGGGC
GGATGCAAAGCTTCGAATAGACGAAGTGTCACTTTCATCATCGTGTTGCTCCTCCTCAAT
ATGATGAGCTTCAGTAGTGCTCTCATCTGTAGAAGCGATATCCGATCCGGTTCCCCATGT
CTTGAGTAGTCCAGTAGGGAGATATGAGCTCGCAGCGCCGATAGCACCAGCTAACATGCC
ATAGAGTCCGTTACTACTCGGCATCATTTCATCTTGGCTCAGGTGCTCATCAACAGGGTC
AACATTGGCCGTAGGAATGTTTGGAATAGTTGCTGACTTTTCCTTGTCCAACACAGGCAG
CTCAGTCTCATTTGATGGTTCGACAACCGCGTTGGGGTCTGGAAAACCTTGCATCGCCTT
GGCCGTAACCCATTTCAGGAACTTGCCAGCATCACCGACAATGCCAGGTGGCGTTCCCTT
TTCGATGAGGAAACGTGGTACGCTACCACCGGGATCGCTTCGAGTCACCATGAGCCATTC
AACAGCTATAGGGAAGTCATCGATGGGTGCTGAACCATGGCCTTCGCTACCAGGCGTTGG
GCTCGGCCTCCTAGGCTCGTCTCGGTTCAATAGGTCTGCTGACGACAAAGATCTCCTGGA
AGCAAAGTTGTCAATGGGAACCTCGCGGATAACTTCAACCGATTCGTAGTAGCCACGGAT
AATGCCCTGGCGGGGTGGTGATTCTGGATGATCGCAAGGCTTGGATACAATCATAAACTG
TCTCAGCGGACGAGAACCATCAGCGAGCTTAACGGAGGTCTCGGATGTTAAGAGCAGAGT
AACAAAGTCTCGCGGAGCGGTCGGACCCGGAAACTGGGCAGAGAGTTGAAAGACCTGCAG
TCTACTAGCATCATCGATGTTCTTGTCTTCGACACGTTTATCGGCCCCGATGCCACGGAT
GTTGCCGCTTCCCGGCGATCCCTGTATCTTCATCGTCTCGGCAAACTCGACAGAGAGGCC
TGTCTTCCAGTCGTCAAAAGATAAGCCCTCGTGGACGCTTCGTCGCGCAAACCAGGCCCC
ACGCCCATCTTTAGCAGCCAGCTTGTAGACATTAATACCAAGAGGGTTCTCCTTGGCGTT
GACTTTCACTTCTTTCCACTCCTTTCGTAGATCCTGGGCTTGAGTGATCGCCGAGGCCTT
CTGCCGTTGCGATAGCGCTCGTTGGATATCGGGACCCGAGGCGGCCGATTCGGTCTTTGA
GCGTGCGCGCCCTCCGCTACTTGGGGCAGCTCTCGTAGCCGGAGCTGGGATCGATTCGAT
AACGGTCTGCGTTTCAGAAAATATATCGGCGAGGAAATCCTTGAGGTCATCTTGGGGCAC
CTGGTCCCAGTCGACAGGGCCCATGGCCGCGAGCGGTTCGTGATGGCTCGCCATGGTTTC
GAAGTGGTGTGTTAATGGGTTGTAGGAAGTTCCGGTACGAGCTCGCTTGCAAGGAATAAA
AGAAAAAAAGCCAAGTACAAAGAAACAGGCAAGGAAAATCGTGTTCGTGAAAAAAAAAAG
TCGATACGTCACTGACAATCCAGGATAGAGAGATGTGTTATAGGCCAAGAAGAGGAGAAG
GCGGATGACCAAGCCAGAAGAAGAAGCAGGATTAAAGGTCTTTGGAGGTGAAGAGCCATG
ATCGGCAGCCGTGGAAGCCGGAGGGGCTCCTTCACTGACGTCAGCCACTTACCTACCGCT
AACCTAATCCACTTGAAAACCCGTAGGGCGAGCTCGCTCTTTGGTCGTTTTCGCTCTTTG
CTAGCGCCATATTAATTAGCGCCCGAGACGCGAGTGGGGGCATGGGGCTCGCTCTCCGGA
CAGGGCGCCCCACTCCGGAATACGCGGACCTACAAAATACGAAAACTGTTCCGTATCCGC
CGGGACCGGTCTTCTGGAAACCTCCTCTGACAAATACGGACTTGCAACGTATAAATAGAT
AATACTCGGACAACCCCTATTCGCATTCGGACCTCTCCCCTGTTTCACAAATACGCTTAA
ATTAACGCAGTCGCTTGCACAAATAAAATCCGCCGGCCAAGGACGGGCTGGAGTCTTATT
ATTCCTTCACTGCTCGCTTCTCTTGTACACCTCTGATCCAACATGCCTTCAATATGCTAA
AGCTTTACTCCTCCCAATTACTCCTGAAACGACTCGACTCCGATCCATGCTACAATGTTG
ACAACCTCCGCTCCCGCATCACAACCTGGTAATCTTTCCTACAGCTTCCACAATAGCTAT
CGCGCCATTGCTCAAGCGCTTGTCTTCGCTTCGCCGTTGTCTGCTCCATCACCTTCTGTG
ATTCCTCATCCTTTCCAGACTCTGAACCCCTCTTCTGCGCGTGGAGCATAATATCCAGCT
CATCGCATAACGACTTTTCATCAACCAGCCAGTTCTCCCACTCCGACTGGAGCATCTCCC
GCTCAATGCTGTTGACAACTCGCATCGCCACCAACAAATCATGTCGGTACGAACCTAGCC
GCTGTCGCGTTCGTCGTAGTCGACGTGCTGTGGCTCGGCTCGTGGCTGTTGACAGACTGG
CTCCGGCATCCTCCCATGGTGTGTCCATATCTGTGGTATCCAGTAGGTCCTTGAACGTAG
TAAAGCATGTGCTGTTCTCCGGGAATGACAATGTCTGGCCGGCTCCTGATGCCTCATCCA
AATCAGCAATGTAGATAGCCTTGCTCATCATCAAGTTTGGCCGAATTCCAATACGTTGCA
TGAACCCGGCGGCCCTTCGCTCACCCCACCAGGTTGTCACCTCGCTCGATGTCAGAAGCA
CATTGGTAAGAGTGCTGAATCCAAGCAGGGCGAGGATGATCCACTGAGCCGTGACGATAT
TAAACGCCTTGCGTAGGATCGCAATCGCACCCATGATGACCGATGATACTGCGCTCTCTC
CCAGAGATCGGACTGTCTCGAATAACATGGTGGTCAACGTTCGTGGTTTGATGACCTGTT
TCTTAGCCGAGTCTGTCGCACCGGGCCTGAAGACCACCACCTCCGTCTGTTGGCCAATCT
GGCCATACACTTGGATTGCTCTGTTCGTCCGGCTTCGAGGTCCGAGTTTGCGGACCTGGT
CTGTGGCAACTTCAGCGAGCTCTTCAGCATCGCTTGCGGCATCGTGAAGCGCCTGACGCT
CCACCAGATTCTTTGACAGAGCCGGAAGCTTGGACCAGTCGATCTTGGTGTAGATGGCAA
GCTTGCACTTAGACTTGGCCACATGCGTGATGACGATCTTGGTGATAACCTTGAACCAGC
TCGAGTGAGGCAGATGCCACGCTGTCTTGACGTGTGTCACCACGTACGTAACATGGTCAC
TGAATACGTCAATGATCTGGTAGTCGTTGACTTCGGCCTCCTTTGATCGGCCCAGGACAT
CCTTGTAGTCGACCTTGAACTGGAAGTCCCGTCTCATCCTTCCTTGGTCAACCAGCACCC
ATGGGCCCTGGGCAATCTGCTGAGCACGTCTCTCAAAGTAAAGCTTTGGGAACACAAAGC
TTTTGTCGCCAAACAGCACATGGAAACATGACTTTGCGCTGATCTCAAAGTTGCGCTCGG
CTGCCATCTCCTTCATACCTTCTGGCTCGTAAATAACTGGCCGAACCGGTAGGTGAAGCT
TGTGTATCTGTCTGGCTCTTGATTTCGAGGCGCGTAAATGAGGGCTGAAGTCGTTTCGCC
TGTTCACCGGTCTTCCTAACGAGGTTCCATCGTCCATCGGCGTGTTCGCTGAAACCTCTT
CCCAGCTCTCAACACTGGGGCTTGGTCGATCAAACTCCTCCTTCTCAAGATTGATCAACG
CCGTAATGATCTCTTCAACGTCCATGGGTTCCTCGGCCTGAAGATCGTCGACCAACAGGT
TCAGGCGGGTGTGGAGAAGACCCAGCTCTTCCAAGAAAACCTTGATGGTGATCCTAGTGT
ATCCAGTATCGTTGGAATCATCGCCCAGATGCAAGAAGATGAAATCGCAGTCCTTTCCTG
GAGCAGCTGTCACCTCGGCGATGATATCGAGGCTGATACTGTAGGCCGTGACGAGGCCTA
TTTGTTGTCCGTAAAAGTACATGTTGTCAGGCGTGACATAGATACGGCCATCGCCCGCCA
TGTCTGGTTTGCCAGGTCCGCGCTCAGGTGAACCAGTCCAAGCTGCTCGGAAGACGAGCA
CAAGCTTCTCTTCCAAAGGCGCATCCGGGAACAACAAACGGAACTGCGCATGCTGGGCCC
TCAGCTCAGGGGGATAATTACGCGGGAACAGCTCACCACCCTGTTTCCGCGAGATGCCCT
TGCCAAGACTAGCCTGTGAGCTTCCAGGAACCACAACTCCAATAGGGTCGTCTTCATCAA
GCCTAGGTAGAACGGGTTGGGTCGGCGTGTTCATGGCACCCCAAAGACTAGTTCCCCAGT
AATTGGCAATGACAGAAGCCGGGAGTTTCCTATTACTCCCCACAGGACTTCGCTCTCCTG
CGGCCAATACAGCAATGCGACTTAGGCCTGTCATGGATGGAGGCTTGGCCAAAGTAGCAG
GAGCCAGAGAGCCGGATTGGGTGTCGACAGATGGCAGCATACTAGGCGTTTGTCTGAAGG
TCGAAGAGGTTGATAAAGTATTTGGGTATCCGGGTAGAAGAGTGTGGCTGGTGGACATGG
AAAGTCCAGGAGATCCTGCGCCGCTTCCCTGGGCAGCCTCAGAACCTGCTTGACTACCAA
ATGTGGCCTTGCGGTGAAGATCAAGCTTTTGGATGATCCTGGCTGCGTGCTCACGCCCAC
TTTCACCCTCCTCTCGAGCCAGGTCTCTTCCCAGGGCAGTGATAGATCGGCGAGACAAGC
TGCCATTAACGTCGAAGCTCTGTCTCGTGCTGAGGTTACCATCTGCCCCAGGAACTGGCA
GCGTACTTGTTCGCTCGAATCCGCTCCCGGACTCGTCGTAGATGCCGATCTGTGCATCAA
GGGTCTTGGCCGAGAATTCTGGGATGCTTGGTGGTGAGATGGAAAAGGCGGGATCAACAG
CACCGGGGAGGGTGGCGTTGCTTCTGTTCATGCTTGTCTCAAAGGCGTTCTTTTTGGTTA
CCTCGAAAACCTCCAGCCACTCGGTAAGCTCACCTTGTGTCTCAGCTTGAAGGAGTATCG
TTTGGCTCTTTGTCTTGACCTCGAAGCAGAAACGTCGGTCCTCGGCCACCGCTGGCTTTG
CGTTACAAAGCAAAACTCCAATCTCATCACCCTGGAGAACTCCCAGCGGACCTGGTATGA
GCCAACCAAAAATCCCATCACGGCAGTAGTACCACCTCCTGATCCATGTATGTCTTGCTG
GTTTACCAGAGAGTGCGCGAAGGAACAGCCAACCCTGCTTCTCCGAGATGACAGGGACAC
CCTCCTTGAGGCGCAGGTTGACGGGACCGCGGGTGCCGAGGAAGGGGACAGTCGAGGTGC
TATAGTCTTCAAGCTCGCGGGATGGCTTAAACCCCTGGAGCGCACCCTCTGCAAGATCTC
GCCTGGCCGATTGCAGTTCACGTCTGAAAACCATCTCTGAAGCTCCCATCTCGTTCGACC
AGCCCTGAATTCGTTCCATCTCTTGGTTCCACCGAGCGGCGTTGCCAACCGCCTCTCTGG
TGCGCTTCAGCTCCTTCCATCTCTCACTGCAGATCTTCACAAGGAGTTTGTCCATGCTGA
AGCGCAGCTGGGGAGCAAGCTGGCAGTAGTCCATGGACGCCTTCAGGTATAGCTTTCGGG
TCTCGAACACGGCAAAGGCATCCTCACGGAGGGCTGAAGGCTCTTTTGTCTTTGACTGAC
TGACGTAGCGGGCCAAAGTCGTGTCAAAGGTTCGTTGCGCCTGTTCCATAGCTCTCCTGC
ACTCCTTGAAGTTCCTCAGGTCGCCAACGATGAACTGCCGGATGGGGTCGACAACTGAGC
CATCCATCTTTTTCATGGTGCTCAGCATTTGTATCCAGTATTCGCGCCAGCCATCGCCAA
CCCTCTTGAGGGCTAAAAAGGTATAGTCATTGTCAACAACGCCGTCGGCGGCCGAGGGCA
TCATCTTGACGATGTAGGTATTCACGGTCTCTTCGAGGGCGAGGCAGTCGTGCAGGAGCT
TCGAGGTGGACTGGACGTAGCCGTTAAGCCATCGTTCGATGGCATCGACCTGCTCACCAA
AGTTGGTGGCGGTTACTCGAAAGGTCGGGGAGTCGAGAGCGGCTTCGTTGAGGCCAACGG
GGATGGCGCGGCCAGCTTGCATGGTCGCAGCGGCCGGTGTGCCCGGCGGATCGGGCATGA
TGAATGATGAATGATGTTCAGCGCCCGACTACAGCTTCAGTTGACACTGAGCCGTGGTCT
TTATGGCGCGAAATAATATGGCGGTGGGAGATGGAATGATGCTGGTAAGATGGTGGTCGA
TAGGATAGGTCGAGCCCTTGTTGTTTCCCATGTTGACGTAGCACCCTTGTTCGTTCGTAC
CTTCCTCTCGCATTCGTAGAAGGCCCCCACATCAAAGTTACGGAGTTGGAAGGAAGGTGG
TCTCAAGCCACAACTAGCGCCGCGGGAAACACCAACACTCCTTGACTACCGACGTACGTA
CTACGCTTTTCGCCTACGGACAACTGAATGAACGGAATACGCGGAGCTTTTAATACCTGC
CCCTTGGAGCTGCGGAGCTTCCCCTCGGAAGTAATCTCGCTGCGGAAGCGCCCATCGAAT
GCGAGGGCAGGATTACGCAGCCATGCCAACGAGGGAAGTCCTCGGACATTCACAAACCCA
AGCAACGGGTGAACGTGCAAACTACATCACTTTTAGGAACTTCTCAACAATGGCCATGCA
AACGACTAGTATTTTGTTGATTCGACGCGTCGTGACTGCTTGTGGCTGAGACTCGTTAAG
ATATTACGAACAAGCCTGCAGTCAGCTCACGCCGATTCTACTCCATGACAACAGATCTTT
CAAGCCATACAGAGCAACGCCCGTGACGGCCCTCGCGGATCCTCTAGTCGCCGTGCCACC
CCGATCCTTCAATTTTAACGCGTGGGCCTACCAGCAGTTAGACCTGACTTCTGGGATTGC
AGATTTTGAAGGTTTGTCTACCTCTATTCCCGCCGATCATAACTCAAGCCGTCATCATTG
TGCGAAGCGGACTGGGTCGCGACACCTGACGGGGATAATGGGAGGCGCGAGACTGTCCCT
CCCCATCAAGCGCTTCTGAGCGATTGACATCGGCGCGGCATCGGTCGACCTCTGCGCCTC
GAGGCGCATGGCACTGTTGTCGTGCGTGGACGGTTGAACTTGAGTCGATCCCTCGCTGGT
GACGAGGGGATCCGCTGGTCAATCGTCGTAGTACTCGTCGTCGTCGCTCAGGTCAGCTAG
CTGCTCAAAGTTGACCTTGTAGCGGAGAAGGCCGCCAATGCCACCGAAGCCCTTGACGAA
CTGGTTGCCCTCGGTGGAACGGTCAGAAACAAATTCGAGCGTCGTACCAAAGTCCTTGTA
GTGCTCAGCAATCCATTCCAGGAACGAATCCTGAGAGACAATGTCCATCTCCTGGCCAGT
CTCCTTGTCAAGGAACCTGTCGCGGTTGGCCTGCTCCTGCTGCTTGGTGGTGTGGAGGAT
GATCTCGCTACCGTTGCTGTCCTTGAGAACCCAGCGGGTGATCTCGAGGTTCTCAAAGAC
AATGAGAGTCTCGACAGCACCGAGCTCAAGAGCCTTCAGGGTGTCATCAATACCGTAGCA
GACCTTGCCGGTGTCCTGGCTAATCTCCTCAAAGTACTTTCCGATGAGCTTCTTCTCCTG
GATGAACTTGACGTTGCCGAGGGTCTCAGAGGACAGCTCAATGGCCTGGTTGAAGCCGTT
CTCACCACCGTAGGAGACATCGACAACCTTGATGACCTTGGACTGCAGACGGTTGTCGAA
CATGTCGGAGGCGTTGAGGTCGTTCTTGAAATCGGCGGAACCAGCGAGAATGATACCAGC
AACGTTGACCTTGTCGGCGGTAATGAAGTTCTGGACAGCCAACTCGGCGACCTTGCGGAC
GTAGTTGTGACGCTTCTCCTCTCGCAGACGGGCGAAACGCAGGGCGGACTGACCACCACG
GCCGTGCTTCTTGGGAAGATCGACGGAGAACTTGTGGACGACCTCACGGGTGTTTCCGCT
GAGAGTACCGAAGAGGGCACCGTTACCATCCATGATGATGAATCCGAACTTTTGGTCGGA
CTCGAGCAGCTCGGCAAGAGCCTCGGTATGAAACTTGTTGTCGCACAGGTAGAGGGAGGT
GTTGATGGGCTTGAAGGGCTCGAAATCGATGTTGACCTTTCGCTCCTTGCCTTCGGAGGT
CAAGATTTCACCACAGTAGACGACCAGGCCGTTCGGGGGGACCTTGTTGTACAGCTTGAG
ACGCTGCTGAGTCGAGGTAATGGCGGACAGGACGGACTGTCGGTTGACACGGGACTTGAT
GTTGGAGGCGGTACCGTATTCTTCAGCCAACATCTTGGCTGCCCGAGAGACCTGATCCTT
GGGAGGGATGATGAGGGAAATCATGGAGGTTCCATTTCCTCTGGCGGCCTCGAGGCGCTT
AATGAGCTTCTTGACCTTCCAGATCTCAATGTTCTTCTCGGCCTCGTTCGCCTGAGCGTC
ACTCATCTTGGCAGATGGATCGAGGACTCTTTCTTAGCGAAGGGTTCTTTTTGGCTTCTT
CTCAGCGAGTCTGGGGACTCGTTCCTGTTTGTAGGCGTGATCTCTGGAGCCCGAAGATGC
CAAAGCCAAAAAGTTGGATGTTAGTGCCAGATTTTTTCTCGTGCAACGGGCGATGACCTA
GGCACCCGCACCGCCCTGCACACACATGGACTGGAG
>UN00004
GACATTTTACTCTGACAAAAAGGGGTGTTGCTTGTCAATCGAGTTGGTATAGGGTAAAAT
ATAAGATCCGTCAACTTTGCCTACCATCAAGTCCCTGCTACCCCTGACACCACATACAGT
TCATTTAATGCAATATCTGCGATTTTTGGCCATGGTGTCATTGAATTAATAAAGACAGTT
ACAAATATTTGTTCATATTCATGCGACGTTCGTTTAGTAGTTATTTCCAATTTTGCCCCT
GATCCGATGCGACAACTCCTGAGTGAATGTGTGTAAGAAAAAAATAAAGAGGGAGATCTC
AATTTCCACAAAACTCACAGAATAACGCCATTAAATCATCACAAGGAACTAAACCGTGTA
AATCGCTGTTCCGTTACTGGACATTTGCGTTTTCTGATTTCAAGGTCGCTAAGGTCGGAC
AGCCTAGCGGTCGGACAGCTCAGCGGTGGATGTGATATATCATGGATCTTTTATGCAATT
TTGATGTTCCCGCGTAAGAGGCATCTCCCGCCCTGTCACGGCGGCTTGCCATTGTCGCAG
TTTGTTGAGAATAGGGGGACAAATTGACTGCCAAGGTAGAAGACAAATGAAACCCCACTA
ATCTGATGGATGTCACCGTGTTCAGGATCATGTAGCAGGAAGCTGTTTTGGCTTAAGGCC
CGCCTCTCGATCTAAGATCATACGTCGCAGCAACTGGTCCTGAGGCGCTGCCATGGAACA
CGACTCTCTTTGGAAGTAAAAACTCTCAGTTCGCAAATTCATAAAGGCCCGCACAAGGGA
CTCATCCTCATCCAGCAGCTTCCGTGTGGCTGCAACCCTGAAGTCCGTGTACAGCGGACT
GGTGACACGGAACAAGGCGGCATAGATTGAGACGAGGTAGTGGTAGAAATGTGTGCCCAC
CTCTAGCTTGCACTCTGGAAAGCCGCTGTAGTCCTCGGGCACATGGCACGGGAATTGCTG
GAAAGCGATGTAGGACCGGACTAGTTTCCGGTACATGAGGATCAAGCACCACAGACTCGC
CCATAGAGCTATGGCGTTGTCAGGGCCGATGCCAGCGGTACCAAACATGAGTTTCTCCAA
TTCGGACAGGACCTCTTTCTCGATTGGTTGTGAGGCAGCCTTTGATATCTGACCGAATTG
CGTGTGCAGAGCGCAAGAGGGCGGTGTCGTCTTACCATTCTCTTCAACACAGAGGACCAG
TCCTAGTCGTATCTTGGTTAAGCAGTTGAGTTTATGGACCTTTCGCACAAATTCATGCAT
TGGAAGAGATGCACTCGACTTGCTGTACCTCATGATGAAGGTATCTATAGCTTGCTGGAA
ACCGATGCACCGAGTATCTTGATGGGCGATGATATTCTCGACCCAATCAACCAGGTCACT
CGATGGAAGAAGTTGTGGGAGAGCATACCGTGCGCTCTCCTCTCGGTGCAACTCGATATG
ACCGTCAACTTGGTTCATGACAACCCAGCAACACAACCAAGGCGGTGTCTTATTGCCATA
ATAATCCTGAACCTCGACCTCCAAGGCTGGGTTGTCGACGTAGTCCATGGATATCGAGAC
TTTTCGAGGCGGACCGAGGTGAGTCGTCCCGGCGATGAGTTCTTGGTCGAGCAAGCGCGC
AGTGTAGTCGATATAGTGAAGATCACCTGAACTGAACCTCATCTTCGTTAATCTCTCCCG
GATACATAACTGGAGTCCAAGCGAGCCAGCAGCCTTCTTACATGCCTGGCATGGTTCTCC
AACGCCACACGAGATCCTTCGCACTTTGCATCGGAAACAAGCACCAGTCTTGCGTACTTG
GGCAACCTCGAGTCTCCTCTTTTCGTCAAAATCTTTTCTCTTTTTCTTAATGCCGTCAGG
TTTGGCAGGATTTGAAGGGAAGCAGATGACAGAATAGTTGACAGACGAGGTGGTTCGGGT
GATGGTCTTCCGTCGTGATTTTGGGCATGCTTTGCTTTCTTGCCCTACGGGTCGTGCTTC
ATTCAGTGGATTGTTGTCCAGGGGCATCTGTACGCTAGTCAAAGTCGAGCTGATATCATT
TTGTGCTGTGGTAGCGTTTTGTCCGGGGTCGTCCGAAGGGTCATGGCAGAGACCCTCGAC
GTCAAGCCATGTCTCCAGGTCATCATCAATGGCTGGGACGCTTGCGGGGTCGAAGTGAGC
CATTGAACAAGCGCCTGTTGATTATTACAGAAAGGTTGAGCCAGATCAAACAAAGATTAA
ATGGAGAACATGTCCCCTCATTGAGTTCTTTACTTCTTGGTCGCTCAAAGATGCTTCATC
AGCCCGATAAAAGTGGGACATGCAGAGCCCATGTCCAATGAGATGAGAAAGAGGATTATG
CTCGGTGAGATTGAAACAGGAAGTTATGTGTCACGTGGTGCGCTGTCTATGCAGACATAC
CCTATTAAGAGCAAACAACCGAGCGAACAATGTCGACTGAAGAAAGCCCTTTCAGCTGGG
ATACTGCTTGGTTGATTATTCAGCGGCATTTTTACCAACCAATAACTTATTTGCCCGAGG
CAAGAGAGAGCACGTTGCATGAGTGTCACTGAGACGGTGCGTCTCTCCTTTGTCTCATCA
TGCAAATGCCTGATGGTCAGCACCTTGCAGAGTTGCAACCAATGCCAGTTGAGTCGATGC
CAATAGTCTTGAGGGCAAACTTCAGAACTATACGAGCCAAAACTGCCGAACCGAAAGCTA
TATGCAAGTTGTTCTAGTTGGTGGAAGTACGGATAGGACTCTTCACAGTGGCTCTCGTTT
CAGGAGCAGGAGGAATAGGACTGGACGGGGAACGACAGCAAAGCCCACAAGACAAGACGT
GACGAGCGGAGGAACAGGACAAGGCTCTAGACAGGGGCCGGGTGGCTCGATTTTCCGGAA
TATTCTAAAAACGGCACCAGCGTGGGATCACACAGCCCGCGGGTGCTGGTGTGCCCCGGC
CCCGTTGTTGACTGGGCCCCAAGAGCTTCTGATGTGCAGGGCCAATTTCGGCTGCTGCTC
AGCCCCTCGAAACAAGCCGACGGAGCCACATTTCCTGGGCTGCCCATGCCAGGGTCTTGC
TGTCTAGGGGGCACCATCATGATGCAAGCGCAGATCTGGTGCGGGTCGTCATGGGTGCGA
AGTCGGGTTGGGAGGGACGGAACCCTTTTAATAGACCCGTCGCCAAGACGTCCACGTCCA
CCGCAAGAGATGAGGCGTCGGTTCTCCGATGGGACGCCGTGCTCGGTACCGTCCCGTCCG
TACCGTACGAACCTCCATCGTCATGAAGCAAGCACCGGATACTTCATCAACGCGGCTGGC
CGGGGGTTGCAGTTATTGTACATGGGCGTTTGCATACTGAGGTGATACGACAGCGACAAG
CTCTTAAAATCCAGACCTTTCCCACCGTTGGTTCACCGTCCTCTGTCGCCACTCGTACAT
GAAGTACTTTGGCCGGCGCTACAGTACCGTACACACGAGTCGGCCGAGTGGGTTAGACTG
CAAAGTACGAGTCGAGTACGAACTGCAACACCTCACGAGATGATCTTTTGGTTGGCACGT
CACTAACAAATAGCTCCAAATTTCACCATCAGGTGCCGCGACAAGAAAACTGCAATACGA
CGTGGAATCTCGTACCCTACGCGTGTCCCCATGGCCGTTGGATCCCAAACCAGAGGTTTG
ATCAACGGGGGAAAGGCGATCAATTTGTACCAGACGAGAGACAGCGAACGCCGTTCAGGA
GGTACCGTAACTCCGGAGGACGCAACTCGGCTCGCAAATCTTACGACGGCAAATGTGCTC
AGCGGCAGCCAAGCGCCCACGCCAAAGGGCTGAAAGCAAGCAAGCAAAATAGCACCAAAA
AGAGGAAAGGGGGCGATGCTGCGGGCGGGCGCTGGCTGACTGTGATGACATCTAGAACAA
AAAAGCTGTCGATGAGATCTATTGGATTGAGAGATGACGATGGGCGATGCTGCTGCTGAT
GGTGGTGACCAGAGATGAAGATTCCGTGATACAGCACGCTATCATGGCACGAGTTCGGTG
GTGAGTATTGAGCCATGACGATGATGCTGCCTGCCAGCCAGCCCCATCCCGCCTTACTGC
GCCGTGCAGCTGCCGTAAGTTTCGGGTGAGAATTGATGCCCGTTGGCCGGCCGTTGACGA
CGACGACGACGCCTTCAACGACAACGATGACAACGGCAACCGGCAACGACAAATGCCTAC
GAAAGCCAACGGCCAAGGCCGCGTGGATTTCGGCAGTGGTGCTTTGCAATTCGGGAGGCA
GCTCGACTAATTAGTTTTGGAAGGGTATCATCCGCGTCAGAGGAGGTGGTGAGCTGAATG
CACCACGACTGCATACTAGCGGATGATTGATTGATTGACAACTGATAATCTTGTTTTTCC
TAGAAGCTTCTTTTCTCCCCTAACGCCCTGGCAACGTACAGTACAGGACAGTCGCTTTCG
GTTGCTGTTCTTCTTGGCCCGCCGCGTCGCCCAGAGGAAAGCTGAAACCACGAAACGACC
AAGCACTGTGTGCAGCAGGGACACCGTGGGGTTGACGGTTGGCTCTCACTGATCCGGAGT
CCCTGATCCCTGGCGGCGCCGCCCTGGCTTGGTGGTGTCGATGCCAATACTTGAGCTACC
AACCAACACAACAGGCGCTTCGCACTGCGCTGCACGCACGCAAGAGGCCAATGCCGTCTC
ATCCAATTCAGCCTGGTACAGGAAAGACAACCAGGAGACAGGACCAGATCAGGACAGGAC
CCTACAGCATGCAACACAACAGCACGCGCTCTCCGGCGTGGGCTGGCTGGGCTGGGCTGC
AACTGCAAGTCACCGTCAGGTACCTTGCCGGCTCTTTACGTCGGGACTGGGCTCTGGTAC
CGAGCGAGTACCACCGAACGTTCAGTCAGAAAAAGGGATTCTCATTCATAGGTCCAATTC
AACGCCCTTCTCCTTATGAGGCTCAATCCCGCGCTGCCGCTTTCCCACATGCTCTCGCCA
TAGCCGTCCCCAATTGCATATTCCCCCCTCTCTGTCTCTCAAAAGGCCCCCCTCATCTTC
GGTCTCTTGGTCATCCCCGGGTTTCCATGTCCAGGGGGTTGAGAAAGGAGGATGGGCTTT
TTCTTACTGTGCTGTACTGTATTGTACTGTAATACTCACAATCCCTGATGGGAGATCCCA
GCGGTTGCCCAAAGCCACCCCGGAAAGAAGCATTGAACGAGAAGTGGACGAGATTTGGCC
CTGACGAATCCCTCTCTCTCAGCTGGAGCCCAGTATTACTCTGTACCTGCCACAACGGTC
AATGGTGCGGGAACGAGAGTCAGGCGTTTGTCATGCTGCTGGATATACGGGAGGAATCAG
AAGCACCCATATCCATACGTTCATCACAAAACATGGAGAAGAGAAAAGGGGACTAGTGAA
CTGCACATCATAGATTCCAACAGATCCATTCCATCGCTGGAATACGAAAACACACCCCAG
ACAATGATGTTTTGGGATGGCTTTTTTTGACCAAGGATGGTAAACCCTGAGATCATTCAT
CTTGGCTTCTCGTCTTCTCTCCTCTCACGCCCCGTTCCGTTGTCGTTGCGTAAGGTTGCT
TTTTCAGCCATGACGGGATTTTATTGCTCGTTTCCTTGCCGATATTGGATGAGGCTTTCA
TTGCGACCTGTTATTAGGCGGGCTCCCTTACTTAATTCTCCTACAATCGGTCTCACTCAT
CCGGCACATGTCTTTTGGTGAGGTACTCCACTTCTCATCAAGCTCAACTCACTCCGCCGT
CTCGCGAGAGAGAGAGAGGGAGAGAGGGAGAGAGGACAAGAGTCCAAAAGCCCAGGCCCC
AAAGACGACGCCAGCAGCCAGAGAAGGGACCCGCCTACTATGCCTTGTCTCCAATCCCAC
GGCTCCGTGTTGCGTACCTGCGACACGAGCAGCAAGGCGCTGAGCACGAGCACGAGCCCG
GTTGGGGCTGGACGAGACAGCAGCAGAGACACAACACAGGCACAGAGCACTAAGAGTCCA
CGCACTGTCTGGATACACGGATGGTTGTATGCATCTTGACGGCCGCCTGCACATTTCTCT
TGGAGTGTTTTGTTTCTCCTTTTATGCTTTCTTTCTTTCTTTCTTTTCAAGCTCTCTCTT
TTAATTCCGGAACAAGGGGATATACAACACACCCCTTGTCCCAAGCTCAGGAGAGTATAC
CTCAACTTCTTACGTAGCAGCGAACGAGAGAGCACGAAAAAAAAAAAAGAGAGACCTAGA
CAGAAACTTCATCCACTCACGCTGGGCCAGCCAACGTCATCGCGTCTCCACCCGCTCCCG
AGCCCCCGAACCCGTTGATCCAGAGACCGGCGTCTTGTCGCCCCAAAAGTAGCATACGAA
GTACCTTGCGAGTACTCCCTGGATCCAGACATGACAGCCAATCCAGAGTTCAGAGAAGAG
CTCGCCTATGGGTCCCCTCGCTCTCGGGGGCTCCTCCAAGGACCCAAGGACCCCATCTCT
GGGGCTTGTCCTGGCGCAGGGAAGACCCGTCCTAGATCTGACACGCAGCCACAGACTAAA
ATACTGTACTGTGCTGTGTGCCCTGGGCGTGCCTAGCAGTAGTATTCCCTCCTTGCGGCG
GCCGGCCCTCTTTCTCTGGCAGAAAAAGAACGAGGGCCTGCCTACCTTGCCCGTTTCTGC
TGATTCCTCTTTCCAAAACTGCTGCTTCCTGCGCTCTCTTTCAGCTTGCGGCTGCGGACA
TCCCATACCTACATATTCTAGCCTGGCCGCGACCCGCCAACCCTCTCCTCCCCCCCTTCA
GGTCCTCGTTCGTTTTTTGACCACGCCGTAACCGTACCTCGCCACTCCCCAGCTTTCCAA
GTTCCATTCTTAGTAGCAGCATCTCGCTGCTGCATGTAACGCTGGCGTTTGCTGGCTGCT
CATAATGCCCAGCATGACGTCGAGCAAGTCCTTCCGGGCATCCCTCATACCCGCGTCCTT
CTCCATGCTGCGGTCCAACACTGATCCGGAGTCGTCGACTCCCTCGTCCTCGGCCTCTTC
CACCGCTGGAACATCGACTTCGACATCCCACGATCCCCGCAAGAAGCCCTGGCAAAAGTC
AAACACCGTCGACCTTTCCCAGCTGCGAGACGACAGCTCCAATCCCGGCTCTGCGCCCAG
CTCCAACAAGAAAGACGCTGTACGACACGACGATCAAAGCACCTCAAACGCTCGCTCACC
CGAACGGCCCAAGACCCTCACCAAGCGCAGCAGCGGCGGGGACTCTAACAAGTCGGCACC
TCTGCCCAAGTCTCAGTCCACAACCAACCTACAACCTGCCAAGCAAGCAAACCGAAAATC
TAGATTTCGACTCTCGTCACTTCTCCCTTTGATCACGCTGCCATCCGATTCCTCACCGGC
TTCTCCCAAAAAGATGCCGGCCAAGCAAGCAGCACCACCGCCCGTGCCAGCGCCAACAAC
GGCACCACCTGCACCGCCAACAACAGCACCTCCAGCTGCGGCACCTCCACAACCTGAAGC
ACAACCACCACCCGTGCCGGTGCCAACGCACTCCGTACCTGCGGCCGTTGCAACCGCCAC
TGCTCCCGCTCCCGTTGCCGCACCCTCTCCTGCACCCACCAAATCTTCCTCTCCCACCAA
CACCTCCACCACCACTAACACGGTGACAACGGCCGCAACGGCTCCCACAACCTTCGACGA
CAGCCCATCGTCCAGCACACCGAGCATCGTCGAGCCCAAGGCCCACATGCCTGAAGACCA
TCGCCCGGGCTTGGCCATTACCACCCAGGATCTGCACCTCCACGGGCTTGGTGGTTCCCC
GCCCAGTGAAGCATCAATTCCGACACGCGGGAGCGACAGCCTCGAGATGCCTCAGCCAAG
CCCCAACCCTCTGATCATGGACCCGATCCCGCCATCACCTGAGATGCAACGGGCTGTTAT
GGCTCCTCAGGAACCCATGGTTCCCCCTCCTCCTCCCCCTGCGGCTCCCGTGGAGCACAG
TGGAAAGCTGCGCAAGGAGAACCCCGATGCTCGGCGAAGGAGCGGCTCCCTCCAACACAT
CGCGAACGGCGGCGAGCCTCCCATTCAGAACCTCAAGACGCGGACATCATCTCCTGTTCC
CGATCGCGGCCGCCGATCATCTTCTGTCCAGTCTCCCACTGCGCGCAACAGCAACAGCAA
GAGCCGCGTTGTCTCGACGCCGCTTTCCATCCGACCCGGTTCATCCAAGGGCGAGGCCAG
CCAGAGCCCGACCCGGGGCCGTCTCCGCCGAAGTTGGCTCCCGGGCGGAAGATCCCGCTC
AAACTCTGTCGAAGTTTCCAACGCAAACGATTCGAGCGCCTGGGTCCTGTCCGACGACAC
ACGAGCCGAGTACAATGTCTCGTTGCTCAAGAACGGAGAAAAGGTCCCCGAGCTCTGGAA
CGAGAGCGGAGCTGTGCTCGTTTATCTGTACCCCAAGAGCAGCGGCTGCGGACCGTCGTT
CAAGGTCCAGGAATTCACCATTAGCTCGTCCTACATCTTCAATGAACTCATCCAGACAGA
GCGAGACGCGCCCGCCGGTCGAAGCCGAGCTAGGAGCTTTGGTGGCCGTGATAGCCTGAC
TGCCGAAGACGCGGCCCGATATATCTCCCCACCAAACTCGCCTCCCGCCCCTGACGATGG
ATGCGATGACCTTCGCCTCTACCTTCCTACGGCCCCGTCTACTTCCGGGCAGCTCGCGGC
GCCTGGCCCCGGTGCGCAGCCGGACCTAGATCGACTGATCGGTATCCGAAACCTGTTCGC
CTTCTTGACCGGCCAGCCCCTGGTAGCAACCAAGACTCGACCTACAAACTTTCACGCTTT
TCTTCAGATTGCCGCGCTCCTGGAGGAGTTTGGCTTTGTGAGTTTCGATGGCGCCACTTT
TGGAGACGCGGTCGACCTCAGCTTCGGCTTTTACATGGACCAGCACGCTCTTGCAGACTG
CCGACACAGCAGGGAAAAGACACTGGAGGCATTGATTCTCGGCGAGCGCATGCGATCCTC
GGATCTTTACAATGAAGCATTTGCTCATGCTGCAGGCAAGTACGCGGCGATTATGGAACT
CCGACTGCCCCTGTTCGAGCAGGTTTCTCCCAAGACCCGCGTGAGCCTCGAACGTGCCCA
TCTGGATCTGCTCAACCGACAGCATAATGCCAACCAACACCTGGAAAGCTTTGACTTCCC
GGCCATCTTTTCGGGTATTGCCAATTCGACTTCAATGGCGGAACTTAGACACGTGCGCTT
CAAGGTCTGGAAGAACTCTTTCAGCAAGATGCGACACTTTGTCATGAGCTACTATAAACA
CACATTTGGTAACTGGCCCCCCAAGGCCAGCAGTAAGAAGAACCCGTTCGCCGAAAGCGG
ATTGAACAGACTGGTGCTCAAGGTACTGTACTCGGACATGTGTGCCTTGTATGACCTGAT
TGTGGACCGAACCAACCGCACATCCAGAATCATGGACGAGGTGCCCGCTCTCTCTGAAGA
GGCCGACAAGATGATCATGTCTGCCCTTCGAAACATCATGTCTGAGTTTGACCGCTCAAA
GCCACCCGTCCTCCCTCCCGTCCCTTACGACTGCCCCCAGCTGCCCGTGGCGACATCGAT
TCTGGAGACGTACGACACGCTTCCTCCCAAGAAGCAGGCCAAGTTCGACAAGAATATCAA
GGAGCACGAGCTCATCCTCATCCTCAACAAGGCGTACAACTACGATACCAACAGCATCAA
GGTCCCCTTCCTGGATAAGTTCAAGGAATTTGAGTTGCGAGAGGCCCGAGGCAAGACGCC
ACAGGACTTTGCTGATCAACGCATTGGCTACTGGCTCTTCCTTTACACGGTGATTCAGTC
GCTGCCCGTCCTCGTGGTGGACGCCCCAGGCATGCAGTTCACCGAGGGAGTTGAGTACTT
CCTTTGCGAGCCTCCTATGGGTAACCCTCCATGGATCGGAGACCAGCAGGTCAAGAAGAT
GTGGTACGAAGTGGCTGGAGGAGGTGGCCTGGTGGAGCTATCGACCGACGCGGTTCTCTT
TAGTGTGGAAGCCACCTACCACCGAAGTCACTGCTGGCTTGCTGCTGCGCAGTGGGATGA
GAATGGCGGTGCAGCGCTTCCGGTACAGGCGACGGAGCCCCCTCTGTCGCCGCTCGAGCC
TCCTCGCTCCATGTTCTTGGACGGTGAAGACTTTGTTCCAACCCCGCCTCCATCTTTCGG
CGGACTCAACACTCCCCCCTCGCCTATGGGTAGTCCTCAGTCTGCCCTGCGACCCCGAAC
ACACTCTCCTAGCGGAAGCCGAGCCAACCAGGCCTGGCGATCCAGCATTGCCCTTGGTCT
TGAGCCGGTACCTCTCCAGCCCCCGAGCCCCTTTGGAGAGCGGAGCAGCTCTCTGGGAGG
ACGACCTGCTAGTGTCATGCTCGGCGGTTCGAGAAGCGCGTCTGTCGGTAACCTGGCCGC
GCTGGGTAACGCCCATGGCTCTCAACAGGAGTCTCCTCCTCCGGAACCATCTGGAGCCAC
CTTTGACGACATCTTGGGGAACGAAGACAAGAAGCCAAAGAAGAAGAAGGGATTTTTCTA
AATCAACAATGGACTGCCATTTCCTCTCTCTGGGAGCTCCCAAAAAGGTCAATGGAGCTC
CCAATGTTTTGTACATGTTGGGTTGGGTCTCAGACTTGTTCTCTTGCGTCTCTTTTTTTC
ACCCTTACCGGCACTGGAGTGCTGCTACTCTTCTACCATCGCAACCGTAATTTGGGCCTC
GAGCTCGTTTTCTTCTTCTATTCTGACGAGAGCTGGTTGGCTAAGGTACATGTTGGATAA
GGCTTATTGGTTTTTTTCAAAGGTGTTGTCTGCTTTTTTTTACCATATACGTACGCGCAT
GCACACACACACGCAGATACTTTTTTTTGTTTTTGGACAGGAGACCTGGGCGCGCAGAAC
AAAACATTTTAACGACTTAGCATGAGAAAATCTACACAGATGTAGTCGGAAGGAATACTT
TTAGAGTTGATAGAGAGCCATGTCCACATAATTGGATGGATAAAAAAAATGTTTAATTGT
TTTTTGAATTGAGTTTGGTCGTTTGTAGCGTGGAGTTTGGTGTGTATGTGTGTATATAGA
TACTGTGTACCTGCGTAGGTACACTTGGATATATCTTTGGACGTTTATCATGATAGAACC
TTTGGAAGAGGTTACCTTGATATCTACCTAAATTCTTGATGACTCTTTGAACATTATGTA
CTTATCCTGCTATTAGCACCGTCTGAAGTCACTTGTATCTTGCCTCTGGAGAACAGGTCA
CGAGAATAGCATCAAGAGTTGTCATGATGTCCTTCCATCGACTCCTGTCGACTCATGCAG
GTTTTGTATTCAATCTCTACCTATCCCAAAAAAAAAAGTTGCCCAATTTTCATACTCTGT
TCCAATTATCTAAATCTCGAAACTCCAAGTTAAAATGCCCAAATACCCATAGGGGAAGTT
CCCCCAAGATTCATTTTCTATATATCAGCCGTGAACTCATTACCATGCCTGCCGATGCGA
GAGCCCAAGTCTCGACCTATCAATTATCCTAGAGTTTTGGAAAAACGCCATAAAAAAAGA
CAAGAATCGTTCATGACAGAGAGACCTTTGTCCAGCGGCCTCTCTCGGTATGGTACCACC
TCTCCTTCTCTTTCCTGTCTGCGACAACACCGTCGCGCATGTTCCAGCGTCCAGTACAGC
CCTCGCGACCTCCAGCAAGACTCTCACCGCCATCCCCGTCCAGGTCACGCACATCGACTA
GACCGCCCTTGTCGTCTGTCGTGCCTGGGTCGGAGATGAGGTAATAGCGGATGACACTGC
CTGGCGTGCCGATGAAGCCGGCCAAGGCAAACGTCTCGGTTGTGGTGCCGTCCTCGTCGA
CCACGTTGACGGTGAAGCGGGGACGGGAACGGGCCGCCTCGAGACGGGCCTGAGCGGCGA
GGCGAGCCGTATGGAGGCTGGTGTATGGCGCGTGGCGCAAATCGCCAAAGAATGACATTG
GGGTCCGTGGTGAGGGGAGGGAGGAGCTGCTGGACGACTTGAAGAGGCGTGTTGGTGACA
TGGGGCTGGTGTTGGAGCTTGGGGCCGCGGAGAAGGGGGACACATCGGTAGGTTGCTCCA
TGGATCGGAATCGATCCGTATGGAGGTCGATCCTCTCCACGGGGTAGCACAGCTCCTGGA
AGATTCCGTCCGGGTCATTGAGGACGCGAAGGGCTCTCAACGCGGGGAAACCCCCGGCCG
CGATGCTCCGTGCGAGGATGTCATCGGCGGCGTTGACACAAGATGCGTGGCTTGTGATGT
CCCAATGCAGCTTCTTGACGCTACTGGATGCGAGATAGGGCATCATCCATAGGGAAAACG
TGTCGTCTTCAGGCATGACAGGTGGGAAGGCCTGGACGAGGGAGAAGGTGATGAGCGACC
TCAAGTTGGAGAGAATTCGTGCAAGAGCGGCCAGTGAGGTGAGAGGTGTATGGCGCAGGG
TCAACTTGCGCAGGGGCGCACTCGAGGAGTGAGTCGCAAAGGCAGAGAGGCCGCTAGAGG
AGATGCCACTAATGTGAGAGAGGGTCAAGGACTTTAGCGGCGGGAGGGCGAGAAGAGTAG
TGTCGTTGAAGCTGTTGGGAGGAAGGTTGCACAAGTGGAGGTGCTTGAGTTTCGGGAGAT
AGCTGAGAGTCGATGTGAGGAGGCTTTCGGGCGTCAGAGTTGCTCCAGGGAGACAATGGA
TGGTGAGGGTCTCGAGCTGGGACCAGTTGTCATGATGGCTCAAGAAGGTGGCCTCCTGAA
AGGGTTTGAGCTCTCCTGGCATGACTAGGCCAAGCTGCTGCGTGCTCGACTGGATCCTCT
GCTGCTTCTGAAGCGGTGATGGTTGGATCAACCAATTCATCTCCTTAAGGTTGGTCCTCG
TCGATAGCGCATGGAAGATCTTCTTGAACGAGTGATCGTATGTAGTCGACAGGCCAGAGA
GGCTCTCGAGATTGGGACATGCCATAACAAGCGAAGCAACGAGGTTGTCGTAGTCGGCAA
CGGTGGACCCCTTGCCCGGAAGCGGCTCGGGGGCCGGAACCTTGAGCCGACGGACGATTG
CGGCGATCCGGGGTTTGGCGCGTAGTAGGCGCCGGAGCATCATGACTCGGGCGCCCTGAG
ACAGCTTAAACTTCTTTTTGTGGGCAGCCGAGTCTGGGCCAACCAGCTGAATGTCTTCGT
ACAAGGCTTGTTGGGCGGGACCGTACCACTTGCGAGAGACGACGCACATGTTGCCAACGT
CTCGCATCCAGCAAGTTGCACAGCTCCCGCGCTTGTATCCGACATGGAGTTCCCTCAACT
TCTCCAAGATGACAGAGAGGACTTCCACGGGAAGCATCGAAAAGAGCTCGTTCGGCTTGA
ATGGGTCTCGGACGGGTGCCTGTCTCTTGATGGGCATGGGTCGTTGATACATGTAATCAG
GCCGCCAATGGCCCATGGAATCCGAAGTATCAATGCTGGTTCTGCTTCCCCAGGACGGAG
TTCGTCTTGTGCTCATGCTTTCCCGGCTTTGAAGAGACGACATGGTGGTTATCGAGTTGT
TGCTCAGTTTTCGAGGTCGGTTGAGCTTGACACCAGGATGAGCATCACCGCCCCTTGTGG
GATCGGCTAATCGTGTCTCTAGGACGGCATAGGTAGGACGTATCGGGTACGATGTGCGAG
GCAAGTTGTCCTTGGACTCATTGGCGAAGAAATCGTCCATGGTATTCTCCTTTACCGGGT
ACAGATCCGTCGGTGACTTGAAGGATGGAGGGTGAATTGGTTGAATTGCAATCGTAGGCT
CTCGCATGGTGAGATCTGCTGATTTCGCCTTTTCTTTGTGCTTTTTGTCATTCCCTCGCT
TCACCGGTGGTGGTCCAGCGTAGGCAGATGCTCTCTTCGACCTGAGTTTGTTGGGTCCAG
GACGAACTAGGTCGGTCGAGTGTCGGTTCATCTTGCCAGACAATGGATCTTCGTCAATCA
TGGTGACGGCCCACACATGCTTGCGGAACTCATCGGCCCTCTTATCCTCAATGGCCGACA
TTGAGCTGCGCCCAGGCGAGAAGAAGCGCTTAAAGTCTTTGCCATGGTGGTTGTGCTGAA
CCTCGAACATGGCGGTCGGTCGGGTCTTGGTGATGCCAGGCCAAGCAGGCTGTGGAGTTA
GTTGTACTGTAAGATCGGCGAACCGCACGGAACGGAACGTCAACACAATATGACAGGGTG
GTGCTCGATCGTATATGTTCCAATGGCGCTTAGATGTGAGTTCGTATGGGTGTCTGCATT
CAGCCCTCCCAGAAGGCGGCGTATCAACGTTTGAACAAGCTCGTAAACCACGAGGATAAT
GAAACGAGAGTAGGACAATGAGGCTCCCGAGGGGTCCAGAAGAGGGGAAGACGGCTTGAA
ATAAGAAAAGAACAAGGGAATAAAAATCGATCGGTCGACCAGCCAGCCAGCAAGAAATCA
GGGAGAGCGGTCGGGAGAGCACACAATAAAACGCCTCTGCATCAATTGCGGCGCCGTCGG
GACAAAAAAACTCAGACATGCATGGCAAGCGTCGAGCAGGTAGGTACCGCACCAAATAGG
TAGGTAGTCAGTTAGTCGTTGATTTTCCCCTTTCGCCTCTCTCTGAGCCACGGGACCTTG
CTTTTCCGGTTATTGTAGTTGTGGTTGTGGTTTGGTGATAGATAGTTGCGTCGTGAACAC
GTCGTGAAGCATCAAAATCAAGCTGACCAACGGGAACCGTCAAACTTAAGTATCATCCTT
CACATCGCCAAAACAACAACAATGACAGCCGAAGGAGTCATGCTCGCGTCCAGAAACAGC
AACATCTCCCAAAGAACCACTGTTCCTCCTCTTCCTCGTCCGTGGCGGAGCCAATGACGA
CCCACCCCTTGGCCAAGGCGCCCATGACCATTCCCTGCTTTTTGCTGTGTTTTGGATTTT
GCTCCATCATGGAAACCTGGGGTTTGAGTTAGCATTGACGCCAGGGAAGGTCAGCAATCA
GGAGAAGGCCCTGCAATAGAAAGCCTCTCCTCTCCCTCCAAGCGCCGGGACAGATCAAAC
CCTCGACTAGAGCCTCATTAGCGGCGCCCTTTCTTGCGCCATCTTCCCGCCACAGTTCGA
GATATCCAATGTGTGAAACCATCCATGAGCCGTCATGGTGAGTGACCATGTACCGCCAAC
CACCCGCCCAAGATCAAAAATAGTACCCTGTCGAGGAGCACCGCGGCATCCCTGTACTGT
ACCACCTTGACCTGACCAGTCTTGATGGCCTCACGCCTTTGAATCAGCGGGTCCTCTCAG
CCCCTCAGAGTGGAATCGTTCTCACATCTTGTCGTCCACTTGTCGTTCTCCCTCGAGTCC
GTGGGGCCGCCCGGGGTGTCCCAGTCGGAGCATTTGGGGGCGCCGCTGCAGCGGCTAGCT
AGCATCACGTTGATCGACCAAACTCCAGCTCCTCCTTGTCAGCGCGTCTTGCTGTTCCAG
CGACCGGGACAGATTGACAGCAGGCAACCATCCTCATCTGCTTGTGCGACAAACCTAGCT
CGCCCCAAATGAGCCAGGGATCCCAGCTATGCTGCTAAGATCAGAGCAGGGCAGGCCACG
GGAGACTCCCTTGTCCGCTTCCCTTTCTTCCCTTCCCTCTGTTTAATAGCGGAAGCCGGG
AACATGGCCCTGGACTCAGAGTAGTAGCAATCGCCATCCCGTGCTGACTGAGAATGCAAT
GAATAGCGGAAAATCGATATTGTCGAACTGCTGACGGCATAAACCCTCCGAAATTGCACT
CACGTAGCCCCCGTGCTGTCGTCAACTTGCTCAGAGCTATTGCTGCGTGCGTGCCATGCC
ATCCGCTGTTCCCGTCTTGTCCAGACCGCAACTGATTTCCGATGCATTCGAATCCTTCTG
GCCGCTCACCGTATCTGTACATGGGCTCCTGTTCTGTGCATCCGCTGCGGGGGTTCCAGT
TGTCATGAGAGCGATCCTGGCGGGATAACCGCACCTTCACTGCTGTCGTGACAAGTGCTC
GGCTCTGCTTCGCCCAGTTCCCTTGCCGTGGCTTCATCCAAACCCGCCTCTCATCGTCTG
CTTTTACTGTCACCTCACGGCAGTTCGGTTGTCTAAACCGGACAACAAGGATGCCTTGAC
ATGAGGGTTGTCCCAGGCCACCGCTGTAGCAACCATCAGAATCGTATCCTATTGAGCATC
CCTCGCCCCGATGAGTCGCAAATCTCCAGTTCATCACTGAGAGTTCCACGCTTTAGACCA
CTAGGACACAGAGCCCTGCTGTGGAATATCGTTGTTCAAAATATCGGCCATTTCAAGAAA
TCCCAATTCCCTTCCTTGTACCTTCTGTCTATGACGCCCAGCTCCAAACACCTTCACTGC
CGTTCCGTTTTTCCAACTTGTAAACTTGGTTCTGAAACCTAGCTTCCACCCATCTCCAAC
TTGGCGCGGGGGCTGGTGGCGCAAGCTGCAGCCACAGCCGCAGCAACTTGGTTTTCCTTC
ACTCTTCATCTGCTTCAACCGTGAACCGCACCCTTCTTGCTGGACGCGCAGCAAGATCTC
GCTTATCGGATGACGACGCGTTTCCTCCAGCTTGGCCATTTGCACCTGGGCCAGCTTCGT
GTGCTCGCTTCAAACCATTCGTCATTTGGGGAGGCTCCCCCACACCATCCTTCTTCCTTG
TTGGAGAATCATCCAGTACCAACCCGTCGTCTGGATGCATGGTGCGGCCAAAGCCTCTTC
CGAACACGTATTGAGGCGTATGTAGAGGCGCCATCTGACTTTCCTTGCTGATCCTATCAT
TGGGCAATGGGATGATTCTTGCGTCTTTGATCCAGTTGTAGATTCGTTCGACCTGCAATA
TCGTCTTGGCTGCATCATGTTCAGCTTGCGTCATGTGTTGCTTCCGCTCAATGATGATCT
CTTCGATGCTATTGCTCAGCACCAGCGTCTCGACCGAGACTGGCTTTTGCTGGCTGATAC
GTCGTGCTCGACCAATTGCCTGCGCCTCGACCTGAGGGTTGAGAACTGGGCTGATGAAGT
AGATCCTAGAGGCTACTCTAATATCTAAGCCGAAGGCGGCTTGCGTAATGTCCATGAGAA
GGACCCTGAAATCGGGATTCACAAGGAAGGTTTTGACATATTGGCCCTTTCTCTTGGTAG
TTAGCCCTCTGGCATAGATGAGGTGTTGGATCTGGAGTGTTTCGAGTACGCTGGCTAGAT
ACCAAGCAGCGTTTTCATTTTCATAGAACACCACAATCTTCTCGTCCTCCTGATACTTGA
TGATACCACCAATCAGGTAGGACAGTTTGGACGATGCCGTTGATGTGATCCTCGCTGCTT
CTAATGGGCCAAGAGCACCATCTGCAGCTGCCACTTCTTCGGGCTTCACCATGTTGGCCT
TAAGGGTCTGTGTGGCTTTGTGACTGTCGTTTCCCAGTTTCGTATTCCCAGCCAGGGTCT
GCGACTCGTCGTTGGCTTGGTTGAGAGACTCATCCAGCATACGACGCCTCTCAACAACGC
CTTCCTGAATCAAGCGACCATTAAGCAAAGAGTTAAGCTCCTCAGGTTTCGGGGCCGACT
TGTAGATCAGCTTCTGAAGTGCCAAGAGCATGCTTGACGAACTGCACATGGCATCTCCCA
AGTCACCATCCAGAGACCACGCGCCGCCGAGATTGTGCGGAAAGCCATTAACACACAGTG
GCAGTTCATGAAATCGATTGCTAAGTGTCCTCACTTCATTTTCCATGGCCACATAGCCGA
TCCTGACTGCTTGCTCCAGGAGGTGCCGATCTTCGGCGCTGATAGGGACTTTCTCGCTGC
GAAGGAATTCCTCTGCTGTATTGACCGCAGTTGAAATCATATCCTTTGAGAAGAAAGAGC
CTCCAAAGAAACAAGCTTGTTGGAGATTTCGAACTAGTTCATTTAGGGATTCCCTTTGTT
TCTGATGGAAAAAGTAATCCCTATCTGTTCGTTGTGACTGAACCGAGTTGAAAATAATCA
TCATCGAGAAGACGTTGACAGATAGTTGATCCTGGTACGATCCTTCTAGAACAACCACCT
TGTGGTTCACAGGTGGGAGAAGATCGCCCACCTCCGCGAACTGGTGTCGAATGATGAGCG
AGTTGAGTGTCGATTTTAGACAATCCGAGCGGCCACGGCCAGCTGACGTATGCTTTGGTA
GCATCAAATACACCTTCGGGTCAGCCGTGGTATCTCCAACATCCACGAACTTGTTCGCCC
AGGGTCGAGCTTTCAAGTAGACAGCTGTAAGAGACCCGATCTTCTCCAAATCCCTTTTTT
CCATTTCAAGGCTACTCCCAGTAATGGGCTTAGCCGTATCAGTGCCAGTCGCATCATCAT
CATTGCCGGTGGTAGTACCGTTCCCTGTTTTCTGGGCATCGACGCCGAATAGCCCTTGGG
ATGGCGTTCCTGTCACAGCCCAGCGGGATGAGAAATGCAAAGAATGCAAAATGGTGAGCA
GGTTACTTGGGTTACTGATCGACGAATTGCCAAGCTTGTGCCCTTCATCAAAGATGCATC
GCTTGAAGTGGATGTTGGACAGCGGAGAGTCGCTCAGTTTGCCGCCCCCTTGCCGGGTCA
GAGTTTCGAGACGGGTCTGGGAGAGAAGAATGAGGTCGTACTTTAATAGGTCTTTGGTTG
GCGGTAGCTGGATGCCCTTAGTTACTACAAGAACTTTTAGGCCCTCTGTATGTTTGCGGA
TCTCCTGCTCCCATTGTTCGACTAGGTTCGCAGGCACTATAACGAGACTGCAGTTGCTGA
GATACAGCAGTTTCTTAGGTGGTTCGATGCGCTGACGAGACCGCCTCCCAACGTAATGAG
GCACGGGTGGCGGGAGATAGTAATAGCCTGGATTTCCTTCCAGGGCCTCGATGCAGCGTT
CGTACTCATCCCCAGTCTGCTCCTTGAAGAGGTCAAAGTATGGTCTCCATGGTACCGAGT
TTCGGGTTGCGCAGGAAGCAGCCATCTCGGACAGCGAAGCCAGGCGCTTTCTCACAGGTG
CATCTCCGGCACGGAAATGTTCTGGGGGCTGAGTAGGCAACGATCGAGTCGCGAGGATGA
GTGCGAGTGTCATGATTGTTTTCCCGGAGCCCATCTCTTCGGCCAGAATTCCACCAGAAA
CACCATCATAATAACGTGGCTCCTTAAGAACTGTGCCGGCGACGGGGTCGAAATACCATT
CGCTGCTCTCTTGATCCTTCACATGGAGTAGGCGAGGGTCAAGTACAGTCCCTGGCTGAA
CTTCTTTTTGTAACATCAACGCTGCTGATCTTCTCTGGTATGGGTAGAGCTGAGACTTGA
GGCCGGGAACTTGGCTCTGGAGCAGATCGTACATGGCAGATTTCGAATAGGGGTCTAGTA
TTGACTCGGGATCGGGATTGGGGGATGGTATGGTGTTGAATAAGTGCAGCAGCGACACAT
CTTCGTCAGACCCGTCGCTTTGGGGTGCATCTTCGTGTAGACGTGGCATGTCAGCGCGCT
GACATTGGGTATCACCTTGCCAGGCTTCCTGAGAATAATCCATCTGGCCTAGGATCTTCT
TTCTTGCTTTCATTAATGCGGCATCTGATCGTTTCACGGTGCTGCGCAAGATATCATCTG
GGAGGAGGTAAACCCGGAAAGTGCCTCTCTCCGAAGTCCGATGCGGGACGCGAAATTCGA
GCCCGATCCATGATGCTTCAAGTAATTTCATACATGGTGAGAGCTTGCGGGACTTTCGCA
GAGATGATTGCACGCTTTGGGGAAGGAGCCGTTGTTGAGTGTCAGGGTTGAGATTGAATG
GCGAATCCGGCAACGGGTGAAAGGTCCTCCAGTCGTTAAGTTCATCCAGAGACCAGAGTT
CCGGAGTCAAAGAACATTCCTCTTTAGATACGGACAAACATCCAGCGGGTATGAAAACCT
CACTTTGAGAATGCATCATGCATCAGACTGATAGCAAGAGAGTCAGACAAGAGGGTGGGT
CAGTCGAGTCCGGCGCAAACAGGGGGACCAGATGATGGCCAGTGTCCATCTAAGCCGCAA
ACTCAAAGGGTGAGACACAGGATTGGTTTCTCGGCGTATTCGTGGTGTAGTGAGAGTGAT
GGAATAGGCAGAGGTGTCGAGGCGCAGACGTATGCCTAGGAGTGTGGAGGTTGTGATACA
CCGTGCACGTGAATCAGAGCACTGTGCGTTGAGGCAAAATCTCGAGGAAAGTACAGCTGA
CAAGGCATTGTTCAAGCATCCGCCAGTCCTCGCAGAAACAACGCGACCTCTTCAAATTGA
TGGAATTCTGAATAGATTGATCAAGTTGACGAC
>UN00005
GACATTTTACTCTGACAAAAAGGGGTGTTGCTTGTCAATCGAGTTGGTATAGGGTAAAAT
ATAAGATCCGTCAACTTTGCCTACCATCAAGTCCCTGCTACCCCTGACACCACATACAGT
TCATTTAATGCAATATCTGCGATTTTTGGCCATGGTGTCATTGAATTAATAAAGACAGTT
ACAAATATTTGTTCATATTCATGCGACGTTCGTTTAGTAGTTATTTCCAATTTTGCCCCT
GATCCGATGCGACAACTCCTGAGTGAATGTGTGTAAGAAAAAAATAAAGAGGGAGATCTC
AATTTCCACAAAACTCACAGAATAACGCCATTAAATCATCACAAGGAACTAAACCGTGTA
AATCGCTGTTCCGTTACTGGACATTTGCGTTTTCTGATTTCAAGGTCGCTAAGGTCGGAC
AGCCTAGCGGTCGGACAGCTCAGCGGTGGATGTGATATATCATGGATCTTTTATGCAATT
TTGATGTTCCCGCGTAAGAGGCATCTCCCGCCCTGTCACGGCGGCTTGCCATTGTCGCAG
TTTGTTGAGAATAGGGGGACAAATTGACTGCCAAGGTAGAAGACAAATGAAACCCCACTA
ATCTGATGGATGTCACCGTGTTCAGGATCATGTAGCAGGAAGCTGTTTTGGCTTAAGGCC
CGCCTCTCGATCTAAGATCATACGTCGCAGCAACTGGTCCTGAGGCGCTGCCATGGAACA
CGACTCTCTTTGGAAGTAAAAACTCTCAGTTCGCAAATTCATAAAGGCCCGCACAAGGGA
CTCATCCTCATCCAGCAGCTTCCGTGTGGCTGCAACCCTGAAGTCCGTGTACAGCGGACT
GGTGACACGGAACAAGGCGGCATAGATTGAGACGAGGTAGTGGTAGAAATGTGTGCCCAC
CTCTAGCTTGCACTCTGGAAAGCCGCTGTAGTCCTCGGGCACATGGCACGGGAATTGCTG
GAAAGCGATGTAGGACCGGACTAGTTTCCGGTACATGAGGATCAAGCACCACAGACTCGC
CCATAGAGCTATGGCGTTGTCAGGGCCGATGCCAGCGGTACCAAACATGAGTTTCTCCAA
TTCGGACAGGACCTCTTTCTCGATTGGTTGTGAGGCAGCCTTTGATATCTGACCGAATTG
CGTGTGCAGAGCGCAAGAGGGCGGTGTCGTCTTACCATTCTCTTCAACACAGAGGACCAG
TCCTAGTCGTATCTTGGTTAAGCAGTTGAGTTTATGGACCTTTCGCACAAATTCATGCAT
TGGAAGAGATGCACTCGACTTGCTGTACCTCATGATGAAGGTATCTATAGCTTGCTGGAA
ACCGATGCACCGAGTATCTTGATGGGCGATGATATTCTCGACCCAATCAACCAGGTCACT
CGATGGAAGAAGTTGTGGGAGAGCATACCGTGCGCTCTCCTCTCGGTGCAACTCGATATG
ACCGTCAACTTGGTTCATGACAACCCAGCAACACAACCAAGGCGGTGTCTTATTGCCATA
ATAATCCTGAACCTCGACCTCCAAGGCTGGGTTGTCGACGTAGTCCATGGATATCGAGAC
TTTTCGAGGCGGACCGAGGTGAGTCGTCCCGGCGATGAGTTCTTGGTCGAGCAAGCGCGC
AGTGTAGTCGATATAGTGAAGATCACCTGAACTGAACCTCATCTTCGTTAATCTCTCCCG
GATACATAACTGGAGTCCAAGCGAGCCAGCAGCCTTCTTACATGCCTGGCATGGTTCTCC
AACGCCACACGAGATCCTTCGCACTTTGCATCGGAAACAAGCACCAGTCTTGCGTACTTG
GGCAACCTCGAGTCTCCTCTTTTCGTCAAAATCTTTTCTCTTTTTCTTAATGCCGTCAGG
TTTGGCAGGATTTGAAGGGAAGCAGATGACAGAATAGTTGACAGACGAGGTGGTTCGGGT
GATGGTCTTCCGTCGTGATTTTGGGCATGCTTTGCTTTCTTGCCCTACGGGTCGTGCTTC
ATTCAGTGGATTGTTGTCCAGGGGCATCTGTACGCTAGTCAAAGTCGAGCTGATATCATT
TTGTGCTGTGGTAGCGTTTTGTCCGGGGTCGTCCGAAGGGTCATGGCAGAGACCCTCGAC
GTCAAGCCATGTCTCCAGGTCATCATCAATGGCTGGGACGCTTGCGGGGTCGAAGTGAGC
CATTGAACAAGCGCCTGTTGATTATTACAGAAAGGTTGAGCCAGATCAAACAAAGATTAA
ATGGAGAACATGTCCCCTCATTGAGTTCTTTACTTCTTGGTCGCTCAAAGATGCTTCATC
AGCCCGATAAAAGTGGGACATGCAGAGCCCATGTCCAATGAGATGAGAAAGAGGATTATG
CTCGGTGAGATTGAAACAGGAAGTTATGTGTCACGTGGTGCGCTGTCTATGCAGACATAC
CCTATTAAGAGCAAACAACCGAGCGAACAATGTCGACTGAAGAAAGCCCTTTCAGCTGGG
ATACTGCTTGGTTGATTATTCAGCGGCATTTTTACCAACCAATAACTTATTTGCCCGAGG
CAAGAGAGAGCACGTTGCATGAGTGTCACTGAGACGGTGCGTCTCTCCTTTGTCTCATCA
TGCAAATGCCTGATGGTCAGCACCTTGCAGAGTTGCAACCAATGCCAGTTGAGTCGATGC
CAATAGTCTTGAGGGCAAACTTCAGAACTATACGAGCCAAAACTGCCGAACCGAAAGCTA
TATGCAAGTTGTTCTAGTTGGTGGAAGTACGGATAGGACTCTTCACAGTGGCTCTCGTTT
CAGGAGCAGGAGGAATAGGACTGGACGGGGAACGACAGCAAAGCCCACAAGACAAGACGT
GACGAGCGGAGGAACAGGACAAGGCTCTAGACAGGGGCCGGGTGGCTCGATTTTCCGGAA
TATTCTAAAAACGGCACCAGCGTGGGATCACACAGCCCGCGGGTGCTGGTGTGCCCCGGC
CCCGTTGTTGACTGGGCCCCAAGAGCTTCTGATGTGCAGGGCCAATTTCGGCTGCTGCTC
AGCCCCTCGAAACAAGCCGACGGAGCCACATTTCCTGGGCTGCCCATGCCAGGGTCTTGC
TGTCTAGGGGGCACCATCATGATGCAAGCGCAGATCTGGTGCGGGTCGTCATGGGTGCGA
AGTCGGGTTGGGAGGGACGGAACCCTTTTAATAGACCCGTCGCCAAGACGTCCACGTCCA
CCGCAAGAGATGAGGCGTCGGTTCTCCGATGGGACGCCGTGCTCGGTACCGTCCCGTCCG
TACCGTACGAACCTCCATCGTCATGAAGCAAGCACCGGATACTTCATCAACGCGGCTGGC
CGGGGGTTGCAGTTATTGTACATGGGCGTTTGCATACTGAGGTGATACGACAGCGACAAG
CTCTTAAAATCCAGACCTTTCCCACCGTTGGTTCACCGTCCTCTGTCGCCACTCGTACAT
GAAGTACTTTGGCCGGCGCTACAGTACCGTACACACGAGTCGGCCGAGTGGGTTAGACTG
CAAAGTACGAGTCGAGTACGAACTGCAACACCTCACGAGATGATCTTTTGGTTGGCACGT
CACTAACAAATAGCTCCAAATTTCACCATCAGGTGCCGCGACAAGAAAACTGCAATACGA
CGTGGAATCTCGTACCCTACGCGTGTCCCCATGGCCGTTGGATCCCAAACCAGAGGTTTG
ATCAACGGGGGAAAGGCGATCAATTTGTACCAGACGAGAGACAGCGAACGCCGTTCAGGA
GGTACCGTAACTCCGGAGGACGCAACTCGGCTCGCAAATCTTACGACGGCAAATGTGCTC
AGCGGCAGCCAAGCGCCCACGCCAAAGGGCTGAAAGCAAGCAAGCAAAATAGCACCAAAA
AGAGGAAAGGGGGCGATGCTGCGGGCGGGCGCTGGCTGACTGTGATGACATCTAGAACAA
AAAAGCTGTCGATGAGATCTATTGGATTGAGAGATGACGATGGGCGATGCTGCTGCTGAT
GGTGGTGACCAGAGATGAAGATTCCGTGATACAGCACGCTATCATGGCACGAGTTCGGTG
GTGAGTATTGAGCCATGACGATGATGCTGCCTGCCAGCCAGCCCCATCCCGCCTTACTGC
GCCGTGCAGCTGCCGTAAGTTTCGGGTGAGAATTGATGCCCGTTGGCCGGCCGTTGACGA
CGACGACGACGCCTTCAACGACAACGATGACAACGGCAACCGGCAACGACAAATGCCTAC
GAAAGCCAACGGCCAAGGCCGCGTGGATTTCGGCAGTGGTGCTTTGCAATTCGGGAGGCA
GCTCGACTAATTAGTTTTGGAAGGGTATCATCCGCGTCAGAGGAGGTGGTGAGCTGAATG
CACCACGACTGCATACTAGCGGATGATTGATTGATTGACAACTGATAATCTTGTTTTTCC
TAGAAGCTTCTTTTCTCCCCTAACGCCCTGGCAACGTACAGTACAGGACAGTCGCTTTCG
GTTGCTGTTCTTCTTGGCCCGCCGCGTCGCCCAGAGGAAAGCTGAAACCACGAAACGACC
AAGCACTGTGTGCAGCAGGGACACCGTGGGGTTGACGGTTGGCTCTCACTGATCCGGAGT
CCCTGATCCCTGGCGGCGCCGCCCTGGCTTGGTGGTGTCGATGCCAATACTTGAGCTACC
AACCAACACAACAGGCGCTTCGCACTGCGCTGCACGCACGCAAGAGGCCAATGCCGTCTC
ATCCAATTCAGCCTGGTACAGGAAAGACAACCAGGAGACAGGACCAGATCAGGACAGGAC
CCTACAGCATGCAACACAACAGCACGCGCTCTCCGGCGTGGGCTGGCTGGGCTGGGCTGC
AACTGCAAGTCACCGTCAGGTACCTTGCCGGCTCTTTACGTCGGGACTGGGCTCTGGTAC
CGAGCGAGTACCACCGAACGTTCAGTCAGAAAAAGGGATTCTCATTCATAGGTCCAATTC
AACGCCCTTCTCCTTATGAGGCTCAATCCCGCGCTGCCGCTTTCCCACATGCTCTCGCCA
TAGCCGTCCCCAATTGCATATTCCCCCCTCTCTGTCTCTCAAAAGGCCCCCCTCATCTTC
GGTCTCTTGGTCATCCCCGGGTTTCCATGTCCAGGGGGTTGAGAAAGGAGGATGGGCTTT
TTCTTACTGTGCTGTACTGTATTGTACTGTAATACTCACAATCCCTGATGGGAGATCCCA
GCGGTTGCCCAAAGCCACCCCGGAAAGAAGCATTGAACGAGAAGTGGACGAGATTTGGCC
CTGACGAATCCCTCTCTCTCAGCTGGAGCCCAGTATTACTCTGTACCTGCCACAACGGTC
AATGGTGCGGGAACGAGAGTCAGGCGTTTGTCATGCTGCTGGATATACGGGAGGAATCAG
AAGCACCCATATCCATACGTTCATCACAAAACATGGAGAAGAGAAAAGGGGACTAGTGAA
CTGCACATCATAGATTCCAACAGATCCATTCCATCGCTGGAATACGAAAACACACCCCAG
ACAATGATGTTTTGGGATGGCTTTTTTTGACCAAGGATGGTAAACCCTGAGATCATTCAT
CTTGGCTTCTCGTCTTCTCTCCTCTCACGCCCCGTTCCGTTGTCGTTGCGTAAGGTTGCT
TTTTCAGCCATGACGGGATTTTATTGCTCGTTTCCTTGCCGATATTGGATGAGGCTTTCA
TTGCGACCTGTTATTAGGCGGGCTCCCTTACTTAATTCTCCTACAATCGGTCTCACTCAT
CCGGCACATGTCTTTTGGTGAGGTACTCCACTTCTCATCAAGCTCAACTCACTCCGCCGT
CTCGCGAGAGAGAGAGAGGGAGAGAGGGAGAGAGGACAAGAGTCCAAAAGCCCAGGCCCC
AAAGACGACGCCAGCAGCCAGAGAAGGGACCCGCCTACTATGCCTTGTCTCCAATCCCAC
GGCTCCGTGTTGCGTACCTGCGACACGAGCAGCAAGGCGCTGAGCACGAGCACGAGCCCG
GTTGGGGCTGGACGAGACAGCAGCAGAGACACAACACAGGCACAGAGCACTAAGAGTCCA
CGCACTGTCTGGATACACGGATGGTTGTATGCATCTTGACGGCCGCCTGCACATTTCTCT
TGGAGTGTTTTGTTTCTCCTTTTATGCTTTCTTTCTTTCTTTCTTTTCAAGCTCTCTCTT
TTAATTCCGGAACAAGGGGATATACAACACACCCCTTGTCCCAAGCTCAGGAGAGTATAC
CTCAACTTCTTACGTAGCAGCGAACGAGAGAGCACGAAAAAAAAAAAAGAGAGACCTAGA
CAGAAACTTCATCCACTCACGCTGGGCCAGCCAACGTCATCGCGTCTCCACCCGCTCCCG
AGCCCCCGAACCCGTTGATCCAGAGACCGGCGTCTTGTCGCCCCAAAAGTAGCATACGAA
GTACCTTGCGAGTACTCCCTGGATCCAGACATGACAGCCAATCCAGAGTTCAGAGAAGAG
CTCGCCTATGGGTCCCCTCGCTCTCGGGGGCTCCTCCAAGGACCCAAGGACCCCATCTCT
GGGGCTTGTCCTGGCGCAGGGAAGACCCGTCCTAGATCTGACACGCAGCCACAGACTAAA
ATACTGTACTGTGCTGTGTGCCCTGGGCGTGCCTAGCAGTAGTATTCCCTCCTTGCGGCG
GCCGGCCCTCTTTCTCTGGCAGAAAAAGAACGAGGGCCTGCCTACCTTGCCCGTTTCTGC
TGATTCCTCTTTCCAAAACTGCTGCTTCCTGCGCTCTCTTTCAGCTTGCGGCTGCGGACA
TCCCATACCTACATATTCTAGCCTGGCCGCGACCCGCCAACCCTCTCCTCCCCCCCTTCA
GGTCCTCGTTCGTTTTTTGACCACGCCGTAACCGTACCTCGCCACTCCCCAGCTTTCCAA
GTTCCATTCTTAGTAGCAGCATCTCGCTGCTGCATGTAACGCTGGCGTTTGCTGGCTGCT
CATAATGCCCAGCATGACGTCGAGCAAGTCCTTCCGGGCATCCCTCATACCCGCGTCCTT
CTCCATGCTGCGGTCCAACACTGATCCGGAGTCGTCGACTCCCTCGTCCTCGGCCTCTTC
CACCGCTGGAACATCGACTTCGACATCCCACGATCCCCGCAAGAAGCCCTGGCAAAAGTC
AAACACCGTCGACCTTTCCCAGCTGCGAGACGACAGCTCCAATCCCGGCTCTGCGCCCAG
CTCCAACAAGAAAGACGCTGTACGACACGACGATCAAAGCACCTCAAACGCTCGCTCACC
CGAACGGCCCAAGACCCTCACCAAGCGCAGCAGCGGCGGGGACTCTAACAAGTCGGCACC
TCTGCCCAAGTCTCAGTCCACAACCAACCTACAACCTGCCAAGCAAGCAAACCGAAAATC
TAGATTTCGACTCTCGTCACTTCTCCCTTTGATCACGCTGCCATCCGATTCCTCACCGGC
TTCTCCCAAAAAGATGCCGGCCAAGCAAGCAGCACCACCGCCCGTGCCAGCGCCAACAAC
GGCACCACCTGCACCGCCAACAACAGCACCTCCAGCTGCGGCACCTCCACAACCTGAAGC
ACAACCACCACCCGTGCCGGTGCCAACGCACTCCGTACCTGCGGCCGTTGCAACCGCCAC
TGCTCCCGCTCCCGTTGCCGCACCCTCTCCTGCACCCACCAAATCTTCCTCTCCCACCAA
CACCTCCACCACCACTAACACGGTGACAACGGCCGCAACGGCTCCCACAACCTTCGACGA
CAGCCCATCGTCCAGCACACCGAGCATCGTCGAGCCCAAGGCCCACATGCCTGAAGACCA
TCGCCCGGGCTTGGCCATTACCACCCAGGATCTGCACCTCCACGGGCTTGGTGGTTCCCC
GCCCAGTGAAGCATCAATTCCGACACGCGGGAGCGACAGCCTCGAGATGCCTCAGCCAAG
CCCCAACCCTCTGATCATGGACCCGATCCCGCCATCACCTGAGATGCAACGGGCTGTTAT
GGCTCCTCAGGAACCCATGGTTCCCCCTCCTCCTCCCCCTGCGGCTCCCGTGGAGCACAG
TGGAAAGCTGCGCAAGGAGAACCCCGATGCTCGGCGAAGGAGCGGCTCCCTCCAACACAT
CGCGAACGGCGGCGAGCCTCCCATTCAGAACCTCAAGACGCGGACATCATCTCCTGTTCC
CGATCGCGGCCGCCGATCATCTTCTGTCCAGTCTCCCACTGCGCGCAACAGCAACAGCAA
GAGCCGCGTTGTCTCGACGCCGCTTTCCATCCGACCCGGTTCATCCAAGGGCGAGGCCAG
CCAGAGCCCGACCCGGGGCCGTCTCCGCCGAAGTTGGCTCCCGGGCGGAAGATCCCGCTC
AAACTCTGTCGAAGTTTCCAACGCAAACGATTCGAGCGCCTGGGTCCTGTCCGACGACAC
ACGAGCCGAGTACAATGTCTCGTTGCTCAAGAACGGAGAAAAGGTCCCCGAGCTCTGGAA
CGAGAGCGGAGCTGTGCTCGTTTATCTGTACCCCAAGAGCAGCGGCTGCGGACCGTCGTT
CAAGGTCCAGGAATTCACCATTAGCTCGTCCTACATCTTCAATGAACTCATCCAGACAGA
GCGAGACGCGCCCGCCGGTCGAAGCCGAGCTAGGAGCTTTGGTGGCCGTGATAGCCTGAC
TGCCGAAGACGCGGCCCGATATATCTCCCCACCAAACTCGCCTCCCGCCCCTGACGATGG
ATGCGATGACCTTCGCCTCTACCTTCCTACGGCCCCGTCTACTTCCGGGCAGCTCGCGGC
GCCTGGCCCCGGTGCGCAGCCGGACCTAGATCGACTGATCGGTATCCGAAACCTGTTCGC
CTTCTTGACCGGCCAGCCCCTGGTAGCAACCAAGACTCGACCTACAAACTTTCACGCTTT
TCTTCAGATTGCCGCGCTCCTGGAGGAGTTTGGCTTTGTGAGTTTCGATGGCGCCACTTT
TGGAGACGCGGTCGACCTCAGCTTCGGCTTTTACATGGACCAGCACGCTCTTGCAGACTG
CCGACACAGCAGGGAAAAGACACTGGAGGCATTGATTCTCGGCGAGCGCATGCGATCCTC
GGATCTTTACAATGAAGCATTTGCTCATGCTGCAGGCAAGTACGCGGCGATTATGGAACT
CCGACTGCCCCTGTTCGAGCAGGTTTCTCCCAAGACCCGCGTGAGCCTCGAACGTGCCCA
TCTGGATCTGCTCAACCGACAGCATAATGCCAACCAACACCTGGAAAGCTTTGACTTCCC
GGCCATCTTTTCGGGTATTGCCAATTCGACTTCAATGGCGGAACTTAGACACGTGCGCTT
CAAGGTCTGGAAGAACTCTTTCAGCAAGATGCGACACTTTGTCATGAGCTACTATAAACA
CACATTTGGTAACTGGCCCCCCAAGGCCAGCAGTAAGAAGAACCCGTTCGCCGAAAGCGG
ATTGAACAGACTGGTGCTCAAGGTACTGTACTCGGACATGTGTGCCTTGTATGACCTGAT
TGTGGACCGAACCAACCGCACATCCAGAATCATGGACGAGGTGCCCGCTCTCTCTGAAGA
GGCCGACAAGATGATCATGTCTGCCCTTCGAAACATCATGTCTGAGTTTGACCGCTCAAA
GCCACCCGTCCTCCCTCCCGTCCCTTACGACTGCCCCCAGCTGCCCGTGGCGACATCGAT
TCTGGAGACGTACGACACGCTTCCTCCCAAGAAGCAGGCCAAGTTCGACAAGAATATCAA
GGAGCACGAGCTCATCCTCATCCTCAACAAGGCGTACAACTACGATACCAACAGCATCAA
GGTCCCCTTCCTGGATAAGTTCAAGGAATTTGAGTTGCGAGAGGCCCGAGGCAAGACGCC
ACAGGACTTTGCTGATCAACGCATTGGCTACTGGCTCTTCCTTTACACGGTGATTCAGTC
GCTGCCCGTCCTCGTGGTGGACGCCCCAGGCATGCAGTTCACCGAGGGAGTTGAGTACTT
CCTTTGCGAGCCTCCTATGGGTAACCCTCCATGGATCGGAGACCAGCAGGTCAAGAAGAT
GTGGTACGAAGTGGCTGGAGGAGGTGGCCTGGTGGAGCTATCGACCGACGCGGTTCTCTT
TAGTGTGGAAGCCACCTACCACCGAAGTCACTGCTGGCTTGCTGCTGCGCAGTGGGATGA
GAATGGCGGTGCAGCGCTTCCGGTACAGGCGACGGAGCCCCCTCTGTCGCCGCTCGAGCC
TCCTCGCTCCATGTTCTTGGACGGTGAAGACTTTGTTCCAACCCCGCCTCCATCTTTCGG
CGGACTCAACACTCCCCCCTCGCCTATGGGTAGTCCTCAGTCTGCCCTGCGACCCCGAAC
ACACTCTCCTAGCGGAAGCCGAGCCAACCAGGCCTGGCGATCCAGCATTGCCCTTGGTCT
TGAGCCGGTACCTCTCCAGCCCCCGAGCCCCTTTGGAGAGCGGAGCAGCTCTCTGGGAGG
ACGACCTGCTAGTGTCATGCTCGGCGGTTCGAGAAGCGCGTCTGTCGGTAACCTGGCCGC
GCTGGGTAACGCCCATGGCTCTCAACAGGAGTCTCCTCCTCCGGAACCATCTGGAGCCAC
CTTTGACGACATCTTGGGGAACGAAGACAAGAAGCCAAAGAAGAAGAAGGGATTTTTCTA
AATCAACAATGGACTGCCATTTCCTCTCTCTGGGAGCTCCCAAAAAGGTCAATGGAGCTC
CCAATGTTTTGTACATGTTGGGTTGGGTCTCAGACTTGTTCTCTTGCGTCTCTTTTTTTC
ACCCTTACCGGCACTGGAGTGCTGCTACTCTTCTACCATCGCAACCGTAATTTGGGCCTC
GAGCTCGTTTTCTTCTTCTATTCTGACGAGAGCTGGTTGGCTAAGGTACATGTTGGATAA
GGCTTATTGGTTTTTTTCAAAGGTGTTGTCTGCTTTTTTTTACCATATACGTACGCGCAT
GCACACACACACGCAGATACTTTTTTTGTTTTTGGACAGGAGACCTGGGCGCGCAGAACA
AAACATTTTAACGACTTAGCATGAGAAAATCTACACAGATGTAGTCGGAAGGAATACTTT
TAGAGTTGATAGAGAGCCATGTCCACATAATTGGATGGATAAAAAAAATGTTTAATTGTT
TTTTGAATTGAGTTTGGTCGTTTGTAGCGTGGAGTTTGGTGTGTATGTGTGTATATAGAT
ACTGTGTACCTGCGTAGGTACACTTGGATATATCTTTGGACGTTTATCATGATAGAACCT
TTGGAAGAGGTTACCTTGATATCTACCTAAATTCTTGATGACTCTTTGAACATTATGTAC
TTATCCTGCTATTAGCACCGTCTGAAGTCACTTGTATCTTGCCTCTGGAGAACAGGTCAC
GAGAATAGCATCAAGAGTTGTCATGATGTCCTTCCATCGACTCCTGTCGACTCATGCAGG
TTTTGTATTCAATCTCTACCTATCCCAAAAAAAAAAGTTGCCCAATTTTCATACTCTGTT
CCAATTATCTAAATCTCGAAACTCCAAGTTAAAATGCCCAAATACCCATAGGGGAAGTTC
CCCCAAGATTCATTTTCTATATATCAGCCGTGAACTCATTACCATGCCTGCCGATGCGAG
AGCCCAAGTCTCGACCTATCAATTATCCTAGAGTTTTGGAAAAACGCCATAAAAAAAGAC
AAGAATCGTTCATGACAGAGAGACCTTTGTCCAGCGGCCTCTCTCGGTATGGTACCACCT
CTCCTTCTCTTTCCTGTCTGCGACAACACCGTCGCGCATGTTCCAGCGTCCAGTACAGCC
CTCGCGACCTCCAGCAAGACTCTCACCGCCATCCCCGTCCAGGTCACGCACATCGACTAG
ACCGCCCTTGTCGTCTGTCGTGCCTGGGTCGGAGATGAGGTAATAGCGGATGACACTGCC
TGGCGTGCCGATGAAGCCGGCCAAGGCAAACGTCTCGGTTGTGGTGCCGTCCTCGTCGAC
CACGTTGACGGTGAAGCGGGGACGGGAACGGGCCGCCTCGAGACGGGCCTGAGCGGCGAG
GCGAGCCGTATGGAGGCTGGTGTATGGCGCGTGGCGCAAATCGCCAAAGAATGACATTGG
GGTCCGTGGTGAGGGGAGGGAGGAGCTGCTGGACGACTTGAAGAGGCGTGTTGGTGACAT
GGGGCTGGTGTTGGAGCTTGGGGCCGCGGAGAAGGGGGACACATCGGTAGGTTGCTCCAT
GGATCGGAATCGATCCGTATGGAGGTCGATCCTCTCCACGGGGTAGCACAGCTCCTGGAA
GATTCCGTCCGGGTCATTGAGGACGCGAAGGGCTCTCAACGCGGGGAAACCCCCGGCCGC
GATGCTCCGTGCGAGGATGTCATCGGCGGCGTTGACACAAGATGCGTGGCTTGTGATGTC
CCAATGCAGCTTCTTGACGCTACTGGATGCGAGATAGGGCATCATCCATAGGGAAAACGT
GTCGTCTTCAGGCATGACAGGTGGGAAGGCCTGGACGAGGGAGAAGGTGATGAGCGACCT
CAAGTTGGAGAGAATTCGTGCAAGAGCGGCCAGTGAGGTGAGAGGTGTATGGCGCAGGGT
CAACTTGCGCAGGGGCGCACTCGAGGAGTGAGTCGCAAAGGCAGAGAGGCCGCTAGAGGA
GATGCCACTAATGTGAGAGAGGGTCAAGGACTTTAGCGGCGGGAGGGCGAGAAGAGTAGT
GTCGTTGAAGCTGTTGGGAGGAAGGTTGCACAAGTGGAGGTGCTTGAGTTTCGGGAGATA
GCTGAGAGTCGATGTGAGGAGGCTTTCGGGCGTCAGAGTTGCTCCAGGGAGACAATGGAT
GGTGAGGGTCTCGAGCTGGGACCAGTTGTCATGATGGCTCAAGAAGGTGGCCTCCTGAAA
GGGTTTGAGCTCTCCTGGCATGACTAGGCCAAGCTGCTGCGTGCTCGACTGGATCCTCTG
CTGCTTCTGAAGCGGTGATGGTTGGATCAACCAATTCATCTCCTTAAGGTTGGTCCTCGT
CGATAGCGCATGGAAGATCTTCTTGAACGAGTGATCGTATGTAGTCGACAGGCCAGAGAG
GCTCTCGAGATTGGGACATGCCATAACAAGCGAAGCAACGAGGTTGTCGTAGTCGGCAAC
GGTGGACCCCTTGCCCGGAAGCGGCTCGGGGGCCGGAACCTTGAGCCGACGGACGATTGC
GGCGATCCGGGGTTTGGCGCGTAGTAGGCGCCGGAGCATCATGACTCGGGCGCCCTGAGA
CAGCTTAAACTTCTTTTTGTGGGCAGCCGAGTCTGGGCCAACCAGCTGAATGTCTTCGTA
CAAGGCTTGTTGGGCGGGACCGTACCACTTGCGAGAGACGACGCACATGTTGCCAACGTC
TCGCATCCAGCAAGTTGCACAGCTCCCGCGCTTGTATCCGACATGGAGTTCCCTCAACTT
CTCCAAGATGACAGAGAGGACTTCCACGGGAAGCATCGAAAAGAGCTCGTTCGGCTTGAA
TGGGTCTCGGACGGGTGCCTGTCTCTTGATGGGCATGGGTCGTTGATACATGTAATCAGG
CCGCCAATGGCCCATGGAATCCGAAGTATCAATGCTGGTTCTGCTTCCCCAGGACGGAGT
TCGTCTTGTGCTCATGCTTTCCCGGCTTTGAAGAGACGACATGGTGGTTATCGAGTTGTT
GCTCAGTTTTCGAGGTCGGTTGAGCTTGACACCAGGATGAGCATCACCGCCCCTTGTGGG
ATCGGCTAATCGTGTCTCTAGGACGGCATAGGTAGGACGTATCGGGTACGATGTGCGAGG
CAAGTTGTCCTTGGACTCATTGGCGAAGAAATCGTCCATGGTATTCTCCTTTACCGGGTA
CAGATCCGTCGGTGACTTGAAGGATGGAGGGTGAATTGGTTGAATTGCAATCGTAGGCTC
TCGCATGGTGAGATCTGCTGATTTCGCCTTTTCTTTGTGCTTTTTGTCATTCCCTCGCTT
CACCGGTGGTGGTCCAGCGTAGGCAGATGCTCTCTTCGACCTGAGTTTGTTGGGTCCAGG
ACGAACTAGGTCGGTCGAGTGTCGGTTCATCTTGCCAGACAATGGATCTTCGTCAATCAT
GGTGACGGCCCACACATGCTTGCGGAACTCATCGGCCCTCTTATCCTCAATGGCCGACAT
TGAGCTGCGCCCAGGCGAGAAGAAGCGCTTAAAGTCTTTGCCATGGTGGTTGTGCTGAAC
CTCGAACATGGCGGTCGGTCGGGTCTTGGTGATGCCAGGCCAAGCAGGCTGTGGAGTTAG
TTGTACTGTAAGATCGGCGAACCGCACGGAACGGAACGTCAACACAATATGACAGGGTGG
TGCTCGATCGTATATGTTCCAATGGCGCTTAGATGTGAGTTCGTATGGGTGTCTGCATTC
AGCCCTCCCAGAAGGCGGCGTATCAACGTTTGAACAAGCTCGTAAACCACGAGGATAATG
AAACGAGAGTAGGACAATGAGGCTCCCGAGGGGTCCAGAAGAGGGGAAGACGGCTTGAAA
TAAGAAAAGAACAAGGGAATAAAAATCGATCGGTCGACCAGCCAGCCAGCAAGAAATCAG
GGAGAGCGGTCGGGAGAGCACACAATAAAACGCCTCTGCATCAATTGCGGCGCCGTCGGG
ACAAAAAAACTCAGACATGCATGGCAAGCGTCGAGCAGGTAGGTACCGCACCAAATAGGT
AGGTAGTCAGTTAGTCGTTGATTTTCCCCTTTCGCCTCTCTCTGAGCCACGGGACCTTGC
TTTTCCGGTTATTGTAGTTGTGGTTGTGGTTTGGTGATAGATAGTTGCGTCGTGAACACG
TCGTGAAGCATCAAAATCAAGCTGACCAACGGGAACCGTCAAACTTAAGTATCATCCTTC
ACATCGCCAAAACAACAACAATGACAGCCGAAGGAGTCATGCTCGCGTCCAGAAACAGCA
ACATCTCCCAAAGAACCACTGTTCCTCCTCTTCCTCGTCCGTGGCGGAGCCAATGACGAC
CCACCCCTTGGCCAAGGCGCCCATGACCATTCCCTGCTTTTTGCTGTGTTTTGGATTTTG
CTCCATCATGGAAACCTGGGGTTTGAGTTAGCATTGACGCCAGGGAAGGTCAGCAATCAG
GAGAAGGCCCTGCAATAGAAAGCCTCTCCTCTCCCTCCAAGCGCCGGGACAGATCAAACC
CTCGACTAGAGCCTCATTAGCGGCGCCCTTTCTTGCGCCATCTTCCCGCCACAGTTCGAG
ATATCCAATGTGTGAAACCATCCATGAGCCGTCATGGTGAGTGACCATGTACCGCCAACC
ACCCGCCCAAGATCAAAAATAGTACCCTGTCGAGGAGCACCGCGGCATCCCTGTACTGTA
CCACCTTGACCTGACCAGTCTTGATGGCCTCACGCCTTTGAATCAGCGGGTCCTCTCAGC
CCCTCAGAGTGGAATCGTTCTCACATCTTGTCGTCCACTTGTCGTTCTCCCTCGAGTCCG
TGGGGCCGCCCGGGGTGTCCCAGTCGGAGCATTTGGGGGCGCCGCTGCAGCGGCTAGCTA
GCATCACGTTGATCGACCAAACTCCAGCTCCTCCTTGTCAGCGCGTCTTGCTGTTCCAGC
GACCGGGACAGATTGACAGCAGGCAACCATCCTCATCTGCTTGTGCGACAAACCTAGCTC
GCCCCAAATGAGCCAGGGATCCCAGCTATGCTGCTAAGATCAGAGCAGGGCAGGCCACGG
GAGACTCCCTTGTCCGCTTCCCTTTCTTCCCTTCCCTCTGTTTAATAGCGGAAGCCGGGA
ACATGGCCCTGGACTCAGAGTAGTAGCAATCGCCATCCCGTGCTGACTGAGAATGCAATG
AATAGCGGAAAATCGATATTGTCGAACTGCTGACGGCATAAACCCTCCGAAATTGCACTC
ACGTAGCCCCCGTGCTGTCGTCAACTTGCTCAGAGCTATTGCTGCGTGCGTGCCATGCCA
TCCGCTGTTCCCGTCTTGTCCAGACCGCAACTGATTTCCGATGCATTCGAATCCTTCTGG
CCGCTCACCGTATCTGTACATGGGCTCCTGTTCTGTGCATCCGCTGCGGGGGTTCCAGTT
GTCATGAGAGCGATCCTGGCGGGATAACCGCACCTTCACTGCTGTCGTGACAAGTGCTCG
GCTCTGCTTCGCCCAGTTCCCTTGCCGTGGCTTCATCCAAACCCGCCTCTCATCGTCTGC
TTTTACTGTCACCTCACGGCAGTTCGGTTGTCTAAACCGGACAACAAGGATGCCTTGACA
TGAGGGTTGTCCCAGGCCACCGCTGTAGCAACCATCAGAATCGTATCCTATTGAGCATCC
CTCGCCCCGATGAGTCGCAAATCTCCAGTTCATCACTGAGAGTTCCACGCTTTAGACCAC
TAGGACACAGAGCCCTGCTGTGGAATATCGTTGTTCAAAATATCGGCCATTTCAAGAAAT
CCCAATTCCCTTCCTTGTACCTTCTGTCTATGACGCCCAGCTCCAAACACCTTCACTGCC
GTTCCGTTTTTCCAACTTGTAAACTTGGTTCTGAAACCTAGCTTCCACCCATCTCCAACT
TGGCGCGGGGGCTGGTGGCGCAAGCTGCAGCCACAGCCGCAGCAACTTGGTTTTCCTTCA
CTCTTCATCTGCTTCAACCGTGAACCGCACCCTTCTTGCTGGACGCGCAGCAAGATCTCG
CTTATCGGATGACGACGCGTTTCCTCCAGCTTGGCCATTTGCACCTGGGCCAGCTTCGTG
TGCTCGCTTCAAACCATTCGTCATTTGGGGAGGCTCCCCCACACCATCCTTCTTCCTTGT
TGGAGAATCATCCAGTACCAACCCGTCGTCTGGATGCATGGTGCGGCCAAAGCCTCTTCC
GAACACGTATTGAGGCGTATGTAGAGGCGCCATCTGACTTTCCTTGCTGATCCTATCATT
GGGCAATGGGATGATTCTTGCGTCTTTGATCCAGTTGTAGATTCGTTCGACCTGCAATAT
CGTCTTGGCTGCATCATGTTCAGCTTGCGTCATGTGTTGCTTCCGCTCAATGATGATCTC
TTCGATGCTATTGCTCAGCACCAGCGTCTCGACCGAGACTGGCTTTTGCTGGCTGATACG
TCGTGCTCGACCAATTGCCTGCGCCTCGACCTGAGGGTTGAGAACTGGGCTGATGAAGTA
GATCCTAGAGGCTACTCTAATATCTAAGCCGAAGGCGGCTTGCGTAATGTCCATGAGAAG
GACCCTGAAATCGGGATTCACAAGGAAGGTTTTGACATATTGGCCCTTTCTCTTGGTAGT
TAGCCCTCTGGCATAGATGAGGTGTTGGATCTGGAGTGTTTCGAGTACGCTGGCTAGATA
CCAAGCAGCGTTTTCATTTTCATAGAACACCACAATCTTCTCGTCCTCCTGATACTTGAT
GATACCACCAATCAGGTAGGACAGTTTGGACGATGCCGTTGATGTGATCCTCGCTGCTTC
TAATGGGCCAAGAGCACCATCTGCAGCTGCCACTTCTTCGGGCTTCACCATGTTGGCCTT
AAGGGTCTGTGTGGCTTTGTGACTGTCGTTTCCCAGTTTCGTATTCCCAGCCAGGGTCTG
CGACTCGTCGTTGGCTTGGTTGAGAGACTCATCCAGCATACGACGCCTCTCAACAACGCC
TTCCTGAATCAAGCGACCATTAAGCAAAGAGTTAAGCTCCTCAGGTTTCGGGGCCGACTT
GTAGATCAGCTTCTGAAGTGCCAAGAGCATGCTTGACGAACTGCACATGGCATCTCCCAA
GTCACCATCCAGAGACCACGCGCCGCCGAGATTGTGCGGAAAGCCATTAACACACAGTGG
CAGTTCATGAAATCGATTGCTAAGTGTCCTCACTTCATTTTCCATGGCCACATAGCCGAT
CCTGACTGCTTGCTCCAGGAGGTGCCGATCTTCGGCGCTGATAGGGACTTTCTCGCTGCG
AAGGAATTCCTCTGCTGTATTGACCGCAGTTGAAATCATATCCTTTGAGAAGAAAGAGCC
TCCAAAGAAACAAGCTTGTTGGAGATTTCGAACTAGTTCATTTAGGGATTCCCTTTGTTT
CTGATGGAAAAAGTAATCCCTATCTGTTCGTTGTGACTGAACCGAGTTGAAAATAATCAT
CATCGAGAAGACGTTGACAGATAGTTGATCCTGGTACGATCCTTCTAGAACAACCACCTT
GTGGTTCACAGGTGGGAGAAGATCGCCCACCTCCGCGAACTGGTGTCGAATGATGAGCGA
GTTGAGTGTCGATTTTAGACAATCCGAGCGGCCACGGCCAGCTGACGTATGCTTTGGTAG
CATCAAATACACCTTCGGGTCAGCCGTGGTATCTCCAACATCCACGAACTTGTTCGCCCA
GGGTCGAGCTTTCAAGTAGACAGCTGTAAGAGACCCGATCTTCTCCAAATCCCTTTTTTC
CATTTCAAGGCTACTCCCAGTAATGGGCTTAGCCGTATCAGTGCCAGTCGCATCATCATC
ATTGCCGGTGGTAGTACCGTTCCCTGTTTTCTGGGCATCGACGCCGAATAGCCCTTGGGA
TGGCGTTCCTGTCACAGCCCAGCGGGATGAGAAATGCAAAGAATGCAAAATGGTGAGCAG
GTTACTTGGGTTACTGATCGACGAATTGCCAAGCTTGTGCCCTTCATCAAAGATGCATCG
CTTGAAGTGGATGTTGGACAGCGGAGAGTCGCTCAGTTTGCCGCCCCCTTGCCGGGTCAG
AGTTTCGAGACGGGTCTGGGAGAGAAGAATGAGGTCGTACTTTAATAGGTCTTTGGTTGG
CGGTAGCTGGATGCCCTTAGTTACTACAAGAACTTTTAGGCCCTCTGTATGTTTGCGGAT
CTCCTGCTCCCATTGTTCGACTAGGTTCGCAGGCACTATAACGAGACTGCAGTTGCTGAG
ATACAGCAGTTTCTTAGGTGGTTCGATGCGCTGACGAGACCGCCTCCCAACGTAATGAGG
CACGGGTGGCGGGAGATAGTAATAGCCTGGATTTCCTTCCAGGGCCTCGATGCAGCGTTC
GTACTCATCCCCAGTCTGCTCCTTGAAGAGGTCAAAGTATGGTCTCCATGGTACCGAGTT
TCGGGTTGCGCAGGAAGCAGCCATCTCGGACAGCGAAGCCAGGCGCTTTCTCACAGGTGC
ATCTCCGGCACGGAAATGTTCTGGGGGCTGAGTAGGCAACGATCGAGTCGCGAGGATGAG
TGCGAGTGTCATGATTGTTTTCCCGGAGCCCATCTCTTCGGCCAGAATTCCACCAGAAAC
ACCATCATAATAACGTGGCTCCTTAAGAACTGTGCCGGCGACGGGGTCGAAATACCATTC
GCTGCTCTCTTGATCCTTCACATGGAGTAGGCGAGGGTCAAGTACAGTCCCTGGCTGAAC
TTCTTTTTGTAACATCAACGCTGCTGATCTTCTCTGGTATGGGTAGAGCTGAGACTTGAG
GCCGGGAACTTGGCTCTGGAGCAGATCGTACATGGCAGATTTCGAATAGGGGTCTAGTAT
TGACTCGGGATCGGGATTGGGGGATGGTATGGTGTTGAATAAGTGCAGCAGCGACACATC
TTCGTCAGACCCGTCGCTTTGGGGTGCATCTTCGTGTAGACGTGGCATGTCAGCGCGCTG
ACATTGGGTATCACCTTGCCAGGCTTCCTGAGAATAATCCATCTGGCCTAGGATCTTCTT
TCTTGCTTTCATTAATGCGGCATCTGATCGTTTCACGGTGCTGCGCAAGATATCATCTGG
GAGGAGGTAAACCCGGAAAGTGCCTCTCTCCGAAGTCCGATGCGGGACGCGAAATTCGAG
CCCGATCCATGATGCTTCAAGTAATTTCATACATGGTGAGAGCTTGCGGGACTTTCGCAG
AGATGATTGCACGCTTTGGGGAAGGAGCCGTTGTTGAGTGTCAGGGTTGAGATTGAATGG
CGAATCCGGCAACGGGTGAAAGGTCCTCCAGTCGTTAAGTTCATCCAGAGACCAGAGTTC
CGGAGTCAAAGAACATTCCTCTTTAGATACGGACAAACATCCAGCGGGTATGAAAACCTC
ACTTTGAGAATGCATCATGCATCAGACTGATAGCAAGAGAGTCAGACAAGAGGGTGGGTC
AGTCGAGTCCGGCGCAAACAGGGGGACCAGATGATGGCCAGTGTCCATCTAAGCCGCAAA
CTCAAAGGGTGAGACACAGGATTGGTTTCTCGGCGTATTCGTGGTGTAGTGAGAGTGATG
GAATAGGCAGAGGTGTCGAGGCGCAGACGTATGCCTAGGAGTGTGGAGGTTGTGATACAC
CGTGCACGTGAATCAGAGCACTGTGCGTTGAGGCAAAATCTCGAGGAAAGTACAGCTGAC
AAGGCATTGTTCAAGCATCCGCCAGTCCTCGCAGAAACAACGCGACCTCTTCAAATTGAT
GGAATTCTGAATAGATTGATCAAGTTGACGAC
>UN00006
TTTTTTAAAAGTTGGCAGTTCGCATCTATTTTTAAATGCTACAGCTAGTCGTTACCCCGA
AGAACGCCTCCAGCGCTCAACGGTGAGTCAAAGAGCAAACTAGTTAACCGAAATCCTGCG
TTGCGTGTGAGTGTTGAGAAGAGCCTGCCTAGCGGAGCGATGCTGCGCCGACATAGGTTT
CTTCATGCTCCTTGCGTGCCAAATCAACGCGCAACAAAACCAAACGCCAATTGCCTGAAC
CTCTCTGGAACTCATGCGGTCAATCTCAACGGTCCTCGGCCCACTCGTTCTCGCGGCGGA
TCTGCTCCTCCTCTTCCGGGGTGAAGTCGTTGGTGATGTTGAATGTCTTGCGGATCTCCT
CGGGAGACTTGCCCTTGATCATGTTGGCGACAGTCTTGCAGCCAACATCAAGGAGGGGCT
TGATGTCGAGGTAGTTGGAGGCAAGGATGATCTCGAAGAGCATCTCTTGGTCGACCTGCA
TGAACTTCTGGTCCCACTCCTCAATATCAGTGGTCTTCTTGCGGGCGTCGGAGTCGTCAT
CGGCAGCTTGAGGGGGGTCGCCACGGTGGTGGTCGCACCACTCGATCACCTTGCGGAGGA
CGGCTTCGTTGACGTTGGGAATGGGGATGGGGTTCTCCACGCTGATGGAGACATCACCAA
GATCGTCAAGCATGTTCTTCAGCAGCATTGAGCGCTCAACGACGGTACGATCGACTTCGA
TTTTGGCGTTGTCGTTGGAGACCAGCCAGACCTTCTGGGCGGGGGCGGAGTCAGACATTG
TGGTGGTTGATGAGATGATTATTCCTGTAAAATCTTGGGGCACAGGGCTGTGAATCAGAA
GGAGGACCCTGACTAATAAGATGCAAAATGTTCTCGAGATGTGATTGTTTTTCGCAAAGT
CGCGATTGAATGTGAATTGGGCTTTATCGATGATGATTCTCAAAGCAAGCTAAGTTGTGT
GATGAGGAGAAAGAAAAGCGTTGGCTCTGTCGCGGAAAGACGAGAGTATTATTATATGCT
GTTTGTTGACCGTGCAGTGGAGTTGGTTGGCCACTGCTGCCTTCGGAGCAATGTCAAAGG
AGTCAGGCGGCAGCCTGCGTGAGCGAAGGTATTTTGGAACATGGAGCTAAATAGCCCCAT
CACGTTCATGAACCTTGCAGCGGACAAGGTTAAAGAAAATGCATCGTGAAAGCGTTTGCT
CTGTCTTTGTTTGTCAAACGCTCAGGGCTTTGATGAAGTAGGTAGGTAGTCGATACAACG
ATAAAGACATTGTACCAGGCACAGAGTCGTGTGTGCATAACGGCCCAAAATTCTCTTTGT
TTGCATTCTATTTCTGGCTGGCTGGCCGCCAAAAAAGAGCGAGGTAAGCTGCCAAGGAGC
TTCAGGTCAAGGATTCAATGCCAAAGTCCCGAATATTCGCCTGTGCCGTGCTCCTTCTGT
GAGCAGCCACGGCGGTTTGTTAAGGTGAGACGAATAAAGGTACAGCCACAGAGCCAGGTG
AGCTAGGCAGGGCCAGCCACCTCCACAAAAGAACACTTAGCAGGGGGTTCGGGTTCTTTA
CAAGAACTTCAAGAGATCCATGTTAAAATAATGACAAGAGAAGGGGGGGAATATGTGAGA
ACACTCATCTCAATTGGATTTTTGTAGTTCTATTACTTGCCTTCCTAGATAGGTAGGTAG
GTAGATAGGTGTTGTCAATCTTGGTCTCTTCTCAATCTCTTCCTGCCTGCCAGGTTAGTC
ATCATCCTGGGGAAACCATGTGACTCTCCCGTGATCAAACTGTCACTGGCAACCTAGCTC
CTCAAGTTGGTGCCGTTTGCTTCAAACCAAAAGGCGGAGAAAACGATAGTCGGTTTCCTA
GGCACGCCAGGTAAGTAAGCCCAAGGTTGTAGTGGATGGTTGATTTGGGAGTGCATAGCG
AACGGACTGACTAGCTTCGTGGCGTCACATATTCTCACTGCCGACCTGCCTAGACAACTC
ACTCAGCCAAGTTCGACGTCGTTTGCAACTATCAAGTCGATCATGTTCTAGTCTAGCAGA
ATATTCACCTTCGGTAACTGACCGAGGACACCTTCTTCTTGTGTGCCCGCATGCCTTTAG
AGTTGCGACTACCGTGGCCGCGAAATGGCACAGACTTTGTTTGAAAGAGAGCCCGACCTC
ACGTCAAGTCATCGGGTATCATCAATGTCACTTGTCGAAACATCTGCAACAATAACGAGA
TATGAGTATCGGCCCTTTCGATAACCAAGGCAAAACAAGTGAGGAAATGCCGGTGGAGAG
ACTCATCGTGGGAATTTGGTGAGATCAAAGGGAGCCCTGCAAGGTCCATGCGCTGGTGAC
TGCAAGACATCGTCATTACCATGGCAGAGATGATGCTGGTCGTCCATCGTACTCGGTCTC
CATCCCTTGTTCATTCTGTCACCGTGGCGTTTGATCAATTCAGGCTGTTTTTGTTGGGGA
AGACAGTCAATGCTTTCTGTGCTCTGTGCTGTGCAGCGCAGTGCTCTCGAGCGGTTAACC
CTGCAGTGCTCTCGATGGACAGACCATGAGTTGGTCCACCCCCATCTAGAGGGAGCGGGA
ATGCCCTTGCGAGATCCAGTTGATCAGTGCCTAGATGGCTGGCTTGCCTCGTCTTCGCTC
CGAGAGACGCAACCATGGTCAGATAATGGCCCCGCGCGTCCCCGTCCATCAAACAAGACT
CAGCCTCTTCTGCTCGGCCGAGTCCCACAGGGGATAGGACAGAGGCGGTAATATGGTGCT
TCGAGATCATGATGCCCAGGGCTATATCATGCAACAAAGGCGGTGATGGCGTCCTAAAGG
GCAATTCAAAACGTCGAGGCATGCATGGCATGGCAGCAGTCCCCAGACCAAGGAGCGGCA
GTGACCGAGCCCACCACCATGCCAATCAATGGATCCATTGCTATGCCCGATCTCACCATG
CTTAAACTCCAAAAAAGCACCGGGTGTCCTCCTGTGCCCTTGCCACACACGAGCGTTCCA
GCGCTACGGATAGGGCAAATTGACATGGCCGACCGCTTTGCGCTGGGGGACCGTCGAAGC
GGTGGATGCGTGCCATGCAGCAGAATCGTGTGACATGCTGGCACCCCGGGGCAGGACGGG
AGCTGGGCGATGCGATGTGATGCGCGGGGCGGCAGAAAAGGAGACTGGGACGGGCCCAAC
ACGTGTTTGCAGGGCGGTGATGAATGGGAAAACAGGCCATGGCCATGAGCCTTGTCATGG
GCGTTGTGAAATGGCTTGTAATTGCACACAAGATTACCACCGCCCTGGGAATTGCCCAGC
TGGATCCCATCCTTGTCCTCTGCCATCTGGCGTATCAGAGGATGAGGGAGACTCTGAGAT
CTCGGTTCCAAAGGGCTTAGCGTCATGGCTTCTTCTGGCAGGGTCTCCATCCGAGCTCCA
TGCCACAGAGCCTCTGCTTGGCTGGGTTGGCTTGCGGGTTGCGGGTTGCCGTGGAGTTTG
TTTTTTGTTCTAGAGATTCTGTCTCTGATTCTCGACAAGCCGAGCTCAACCGTTTCAGCC
TCCTAGGTCGACGGCTCCCCGCCTAGCTTGATAGCTTTACTACCGTCGTAATTCTTGGAG
ATTCAGGAGGCTTGAGAGGCTGCCATTGTACTCGTCCAGAGTCACCCCCGGAAGTCGCCT
CCCCCTGTCGCGCAACCCCTAAGAAAGCTTCTAGCGGACGCTGTGGGCCACTTCCAGCGG
CCATCCCTTCCGTTAGTTCCGCCCATCCCGGGTGACGGTGCCCTCTCCAACTGGCCGTGT
TTGGAGCTGGCGCCCGCCCTGGCTCCCCCTAGCCCCCTTGTGCGTCACCCTCCCACTCTT
ATCCTTGGGCTTGGGACTGGATGTCGAGAAGCGTGGTACGTACCTAATGACATTTGCTTG
TTTGCACACGGCACCCGGTAGTGGTGTGTGAACGAGCCCCCAAAACCACACCCCAACAGA
GAACCGCTTGTGACGGGGTTAGACCTACCTACCTATGCCTATACCTACCTATACCTACAA
ACATCACCCTCCCGCCGCTTCCTTTTGTTTCTTTATTTTGTTCGTCTCCTTGTCATTGTT
CTTGTCTGTTTCCTCGAGCTTGCCTTGAACCATATTCATCCCTATAGTACCTATAATCAT
TGATTGGGCTTCTTTCACTTCCCCTCACCTTCGCCCACTTCCACGACCGACACCGACACC
GATAGCGAGACGCTGCCCGCCACGCACATACACCTAACCGAGCCCGCACGAACTGTACCT
ATTATATCTTGGGCATTCTTCGATACGATACGATAATTTTGGTTTTGCATTCGAGTCCTT
TTCGACAGCTGCCGATTTCTCTCCTCGATTATATCATATCAACACTGCCCACCATTGCGA
CGACTGCTGCGCAGGCTCGAATCAACTGCTGTGTGCTGTGCTTTGCGACTCTCGTCCGTC
GTATTCGTCCTCGCTTTCGCAGATGCTCGATGCCTTTGCGCCTCGCGACTAAGCACATGC
TTGCTCTGCCCGCTCCTCACTGCTAAGAATTATGTGGCGGCGGACATATCTCACTCTGGT
TCTCATCAGGCTGTGGTTTGCATTGTCACCCAGCTATCTACACCCTGACGAGAACTTCCA
AGGCCCTGAGGTCATCGCTGGACAGATCTTTAGTTACCCTGTGCGCCATACCTGGGAATT
TACGAGCGAGAACCCGATCCGAAGCGTCTTTCCACTATGGCCCGTCTACGGTCTCCCGAT
GCTCCTCCTACGGTGGCTATGGATCGGTAATGGAAAAGACGGCGAGATACCCCCCATTGC
GGTTTTCTGGACACTGCGCGTCCTCATGTTCTTGATCAGCTTCGTGCTCGAGGACTGGGC
GCTACACGAATTGATCCAGTCACCGAGGCATCGTCGGGTCGCTGTTCTTCTGGTTGCCTC
GTCCTACGTGACGTGGACCTACCAGACACACACGTTTTCCAACTCTATTGAAACATTGGT
AGTCGCGTGGAGTCTGGTTTTGATCCAGCGACTCGCTGATCCACGGCAACGGTCATGCGT
CCTATCCGCCACTGTTCTTGGAATAGTAGGCGTATTTGGTGTCTTCAACCGAATTACCTT
TCCAGCCTTTCTTTTTATTCCCGGGTTTCGCCTGATTCCCGTCTTCTGGAAGAGGCCTGG
ATCTCTTGTGTGCCTGATTTTGGCTGCAGCCGTGACGACAGTGATTGCTATCGGGTTGGA
TACTGCATTTTATCTGCCTAGCCCTATCACATGGACAGACTTGGTCCACAAACCCGTAAT
CACACCCCTCAACAACTTCAAGTACAACTCGGCCACTGAGAATCTGGCCCAGCATGGCCT
TCACCCGTGGTACCAGCATGCGGTCGCAAACCTGCCTTTGCTGTTGGGTCCAGTTGTGGC
ACTTTTGATCATCAAGCCAGCCTTTTCCCTCCGGCTCTACTCGGCTATTTCTGGACTAGT
TGTTCTTTCGATTTTCCAGCATCAAGAAGCGAGGTTCTTATTACCGACAGTGCCGCTGTT
CCTATCATCGATCCACATGCCCCGGAACCAGACGCTGTTTCGGCTATGGACATCGGCATG
GATCATTTTTAACCTGTTCCTCGGGTTGCTGATGGGCATCTATCACCAAGGAGGGGTGGT
ACCGGGGCAGGTCTTTTTAAGCCAACAACCAGACGCAACCCAGGCGATCTGGTGGAAAAC
TTATACCCCACCAGTCTGGCTTCTTAACGGGAAGAACGAGGTCTTGACGACACGGGACGT
CATGGGCCTCAAGGGTGACTTGCTTCTCGAGCAACTAACCCAGCTCGCGACTTGCGATAC
CCCGGCCGACAGACGGAACCAGGAGTATCTGAAGGAGAAGAACGGCACGTACCTGATGGC
CCCGGCCTCAGCGACGTGGTTAGACCCGTACCTCCCCAACAAGGGACTGGAGGGGCTACG
ATTTAGGGAGGTTTGGCGTTACCGGCAGCACTTGAATCTAGATGATTTGGACTTTGAGGA
CGATGGCGTTTGGGGCACTCTGGCTAGAGTGATTGGGCGACGGGGTCTCGTCGCTTGGAG
GGTGACGAAAAGCTGCCCATAACTGATGAAAGAAAGGGGTGGCGTATATCATTTTTCCAG
CTTTATGACTCGAATTAGACACTGTTAATGACCATGTAAAACTACATTGCTTCTTGGGGC
AGCCCATGAACCCATTCATCTTGTTCTTGCTTTTTCGTCATGACGATGGTCAGGCTGATT
TACCTGGTGAAATTATCATCAAGGCTTCATTTCCCCCACCAGCCAGCCTCATGCCCAGGA
CCCCTTGCTCTCCCCGCAATTAATGACCCGAAGACTTGTCCGCCACCAGGAGAATCGAGT
CACTGGCGTCATCCGGCGAGCCTTGTGGGGGTCATGGAAACAAAGCAATTTCCAAATGTC
TTCGATGGTCTTCGAAACACTTGCGGGGCTCGTGATGCATAATTCACAAGGTGTTGATGC
ATTGAAGACCAGGGTGTTGAATAACATTAACAGCAAGGCCAAGGCTCATGGGTACTTTCG
CTCCCAGCATTACACCGAGATAGTCACACCACCTAGACAGCACTGTTGAGAGGAATCATC
ATCACGTTACATCACAGTGAGAGAGCATGAATTGTCCCAAATGTCTTCAATTTTTCCGCC
ATCCTAGTCTAAACTGCATTGCCCACGTCTCAGCGGACACGATTGTTAGGCCATCTCAGG
CAGAGACCAAATGAAGCACACTTAGTACAGGCGCTTGGGAGGAGACATGGTAGCCTTGAT
GGTAAGGCTACCAACGTTCTGCCAGCCCTTCTTCAGGAGAGAGACGAGGTAGTTGATGGC
GAGCATGATGTTGCCAACGAGCTGCTCCTGGGTCATCTCGACGTTGCCGACGGCGACACC
CATGCACAGAACCTTCTTGAGCTGGAACTTGATGGTGGACTTGACCTCGTTGATCTTGCC
AGTGAGGTCGTCCGAGTGGGAGACGGGGGTGGGGAACTTGCCGGCCTTGGACAGACCGGG
GCCGAGGAGACGAGGAATCATCTTGATGAGGGCCTCGGAAGCGACGAAGGCGTCGTACTT
GCGGGCGAGCTTCTTGATGAGCTTCTTGTTCTTGTTCAGCTTCTTCAAGTCATCGGCGGA
CATGGCATCGACACCACCGTGCTTGGCACGGTCGATATCGTGCTGGTCACCAAGAATGCA
GACAGCCATGTTGGGGCGGGGGATGGAAGGCAGCTTGATGGTACCAGAGAAACGCTTGTC
ACGCTGGGGGTCATAGTTCTTCAGGCCGATCTGGAGCTCGACGGTCTCGAGGAAGTTGCG
CTTCTTGGTCTCGTTGGAGTACTCCAAGAGCTCGGAGACTTGCGTCCGGACATTAGCGAC
TGTGATCTTCGACATTTTGACAGTCTCCCAATAGATGGTCTTTTACAATCTAATGGTGGT
CAGGGCGAGTCGTGGTTGAGGGGGATCTAAGAAATCTTTCGGGGCGGTTGAGATTTTGAG
AAATCGAAAATCAGCACTTGTGGGACTTGTGGTGGGGTCTTGAAGGGCAAAATTTCCTCA
CGGGGTCTGGCACGTGATGTGGGGTCCCCTTTCGCTCTTGGCCGCATGAGTCTGCAAAAG
CCTATCGGCGAGGGAGTCAAACATTTGCGGCGACGGCTTCAGGTGAATTTCGGGGGCATT
GAGCTGGTATTTCCGTGTGAGTCATCTCTGTCTTGAAACGAGAAGCAGAGTTCACCAGAC
TCGCGCCACCCCTTTCTGCCCCAGAATCCCACCGCCAGGATGAAGGATACGGCGCAGCAG
GTTGACGACTTAATCGCCAACTCCAACCATATCTCAAAATGGGTTGAGGAGCAGCCAAGT
GAGAGCCAGGCAAGTTGGGCCCAGTCAATCTTTGCGAGGCTTCTCGAGGGTGCCTCGCAG
CCCAGGGGGGCATCGGGCAACTCGTGCGTAAAACTCTGCGGCTTCGTGGAGCAGTCGTCA
AAGTCTCAGTCCCAGGATCTCAGACTCTGGGCCTTTTCCAGGGATGTCACTATCCAGCTG
TTTGATTTCTATGTCGAGTGGAACGAGTCGGATAACCACCGTTCGATGAAGCTCGTTCTA
GACTTGATTCCCCAGCTCATCAGGAGAAACCCGGACGAGGTAGCCGGTCAAGCAACAAAG
TGTGCTATTCTTGACAACCTTGTGTCGATCGTGACAGGCAAGTCGTCAAAGCCTCTCGCC
AAGTCTGCCATCAAAGCCCTTGATCACCTCGTAACCAAGAACATTGTCACCCTGGAGGAG
ATTCGATCCAGCTATGTCACCCTCCAGAAAAAGGACGCCTCCGTTGTTACACTCGAAATA
TGGAAATCGTTCATCTTCGAGTTGTTCCACTGGATGACACTTCACTTTGTGTGTCCCACA
GCTGGGAGATTCATTGTCTGCCTTTACCGCGGCTTGAGACGACGAGACCAAGAGAAACCA
GTCGAGTTGACCGTCGAGACGTGGCACAAGTGGCTTCTAGAAGCTGTGAACGAAGAGCCC
TCGATCCTAGAGTCTATCAAGAACTACATCTTCCTACCCCTGTTCAAGGCAGACAAGGCC
GAGGCTTTGGACTTCTTGAGGAGAATGAATGAGCACGAGGCAGTTTCTGCCGGTGCCGAG
ATAGACTTGAATCTCCCGGCACTGCTTCAATTGGCGGCCTTGGAGATCGGAAAGAAGGTC
GGATTGGTGGAAGAACCTGCACTAGGTGATGACAAGACGAACGATGGCGAGTCATCAATC
ATACTCCACGAAAAGGTTCTAGAGAGTGTGCTAGGTCATCCTTCACATGAAGTTCGATCT
CTTGCCCTTTCTCTACTCATCAGTTCTCCATCGACCACAAGGCCATACTCTTCCACCGCC
TTGGACTTGCTACGCAAGCACTTGGCAACTTATTTCGCAGACTCGGACGCAAAGTTCCGA
AACGAGGTGGCTGGAAAGGTGCGAGATATGTTCAAGAGAGTACGAGGCGCCATCTTTGTG
CTCAAGAAGAGCATACCCAGAGCGGCCGCTCGAGACCAAAAGGGGCAGCAGCAGACAGAC
ATGACGAAGCCCATTCTCTATCGAACCAACCTGATCTCACTACCGGAAGCCCAACTGGTC
GATTGCCTGGACTATCATCAAAAGTTCTTATTCTGGTACATTGGATTCTTGTGCAGCGAG
TTGACGCCGACGGCCTCTTATCAACGACACATCGCTTCACTAAAGGCGGTGACATTCATC
CTTCGAATGGAGGGAGAAACTTCAAAGACGTGGGAAACTGTCGATGATCAGGAGCTTTTC
TTTGATCTGTTCAACGGTCGTTGGCTTCGTGCTCTGTCTGATCTGGTCATGGACCCCTTT
GACGACATTCGTGATCACTCGGCCACAGTTCTCAAGAGAATATTTTCCGATGAGCGGTAC
AGAAACTTCCACCTTGTGGCTACAGGGGGTAAGGTGAATCCTGCCGAGGAGCTTGCGGAA
CTCCTCAGAAGGTCTGATGAGCTCGCACGTCGGACGGCGAGAGCAGATCACTCAGATGGT
GTTGCCAGGGTTTGCCAATTGCTCTACCGATTCTCTCAGGATGAGCAGCAGCGACTTGGT
CTTCTTTCGAAGCTTGTCAGTGGTGTTCAGGAGAAGTTGACGGTGGCGGAGAAAGACTTT
GGCCGGGCAGTTCTGGACGCTCCTCTCCACGGTGACTTTGCCTCTCTCTGCTACACATGG
CAGGTTGTCTCTGAGCTCCAATTCTCTGAGACCGAGTTGCAGGCTGTACAAGGGCTGCAG
GATTCTCTGGTGACTTGCTGCGAGCGAGTCTGGGCAGCTGTCCGCGATATTCTCTGCGAT
GACTCTCCAGAGGGTCATCTACCCCAGGAACTCGAGGAGGTAGACGGACTTGACACGAAG
GACGTCCTAAGCTACAGCTTCCGATCAGTTCATGAAGCAAGCAACCTTATGCGGACCCTG
ATTGTCCCTATTAAACAGCGATCCCGTGAGGGCAAGATCTTTCCATCGAGGGAGGTCTAC
GAAAGGATAGGAAACCTGTCCTTTACCCAGCTGGCTAGCCTTAGACACCGTGGTGCTTTC
GCTACAGTCGCTATGACCTTCTCAACTTGCTGTCAACAAGTCAAGCATCTTGACCAGGGC
GACTCCGGTGCTGAAGGCCCAGACCTGCTAGAAACATGGTACAATGGCACTCTGGATGCC
ATCTACGCCCAGGTATCAACAACTCGACGATCCGCCGGAATCCCCTCCATGATGACAGGC
GTACTCTCCGCCAACGCGGCCAACCCCTCTTTCGAGCAAGTCATGGCCAAGCTGATGGAG
ATTGCCAGCCAGGAGGCCCGCGCCGCCGAGACGGACGGCTCCAACCTGCCTCAAGTGCAC
GCCTACAACTGTCTAAAGGAGATCTTCAAGAGTTCATACCTGAAAGCTATGGGAAACAAG
TCTGAGAAGTTCCTACCGCAGTGTCTCGAGCTGGCGGCGAATGGACTCAAGTCGGAGCTC
TGGGCGATCCGCAACTGTGGACTCATCCTGCTCCGAAGTCTCATTGACTGTTTGTTTGGA
TCCCACCAGAGCAAGGCTACTATGGAGGCTGGCTGGGACGGTAAAGCCAACCGTATCCCA
TATCATCGCTACCCCTCGCTGCCAAAGGTTCTCCTGAACCTCCTCAAGTCAGGCCACCAG
ATGATGGCGGCTACAGCTGCAAGCTCAGCGGCAGCCGAGTCTGTCTTCCCAGCACTTGAC
ATCATCCGGAGAGCTGGACCTCCTGAGCTTCTCCGGGAAGAGCTTCAAGTTCACATCGCC
AAGTATCTAGCCAGCCCAGTCTGGCACGTACGGGAGATCGCAGCCCGAACTCTTTGCTCG
TGTCTCCTGCACGATCTCTGGCTGGACACTATCATCAGTCTAGCGGCAGAATCTGTTCGT
TCACCGATTGGGAACGTACAAAACCATGTTCACGGCGTCCTATTGTCTTTGAAGTACATT
GTTGATAGGCTCAGTGAGGCCATGCCTGAGCAACTACAACGTGATACTCCAAAGCTCTCA
GGCTTCCTAATCGAGTACTGGCGCGAAATCCAGTCCCTCGACTCTCCGGAAATTCCCGCA
GCTTATCTCGAGGTTGTGAACCTCGTACGGGTCCTCCCCAGGCCAAAGGGTGTCGCTCCC
CTTGGATTCGAGTATCCAGAGGATAATGTCCGGGAGAGCGCTCTCCTCAGAGCTCAGCGT
GTAATCCACGAGGTGCACTCCATCGCCGAGTCCAACGACTCGATTGAGAACCTCAACACT
CTCCTGCTGAGCAAGACTTTGGGCGTCAACACCATAGTCGCTGGTCTCGAGACGATCCCC
AAGTTATGGGGCGCCTCGAAGCTGTCGGAGAGCAAAGTGAACGAGTTCTGCAACCTCTAC
CGGGATGTTTGCCTCAAGATCGGTCCTGCGGAGCCTAGAGTTATTGCTCTGCAGAATCTG
ACAGACATCTTGGATCAGCTGCTCAAGACCAAGAATGTTGGAGCTGTCTCGCCGACCCTA
CTCTCCCAGATCTGGAGCAGCTTGCCATTGAGCTTGTTGAACCCAGCCCTCGCCAACGCC
GTGATAAGAGTCAGCGGCTGCATTTCAGCCATTCTAAGAAAGTCACAGGCTATATCTACG
GCTGGTCTTCAGAATTGGGGACACATGATGGCTGACGCTGGCCTAGATGACAAGGACTTT
GATACTCGTCTAACCGCGGCAGAATCTCTCTGCTCATTCTTTGTCGGTATTGAAGATGAG
CAAGACTGGGCACGCGAGGAACATCTCCCGGCGCTTCTCGCCCTGTACGACTCACTCAAC
GACGACGATGACGATGTCCGAGAAGTTGGCTCCGCCGCCGTAAAGAGTATTCTCGGCCAA
GCTCTCGTTCCCATCGAAGCCGCCAATCGCCTCCTCTCGTGGCTATCACAGCGTTTCGGC
CATGACTCAACTTTCCGACAAGTTATTGTCCGTCGAATCATGGGAGACGTCCGATTCCCA
ACCCCGGAGAGTCACACGGCGTCTGTGAGCGACCAGCTGCAGAACGCCATGAAGTTTGAT
GACTCGCTCTTCGTCATCGAGGAGCAAAACCTTTTCGTCGACGAAGTCAGGGAGGCACAG
CGTTGGGTCTCTATCTATGATAGCCTGAGTTGGGAGGCCAAGGATCCCGCTCTTGAAGCG
TTGGCTGAGTGGTCAGGTGATGGCATTGACGAGATGCGTCGTCTCGTAGGCGAGGAGGAC
GGTCCTCTTGGATACGGTTCCAAGCCAGAAGTCTTTGCAATCCTCTCCCGAGTTGTCTAC
GCCTCGGCCTCCCTGGCAAAGGAGAGGCGTCACCCTCATGGTAGACTACTTGAGGGTCTC
GACAAGTTTAGCACTGAACTACGAGAAGGACAGGGGCACATGTCGGGTGTTTTACTACAA
CCCCTGGAAAAGACTATAGAAATTTGAAGCAATAGAAGCAGTAAAAAAGAACAAGAAAGA
AAAAAATAAAACAAGTCGTGAATTCATGTTATCTTGCTTCACAATGATCCCGCCTATCCA
CAACGCCTCGCAGTAAACCCCATCTGGCCGTTAACGCTATAGTGTATATTCAAGTGTTGC
CTCGTTTTTCTCCGACTCCTTCTAAGTTGTCTCGATGCCCGTTCCGGCTCTCTTGAGACT
CTTGAGCGACGCCGTAGAGTCGGATCTGTCCACCAACCCCATCTTACCCAGCTTGCGGAC
CAGCATCGTGTTCTGAGCTTGGAGTTCGCCGACCTGGCCCTCGAGGAGCGCGATCTGACG
ACGTGCGAGATCTCGCTCAGCGCGGACTCGATCTAACTCGAGAGAAAGGTTATTCTTCTC
CTCGCGCTCTAGAGCCTTGCGTCGGCGTTCCTCAGCTTTGCGTTGTTCCGCCTCACGCTT
CTCCTCCAGTTTCTTGATCTCGCGACGATACTTCTCCTCTTGCTTAGCTACCTCCTTTTC
GTGCTTCTCTCGCATCTTGGCCAGTGTGGCGGCATCTTTCTCTTTTTCACCTTGAAGCTT
GCTCTGACGTCGCTCCTGGAGACGGGCAACCTTCTCGTCTAGCTTCTTCCTCCGCTGCTC
GAGCTTCTTAAGCTCCTTATCACCCTGAGTCTGTGGTGGGTTTGAACGGGATGTCTCGGA
TTGTGACTCAGTGATACTGTCGGGGGACTTGTTCTCTGCAGTCACACTCCTCTCTAGGGC
GGATGCAAAGCTTCGAATAGACGAAGTGTCACTTTCATCATCGTGTTGCTCCTCCTCAAT
ATGATGAGCTTCAGTAGTGCTCTCATCTGTAGAAGCGATATCCGATCCGGTTCCCCATGT
CTTGAGTAGTCCAGTAGGGAGATATGAGCTCGCAGCGCCGATAGCACCAGCTAACATGCC
ATAGAGTCCGTTACTACTCGGCATCATTTCATCTTGGCTCAGGTGTTTTCCTTGTCCAAC
ACAGGCAGCTCAGTCTCATTTGATGGTTCGACAACCGCGTTGGGGTCTGGAAAACCTTGC
ATCGCCTTGGCCGTAACCCATTTCAGGAACTTGCCAGCATCACCGACAATGCCAGGTGGC
GTTCCCTTTTCGATGAGGAAACGTGGTACGCTACCACCGGGATCGCTTCGAGTCACCATG
AGCCATTCAACAGCTATAGGGAAGTCATCGATGGGTGCTGAACCATGGCCTTCGCTACCA
GGCGTTGGGCTCGGCCTCCTAGGCTCGTCTCGGTTCAATAGGTCTGCTGACGACAAAGAT
CTCCTGGAAGCAAAGTTGTCAATGGGAACCTCGCGGATAACTTCAACCGATTCGTAGTAG
CCACGGATAATGCCCTGGCGGGGTGGTGATTCTGGATGATCGCAAGGCTTGGATACAATC
ATAAACTGTCTCAGCGGACGAGAACCATCAGCGAGCTTAACGGAGGTCTCGGATGTTAAG
AGCAGAGTAACAAAGTCTCGCGGAGCGGTCGGACCCGGAAACTGGGCAGAGAGTTGAAAG
ACCTGCAGTCTACTAGCATCATCGATGTTCTTGTCTTCGACACGTTTATCGGCCCCGATG
CCACGGATGTTGCCGCTTCCCGGCGATCCCTGTATCTTCATCGTCTCGGCAAACTCGACA
GAGAGGCCTGTCTTCCAGTCGTCAAAAGATAAGCCCTCGTGGACGCTTCGTCGCGCAAAC
CAGGCCCCACGCCCATCTTTAGCAGCCAGCTTGTAGACATTAATACCAAGAGGGTTCTCC
TTGGCGTTGACTTTCACTTCTTTCCACTCCTTTCGTAGATCCTGGGCTTGAGTGATCGCC
GAGGCCTTCTGCCGTTGCGATAGCGCTCGTTGGATATCGGGACCCGAGGCGGCCGATTCG
GTCTTTGAGCGTGCGCGCCCTCCGCTACTTGGGGCAGCTCTCGTAGCCGGAGCTGGGATC
GATTCGATAACGGTCTGCGTTTCAGAAAATATATCGGCGAGGAAATCCTTGAGGTCATCT
TGGGGCACCTGGTCCCAGTCGACAGGGCCCATGGCCGCGAGCGGTTCGTGATGGCTCGCC
ATGGTTTCGAAGTGGTGTGTTAATGGGTTGTAGGAAGTTCCGGTACGAGCTCGCTTGCAA
GGAATAAAAGAAAAAAAGCCAAGTACAAAGAAACAGGCAAGGAAAATCGTGTTCGTGAAA
AAAAAAAGTCGATACGTCACTGACAATCCAGGATAGAGAGATGTGTTATAGGCCAAGAAG
AGGAGAAGGCGGATGACCAAGCCAGAAGAAGAAGCAGGATTAAAGGTCTTTGGAGGTGAA
GAGCCATGATCGGCAGCCGTGGAAGCCGGAGGGGCTCCTTCACTGACGTCAGCCACTTAC
CTACCGCTAACCTAATCCACTTGAAAACCCGTAGGGCGAGCTCGCTCTTTGGTCGTTTTC
GCTCTTTGCTAGCGCCATATTAATTAGCGCCCGAGACGCGAGTGGGGGCATGGGGCTCGC
TCTCCGGACAGGGCGCCCCACTCCGGAATACGCGGACCTACAAAATACGAAAACTGTTCC
GTATCCGCCGGGACCGGTCTTCTGGAAACCTCCTCTGACAAATACGGACTTGCAACGTAT
AAATAGATAATACTCGGACAACCCCTATTCGCATTCGGACCTCTCCCCTGTTTCACAAAT
ACGCTTAAATTAACGCAGTCGCTTGCACAAATAAAATCCGCCGGCCAAGGACGGGCTGGA
GTCTTATTATTCCTTCACTGCTCGCTTCTCTTGTACACCTCTGATCCAACATGCCTTCAA
TATGCTAAAGCTTTACTCCTCCCAATTACTCCTGAAACGACTCGACTCCGATCCATGCTA
CAATGTTGACAACCTCCGCTCCCGCATCACAACCTGGTAATCTTTCCTACAGCTTCCACA
ATAGCTATCGCGCCATTGCTCAAGCGCTTGTCTTCGCTTCGCCGTTGTCTGCTCCATCAC
CTTCTGTGATTCCTCATCCTTTCCAGACTCTGAACCCCTCTTCTGCGCGTGGAGCATAAT
ATCCAGCTCATCGCATAACGACTTTTCATCAACCAGCCAGTTCTCCCACTCCGACTGGAG
CATCTCCCGCTCAATGCTGTTGACAACTCGCATCGCCACCAACAAATCATGTCGGTACGA
ACCTAGCCGCTGTCGCGTTCGTCGTAGTCGACGTGCTGTGGCTCGGCTCGTGGCTGTTGA
CAGACTGGCTCCGGCATCCTCCCATGGTGTGTCCATATCTGTGGTATCCAGTAGGTCCTT
GAACGTAGTAAAGCATGTGCTGTTCTCCGGGAATGACAATGTCTGGCCGGCTCCTGATGC
CTCATCCAAATCAGCAATGTAGATAGCCTTGCTCATCATCAAGTTTGGCCGAATTCCAAT
ACGTTGCATGAACCCGGCGGCCCTTCGCTCACCCCACCAGGTTGTCACCTCGCTCGATGT
CAGAAGCACATTGGTAAGAGTGCTGAATCCAAGCAGGGCGAGGATGATCCACTGAGCCGT
GACGATATTAAACGCCTTGCGTAGGATCGCAATCGCACCCATGATGACCGATGATACTGC
GCTCTCTCCCAGAGATCGGACTGTCTCGAATAACATGGTGGTCAACGTTCGTGGTTTGAT
GACCTGTTTCTTAGCCGAGTCTGTCGCACCGGGCCTGAAGACCACCACCTCCGTCTGTTG
GCCAATCTGGCCATACACTTGGATTGCTCTGTTCGTCCGGCTTCGAGGTCCGAGTTTGCG
GACCTGGTCTGTGGCAACTTCAGCGAGCTCTTCAGCATCGCTTGCGGCATCGTGAAGCGC
CTGACGCTCCACCAGATTCTTTGACAGAGCCGGAAGCTTGGACCAGTCGATCTTGGTGTA
GATGGCAAGCTTGCACTTAGACTTGGCCACATGCGTGATGACGATCTTGGTGATAACCTT
GAACCAGCTCGAGTGAGGCAGATGCCACGCTGTCTTGACGTGTGTCACCACGTACGTAAC
ATGGTCACTGAATACGTCAATGATCTGGTAGTCGTTGACTTCGGCCTCCTTTGATCGGCC
CAGGACATCCTTGTAGTCGACCTTGAACTGGAAGTCCCGTCTCATCCTTCCTTGGTCAAC
CAGCACCCATGGGCCCTGGGCAATCTGCTGAGCACGTCTCTCAAAGTAAAGCTTTGGGAA
CACAAAGCTTTTGTCGCCAAACAGCACATGGAAACATGACTTTGCGCTGATCTCAAAGTT
GCGCTCGGCTGCCATCTCCTTCATACCTTCTGGCTCGTAAATAACTGGCCGAACCGGTAG
GTGAAGCTTGTGTATCTGTCTGGCTCTTGATTTCGAGGCGCGTAAATGAGGGCTGAAGTC
GTTTCGCCTGTTCACCGGTCTTCCTAACGAGGTTCCATCGTCCATCGGCGTGTTCGCTGA
AACCTCTTCCCAGCTCTCAACACTGGGGCTTGGTCGATCAAACTCCTCCTTCTCAAGATT
GATCAACGCCGTAATGATCTCTTCAACGTCCATGGGTTCCTCGGCCTGAAGATCGTCGAC
CAACAGGTTCAGGCGGGTGTGGAGAAGACCCAGCTCTTCCAAGAAAACCTTGATGGTGAT
CCTAGTGTATCCAGTATCGTTGGAATCATCGCCCAGATGCAAGAAGATGAAATCGCAGTC
CTTTCCTGGAGCAGCTGTCACCTCGGCGATGATATCGAGGCTGATACTGTAGGCCGTGAC
GAGGCCTATTTGTTGTCCGTAAAAGTACATGTTGTCAGGCGTGACATAGATACGGCCATC
GCCCGCCATGTCTGGTTTGCCAGGTCCGCGCTCAGGTGAACCAGTCCAAGCTGCTCGGAA
GACGAGCACAAGCTTCTCTTCCAAAGGCGCATCCGGGAACAACAAACGGAACTGCGCATG
CTGGGCCCTCAGCTCAGGGGGATAATTACGCGGGAACAGCTCACCACCCTGTTTCCGCGA
GATGCCCTTGCCAAGACTAGCCTGTGAGCTTCCAGGAACCACAACTCCAATAGGGTCGTC
TTCATCAAGCCTAGGTAGAACGGGTTGGGTCGGCGTGTTCATGGCACCCCAAAGACTAGT
TCCCCAGTAATTGGCAATGACAGAAGCCGGGAGTTTCCTATTACTCCCCACAGGACTTCG
CTCTCCTGCGGCCAATACAGCAATGCGACTTAGGCCTGTCATGGATGGAGGCTTGGCCAA
AGTAGCAGGAGCCAGAGAGCCGGATTGGGTGTCGACAGATGGCAGCATACTAGGCGTTTG
TCTGAAGGTCGAAGAGGTTGATAAAGTATTTGGGTATCCGGGTAGAAGAGTGTGGCTGGT
GGACATGGAAAGTCCAGGAGATCCTGCGCCGCTTCCCTGGGCAGCCTCAGAACCTGCTTG
ACTACCAAATGTGGCCTTGCGGTGAAGATCAAGCTTTTGGATGATCCTGGCTGCGTGCTC
ACGCCCACTTTCACCCTCCTCTCGAGCCAGGTCTCTTCCCAGGGCAGTGATAGATCGGCG
AGACAAGCTGCCATTAACGTCGAAGCTCTGTCTCGTGCTGAGGTTACCATCTGCCCCAGG
AACTGGCAGCGTACTTGTTCGCTCGAATCCGCTCCCGGACTCGTCGTAGATGCCGATCTG
TGCATCAAGGGTCTTGGCCGAGAATTCTGGGATGCTTGGTGGTGAGATGGAAAAGGCGGG
ATCAACAGCACCGGGGAGGGTGGCGTTGCTTCTGTTCATGCTTGTCTCAAAGGCGTTCTT
TTTGGTTACCTCGAAAACCTCCAGCCACTCGGTAAGCTCACCTTGTGTCTCAGCTTGAAG
GAGTATCGTTTGGCTCTTTGTCTTGACCTCGAAGCAGAAACGTCGGTCCTCGGCCACCGC
TGGCTTTGCGTTACAAAGCAAAACTCCAATCTCATCACCCTGGAGAACTCCCAGCGGACC
TGGTATGAGCCAACCAAAAATCCCATCACGGCAGTAGTACCACCTCCTGATCCATGTATG
TCTTGCTGGTTTACCAGAGAGTGCGCGAAGGAACAGCCAACCCTGCTTCTCCGAGATGAC
AGGGACACCCTCCTTGAGGCGCAGGTTGACGGGACCGCGGGTGCCGAGGAAGGGGACAGT
CGAGGTGCTATAGTCTTCAAGCTCGCGGGATGGCTTAAACCCCTGGAGCGCACCCTCTGC
AAGATCTCGCCTGGCCGATTGCAGTTCACGTCTGAAAACCATCTCTGAAGCTCCCATCTC
GTTCGACCAGCCCTGAATTCGTTCCATCTCTTGGTTCCACCGAGCGGCGTTGCCAACCGC
CTCTCTGGTGCGCTTCAGCTCCTTCCATCTCTCACTGCAGATCTTCACAAGGAGTTTGTC
CATGCTGAAGCGCAGCTGGGGAGCAAGCTGGCAGTAGTCCATGGACGCCTTCAGGTATAG
CTTTCGGGTCTCGAACACGGCAAAGGCATCCTCACGGAGGGCTGAAGGCTCTTTTGTCTT
TGACTGACTGACGTAGCGGGCCAAAGTCGTGTCAAAGGTTCGTTGCGCCTGTTCCATAGC
TCTCCTGCACTCCTTGAAGTTCCTCAGGTCGCCAACGATGAACTGCCGGATGGGGTCGAC
AACTGAGCCATCCATCTTTTTCATGGTGCTCAGCATTTGTATCCAGTATTCGCGCCAGCC
ATCGCCAACCCTCTTGAGGGCTAAAAAGGTATAGTCATTGTCAACAACGCCGTCGGCGGC
CGAGGGCATCATCTTGACGATGTAGGTATTCACGGTCTCTTCGAGGGCGAGGCAGTCGTG
CAGGAGCTTCGAGGTGGACTGGACGTAGCCGTTAAGCCATCGTTCGATGGCATCGACCTG
CTCACCAAAGTTGGTGGCGGTTACTCGAAAGGTCGGGGAGTCGAGAGCGGCTTCGTTGAG
GCCAACGGGGATGGCGCGGCCAGCTTGCATGGTCGCAGCGGCCGGTGTGCCCGGCGGATC
GGGCATGATGAATGATGAATGATGTTCAGCGCCCGACTACAGCTTCAGTTGACACTGAGC
CGTGGTCTTTATGGCGCGAAATAATATGGCGGTGGGAGATGGAATGATGCTGGTAAGATG
GTGGTCGATAGGATAGGTCGAGCCCTTGTTGTTTCCCATGTTGACGTAGCACCCTTGTTC
GTTCGTACCTTCCTCTCGCATTCGTAGAAGGCCCCCACATCAAAGTTACGGAGTTGGAAG
GAAGGTGGTCTCAAGCCACAACTAGCGCCGCGGGAAACACCAACACTCCTTGACTACCGA
CGTACGTACTACGCTTTTCGCCTACGGACAACTGAATGAACGGAATACGCGGAGCTTTTA
ATACCTGCCCCTTGGAGCTGCGGAGCTTCCCCTCGGAAGTAATCTCGCTGCGGAAGCGCC
CATCGAATGCGAGGGCAGGATTACGCAGCCATGCCAACGAGGGAAGTCCTCGGACATTCA
CAAACCCAAGCAACGGGTGAACGTGCAAACTACATCACTTTTAGGAACTTCTCAACAATG
GCCATGCAAACGACTAGTATTTTGTTGATTCGACGCGTCGTGACTGCTTGTGGCTGAGAC
TCGTTAAGATATTACGAACAAGCCTGCAGTCAGCTCACGCCGATTCTACTCCATGACAAC
AGATCTTTCAAGCCATACAGAGCAACGCCCGTGACGGCCCTCGCGGATCCTCTAGTCGCC
GTGCCACCCCGATCCTTCAATTTTAACGCGTGGGCCTCTATTCCCGCCGATCATAACTCA
AGCCGTCATCATTGTGCGAAGCGGACTGGGTCGCGACACCTGACGGGGATAATGGGAGGC
GCGAGACTGTCCCTCCCCATCAAGCGCTTCTGAGCGATTGACATCGGCGCGGCATCGGTC
GCCCTCTGCGCCTCGAGGCGCATGG
>UN00007
CAAGAAGGGAGCACTGCTGTCGGCAACAGGCTTCTTCTTACAAGGGGTGGCCAGGACACC
CTGTGCAAGGGCGAGCAGAGCAAACTCGAAACGCATCTTGGGCAGGGGAGGAGAAAAGGG
GGAGGGGGCAGAAGACGACTTGTGAGGGGGACGGGTTGTGAAGGGAAGTCTGTCGAGTCT
GCTTGGATGGACAAGATCTGAGAGGGAAAGGACACGCTCTTTATGCCCGTCTTTAGAAGC
TAGATGTCAGGCAATGTGTTCATTAATCATGGTTTCTTCCCCCTCAGAGTAAACTTTCAT
GTCGTGATGCTCAACAAGACCACTTGCCCTTTGAGTTGAGGCCACGCTGTAGTTGAAGGA
ACGACAATAGACCAGACGAGAATCAAGAGGCCGCCCAGCCGTGGTATGGCCGTCAGAGGA
GAATGCTAAGGTTTGCAGTGTTCGGCTATACATGGCATCAACACCACGTTTGGTCAATGA
CAAGTATCTCGATGTAATCACTTTAGCCACGCCGTTTTTCGCGCAACTAACTCTTAAACA
CAATGCAAAGTGAACACAATGTAATGGACCGACGTCCTTCAAAGGAAACAAGACAGATAA
ATTAGGTTATGCGGACTCGATCAATATGCAACAAAAATAACTCACAATCTGCCCGCCATC
GTAAAATGTAAACATCACATCACCCAACCTTCAATAGTTATGTCGTGATCCCAGGTAACA
AATACAAAAACACCATCTCAACAAACTCGTTCCTATCGTCACACATGATACAATGGTTGC
TCATCATGAAAAAAATACAACACAGCCGGCAGCGCCTCGCCTCGCGCTCATTAGCCAAAC
AACTTCTTGAATGCAGCCTTGATGCCTCCTGGCTTCTTCTCCTCCTCCTTGGCTTGCGCC
TTGCGCCGCTCTTCATGTCGAGCTTTGCGTCGTGAGTCCTCCGTGTCCATCCTGACGTGT
CTGGATGGACGGGCATCTCGGTCCCGGGGAGGGTCGGGGACTGGCTCATCGCGTGTACGA
CGCGATCGAGGGCGTGCTTCATCCATTGACTCCCGAGGACGTCTGTACTTGGACGTCGTC
CGCTTGGGTGCTTCGACGGGGGGAGACTCCTTTGCTCGTTCTCTAATTGGCTCCGCCACT
GCAGGTTCCTCGCGTGCAGGCGGCGAGTTATCTGCCAGCTTAACACCGAAGAACCTCCTC
CTAGGCACAGGTGCAGGTGCAACCGATTCATCTCGCTCTGCTGTTGAGGGGCGGTCTCTA
ATGTCATCAGGCCGAGGTCGCCCAGAGTGGCTGTGTCTCCGCGAGCGGCGATGTCTTCGC
TCCGGTTCGGGTTCGGGCTCGGGCTCGGGTTCCTTGCCCTTGACGTCCTTGGCTTCCTCC
CTGGGGGATTCTCGGAGACGTGAAGGCTCACGCTTTCGCTCAGGTTCCTTCTCCCGTGCG
CGGCGCTCTGCCCGCTCCGCCTTTCGCTTGTCGTGGGCAGCCTGTTCATCAGGCGTGCGG
CGTCTGCGGCCAGAGCTTCCAGAACTACCTTCGGCAGAGAATCCACTGTCTCGTCTGGGA
GTTCTGGGAGGCGTGCCCGTGCCCGGGGTGCCTGACCCGGCGCTATCGGGTCTGTAGCGG
CGGTGAGAATGGGCACCGTGCGATGATCGCCTAGTACGCTCTCGCGGCTCCTCCTCACGG
GGCAAAGCACGCGAGGAAGACTCCTCGGCGGGAGCACGGGAACCACGCGATCGTGGCTCC
TCCTCACGGCGATAGCTGCGGGACTTGGGCTCTTCAACACCTCGTGAACTCCGAGTCCTG
GCCTCGCCTTCACCGCGTGATCCACGAGATCGTGGTTCTTCGTCATCACGGTGTCTGCGA
GAAGATCGACCTTCTTCATCCCGATGAGACCTGTGACGGCGCCGACTCTCATCTTCGTCT
CGAGACCGGTGGGCTCTCTTCTCGTCCTCACCACGGCTCGATCTGCGTTCTTTACCCTCC
TCGTCACGGCTCCTGCTGGAGTGGTGCGAGCGGTGCGACCGTCGGCGCCTGTGATGTCTG
TCTCTGTCTCTATCGCTGCGCGACGAGTCAGATTCTCTGCTCCTGTCGTCTGCAAACCAG
TCAGCATCGGACGTGTAGAGTTCCTCGAGCGCATCCTCGAAGCTCCTCCGTGGTGATGAA
GAAACTGGGAAGTCATAGTTCTCGGGATCCGCTGTCATCTGATGTTCCAGATTAGGTAGG
TATGCATCATTATCATCATCATGGTCATATTCTTCTTCTTCTTGATGATGTCCAAGCAGC
GGTGGGGGGCTACTAGGAGGGCTCAGCGCCTCGGCGGCCGCGTAGATGACTACCGCGGCA
GCTACAGTGTCCTCTGCACGCTGGACCGACATCTTACGCTTCCGCCGGAGGGTATGGGCT
CGCTGTAAGTCGATCATATCTGTGTCAGGTATCACGATGCCAGGGGTTGGAGGCCTTATG
CCTTCATGATCAGTGGGTGAGGGACCTGAGTGAGCAACATCTCTCCTCAGTCCCTCCTCG
ATGGTAGTGGCAGGATGCCTGAGCTCTGGCCGCACAGGAACAGGGGCCATTGTCGACTCG
CCTTCGGCCTGGAAAGAACGAGATCTGGGTCCTGCTGCTACTGGTGCGGCCGCTCTTGAG
GATGTGCCTTGGATCTCCAGGGAGCGAGGTCTGGGGGCCACCTGCATAGCAGCTCTTGGT
GATTCGCCCTTGGCGTCGAGAGAGCGAGGTCTTTGGGCTCTGTGAGCTGCTGCTCTCGAT
GACTCGCCCTGGGTCTCGAAAGTACGGTGCCTGAGCATAGGACGCACCGGTGTTCTGGAC
GATTCGCCTTCGGCCAGCAGAGGGAACGGTCGCGGCACAGGTCTTGCTTCAGATGCCCGG
GTGGTCACAGGCATGAAGATGGGGTCCTTTGTATAGATCTCGGTGCCAGGGCGTATCCTC
AGTGACCGACGAGGCCGTTGCTGCTGCGTCAAGAACGTTCGGGGAGGCTCGGTGCGAGAA
GGCCTTGTAATGGCCCGTTCACCCTTTGCCTCTCGGGTGGCAGCAAGCCCGGAAGCCACG
ACTGCACCCACTCCGAGGCCTGATCGCACGGGGCTCGGTCTCTTAGGGCTATCTCGCACA
ACCTCGACTGCTTTGCCCTTGTCTCGTGGAGGGATCTGTACTACCCTTGGTGGCTTGGAT
GATTCGGACTGAACTAGCTCCATTGGCTTTGCCTCATGTTCCGTAGCAATTTCAGAGCTT
GGAGATGTTGGCTGCAGCTCCACCGCCTCTCTTGGCTTGGCCTCGGGGGTTGGCTCCTGA
TCCGAGTCTTCATCGTCATCTATATCACGAGTATCGACACCGGGCAGCGTGTTGTGCTCA
CCAACATCTTGCTGAGGCTGCATCGAATGCAGAGATCGGCTTTCTGGGTAAGGATCTTCA
ACCGCAGTGTTGTATTCTTCATCCTCCGAGCAGCTGCTGCTGTCCCACTCAGGTTCATGG
GGTTGAGAAGGCTGAGCCACAAGTTCGGGGGCCAAAGCAGCCGGTCCTGGTACTTGTGCG
ACCTCATCCGCTGGTTTGGGGGCAGACCCAACCACCACAGTCGAGGGAGCGACTGACGGG
AGATCTCGAGTCTGAGGCGGCATTTCGGAGTGAGGCTCATGTGCCGGGGCATCAGATGGG
CCGAGGACTACGAAATCCGATTCATCACCTGAATCCTCAGGTTCAGCATCTCCGCCTTTG
GTCTTTGTGGGACTTAACGGCTCGACGGTTGGTGCATCCTTTGAGAGATCTAGCTTATCA
TGTGCCACCTCAATGATGGTGTCGGGTGATGAAGACCTCGACGGGCTTCCCGCCTCGTCA
AGGCCCAGTAGAGACCTTCTCTCGACGCCGCTTGTGGGCTCAAAATGGGCTGGGCTGAGC
ATCGCAACTGGTGAATCGCGGTAGAACAGGGGTGAAGGTGACTCGTCGCCAGCTAGTGCC
CTCTCTCGGAGATCACGAGCCGGTGTTTTTGGTGAAACCGGCCCAGACACATGCTCATCA
TGGTCAGAATCATCCTCATCAATAGGTCCATCCGCAACCGACTCCAAAAGCTCGAGCAGA
AGAGATTGGATCTCGTCACTCGATTCGGAGCCACCGTCAGCCTCCTCATCCTCGAGAGTA
CGAGAAGAGGGCTCGAGCTCTAGGGAGCTCACCTGGCGAGGTTGTGGGGTCGCTCGTTCA
TCCTGTGGAATGATGACGTGAAGGGTTCTAGCGGTTGGTGACAGAGGCTCAGAGTCAGAA
GCGTGCGATTCAACATCGGATTCCTCGTCCGAGGCAACCGTTGCTGTTACATCGATGGCT
TCCTGGACTGGGGCCTCTTCTCCAGCAATGTCAAGCTCATCCTTCTCCTGACTCAAGTCA
CCCTGCGTGGGTGGTGGTACAGTAGCTGCCGTTTCATCCACTTCAGAGTCCTCATGAGAA
GGTAGCTTTGGAATGCCAGGAGCAGCGGAAGCGTTGGGTGCCGGGCTCGATTCGGTGTCA
TGAAGCTCATCAGTATCTGGGAGATGTTCCTGGGGCTCAAAAGTCCGAGCAACCATGTCA
GGAGTTGCAGATCTTGGCGTTTCGTGACCTTTGAGCTCCAGCACGTCAAGATCCTCGGCT
GTCTGAGTATCTCCCAGGTATTCACTTTCAGAAATTGGCAGGGCAGTAGGCTCTTGATGG
CTAACAGGGGAGACAGAACGACTCAAGGGCTCGTGTTCAACAGCGGGTGCATCAACAGCT
CGAGAAGTGATCTCTGCTGTTTCGGCCTCTCCTGGAGAAGAGTCCGATAAGTGAACGGAG
GTTTGGCGCGACTCAGAATCGGGGTCCTGTCCATCACCAGCGACACCACCTTCAACGCCA
ACATCTGGAGTAGAAGCTCTAGAGGAGTGGACTGACTCAGGGTGTGCGCCAACAGCAAGC
TCATCAGTGCCAAGACTATCTTGAGCGAGAGCCTTGTCCAAGACGGATTCAGGTTCTACA
AGCTCGACAGTAACATGCTCAGTCGCCGGCTCCGCGAGTCTTGAAGGGCTCAGCGCTTCC
GCATCACGAGTCTCAGTTTCGTGTGGCTCATCATTCTCCGACCCAGAATCTGATTGCCCA
GATTCGGAAGAAGCTGTAGCTTTCTCGAGCTCAGGCATGACATCGGTTTGTTGGCTTGTC
TTCTCTCCACCCTCAACTCTTTCAGGCGTCAGCTCGGTATGGGCTACTGGGGCTGACCTA
TCTTCACGAGAAGATTTGTCGTCGTCTTGTGCGTCAATATCCAAGATCTCAGAGTCTCCG
GGGGTGCTTTCAGGCGATGCAGGCCTGGAGGTAATTGTCTGCTGCTCGAGGTCGAACGCT
TCGACGTCTTTGGTGTCAGGGACATCTTTGTCGGCTTCAGAGGCTGTTGAGACTGTCGGG
GAGTGCGGTAGGTTCTTGGGGTGGAACACTCCCTCGGTGTCGTCAACCAAGATATCTGGG
GAACTGGCCCGGGAAACGGGCTCCAGTTGCTCTGGTTGCTGGCCGGAAGCTTCTTCCGCT
GGTTCAAGGTGTCTTCGTTCCTCTACGGCGGCGCCGCTTGGAGGAGAAGGAGAGCGCGAG
AGCGCGTCAATCAGTGGCAGTGCGTCATCATCCTTCTCCTCAGGGTTCGATACAGAGGTC
AGCGGTTCCTGGGTCTCAAGGTCTGTACCCTTGGCATCGGGAGATAGATCCTCAACGGGC
TCTTCGAGCTGAGGTTCTACAGCTGGTGGCGACAGCTCAGGCGTTGTGGAACCCGGCTTG
AAATCATCGTCGATGGCATCGGTCTTCTCGGGTTCCAGATCCAATACTGCACGGTCTTGC
GATGTCTCTCCTGGCAGCTGCAGAACGTTCTCGAAATCAGTGTCGAGAATTTTGGGTTCG
TGCAATGTGGTATCAGCTGCTGGGAGAGCTTGCAATAGTCCCAGCATGGACACTTCCTGC
GTTGGTTCTGAAGCCGCTGTGCTCTCAACTTGAGTCGTAATTTCGGCAGGTTTTGTTGCC
TCTTCAAGCTGAACTCCAGGAGAGATGGGATCCTGAGCCTCCTTGGCAGTAACCTGCTGT
TCCTCTTCCGCGTCTGAGTCAGGAACATTGGCGCTTGCAAAAGCCACAGCTGGAATGTCC
GAGTCTTGCGCAGTCTCCGGTGATATCACTTGTCGTTCGAGATCGGAAGCGTCGGTTGTC
TCGGGTTTTGCAGCAACCACATCAACAGAGTCAGAGATTAGTGCAACTGGGGTCTCGGGC
TGATCAACTGGCAGCTCTCTTTCGCCCAGCTGTGATGCAGACGACTCATTGGCAACGGGA
ATTGGCAAGTCGACGTCCATTCCGTCTGTCTGCTCGTTGCCATTGTGAGCATCATCAACT
GGCTCTTTGAGGTGTGCTCCAGGCGAGGTTGGTTGCTCCATGTAAATGTTTACAGGCTCA
GCCCCAGCCTCAGCGACCTCTCTGTCCACGGCATCTGTTGATTGGTCTGTGGCACCATGA
GTCTGAGGTGCGGGGACTTCAGCACCATCATTGGCTTCTGAGGCGGCGTGGCTGGCAGCC
AGATCGGCGCCATCTGCTTCTGCGACCGAATCTGGCTCTGGAACGACATGCTCAGGAGTC
TTGACAGCCGCTTCTTGGCTTTCTGGCGCTGTCTCTGAGGGCTCATTCGGCAACTCCTGC
TTGGCGTCATCGCCACTTTCTGGGGTAAGCTTCACTGCCGGGCAAGTTTCTATGGCAACT
TGCTCCTCAGCCTGTCCAGTCGTCGTCTCCTCACCATCCTGACGAGAACCATCTTGGTTC
AGAGTGTCTCTCGTCACCAGCGGCTCCTCAACGCCGCCCAGAACCTCGGCCTTTGGCTCT
GGGCTCGTGGGATCCTCCGCTACTCCAATGTTCGTATTCTGGCCCGAACTCGGCTCGTGT
AACCCTGGCATCGTGATTTCTGTGATAGTTTGATCATCTTCTGTGCAAGACGGAGCAAGC
GATTTCGCCTCCCTGGCTCCATCGCGCTCGTCGGCCGCTTCAACAATCCGCGGCTGGCTC
GGCTCGTGAGTGATAGGTGTGAGTGCTGTATCATCCTCGTTGGGTGGCATTTCTCGCTGT
CCCTGGGTATCGTCTGAAAGTAATTCCAAAACTCCGTGATCCATATCTTCTTGCAACTCC
GTAGCGGGAAGTCCCAAACGTTGCGGAAAATCAAAAGGGGTATCGTTTAATGAATGTCGT
TCCTCACCTTTTTTCGCCTGCTTCTTTTCGCCTGGAATCGGACCAAGAGTGTCTTTGCTC
TCTTCTTCTTCCTTGGCCTTGGCCTCTGCCTCTGCCTCTGCCTCTGCTCTGGCTTTTTCG
TCATCTTTCTTCTCGGCTTCGGCGGCCTTTTCTGCTTCAGGCTCGGGAGCTGGTTCTGGC
TCTTCAGGCTCGGGAGGTGACTTGGTAGCGGCATCTTCAGGCTCTGGGGCAGGTGCCTCT
TCAGCAGGCTTGGCATCTTCCTCTGGTGCAGGAGGCTCCTGTTCTGCCGGCTTGTCGTCT
GTCTCTGCTGCGCGTGCAACAGTCTCTTCGGCAGGGTTCGCCTCTTCATCAGGGGCCTTC
ACGTCATCAGCTGGTTTTTCATCAGTGGAAGGTGCTTCTTCAGCCGGTTTAGCGTCTTCG
GCTGGAGCAGTTGTCGCATCTTCAGCTGGTGGTTCTTCAGGAGCGGCTCTAGCTGCCTCC
TCCGTTGCGGGAGCCTCTTCGGCGGGTTGTTCAGTCACAGCCTCTGCCTTGGCATCGTCC
GCTGGAGCCGCAGGTGCTTCCTCGACTGGTTTAGCGTCGTCGTCGGGCTTCTCCTCGGGT
GCTGCGGTTTCTTCCTCTGGTTTGTCGTCAGCAGGTTTGGAATCCTCCTCTGGCTTGGCT
TCAGCAGCCGGTTCTTCGTCAACGGGTTCCTCTTCGGCTGCCTTGGCCTCTTCTTCTGGC
TTAGATTCAGCTGCAGGTGCTTCTTCAGTTGCCTCGACGTCAGCGGGTGTGGCCTGTTCC
TCGGGTTTGTCGTCAGTTGAAGGCGCTTCTTCAGGTTCCTCCTTCTCAGCAGCGGGGGCC
TCCTCAGCTGGCTTCTCCTCCGCAGCAGCCTCGGTAGCGGGTGCCTCCTCGGCCGGTTTC
TCCTCAGGAGTAGTCTCAGGGGCAGCCTCAGGAGCGGGAGCCTCTTCAGCTGGCTTCTCT
GCCGATTCAACAGCGGGAGCTTCTTCTGTTGGGTTCTCCTCAACGGCAGGCTCAACAGCG
GGTTCGGGCTTCTCCTCTGCCGATTTGTCCTCGGCAGCAGGCTCCTCAGCTGGCTTCTCC
TCAGCGGCTGGCTCTTCCGCGGCTGGCTCTTCAGCTGGCTTCTCCTCCGTAGCAGGGTCG
GTAGCGGGAGCGGCCTCGGGAGCAGCCTCGGGAGCGGGAGCCTCCTCAGCTGGTTTCTCT
GCCGATTCAGGTTCCTCGTCAGCAACAGCAGCGGGTGCCTCCTCGGCAGGCTTCTCTTCA
GCAGCCGGAGAATCTTCGGCAGCCTTTTCCTCAGCAGTGACAGCAACAACAGGGGCCTCT
TCGGCAGGCTTCTCCTCCGCTGATTCGGGCTCCTTTTCGGTAGCAGAAGCCTCTGCGGCG
GGTTCTTCAGCTGGCTTCTCTTCCGCGGACCTCTCCTCAGTAGTCGATGCCTCCTCAGCA
GGTTTCTCTTCAGCGGCGACCTCAGCGGCAGGAGCCTCTTCTGTTGGCTTCTCCTCAGCG
GCGGTCTCAGCAGGAGACTCTTCTGCGGGCTTCTCTGCCGGTTCAGCAGCGGGAGCTTCT
TCAGCTGGCTTGTCCGCGACAGCAGGCTCTTCGGTTGGCTTCTCCTCGGCTGGTTGCTCT
TCAACAGCCTCAGTAGCGGGTTCGGGCTTCTCTTCTGCCGGTTTGTCCTCGGCGGGTTCA
GGCTCTTTCTTGGTGGCAGCAACCTCAGCAGCGGGCTCTTCAGTTGGTTTCTCCTCAGCT
GGTTTCTCCTCAGCAGCGTCAGATTCCTCAGCCGATTTCACATCGGCGGCGGGAGTTTCT
GCAGCAGGAGCCTCTTCAGACGACTTCTCTTCCGCGGGCTTCTCCTCGACGGCAGCCTCA
ACAGCGGGTTCCTCTGCAGGATTCTCCTCTGTTGGTTCCTCCTTATCGGTAGCAGCAGCC
TCAGCGGCAGGCTCTTCAGCTGGCTTCTCGTCGGCGGTGGGAGCCTCTTCAGTGGGCTTC
TCTTCCGCAGACTTCTCCTCGGTGGCAGTAGTGTCAGCGGCGGGCTCTTCAGCGGGCTTG
TCTTCAGCTGCCGGAGCCTCTGCGACTGGCTCCTCCGCTGATTTCTCCTCCGCAACAACC
TCAGTAGCGGGAGCCTCTTCAGCTGGCTGTTCGGCCGGTTCAGGCTCCTTTTCAACAACA
GGGGCCTTTTCGGCAGTAGGCGCCTCCTCCTCAGCCGCAGGTGCCTCTTCTGATGGCTTC
TCCGCTGTAGCAGCAGGTTCTTCAATGGGCTTCTCTTCGACAGGCTTCTCCTCTGCTGAC
TCGGGCTCCTTGTCAACAGCGGCAGTCTCAGCAGCTGGCGCCGGCTCTTCCTCGACTGGA
ACTGGAGCGTCCTCAGGCTTCTCATCGCTGGCCTGAGGTGCAGTCTCTGGAGAACTGTCC
GGTTGCTTTGCGGACTCAGGTTCGGTGGCCGAGGTCTCTTCTTTGGCTTCGCTGGCGGGC
TCCTTTGCCTCATCCTCGTCCTTGGCGATTTCCTTTGGTGCCTCTGGTTCAGCAGCTTTC
TCAGCATCGCCACCAGCATCGGCCTCAGCAGGAGTCACCTCGGCTGGCTTCTCTGCGGGG
GCGTCCGATTCGGCATCGTCTGTGTCAGACTTGTCTACGACGCTCTCGGTCTCCTTCTCG
GCTGCAGGTTCGGCCTTTTCTTCTGGTGCTTCCGTAGCCTCAGGAGCGGGTACTGCCTTC
TCATCTTCGGTTTTAGAGGGGGCCTCGTCATCAGATTCGTCGTCACTGTCGGAGTCTGAG
ACTGTCCCAGCATCTGGCTTTGCCGCCTCAGAAGTCGGCGTCTCCTTCTCAGCATCGGAG
GTTGCTTTATTGTTGTCAGCTTCAGGGGAGGGTTCGTCGTCCGATTCGTCGTCACTGTCG
GAATCCTCGGCCTTCTCGGCATCTGGCTTTTCGACCTCAGGAGCAGGAGCCGTTTTCTCG
ACCTCAGGAGCAGGTGTCGCTTTCTCGGCCTCGGGAACCGCCTTGTCATCTCCGGCTTTA
GAAGCATCCCCGTCGTCAGAATCGTCATCACTATCAGACTCGTCGTCGTTCTGAGCATCT
GGCTTCACGGCCTCGGGAGCGGGAGGGGGTGCGGGTGCCTCCTTCTCAGCCTCAGGAGCA
GCTTTGTCGTCTCCTGCCTTAGGAGCATCCTCATCATCAGATTCGTCATCACTATCAGAA
TCTTGGTCCTTTTCGACATCCGGCTTTTCGACCTCGGCAGGTGTCTCTTTCTCGGCCTCG
GGAGCGGGCGTTGCTTTCTCCTCCACAGCTTTAGGGGCCTCTTCGTCATCAGAGTCATCC
TCGCTATCGGAATCATGAGCCTTCTCAGCTTCAGGCTCTTTAGATGAGGTTTCGGTGGCA
GCCGGTTCTCCCTCGGAAAGCTTGGGGGTCTCTTCTGCTGCGGGCTCTGGCTTGGCTTCC
TCGGGTGAGCCTGCGGATTCCTCCTTTGTGGCTGCAGCAGCTGGCTCCTTGTCAGAATCA
GGGCTGTTCTCTGAAGCGTCACTCTCTGAATCGCTCTCCGAGTCGGGGGGCGGTGCAGGT
GCAGTCGTCTCTGCTGGGGTTTCGGGAGTAGCCTCTTCAGGCTCGGCCTTCGATGATGCT
TCCGGGGGCTGATTCTTCTCAGAGTCGTCATCCGCGGAGCCTGAGTCCTCTGTGGCCTTG
GGACTATCGGAGACCTCTGAGGGGGCCTCCTTTGGTGCTTCAGGCTTCGACTCCGGTGTC
TCCTCAGCAGCTGGCTTATCGTCCTCGTTGTCGCTGTCAGAATCGGAATCACTGCTTTTC
TCGGCTCCGGTAGAGCCAACATTGGCGCCAGGCTCTTCTTTTGGCTTCGTATCATCAGCT
GCTGGCTCTGGCTCCGGTGCTGGCTCGGCAGGAGTCTCCGGGGCCTCTTTGTCCTTATCC
TCTGGCGGAGTGGGTGTTTCGGCGACAGCTTTGATCTCGGCCTCGGCAGAAGCGGCAGCG
TCTGCGTCCTTCTTCTCATCATCGTCGAGTGCAGAAACCTCAGCTTCGGGCTCCTTGGCC
TCCGCTGTTGCCACCTTTTCCTCGGCCTCAGCCTCAGACTCAGATTCGGAATCCGATGTC
TCATCAGGCTTTTCGGTGGTCTTTGGCTCCTCTCCTTCAGCGGCTCCGGCTTTCTCGGTC
TCACCAGCAGCTTCGCCATCAGTGGATTTGTCGTCCTCTGAGGGTTTCGCCTCTGGCTCA
ACCTTCTCGTCATCGGCAGCCTTCACTTCCTGGGCCGCCTTGCCATCATCCGCTTCAGCT
GCTTCAGGAGGTTGGTCTTCCGTCCCAGGTGGTGTTTTGTCAGCGGTGTTGTCGTCCGAT
GTAGCCGGTGCCTCTTCTTTTGTTTCGGGGGACGCGGTTTCTTTAGCCTCTTCTTCCAAA
TCATTGCCATCAGCAGTCTTGCCATCCGTGGTAGCGTTGTCCCCAGCCTTGGGTTCTTCG
CTTTCGGCCTTGTCACCAGATTCTGTTTGCTCTGGTTCTACAGGCTCCGCAGTCTTGGCA
GACTCCTCCTCGGCATTCTTGGTCTCGACTGCGGCAGGCGATTCTGTTGCCTCAGGCTGC
TGTTCTGTCTCCTTTTCACCCGTCATCTCTTCAGTAGGCGTGATCTCGGTCTCAGGAGTG
CCGTCGGCAGTTTTGTTCTCTTCAGTTGGCTCGACTTCCGCAGAAGGCGTCTCCTCTGGC
TGAGCCGGCTGAGCTTCTTCAGCGGGTGTCTCCTCTAGTTTGGCTTCCTCGACAGGCTTC
TCCTCTGATTCAGCTGGTTTGACCTCCTCGTCTGGCTTGTCATCTGATTCAGACGTCTTG
GCATCTTTAGCAGGTCCCTCCTCTGATTCAGCAGGCTTGGCTTCCTCAGAGGAATCGCCA
TTTGCTTCAGCAGGAGTAGATTCCTCAGCAGGCTTCTCTGATTCGGCTGGCTTGGCTTCT
TCGGTGGAGTTGTCATCTGCTTCAGTCGCCTTGGCTTCCTCGGCAGGTTTTTCTGATTCA
GCAGCCTTGGTTTCCTCAGAAGAATTGTCGTTTGCTTCAGCAGGGGTAGACTCATCGGCG
GGCTTCTCTGCTTCGACCGTGCCGGCTTCTTCAGAAGACTTGTCATCTGATTCAGCTGGC
TTTTCTGCTTCGGTGGGCTTTTCCTCGGCAGCAGGGGCGTCTTCAGCTGACTGATTGTCT
GCCTCAGCCGACTGCTCCTCAGCTGGCTTGTCGTCTGCGGCGGGCTTTTCCTCCGCAGCG
GCTGTCTCTTCTGCTTCGGCAGGCTTCTCCTCAGCCGAGGGCGCCTCTTCAGCTGGCTTG
TCGTCTGACCCGGCCGGCTTTTCCGCTTCTGCAGGCTGAGCTTCTTCAGCGGGCTTCTCC
TCAACCGCAGGTGTCTCTTCAACGGCCTTGTCCCCTGCTTCGGCAGACTTCTCCTCGACT
GCAGGTGCCTCTGCGGCTGGCTTATCGTCTGCTTCAGCAGGTTTCTCCTCCGTCGGGGTC
TCTTCCGCAGCGGCCTCAGCAGCAGGGGCTTCTTCGACTGCTGGCTTCTCCTCTGCTTCG
GCTGGCTTCTCCTCTGCTTCGGCAGGCTTCTCCTCTGCTGCGGGTGCCTCCTCCACGGGC
TTGTCTTCAGCGGCGGCGTCGGCAGCAGGCTCTTCAGCTGACTTCTCTGCCAGCTCAGGC
TCTTTGTCGGCAGCAGCAGCGGGAGCTTCTTCAGCCGGCTTTTCCTCAGCGGCGGCCTCA
GTGGTGACCTCCACAGCTGGGGCTTCTTCAGCTGGTTTGTCGCCTGCTTCGGCTGGCTTC
TCCTCAGCGGGGGGTGTTTCTTCAGCAGGCTTCGCTTCCTCGGCGGCGGCCTCCTCTTGG
GGGCCCTTATCCGTCTTCGCAGTCGACTCTTCTGGCTCAGGAGACTTCTCTTCCGATTCA
GCAGCCTTTTCCTCTTCCGCAGGCTTCTCTTCCTCGGACTTGGCGTCGCCCGCTGGTTGA
GACTCCTCGGCGGGCTCTTCAGGCTTGGCGTCATCGGCAGGCTTCTCTGCCTCAGGAGCT
GCTTCCTCCGCGGGGGGTGCAGGCGCAGGCTCAGGCTCTTCTGCCGGCTTCTCCTCTTCT
GACGCCTTGGACTCATCTGGTGTTGCATCAGCTGGAGCTGCTTCGTCCGTCGGTGATGAC
TCCTCGCCCGCGGGATCGGCCTCCGCATCAGGTTCCGTCGCCTTGTCTTCCTCCTTTGCA
TCGGCAGCCAGGACGCTCCTCTCCGCTGTCTCGCCGTCTTCAGCGACGAGTGCCCTGTCT
TCGGACGACTTTGCATCCTTGGACGAGTGTGCGTGTTTCGACTTGTGGTGGTGAGACTTT
TCAGCTTTTGCGGCAGCCTTCTTCTCCTTTTCCTTCTTTTCCTTCTTCTCCTTCTCCTTC
TTTTCCTTCTCTTTCTTCTCTTTCTCCTTCTTCTTCTTCTTTTCCTTTTTCGTCAAGGCC
TTCTTTTCCACAGGAGCTGTAGTCTCGTCCTCACCACCACCGTCGTCATTCTCGGCTGCT
TCTTCTTTGGGGGCCTCTGACCCCTCGGGTTCGGCAGGCGTCTCTTCTGCAGCTGGGGCC
TTTTCCTCGCTTGCAGGAGTCTCGACCTTGGCGGTGCTGTCGTCCTCGGCGGCCGCTTCT
TCAGGAGCAGGTACTTCGTCTTTGGCCGCTGTCTCTTCTGCTGATGCTTCCTCCTCTTTG
GACTCCTCTTCCTTTGGAGTCTCTTCTGTGGGCGCGGCTTCTGTAGATGCCTCCTCCTTA
GATGTGTCTTCTGCGGGAGTCTCTTCTGTGGGTACCTCTTTTGAGGCAGTCTCCTCTTTG
GACGCCTCGTCTGTTGATGTCTCTTCTTTGTCGGGCGTCTCTTCGGGTTCAGCAGCTGGT
GTTTCTTCTGTGGCGGGTGTTTCTTCGGCTGGTGCGTCTTCCTCTTTCGCGGGGTCCTTG
TCCTCCTCCTTGGGAGCTTCTTCTGCCGCTGGTGTTTCCTTCTCGGCCTTCTCTTCCGAT
TCTGCAGGTTCCGGGTCCTCCGACTTCGTCTCCGCCTCCTCAGCCTTCTCCTCCTCCTTG
TCTTTCTCGACAGGTGGAGGCAGGGGAACTGGTGGAGGTGGCAACAAGGTCTTTTGGTCC
TTCTTCTTGCTCTTCTTACTCTTCTTCTTGCTGGATGATGGTACAGGTGCAGGCCAAGTT
TCCTCCGCTGGCGGATCTGGTGCTGGGGGTGGCACGAAAGCTGCTGCTGCTGCTTCGGCT
GCCGCTGCCGCTGCCGCCTTCTCTTGTTGCTTCTTCAGCTTCTTCCTCTCCTTCTTGGTG
AGAGCTGCTTGTGGTGGAGGTGAGGGTGCCTCCATTGGCACCCTCATGTATGATGGGTAT
CCATTGTCGTCTAGGGACTCATCCCTCTCTTGGTCCTCCGTGTCTGAGAAATCCGGTCTT
GAGTATTGGACATTTGAGAAATTGGAAAACTGTACATGGTTCCAATCAATATGCGTCCTG
TTACCAGGATAGTAGGAGCCGTAGTAGCCAGAATCCATACTTTCTCTCCCTTGTCTTCAC
CCGACATCACGGGAAGGTCTAGGTTCAAAAAACCTGGGGAGCGACTCTATTATCTTGCTG
CTTGCAGATGGGCCGGTCAGGCGATCGGGTAGATGCAGTAGGGCCGCCAAGCGGGACGTT
AGATCTCTCTCGGACCCTGAAGGATGTCAAGCCTCCTACCTAGGATGTACCCGTAGCTGT
AGCCTGTACAAAACGGATAGGTCGTCACCGTACCTACGCAGTAGTCTGTTGACGGAAAAT
GGGGGGGCGGTTGGGGGTGGGCGCGTCTGTGTCGGGGGTATCACGCGGCGTAACAGCAGG
ACACGACAACGCAGGGAAAAAAGGAACAAGAACTGCTATTGGACGACGCAGAACGAGGCA
GAAGGGATGGGTTCTCAGTAACGATGATTTGCGAGATGCAGGCCTCGGATCATAACGGGC
GAACGGGTGGGAAGTCCGGAGAGGTCATTAACGAGATTTCTTGAGGCGAGATGGGTCCAT
TTCCTCGAGACAAGAGGTTGCCAAAGACAAAAAAGCATGCAAGCCCGACAGGCTAAGCTC
AATGCCCAGTCCCCTGCTCGCAATGGGCCACAGGCGCCCAAGGCCCATGGCCCATGGATG
CTTACAGCGCTCGCTGCGTCGTGCCCATGCGCAATTGGCCCACGCATGGCCAGCACTGGC
TGGCGCCACGTCGCCGGGGCAATTGGGTTGTGAGGCGAGCCTGACGGGGCGAGCGACAAG
ACGGCGGGAGGTTGTACAGAGACGCATTGATTTCATCAGAACAAAGCTGATGAGGCATAT
CGCGGCCCAATAGCACCTAGAGTCAACGGCAGAATCGGTGCGGACCTGCATGACGGGCCG
CCTGCCAGCAGGGCAGCTAAGGAAGCCTGAGTCAAGCGCGGGTGATTAACGGCCATCATG
TCGTATCGGGTGGCCGAGATTGCATTTGGGCGGCGAGGCATCGATGCACCGCCAGTGTGC
GTAACAGAGCACCACCGAGATAGGTAGGACCGCCAAACGCAGATAGACCACACACCGTCC
ACCACCAGCTGCAGCCTCGGGTTGGATTCATTCGCGATGGGGCCTCATAGTGTGGATGAA
GGGGGCCTTGAGGGGGGTACATCCCGCCATTTCCACGTCGACCATCAACCATCGACACCG
TCTAACCCAGCTCTCCCTGCAGGCGCATCCCGGTACGGGCCTCGCCAGGTCGCCGCCCTG
TGTGGAGGAAGACATCTCGAAAACCTGGCTGGCCTGTCGTGAGCCCGCGGCTGCAACTGA
GTGGTTTAGCTTCCCCAGACGTGCAACGTGGCTCGCCTCTAAGGCGTCCTCTGGTTGACC
CATCATGCATCTCGATATCGGATGCCCTCGGGGATTGGGCCGACTCGTCTTGCCATTTCT
CTCGGTGGGGTGATTTGGATCCATCACTGTCAATGTTCCTTCTCAGACATGTCCTAGCTA
CAAGCCGTCCGGTTGGAGGATGGTGCTCATCCCGCGCTGAGGCTGGTGTATTATGTATGG
CTGGGAGCAAGAAAACCGGAGGTTGGTCGGGTAGGATAGCATCATTTCGTCCGCTTCGCC
GGTCTTCGCTGTCAAGGAAGCAAGGAAGGCTGGCGCCGAGGTTGGGAGCGCTGGACGCAA
TATGAACTGTGCTGGACTTAGTAGCAATGCAGACATGCTGCTGTCGTCACTTTGACAAAG
TCCATGAGGTTGTTACGGATACTCGAACAGCCGACCCACTGTCGCGGACGCCGGCCCTTT
GTGCTTCCAGTAACTCTGGCTTGATCGAGGCATCGCGTATCCATTCCTGGGGGCCGCTGA
TCCCAAAAGCCGTGCCTAGCCTCCACAGCATCCACCGCAAGTCGCAATTGGTGCTTTGTA
ACACGAAAGAAGCTCTGTCGCTGGTAACAATTTCTTGGGCGCCATCACTTCGACTGCATC
ATGGCGGTGAGTTAGGCGCCCCGAAAGTGGAGGTTGTGAATCGTTGAGGTTCCCGTCTCC
TTCTAGAATTAATTGTGAAATGACAAAGAGCCTCCCTAGACAAGCGCCAGCACGTGAGGG
AGGAAAGCCACTCTTTCCATTGTTCATTTGATTCAACCACCAACCTAGGTAGGATGTACC
TACCGCACAGGTACCCAGGTTCTTAGGCAGGGAGTCTGCCAGTGCAGGTACTAATGCCAG
CATCACCATTCACCAACTTCAATCATGATGCATGATCAGAAACACCAGCATGAAAGCCCC
GTCCGCTCCTCACTCCCCGCTCCCTTACATAGATACATGCAGGTTTCTGCTGCTCTCCTC
CGCTTTCTCGTTTTAGGTATCACTCCAAGACATGGCTGCTAATCAGTGGGCGTCTAAGAA
CTGTGGGATATTACCAATTGCGCATGAACAACGCGGGCCTCAAGTCCCACAACATCCCAC
CTGCGAGACACCTGCTTCCAGAATGGTGGGAGTGATATCTGATGCACTCCACGTCATCTG
GCGAGGACCTTCCCAGCTGGAGCACTCCTGGGCATTGATTATTGTATCACCTTTTTGGTT
GCTTCATTGAGCCAGCACAGAATCGTCCGGTGCTTCATGCCCAAGAGCCTCGAAATGATG
ATATCACAGCTCAACCCGAAAGTACGTAGTTAAACAACCACAATAGAGATGGCTCAGCAG
TATACTTGTGATGGGTCATGTTGGGTTCGATACGGAGTTGGGCAAATGTCAGCTTTTCTC
TTTGGTATCTCATCATGTATCTGCAATGTTGCAGACACAGGGTAGCTAAGTCCATCCTCA
TCCACACGTCCTCCATCGTTATCAGGGACATTGTCACTCCCCACAGTTTGCTGCCAACAG
CCCAAGAAAGGTAGATGTTTTCTTGTTACATCCCATTGCGAATAATTTCGCCTCGGCTCG
CCTTGTTTCGAGCACTTCCATTGTGGTTCAGCCGTTATGAACCTTGACGTTGGGATTCAT
TCCATTGTATCCCATTCCGTAGCGAACACCCAACGAGGGCCACTCCCAAGCAGGCGCAGG
CTCCTAGCTAGCCGCGGAAGGCTTGGGCTCAGTCGCGCTGGGCGCGTAGGAGGCCTGTGC
TCTGTTCTTCTTGATGACCTCCTTGACTCGATCCTCGGCCTCATCCCAGTCGTCAGTGTC
CAGTTTGACCAAGTCGATGCCATAGTTGGCGGCGATCTTGCTCAACGCATCGTAACTCTT
CTTATCGTAAACGAAGCTAATACTGACACCGACACGGCCGAATCGACCAGTTCGGCCAAT
ACGGTGCAGGTAGGTCTCGGCATCGGGCTCGCTATCGCCTCGTCCCTTCATGGGGATATC
GTAGTTGATGACCATGGAGACACTAGAAACATCGATACCACGGGCCAACACGTTGGTGGT
AATGAGAACCTTGTTCTCTCCCTGGCGGAACTTGGCCAGAAGGTCGTCTCGCTCAGAGCC
ATCGAAAGCGGCGTGAAGGGCAGAGACCTTGTGACCATCCGCAACCATACGTCGCTGAAT
CTCGTTGGCGCTCTCTCGAGTCTTGACGAAAATGACGGACTGGCCGATGGTCATCAGGCC
GTAAAGCTTGCAGAGAATATCGTATTTGATGTCATTATCGGGGCAGTCAATGAACATCTG
AGAGATGCCCTTGACAGTGAGCTCGCTACGCTGCAGCTTGAGGCTGTGAGCGTTAGGCGC
AAACTTGCCAGCATATTTCATGACATTCTCAGGGAATGTGGCGGAAAACAGGAGAACCTG
GATGTTCTTGGGCAGCATGTTCTTGACTCTCAAGCACTGATCGCCAAGTCCCTGCTGATC
CAACATGTTGTCGGCCTCATCCAGCACAAGGACCTGAAGCTGAGAAACATCCAGCTGTCT
GCGCCGGATGATGTCCATGACTGTACCCGGGGTTCCAACGATGACACTAGCTCGGACTGG
TTCGCCACGGGGTAGGACTCCGGGAATGGCAGCAGCAACCTTGAGGTTTGCGATGAAACG
ACCGATCGCATTGATGACACCCTCGATCTGACGGGCGAGCTCACGACTGGGCGCAAGAGC
AAGGGCCTGGGGCTGCTCAGGCCTGCTGAAGTCGACGCGCGACAATATCGCAGTGACGAA
AGCAGCCGTCTTGCCGGTACCGGACTGGGACTGCGCCAGCATGTTTCGTGGGGGGTTGCT
GAGCATCAGAGGTAGGGACTTGCCCTGAACCTTGGAAGGCTTCAGGAAGTTCAAGGAGAG
GAGACCCTTGAGAATGTCCTCGGGGAGTCCGAGATCCTGCCAAGTGGTGGCGGAGTGGAA
AGGCGTAGCCTCATTGTCCTGAAGCTCGCTCAGGGAGACCTCGACGTCCCATTCAGGCTC
CTGGAGACCAGAGCCACCGAGTTGCTCGACGGTGCCATCGGTCTGGCCATCCTCGGGGGC
GGCAGCAGTCTCGGCAGCAGTCTCAGCAGCAGCAGGGGCGGCCTCGGCAGGCGCATCTGT
GGCCGCTTCGTTGGGGTTCGTAATACGGCTTGCGAGATCAGCCATGGTGGGCGGTGGGCA
AGCTGAATGTGTTTGTTCGATCGCGAGATGGAGGAGGAAGGTCGGAATAGTGGGGGGCAA
GCGGTGATAGGAACGGTGACGATTTTCTCAGAGGCGGCAGTCTAGGCGCTCCCACAGCTG
GCGCTAGGACTGGGCAGCAGAGAAATTTTGTGCTGATGGTGAATTGATTGCGATGGCTAC
TTGTGATGAAGAAGGCCGACGCGTATAGAGTATGAAGAAGGAAGTGGGATGAAGGGTAAA
AATATCAACCTTGAAGGCTGAAATCGGGCGTAAACAACAAAGAACCTCAGGCCGGTCAGT
CACCGTCTGCGCAGTGGAAGCTACAGGCACCTAATGTTTCGTGAAGTCAGGTTGGCGGGG
TCCAATTCATAGGCGG
>UN00008
CCTCCTAGAAGGCTTCCGCTCCATCCCGCTCTTCAAAACTCTTTTTTTTATTTTATTCGT
TTCATTCCCTTCCCTCCCCCCCCTTCTATTTCATCTACTTTTCTCGCCTCTCCTTTTCCC
CTCTCTATCTCCTCTACCCATCCCGACATACTCCCCTTACTAGGCCAGACCACTTTCAGA
GCAACACCCCCAACTCGCTCTGTCATTCGTCGCTTCTTTTACGGCACCGGCGGCCCCCCA
GCTGGATCTCTTGTGGTGTCTTGGACCTAGCGGCTGCTCCGAGTCCATAACATCGCCACT
GCAGAACCACTCCGTCTCACCCTGCGCAACGAGTCGCCGGGAAAGGGCAGGCGATAAAAA
AAAAAAAGGAGGCCGCTGGCAAACGCAAACGCAATTCATAGGGTACCGGAAAAAAGGGTC
GTTCACGTCAGGGATCGGCCCTTCGTCATCCTGGCTCAAGCCTCCCCGAACTTCAGCTGT
CATTGTCTTGCCTCGTGCTCCATACTCAGCTCGACAGGTCGACCGCCGAGCTCGACACCA
TGGCTTTCCCACCACAATATAGAGACGCCGCGCCGCCTCTCCCGAGCATCATTGCCCCTC
CTCCAGGCGACCGGTTCCGATCACACGCGAGTCATCACGAATTGCCTTTTGGTCGGAGTC
CTGCCATGTCAATACCAGGAATCGGGACCCCCAGCGACGTTCCTCCTCCTCTACCTCCTC
CTCGATACTTGCCTGGGGCTGAACAACCTGCTCCTCCCGAAGAGATGGGTATCAAGCGCG
AGTATACTACACATGGTTCCTTTGCCAGTGGTTATGGAAGCATGAACTCGTCATATCACG
ATGAACACCCCAACTACCAGCGAAGGGACATTAGTGACCGAGACGAAGGCTATGCTAGTT
ACTCATCAACTGACAGGTATGGGATTTGCGATACCACCGGCGGCTGGCCCTACCCATGGG
CTTCCAGGATTTTGCCGCCGACTTACCATTGAGGGACCTCAACTAACACTGACATGAACA
GGTCCCGCGAGTCCGTCCCTCTAAGCTTCGGTCGCCTCCACGACCACTTTCAATTCCGAT
CCCCTGCAGATATTTACGGCGACAGCCTCAAGAAGAAGCTTGGCCCAATCAGACTTTCGG
AAAGGTCACCACCACGATCACTCCTCAGTGCCTCAGCCAACGAGCCCTTCTCCCGAAGGC
CCTCAGCTGAAGGTCGACTACCCCCAGCACTCAGCCTGCCCGTTCAGCTCCCCATTCACA
CCCGCAACATCCTGGGCTCCCCAGCAAGGCTGACTGAGACGCCAATTCACACTGCCATCT
CTCCACGAAGCACTCCCTTCGCCTACGGAGATCGGTCACCTAACGATAGCTCCGATATCG
ACCGCTCCCCTAGAACACGAACTAAGAGGAACAACAGTGATGATGCTACATCAACACAGT
CGAGTTACGATTTCAATGGGGAAGATATGGAGATGGAAGATGGACAGTCACTCAAGAGGC
TTCATATCGATGATGCCTACATGCCGGGTGGCCAGAAGCGGAGGGCAGCCAGTCCTAACG
ACCCCAACGACCACCTTCTCGCCATGACGGCTGACTTCTCGCGTCGGCGTGACCTCAGCT
CTCGTGGCTCCCCTACACGCCTTGCATCTCTGGCGCGAGGAGCTACCATGCCCTCAGTGT
CGACATCTCGATCCAACTCTTATATCTCGACAATGTCGATTCCCACAACGAGCATCACTA
CTGCCAATTCTTATGGTCGACGCTCACCTGTAGGATTGTCACCTGGTGGCATTTCCCCCA
CCTCGTGCAACTCACCTTACACGGCGCCCGTCTCCCTCAACCCCAGCCCTCGAACCTCCA
TCTCGGGTCGCGGCTCGGTCCACTCTAGGACCGTCTCGGGAGCCAGCACACGAAAGATCA
CTGAAGTACAAAAGCCTGGCGGATCTAAGATGCAAGGTTTCTTCATGTGCGAGTGCTGCC
CCAAGAAGCCTAAGCGATTCGAGACGCTCGAGGAACTCAAGTAAGTCAGATTTAATTACG
ACATCAGCCATCTTACGTGAAGTTGTGTCAGATGATGGTTTTACACGATTGTATGTGGAA
CATGGTGCTGACAAAAAATTAGCGCCCACGAAGCTGAGAAGCAATACGAATGCAGCTTTT
GCGGCAATCGCTTCAAGAACAAGAACGAGGCCGAGCGCCACCAAAACTCGCTTCATGTGC
GTCGACATTCGTGGTCATGCTCTGCACTCTCTGGATACGACCGGGCCTTCCACGACTCAA
CCAACCGGCCTGGAGAAGCTGACACCTGTGGCTACTGCGGCGACGAATTCCCGCGGTCTG
GACGCGGGCCTGGCCAAGGAGTGCTCAGCGGTGGTAATGCGCCTCGACACGCCACAGAGG
CGGATTGGGACGAGCGGATCAAGCACCTGCAAGAGGTGCACAAGTTTAGGGAGTGCAACT
CGTCCAAGAAGTTTTACCGTGCGGACCACTTCAGACAGCATCTCAAGCACAGCCACGCAG
GCACGAGCGGCAAGTGGACCAACATGCTTGAGAACGCCTGTATGATGGACGAGGACCCAA
CCCCCCGGTAAATACCACGAGACATGGAACGATGGACCTTTACTCAAGACCCAGGTTCGG
CCGCGCACACGACAAAAGGGGCACTGGAGTTGAATGAGAGAGAGGTCGGCCGCCATATGA
CGACAAGTCTGGGGTGGTATTGGTATTGGATGTTGGAAATTCAAGATGAGTGGAGGATGG
GGCTGATGAAGGCGGGGTACAAAGCGAGCCGTCGTCGCCGGGACATGTCAGTCAGTGGGT
CAGAACAGGACAGGGACTACTAAACGGACCAAAACGCGGCCGACGATTCAAAGACCGATG
ATACAGATCGACAATCATCCCTCCCAGACGGCGTCTTGAAAAGGTTTGGGACGACGACAA
GACAAGACAAGACGCGCGCGCACAGTTGCACAACTATCCATCATCCATCCACCTACGGAA
TGCGCGGCCACCTAAGCTGGCCCATGTTTAGCGAACGAGTTAAACGACAAATTGTGGAGA
AGAAACTGTTTCGCGTTGACGGACTGTCGCAGGATGCAGATGCGGCAGACCCCAAGACGA
ATCAGCGAGAGGCTAGGCGACGGGCGCTGATCTCCCGAGTCGAATCGGGGTATTCCGCGC
GCAGCGAACGTGCACAGGGCGTTGTTGACCATACCCAACTGCTGGGGTCTGTGGAGGGCT
GAACCGACCGGCCATTGTGGCAGTGCTGCCGAGAGGGAGGGATAGGAAATGATGCTGCCG
TGGATCATGGACCGCCCTTTCCTTTCGCACCGACAAGCAAAGCGATGCGGCATTTGGACC
ATGGCTCGACTCTACTCAACCTTGGCTTGACAGCTAGGCGTTCCTAGCGGAGACGTCTGC
ATCACAACCACATGGCGTCTTTGGGCTGAGTCTCGAATGGCCAAAGGTTCGCCCGGTCTG
ACAGCCTCAGTTGCATCTGGCGAGATGAGTTTTGACGATGGAACAGCACCACTGTGGATG
GCAGATGGCGAGACGGTGGCCTCTGGTGGCCTCTGGCCATGCATCGGTGGAGGCGCTACT
TGCTGACTGGGCTGAAGATCCCTGCTGGCAGCCTGAGCAAGGTTGAGCTACCTGGACGAC
TGCCGGTGCTATCTACAGTCCAGTCCAGCTCAGCACACGAAAGAAGGTTATGACGAAAGG
AACCGGGCGTTATTGACATGATCTGGATTTACACTACAGTTTATTATTGGGGTTGTCGCT
CAAAAGTGTACAACTCGCAAGACCAAGCAAGAGAGGAGGAAATGGGCTTTACTTCGTATA
CATATTAGCTGACACAGCTTGATGCTGATGTCGCATGCATCATCTCATGGGTAACGGCAC
AAAAAGGTTCTATCATGGTAACGGACACGGACACGGAAACGGCATTGGGACGGATGGCAC
TTTGATTTCATGTTATGTTTGGGTTCCTGGGCAATCGATACACAGCAGCAGAGCGGATGA
GAAGATCTAGTGAGGCAGTAAGTGCGAAGAGATACAATGTTAGTAGCTGATGAACAACAA
GAATAAAAAATGTGAAAGCAAACCAAGCTCGCTTCCTCCCTTCCTCCCGTCCGTGTCCTT
CCCGTGTCCTGTCCTATTCTGTCCCAGGTACCCGGTTACCCTTGCGATGTAACGATCCAT
GGTGAAACGCAGGGCTCTCAAGGCAGATGGGTTTGTGCAGAGAGGCGTTGCAGGGTCTCT
AATTGTTGAGGACGGCAAAATGCCATGATGATGGTGATTAATCTGCGATGCATGCACCCA
TGGTTTCAGCCTAGATGAGGCAGAGATTCAACGGTTCCTTGGCAAGGCTGTTTAAACAAG
CAGTTAAGTTCATGATGGGGGGGTCCTGAGCGGAATTACGGATACAACCAAGCTGCGAGT
TGAAGACACCAGCTGCCTCTTTGGGAAATTCGTGTCCCTTGGCAAAAAGAGGGTGTGCAG
TCGTCATTTCTCATGTTGAGTTTTTTCACTCTCTTCAGCTTGAGCAAAAAGAAGGTGAGT
CCGGAGCTAATGCACTCTTCTTGTTCATGGGCAATAATGGCTCTTGCTCCCCTTTTACGA
AGTTAATTTGGTGAGAATACGGGAGGATCCAACAATGATTTCTTGGCGGAGACGGAGCAG
GGTCCGGGTCACGTGTTTAAAACAATGATGAAGATCGCCCTGTAAGGCTTGGGGGTTCAG
GGACAAGGGTCCTGGCAATGAGGCTGGAGGCCTTTTGAGTTTAAAAATCCAATAGCGTGG
GAGCGGAGAGAGAGAGAGAGAGAGAGAGGCGTCCATTCGGCCTTTGAGCCGCAGCTTGGT
TTTTTTGTTTTTTTTGCCTTCATGGATGGATGGGGGGATGATCCCACGTGGTGAAACCAC
ACCAGAGACCCGAATTCTCTCCCTCGCAGCATGCAGGGAGCCAGTCCCCGTCTGCCAGGA
CGCGGGAAGGGATGGGGGGATGAATGGGGAGCAAGGCATTTTTGGCCCCCAGGGATCCCC
CGAGGTGTCGTGTGTGTGTATGCGTGTATGCGTGTGCATGTGTTTCGAAAACATCCCGTC
AACGTTCGGGGGAGGAGCCAATTCCCTTGCAGAGAGAGACAGACCATATTCCCTGTTCAA
TTCACATCCGTCCTTGTCGAGCGGCATGTGTAAGACGTTGCACAGCATAGAGACATCGCC
ATCCTCGTCGATGCCACGGGCACCCGAAGCCAAGCGCAGCCAAGCGGCAGAACCAGAAAC
CGACGACATTGGATGAGAGTGAGTAAAAAAGAACTTCTTATCCCGAGGGGTCTCATCAAA
ATTCGGTAGTGAGACGTTTGATGGAAGTGGCGGGCTGTGCCTGGAATGTAAAAAACCTAA
CCTAGACGAATGGGAAATTGTCTTGCATTGTTTTTTTTTTCTTGTCAACTCCCAATATTA
CCCTCCCATGACGAGGTCGTATCCGCCCTGAAGAGCCTCAGAGTAAAAAAAAAGGCACCC
GCATTGCAATGAAAGAAAGAAGGAGAAAGGCGGAGTGGGGGGTCTTGGTTTAGCAAAGAA
CCGGTCAGAAGATGGCGGTTCCTGGTTGAGACAAATGGAAAAACAAAGAAGAATTTTCTT
CCTCTCTCAAGTTGTGCAAATGCTGCCATCGTAGAACCCATGATGCACACATTTTGTCCA
TCATTCATCACAGTCTCGACCGGCTTACAAGACACGCCCTCTCATGAAAGCGGAGCAGGC
CGAGGATTTTCTCGCAGACGTCACCCAGCGGTCTTTGCTTTCCCATGGATTCTTCTCGCG
AGGAAGAGCTTCCGCAACGTCCGGGCCGACCCCCCCGGCGATCAAGGAAGGTTCCAGGGG
CTCCGAGCAGGGAACAGAAGAGAAGGGAACAGCAGACGGAGCGGCCACGTAGGTACAGTA
CCGTAGCATTGAACGGGGACGACGGAGAAAAGAAATCAATGGATCTCTTTCATCTCGATC
CATGGATCCGTCCCGTCCGTCCAAGATGCTCCGGCCGGCCGCTGCCTGTGGAGGCAAGGC
AAGGCAAGGCAAAAAGGCAAGCATAACAATGCCCCCTCCCGCCGAAACAGCCCACATTTG
CTCCATAATGTTCCAAATGCAAGGTCTCACTGCCGGCGAAGCGAATGAACTGCTTGTTCA
TCTGCCGAGATGGAAAGCAATAAGGGGGAAATAACGGCTCATGAGTGTCGGACGGTGAGT
CCAGTTTTCGGATAATCGAGGCATGAGAAGCTCTCTCGTTCCGGGTTGTTAGCGCCGAAA
GTCTCCCGGGGCAATCAGAGAGTTCGGTCTCTTGTTCCGTCAACAGGCGACCTGGCGGAC
CCTGCCGACGATGATGTAGATCTCGGCCGACTCAACGTGAAAAAGGCATGAAACTGGGAG
CGCCACAGCCTTGGATAGTAAAGACCTCTTTCTGCCTTTGTAGGGGCTCCTGGTTCGACA
ACAGCGTCATCATCAAAAGGGAGCGTCGTTAACAAAGCCCTCAATCTCGCTGGATATCCA
ATCCCATTGCAATGCGCAGCCCGTAAGAGCCAAAGAGAAAAATTTTCTTCCCTTAATCGC
TGTTTCGGAAGCCGCCCTGGCCAGAACACGATCAATCAATCAATCAATCGTCGTTCCCTG
GCAGGTTTGAAAGTGAGCAAGACAAACAAAGGGCAAGGGAAAAAATTACCCACTATTTTT
CATCTTCCAAGCGTCAAGCCAGCTAGCCAGTCCAGACAATCGTCTAGCTGGTTGGCTCCA
TTAGCTCAGATCATCAATCTCAGTCAGCATCGCCGATTCCGAAGGTAACGATGCGTTGGC
AGAAAACCCCAAGCACCAAGAGAAAAAAAGAGCTCCATACCAATACGGCCCGCCTTAGCA
TGACGTTTCAAACCTTGCAATCAATGGGGATGGGATGAGATATGGGGAGGGGGGACCCAT
CCAAGGCGGAAACGGGCGAGACGAGCTCCCGAAGGGGGCTAAAAAATCTTGTAAAGGGGG
GAGACCCGAAGTTTGGGGGTGGCCAAATAGCTAAAATTGAGTGTGAAAGACTTTTCTCAG
CGTGCGTGCTATCGTGAACCAGGGATTACACGCCGGCGTCCCCAGTTGGTAAAGTTGTGT
GCTCTGTGTTGTCGAGTGAAAAGTTTTTGGAAGAGCTAGGCACACCAGGGGTGCTCATGC
ATGATAGGTAGCATTGAAACTGTCTCTGGTGAATTGAGTTATCGTCTCACTCCATCTCGG
CCTTGGTGGCATCATGCCCATCGACGAGCACGTTTCGGGTGCTGGTGGTGCTGGTGGTGC
TGGTGTTAGTTGGCTTCAGTAATGGATTCATCATGGCCCCATCCCATCGGTGATGCGAAA
CAAGATTGATGGCTCAGAGTGCTCGCCGGACATCGGAGCACTGAATGAATGACTGACTTG
ACTGCTCTCACACCAATAGAGCTGTTGGCGCCAAAGTCAACCAAGTCTGGGGAACGGAGC
TGAGATGGAGCTCTCATGGAGCATGACCCGTCAGGCTTTTGCTAGCGCCCTCGTCGTTTT
GCCTCAATCTGGAGACGCATTGCGAAACTCGCTCTCTCTCTCAAAGTTTATTGTTGGTTG
GTTAGCTTAGTCACACCCTCACTCACCTACCAAAGGCGCTAGGTAGGTAGGGGTCGATGA
CTGTTTTGTTTGCTCAGGACCGGACCAGAAGTCTTTGACAAATGCTGCCAACCATGTCAT
CACGCCCCCGTAAAGGGCCCGTGAAAATTGTAAACAAATGCCGAGTCACTGTAGTTAATT
AATCATCCCAGTCTATTGTTTGGTAGAACTCGGGAAATCCTTGGACAGACGCCCATCAAG
CAAGTGCCGGCGACTCTCTGCAAAAGCCCCGAGAAAAGCAATTCTGTCCACTAGCCCATC
ACCACTAACACTGTCCATCAGGAGGGTGACACCGAGAAGAGCTGGGGGACAGAGATGGAG
AATTGTGGAGAAGACTGGGCTGGCTTCGGCCTCTGCCGCCTGGTACCTGTGCATGCTCTG
TGTATGGATCTGTCTGTCTGTCAAAACAGGGATGGATAGAGGGACGCGTGTGTGGAGGGA
GAAAAATCCGTTCTTTGGCTATAGTATGCTATGCTATGCTGTGCTGTGCAGTCTTCCGCA
GTTCCTGTGAATGGCCAGTAACCCCTTGGTCAAAAGTGCAGCAACCCTCCCAATATGACA
ACCATCGACCGGCTCGTGTGCCTGGTCGGTCCTGTACGCCTGACCCAAAATGTCCCCATC
CGTTGTTGCATCCCGGCCGCTCTCTGGCGGGTAGCAGACGCCGTCGTGTCCCAGTATCAT
GATAACCTCCCGTGGATCCCAAGTGCTCCCATAATCCATGCGATGTCAACTCCGCCCTTT
ATTTGGTACAAGGCGCCCGTCATGGCTCCCGTATCCCGTGAACCCATGGACAATAAAGCC
GCCCAGATGATCCCGCCCAAAGCAGGTCGAGATAGAGAAAAGTGTTGGGTCGATGTAAAA
ACAAACTTTTTTTGATGCAGTGCTCCGGTGTAATGCCCTTCTTTGGTACAAACAAATTCT
TGAGATAAGAAAAAAAAAAAAATGCGTGAGGTGTTGGTTGTAGTATTCGTGTGTTTATGC
AGTTGTAGTTGTTGGAGTGAGTTGCGTGGTCTTTAATTCAAAAGCAGCGAGAGTCGTGTG
AGTGTAGTGTCGTGTATGCGTGATGTGTTGTCTAGTATGATCGCCTTCGCTGCATCCTCA
CTTGCTCAAATGAAACAGCGTATGCTCGGAGTTCTTTCCTCGCTTTGTCAGACAGTTGAG
TTGACTCGCCCGTTGTCGAGGTGCTCTGCATGGAGCAGAGGCTGCTGTGAGAGCTCGAGG
GGGTGAGGGATCGGACGTTGGCGGTAGACTGCTCGGTGCCGTAGGGCTTGCAGTTTGGTT
GGCTCATGTGTCGAGCGCCATAGGGCTTCGCGTTGGAGAAGTCGTAGGCGGGAGACAGGT
AGAAGCCTGAGCTTGAGGTCTTCGATGTCCAAGGGTAGGAAGGAGGAGCGAAGCCAGGTG
AGCTGGCTTGCGAGGAGGTTGTCGAGGTCTTCTCGAAGTCGGCCAGTCTGCAGGATTCGG
AGCAGTAGGCGTCGGACGAAGATTGGACCTGCTTGTCGCAAGCGAGGCAGAAGGAGTGAG
ACCAGGAGTCGAAGTCCATGGTTTCGGTGTTGTGCGGTGTGTGTGTGAGTGGTGGTAGAG
TTGAGGGTGGTGTGCCCAGAAAGATAGCTCGAGACGTAGATGAGTGTCTAGCGTCTCAAT
TTGTAGTCTTGTCTCTTGGTAAAGCCAGCCGATAGAGTGTAGTCAGTCGGATGGGTTCGA
GGATGAGTCGAAGTGTCGAGTTGAGTTGGGGGACGAGTCAAGGATTACAAGCGAGTAAGG
GTAGATAGAGATGAAGAGTGATGGCAGTGTCAGATCCAGTCAGGCCAGCAGCTCAAATGA
AAGAAGTAGAAGCAATTGGAGAGATTGCGGGTGAGAGTCGAGATGATGATAGCGGAGAAG
GAGAGAAGAGGTTCGAGGGGGACTCCAACATATGTACTATTCTGCTCTCCCGGGCTGTGC
CTGGTGGATGATCACCTCAGTTGCACGACAAAGCCTGGCACTAGAGGTACATTGCCTAAG
AAAATGTGGAGGAGGGTACAGGCACACACCATTGCTCCGCTCAAACCAGCATAGCTCCTC
ATTATCCCCACCCAAATGCCCTGCAGCAGATGCTAGCGCAGGCAGGGATCCAATTGGTGA
AGTACGTACCCCCACTCCTCGAGAGTCCACTTCAACTCACGCCCTGCCTGACGCCGTCTT
CACGCCCACGCCCTCTCTGGATGGCTCACTCATGGACGCCCGCCGGGCGTGGGTGGGCGA
GCCAGAGGACGAGGAGGGGTGTGTCATGCCGACGCCTGGGTGTCTCGACCCTGATGGGGG
AGTGTGCCACGGGCGTGAGAGCAATGACGAGGAGTGCGGGCCTGAAGGTGCAAGACTCCA
GCGAAGGAAGAGCTCTGCTGTCGCTATCGTAGCCCAGTATTAGCAGCGGCACACAGCACA
ACGCAACGCCAGAAGTCCCCCCAGCAGAGGTGCACAACCAACTCTTGCCCATCCAAAGAC
AAGCCTGACAAAGGACCCAAGACATTCAGACACCAGACACTGGCGTGTGATTTTCTTGGA
GACATGGCTGGCTGGCTGTGCCCTGTCTGTCCTGCCTAGCCTAGCAGAAGCTACGGATAC
TACGAGATTGCAATGAGTGCAGAAAAATTTTCCCATCTTTTGCTCTGTGCTCAGTCCACG
TCCACGACAGCTATCGCCCATGTTGAGCTTCGATGAGGTGACTCAGGCGGGTGCGAACGG
GACTTGAGGGTCCCGCCGCGAGGGCATCAGCCGAGATTCTTGGCTGGGGCCTGGGCTGAT
TGAGCACCACAGCGACATCGGTGGGATGATATTTCGCCTCCTCGCCGTGCAATTCTGCAC
GGTTCTGCCCGCTGGCCGCCGGAGTGCCCAGTGTCCCCCCGCTGCCCAGAGGTTGCTCTG
CTCCAGAGTGGTGTCCAAGCTGCCTCCGTCAACCCCGTGCCTCCGCTCTCCGTGGTGTGA
GGCCGGCTCGCCGATGGCCTGCTTTGTCCGTGTCCCATCGCAAACTCTTCTCCCTCATGG
GATTCTCTTGCCGGCATTCTACTCTGCCGTTTGACCCAGTGACCACACACCTGACTGGTC
AATGGGTGTCGTCGAGGGTTTGGTTTCTGAGCCTGGGGGGAGGGGGTTGCCGGCGAACAG
CGACTGGGACGCACGCCCTGGGTCGATTTCTCTCATATTCTGCTCGTCTCTCTGCTGTGA
GAGTTATTGCTGCTGCTGCAGCGTTGCCCAAGCTCTTTTAGCTGTCTGCCTTCTTCACTG
TGCCTCTCGCCTTGCCCATTCGCCAGGCGCTTCTCGCCTCTGTCTTCAGTGCGGCCCAAG
GCCAGCCCAGGAATGGACAATGGAAGGCGTCTACCGCTGATGACTGGTCGCTGGAGGGGG
GCCTGGGAGAGCAGCACAGCAGAGCTGCGGCCGCAGGAATCCCGCATTGGGATTAGTGCG
CCATTCTGGAGGAGTCTAGTCCCTTCCGGGCATGGTCGCTCCTCCTCACCTTCCCACACC
CCTCTCCACCTTTTTGGCCTCTGCTGCTTCAGTTGCTTCTCCACCTGGAGCACGCAAAAT
CCACTTGGACTGTCAACTTGCTGGCTGCCCGCTGCTCTCAGTTACAGGGCCAAGATGCCT
TTGTCACTGTCAGCGACTTACAAGATGATTGTGAATATCATGTGCTGCTATCGCCCCAGA
TCACCCTTTAGCATCCTCATCTCGTCTTGTAGATGACACGAAGAGTTTTCCAACACGTCG
AGCACTTGCTGCACAGAACAGACGAGCCAAGGCAATACGAGAGAGAACCCTTTCAGACAC
GGCATATTTGCTCATCTATTCTGCTTGAGCCATGGGTTCCTCGCTCAATGCGGCAATCCC
ATTCCTGTCTCGACCGGGTCCATGGCCAGACGCAGACATGACGCTGGAGTTCCCCTGCCG
CTGCCGCTCTGCTGCCGTGTCGTTGACCATCAACCTCCTCTCAAGCAGACGCGCAATCGA
CTTGTGAGACGCTCGAAGCGCTCGACGTTGCAGTGACGCCATCATTCTAGGTGGACCTCC
CCAGAAGGGTATTCCGAATGGGAACAAGATCAAACCGCCTAGTAAATGCAGTACCACCCT
CTGGTCGGCCACTCTGGAGGCTTCTCCTGTCCTGCGCTAGGTGCATCGCACCATTGGTCG
TTGTCTTGCACCTTAAACCTAACAAGCCAATGCTCTCCCAGCAGCCTCCCACAAAGGTCG
TCTCGCTCGCCAGCCACAATACCTTTGGGAGGCGACCGTTGCACGTCGAGACAACCTGGC
CGGCAAAGGTCAACCTCCAGGGTTGTATCAACCACCATCCTCGCCACCAGATATGGCTTG
ACAAAGATGGATCAGCAATGGGAGATCCCAAGAAAAATTCAGGGACTGGACCCTGAATTT
TTCTGCGGAAATTTGAGAAGCAGGGAAAAAAACTCTATCTAATCGCCACAATCTGCCGCG
AATCGTCCCCTCGAGTTGACACGACGGGATGTTCAATGTCTACCCATGTTTAGGTTGTCA
GGCGGATGGTGTCAAGTTTTTGCAAGCTTGCAGTGGGCGAGTTACGAGTACTGATAACTC
ATGGACTCGTCTTAGCCCAAGATGTGGCAGAGGCGTATCAAGTTGAGACGCGACTACGAT
GTACGCCCTACAGCTATCAAAGAGACCAACCGCCAGGCACTCGGTTCTTACATCTGTATG
TCTATGATGTCTATGGCCTGCTGCACCGCGTCCTTCGTGTGCTCAAGAGCGTGTGAACAA
CCCGGCCTGTCACCTTGCTCTTGTGTCAGTTTGACTATCAATAGTCTCGAGCCCTCGACG
CTACGACACTACCAGTCTGTGCATCCTACGGATACCCCAGGTTCGCCAGGATTGCGTGGT
CGAGGGGGAGATTGACAGTGATCCTCTATCATGATCACCAGCTAGCAAGCACGCAGAGCC
ATGTGGTGCTTGCTTCCATGGTCGTCGCCAAGTTGGCCATTCCATTTTCGATATTACCTG
CTTCTGGAGGCGGGGATGACAAGGGACAGACAGCGAATCACAATTGTTCTCGCTGTCTAC
CCCATCCAACCGCGTCCCGTCTTGATACAGCCACCTGACCACTTATTCCAACCTCCTCCT
CGACAACCTGGGACGCTGTAGGAGACCCTTTTCGGTCCTCCTAATTGTATCTCTAACATT
AGCTTGACGACAGGCGGGTATGGGAATAAGGCGCCTGCTGGGGCGTATCTTTGCTGCGCC
GTTTCTACCCCAGGAACAAGAGGAGGCGTCTATCAAGTCAATATGATGCATCACGCTACG
GCACCTTTGACGGGCAGGCGTCTTTTTTCCCCGGATTCGTGTGGAGCTTGCGGGCCTCGA
GGCTCAAGGTCGCAGAAACACAAGGGCCGTTTCTCGACTTGACATGTCGCTCGTCGACGC
CGTTGTTGTAACTGGATGCGACTCAGAGTCATGCTCTCCCAGGTGACAGCAGTCCACGAG
TAACACCATTCGACGCCTGAACACGACGTGTAAGATTACTGCCGACCACATCAAGACAAT
ACTGTAAGACGCCATCTGGAACGCAACTCACGCAGCATATGGTCTTACAGTTGCAGCGAG
GTGTATCGAGAAGAGGGGCAGCCGGCTCAATTGCCAAACGGCAGACAATGGGCTGCTCTG
ATTCGCCAATCATGTGCTTGTCGCCGGCTTAGGCGGCTGTTACAACGGGTTTCACCTGGG
CCGTTCTCGACGTCAAAACGTGGGAGAACAGATTCCTATCCGGAGGCACTGCTGCATCTC
CCACGATTCTTCAGCGAATGGTTGGCTGCCCGCGTTGATGAGGGGTCAATTATCAACAAT
CATGACAGACTGGGTGCATCAACAGGAGACGCGGCAAGCTTCCGAGAGCACTCGAGTCTC
GCCCACCCACAACACCACAACGCTGATCCTACAATGCGTCGTCGGCGTACTGGTGATCGC
AATGTGACGATAGAAGCTAAAGAACCGATCGTCAACTATATGTCAAACTAAAGCCGAGAC
GCCGCTGACATGAAGCCAACACGCAACGGCCGAGGTGCCCTGGTGCTACTATAGATTGCG
CCCCCCACTCGATCAATTCGTTTAATGGATGACCCCCAAATGTGCTGCAACATCAACGCC
CGCAGCAGCTCCAGCAAAAGATACGACGGATAACGCTACCCAGGAGATAACTCGGGCGGC
CGAAAGACAAGACGATATTCCCCCACGGTTCGCAGTCAGCTCAGCAGGCTTGCCAGATTT
GTCCATCGTCAGCCGTCAATAGCACAACGCCTTGTCGGACAAGGCGACGAAAGAGGAAGT
GGTGGCATGAGAGCTGGCAGCTGTTTGGTCCACGATCCGGTACCAGCCGCCGTGACGTGA
ACTCTATTACAGTGGGCTTGAGCCTAGAACGGTGGGCTTGGCTGAATTGAGACTTCGATT
CTGACCGGTGTGCTAGGTGCAAACCGCTTAGACCGAGCAGTCTTTGTCTTTGACGAGGCC
TTGCTGCTCTTGTTGGCTGGATCTGCACAATGGCATCAAAAGCCACAGCGAAGATTAGAA
CGCCATGCAGGGGGCCGAGGCTGCTCGATGCACTGGCCACGCGGGAACCAGGGAGCTCCC
TCGTCGGCTAGCCCTAGGACATGAACCCTCGAGGGTTTCATTCCTTTCTTGTCATTCAGG
AGTTCGTTCGTTTGCGTACTCGTTCGCAGAGCAGCGGGGACCATTAGCAGAATTTGCTAC
GGGAATAGCAAGTCGGTATGAACCACGGGCAAGTGCCCTGTCAATCTCATATCGCCGACA
ATCATGTCGATTGCATCACCTGTGCGCGCGTGCATGTAAGCGAGCGAGCAACTGGGGATG
AACCAAGATGAGCGAGCTCGCCTCGGCAGCTGGCATTCAGCAACTCAATTCGCTCAAGCC
GGCAGGTGAATGATCCCAAACGAGATGAAGACGCAAGCCGTCAGAGCAGATTTTTTCCTT
GTTGGGTGTCGTGGCGCTTCAACCATGGATGCCAAAGCGAAGGTTGTTCAGCTACAGACT
GCTCGTATTTCTTTCAGAATTTTCTCTGCAAGCCGGCCGGCCTGTCCGATGAAGCAAGCA
CCTGAAGAGTCACATTGGACACTCACCAACCCAACATGGACACTATGTTAGGCGCATCAC
CTGGAACAAGACGAACCATCGCTGCCAGGGGTGTTCGAGCTGCCGCAGGACAGGACATGG
GAAAGGGATGCGGGGCCCAATCTGGTGGGCTGTGACTTGAGTGAGAAACACTGGTGGTCT
GGTGGACTCTTGATGGTGGGCTTATCGATCACCTCACCCTCCAACCAACCCGGCCAAGCC
CTCTAGGAGGGGGCTCGTGGACTTGGACCAAGCCCCTATTCGTGACGACGCCCGTGCGGC
AGCCCAGTGGCGGCTCTGAGGTGAAGATGAGCAAAGGCCCAGACAGGCCTCGAGGAACGC
CATACAGGGACTCGCGAACTGTCCGAGACGCTAGGCACTGACAGAGTAAGGCTGCCATAT
TTAGTCGCGGTGATGATGGCGCTCAGACGCAGAAGCCGCAAAAGAAATATGGCGATGGAA
AAATGCCGATGAAAAAGAAAGGAGCGGCAGATGGTGTTGGATGACGCCTGCATCGCGACA
CACAGACAGACAGTCAGTGCTCATCACATCGACCGCAGATGGAGACAGAGGCTAGCAGTC
AAGGTCGGACGTTAGTGCCAACAGGATTACTATTCTCGACGTCTCAACAAGGCAAAAGAT
GGTCTCTATCCCCGAGATATGTCGGCTTACAGCGGTTGGAGGCGCCTGTCCTGTCTGAGC
GATTGTACAGTAGTGCAGGTGTACTTTGTACCTTGCAGCAGCAGGCGGGCGAACCATCCA
CGAGGCTGGGATGCTCATGCAGGTCAACTTCAAGGTCGAGGTTGAGGATTGCCAAAGAGG
GAGCCGACTCAGCCAGCCGCCGTCAGGAATTGGCTGACAGTCTGACTGAAGAAGAAGAAA
GCATGGCACAGCATGTTCACTAAAGAGGTGTGATGGTGTGGTGACCTTGATGCTGACCTC
TCTGCCTTGTGGCAAGGTGAGCAACTTCATTCGTCGGGCAACCACCATGATCTGACAGAT
TGAGATTGGGGGAGCAAAATTTTCGTTTCTTTTTTCACAACCGCCCTCTCTCAGTGGTGG
CCGCTAAAGAAATCCTCCGTGATGGTGTCCTTGCCTTTGCCTTGGCCTTGCCAGACCTGA
CCTTGCTCAGCGTCTCCACCATCCAAACATCTGATCCTTGGACATTATCGACGGTGCCAA
GAGATATCCCCAGAGTGTTCCTTGACTGGTTAATGGCCTTGGGGCATCAGGCTCGTTGGA
CAAGAGGTCCTTGACAGGAATAGCTCGGCTGCCAAGTTGGGCATGATCGACAATAGCCTA
TTGGTCTATTCCGTCTCAGGTTAGAGGCAACCCAATCTAACGACACGCCCTCTGCATGAC
GCCTTATGGAGACCTTTTCCACTCGCCGACTTCCCCGTCAAGCGTGTCTGCAGCTCTTGT
TTCTTTTTCTCATTGTTAGCTGGAGAGAGGCTTATCCCGAAGTGTAAAGGCGCCGTCAAA
AGCCAAGCTTGATTTTGTTCAGGTTGGCATGAGCGAATCGGCCGACTACGGTGCCAGTGA
CGACATTTTTTTTTTCTTCTTGTCGGCAGTGTTGGCAGTGGAGAAGTCAAGCGACCTGGT
GAATTGTGGATTCTAGGTGGATGAGTAAGGGCTTGAGGCTCAGCCCTCGTGAGGTGATGC
CATCGTGAGATTGGGTTGTGCAATGAGATGGGACTCGCCTCGAGTGGGGACATTCAGGCA
CGAGCTTGCACCATCGTGACGGTCGATGGAGATATTGGTCATTGGGTTGGGAATTGAAAA
TTTGATGCTGGAGTTTCCTTGATATCGCCATCTCTTGTGGTCATGGCCCAATGGTTGACA
CAGGGGTATCGCCATGATGAGAGGGTCATCAGATCAGATTCAAGAGGGTCATGACAATTG
GCTATGGGTCTACAAGACGAGACTTGACTATGTCTGCGATTGATTGACAGACTACCTGTT
TGGATCGACGATGGCATGGGCACGTTTCGAGAGCTGGTGCGTGCCGTTTCGTGCCTTGCA
TCCCTGACAGCGTCACGGACGGACAGACAGCCTTGAGCGAGCGTAGTGTCTTACCTCTCT
GACGCAGCGCATGCATCTCTCACTAGCAGCAAGCAGCAGCAGTACAGTAGCAGCAGCCGC
GTCGCCCCGAGCAAGCCGCCCATGGCTCCCGCCAAGGGCGTGTGCATGGGCTATTGATTG
GTTCACAGGCCGCTTGAAGTGCCGTGTCGTACGAGGATTGGTCGCAGAGTCACGGACGAC
GACACGACTGACGGACGAGCCACGTTTGATGAGCAAAAAGAATTTTCATCGAGCTTCTTT
TCTTGGATTCCCGTTCCTGTTCCCGGTTTTCTGGTAGGCAGGCACCGCTGCTAGCTTCTT
AACACTTCCTCGTGGTTCCGGCTGACTCTGAGTCTGACTGCTGACGGGGGCTGAATGGTT
GAGTCACGAGAATAATCCAGAAGGTCTCAGAGTTCAGCCTCGAAAGGGGTTCCCAAGGTC
AGAGAGAGAGACGGCTGCCTCACGGCAGGCATGCGAAAAACTACGCCAGTCAACCAACCA
ACCAGTCATGTTCATCCGATGTTTGGTAGTCTGGTGTGTTTTATGACCGTCACATTCCTA
ATTGACTGATAACGGTGGTGGCCAAGCTGACACGGGCGACAAGTCCAACCCCTGAGCCGC
AAGATAGAGTAGCATCGGGAGGCAGCATCTCGCTTCAGCGGCAGGCAAGCAAGCAATCAA
GCAAGGCAGAGGCAGACAACGGCAAGGCAAGGTAGGTAGGCAGACAGGTGGGCAGGCAAA
CCAACCAACCCCAACATCATCATCCAGCATCATGAGCATCCATCAGCATCAGCCCCCTTG
TTCCGAATGCGACAGCTTGGGTCGTGCTGCAGTGAGCCGCTCAACCCTGACCTTGCGGGT
TGGATCTGAGCTGATCTACGCCTCTGGAATAAGCGAAATGCGTTGGTCAATTGGATGCTT
CAAGGACAAGAAAGGACAATGGTCTTCTCTAACTTGGACAACAACATGACAAGGTTCTGT
CTACCCCTTGCTCTGGCTCTTCGACACTGACACGTTTTTTCAAAGACATTGAAAGCAGGG
ACCACATGGCGTCCCCAGTATTCAGCAACGTTTTTTTTTTTTTCTTTGCCTCCTCCTTAT
CAAAAATTTTGTCCCTGTCCTTTCGCCTCGCTGGCCTGTTTTGTCCTGGCGCAGCGTTGC
ATCGTGCCATTTCCCACCCGCGGAGGACGGCTGTCTTGCTTAGGCGATCTGACAAGTCAC
AAATGGATGGACTTCCCCCGCATTCTCTGCGGCAGGCTGGGGACAGGCCGGGGCACTCTG
CCAAAGTGCTCGCCTGGTGGTCGGCGAAGAGGAGAGCCACTGAGGACATGGTGCAGAGTG
CATATTGGGGGACCGGGAGGTTTTTCAGGGCCCCCCCATCCCTTCGTGCCACGCTACGTC
CTGATTACTGCAGGTTCTGCGGCAGCCAGCAAGGACGGGAGCCTCTTAGCGGTGCCTAGT
GGTGATATGGTTCTGCCAGCTAAACCTTGGTCCTTCAAGTGAGGGCGGGGGTTATGGATG
CTGAGTTCAGGATTTGACAAACAAAAATCCATTTTCAACAAAGGCAATAATGTAATGTGC
ATACTGCCGCCCACGGGCACAGTCGCCCGGCCGTAATATCCTGATGAGCGGCAAAGATGG
GTCCTTGGGCTCTCGATAGTCGAGCTGCTATGTCTGTGCGGAGGCCAAGGACCGGGGGAA
CTGCAATTGTTTGCTGCAGCTGCACGCTTCTGGGGGAAAAAACAGCTTTTGCCTTACCGT
CGTGGCTTACGAGGATTTACAGATAGGGGGGGGGGTCAGTCACTGATCAAGACCTTGTCG
ATGCCATCATGATCGCTTGCACTCCTGGCCGGGAATGGAGGCAAAAGACAAGACACCCAT
CATCGTCGTCAGGGATCTCGACCCTGTCTGCCACTCTGATCGGTTCGTGTGTGGACTATC
GAGGATGGCTTCGGCCTCGCTACGAGCCCTCGACGGGGGTTCAACTCGAGATGGTGGCTC
TGGCTCATGCCGGGTGCTGGCGGCTCAAAGACGGCATGCGTTGTGCTGCAGCACAGCAGG
CAGGGCAGGGCAGGGCAGGGCATGCCTCTCAGAAGGGGGTGAGGGTCCACGCAAGGTCGT
CATGTGTCACCCGAAGACTCCCGGCGGCTGCGCGGCAGATACCGTGGTGAGATTTACAGG
GGTAGGGATGGTACAAGAGAGTACAGTACGAGCAATTGAGAGTGTTGAGGTATGGTGATG
GGCAGGCAGGGGAGACAACAGCCTGCAAGAAAGAGAGGTAGGGTGAGGTGGTAATGGAAG
CGGGAAGGGCGTCTATTGTTGTTGCTTGTCACGCATGCGCTGGTTGACCTTGACCCAGCT
AGCACGTATGTATCAGTCCGGTTCAGGCCAACAAGACGTCGAGAAGCATCTGGGCGGCGA
CATTCAAGATGGGGCGGGCGGCTCGGGAGGGGGCGTGGCAGGGAGGAGGA
>UN00009
TGTGTATAATGTCGTGTGTGACATTAAAAAAAAAAAAAAAAAAAAGAGATGAAATGTTAA
GACAGGAAAGAAGAGAAATTTTGGTATCGTGAACTCGAGGCAAGGAGTGGCGCGCACAAC
GTCCTTTTTTTCCGAACGAGAAATAATGGCTTCTGTCGTAGCTTTCTTTGCTTTAGAAGA
GATATCGTTGCCAAGTTTTGAGGCGAAATCAATCTGCGAGCTGATACGAATGTAGATAGG
CAGGTGTAATCAATATGCGGCTACAGGCTTGCGACCAAACCGTAGTGATCCGCGGCTCGA
GGAATGCTCCTCTGAGTGTCGGCGTTGGAAGAAGCTCTGCATGAAGGAGCGTGGATTTGA
CTGGTTAAAGTCACCAGTGCGGTTGCGGATGGCACGATGTGAAGGCTTCTTGGCCTGCCA
TCGCTCCTTGATGCAGTCGTCGACAAGGGAGATGAGACCGGTGGCGATAATGACACTAAA
CATGTGGGTTAGCCAGGGGGTTGTCATCGTCTAGGGTCCCAGATTACTTACTCGGCCACG
TCGGTAATGGCGTCAATGATGCTGTTGTCGCTGATCCACATGTAACAGGGGGTCACCCAA
GCACCAGCCATCTCATCGTCGAGAACTTGGTTAGGGCTGCGCATCTCGGGCACGATGTGT
GCGACAGGAGCACCGTGGCCATCTCGCACAAGGTGAAACGACACCACGTTCAGGTTCTTG
TCAATCACACGCTTCCAGGCGTAGGTGTGTCCCCACCACTCAAACTCGTACCGCTTGTTC
GTCCGTCCTCCTCGTCGGGCAATGTCCACGCGGGCGTAGTTGCTGAACTCGAGCTTGATG
CGGTTGGTTGGCACCATGCGTGGCTTGGCCTTAGTTGAGGGCTGCTCCGACGTCGTCGAG
TGATGAGAGCCGGACCATACCGAGGCATTGTCAGCAGAAGCGGCAGACGTGGTAGTGGCG
TTGCCATGCTTAAACATGGACTGTGTTCCAGAGGTGGTGCGGTGGAAGGATGTAGTCATG
GTGCGGACAGCCGAGCTCATGGAGCGTCGCAGGGCTGGGCGTGCAGCAGCCACAGTGCCC
GTAGGAGCTGGAGCATAGGCGCGCTTAGCATTGCAGACTTCGCGACCAGAATCGCGGCAG
TAGCGGCGCAGGGAGAACTCTCGTCGGGCCAGGTCGTGCATACGTAGGTGAAACAGCTGG
ACGGCGAGAGACCGGCGGCCGTGGCCAAAGGGAACAACCGTGTCGACACGGAGGTTCATG
TTGCCGTCCGAAGTGCAGTCATCGTGACGGACAGCGAGCCGATCGAGCGAAGGAAACAGG
CGAGCAAAGTCCTGAGGCGTGGATGGCCGGCAAGGGCGTTCGTTGGAAGTGCCACGATAT
GGAGGCAAAACTGGAGGGATATGGAGAGACTCCGGGTCAGACAGGATAAAGTCCTTGTCC
GCAGGCTCACCCTCCACGTCGTCCTCGTCCTCGTCGTCATCACCGCTCTCTTCATCGTCG
TCCTCATCGTCCTCTTCCTCCTCTTCTTGCTCGTTTGCGTCAAGGTCTGCCTCTCGGCGC
AGGGGTGCCATCTCGGAAAGGACGGAGTCATATGTGGCAATCGAGGACGAGGTGGTGTTG
AAGAGCAGCTCGGCAGCTGCTGGGGCTTTCATGGTTGCTGTAGGCTTCTTGTTGTCGGCC
ACATCAAGGGCCTTAGTATTTGAGCCAGATGCTGAGTGGAAAGATGTGGGAGCGGTTGAT
TGAGAGGCTTCTGAAAAGTACGAGTCGCGAAGGGAGTCTGACTCGGAGGGGGCGGGAGAC
GTGGTAATGACAACCTTTCGTTGCCGCCGTGATGTCGAGTCGGGCGTCATTGCCATGGGT
TATGATACAGTATTGGGCGTTTGTCGAATTCGTAGTAGGTGACAATTGTCGGTCAAGGCG
TTCGTGTAAGTGAGGTTGATGTTGAGCAGTTAGTATTATGCTCTCTTGATGTCGTGGTGT
TGTAGTCAGAGGCTTGCTGGTGCATAACAAGAATGAATCAGCCAGACAATGTTGGATTGG
AATGACAACCTCGGAAGATCCAGGATCAAGATATGGGAGGCTGTCAAAAGATATATATCT
TTAATAAAATAAAGTCGTCTGCCTTGGTCTTCGTAACGAGACGTTGGCGGGTGGGGAGGG
GGGCTTATTTGGCACCGCGAAGCCTGACCTTATACGCAACCAGTGGAGCTCCGGGAGGCC
AGGGGTAAGAAAGGTGCTGAGGATCCCAGCATGGATAGACTCGAGGCCACATCAGGGAAC
CTGGCCGCTCGCTGGCCGGTACAGTAGCGCTTTGGCGGGACGGACCACCTGTCAACCCGC
TCGCGCCACGGCGGGGGGACAAGTGGAAGAAACGCCTCGCCCCAAGCGACTCGGTCGCCT
TCAACGTTCAGCAGCCACCCCCTAGTGCCTCTCCAGCACAGCCAGCGGTTCCAGCACACC
AAGTGGTGGTACAGCAGCCCTGGCATCTCTGTCCTCTGTCGTTGGCTGCAGAGGCCAAGG
GCGAGAGCGAGGGGGGAACCAAGGTGTGCCCCCAAAGCCTGATGAACCGCACTAAACTCA
TGGTGGGCAGACAGTCACATCGCCGTGAAAAACTTGGCCGTTCCGGGGGTGCCAACAACC
ACGGCAGGTGAATCTGATCGCTCCATTCCAACTTTTCACCATCTCGACTCGAGCATGAGC
ATCTCGACTCTCTCAGTCTCAGCACACAACGGCTCTGTGGCGTCGTCCGTGGGGGCTGTT
GAGGGACAAGACTGCCCCGGATGAGATCCCGGAACTGGGACCTGGGTGCCCGCAGAGTCC
ACCGGCTGCTGGTGTCAACCACTAGAGAGACTGCTAAAGTGCGCGTGTGAGGGCGCTGGG
ACGGTGTACCGCACACGGACAGGCCATGGCCAGGGGTGCAATAGCTGTTTGGAGCTCATA
CCGAGCTCATAGTCACACCACAGATGGGCTGTTGTCTCGTCCCGTCGATTCGGGCCCTCT
GGGGTGATGGACGACTATCCCTTCTCAGTTCGGGAGACGGATTGTCGTGCACGCCGATCG
ACGGGATCTCATTCAGTTCCAAGTCGATCCATTGCCGGTAAGCAGCATGAGCTTGATCAT
GAAGGAGTCGCAGCTTGATTCGACGAGGCAAGCTTGTCGAAATTTTTCAGACCTTGTCCC
GGCGCAGCACCAAACGGGGGAGTCGATGTACATTCCTCAGCTGGAGGACCCTTTGTTTCC
CTCCACCAGAATGCTGGAGCCGACTGGATCACGGATGCATGTACAGCATCAATATCGATG
ACTCTATTGCTCCAGAGTCCCCAAACCCCGCCGGTGCGCAGCATCATCACGGCAACAATA
CAGGCCTCTTCCCCCCACGACATCCTGGTGGAATGGGGAAGTTTGATACTGGCCCTTTCC
AGAAGTGACCAGCTCAGAGTTAAAAGTCGACGTGCGCTGGCTCACGGCCCATTCATTACT
CACCATCGGCAGACGAAACAGGCAGTGCGGTCCCCAATCGGTCCAGTCAAGCCCTGGGCG
TTTCAATATCGTGACCTTGGAGGGGATCCCCCGAATGAGAAGTGTCCCCGACCGTTTGGC
AGACGGGATGATGGCATCTGTTCCGGTTGGGTCTGCGGGTGCATTGAAGGTGCGTATTTG
CCTGAGAGTTCATTCAAGATGGAGGCTCGCGCCGAATATCGCCTTGGTCTTGTGGGTTTG
AGTGCAGAGTTTGTGACTGAGCACGAGATTCAATGACTCTGATCAGATCCTGAGATGGAT
GATGCCATGTGCTTGTTACCTGATGTTTGAGCCTCAGATGACGGAGAAAATTCTGCTTGG
GTGCCCGAATTGAAGGCCGGCCTGTCACGTACCTTCCGTCTCATTATGATCTGGCTGATC
AATATGTGGACGAGTGCGATCCTCTCAGTTACGGCAGGTACCTCTCACCTGAATCCGTCG
CAGAAGGAGGGAGGGCCCTCCCTGGAAAGGAAGCTGCGTGACTGCAACTTCCTGCGACAG
CCGGCGCCCCTAAGCGCCCCCGGGCCTCTCCGCTGTCGTTGCATGTTGCACCGAGACCCA
GGGAGCACGTTGCAAGTGCAAGTGCCACCATCCATACCTTCCTCGCCCGAGTCCACCCGC
TGAAGACACTGGATGGATCAGAGATGCAATTCTCACAGGGCAGGAGCCAGCCTGGTCACT
GGTTGTTGGTCGCTGGTCGCCCTCCTTCCCGAGGCACGCCCGTGACTGCCACCCATCCTT
TCATCCTTCCTTCCGAATGTCACTACCGACAGAGTTACCCTATACCATGCCTTAATCCTC
GTTTTTTCCTCCAGGATGACCTGGTCATCTTCCTTTGCCATCCATCAGCTCGTCGAGCTT
CCACCAACCAAGGAGAGAGTCAACCACCCAACCCAGACCCATCGCACACACTCTTTTTCT
TCTTTCCTTTATCCAGAATATCCCTCGGCCCCCGGCGACCCCGGACCTGATGCACTCCGC
AGACGCACGACCGATTGGATCCCACGCCATCTCACCTCTTCGTCCTCACCTTCCTGGGGT
TGCACAGAGCTCAGCAATCCCTGTGCAATTAGAATGGATGCCTTTTGATCGTTGGCTGGC
AAATCTCTTTCCCAAACCGCCTCCCTCTGCCTTCCATCTGCCCAAGCTGTGGCTTGTCGA
TGACCCTAGAACGCGTCAGCCTTCTTACACATGTTGTGTCTGCCCCGTCGCACGGGCACT
AGAGCTCGCTAGCGATGGCTCTGGACACCTACAGAATCGGTGACAAGGCTGCAATGACGA
GTACCTCAAACCAAGCCTCGCTGCGGAGAGGCAAGCCCAACGGTGCCTGGCTGGAGTTGT
GGATAGACCTCACTCCGCCGCCTAACTAACCAGCTAAAGTGCTTCTATTTGGGGAGTTGC
CGTCAGCCCCGCCATGGATCTACCTACCTAGGCTGGGATGCCTCTGCTGGGCCTCAATGT
ACAACCAGACTCCCCACAGTTTTCGACCTCAGCCTTGACAATGACTGCCCTGTCGGGCAC
TGCTAAGCTGGACGGGCAATATGGATTGACTCACGCGGAAGGACAAGACCCATTGCTTCA
GCATCGGCAGGCAAGGCAACAGGGCAAACATGCCAACTCATGGCTGTGTTGTCCCGAGAC
TAGAGACATGACTGTCCGCGAACAGTTCCCATGAAGATCTCCCAACAATCCCATCAACCC
CAAGCTTGGGATCTTACGCCCATTGCGGAAAGAAGCTATAGCTCCATGATTTGTGGTTGC
CTCTGTCGCTCGTTGCTCAATTAGCCGAGCAGCTGGACATTCGCGATCCCATCATTGCAT
CTGTGGCGCCCAGGTAGTTCTGCATCTCGCTCAAACCCGTCGACATGCATCATGCATACG
ACCATGTCTCACAATTTGAGATAGTCGAGGACTCGAAGGTGCCACGAAATCTGCCAGTCC
GGGTCTACGTATGCTCCCGTCCTACAGTGACGGGTCCAACATTGCAGCAACCAGCTTACA
CGATCAAGACGATTGTTCGCCTGGACGGAGCTGCAATGCTCTACCCTGCATTGTCTTCAC
ACCTCCACGCCGGCAGCCCACGCGCTCAACATGCACGTCGAACCGAAGCTCGACGACCAA
AGCCAGCCCATCAAAATGCACATTTGAATGCATGTGTCGGCCTCTAATTCGTCTTGTTCC
AAGCCATCGACCCTCCCCCAGTCCTTCATGTTGTCTTACACGGCCAATTACAAGGTTGAC
GGTTCTTCCGCTGCCGCGTTGCGCCTTTTTTTCCAGAAGCGCAGGCCCCCTGCCTGTCGA
CTGCAATGATTACTGTACAGATCAAATATTGGGGACATTCAAGCTCGCAGGACAGGGTTC
CCAGGAGTTCTCGAGGGGGTCGGCACACTGGGCCGGTGGTGGTGTTCCTGGAGGGAGCCG
GGCTCACCACGGCACTGCGCCTATGCCTGTACCGGTGCCTGGTTGCCTTATGCCCATCCC
ATCCCATTCCATGGCTCTAGACGTTCCGTTGGGACACTGAGAAACTCGGGCGTAACTACC
GCTGCCTTGGGCTCAGTCTCAAGCGGTGCCTGACTATCATCTCAAAGCTACAGTACTGTG
AGGCCGTCACATTGCCCTTTTGGACCAGCTACACGAGTTTGCTGTCCTCGTGTCGCTGCT
ACCACCAACCATGGAGAACCGATGCCACCATCTCAAACAACCACCAATCTTACCCAGCCT
TGACTCTGAAGCTGACCTCATTCTGTCTCAGCGTTTCCCCAATCCTCCATCAACTGAACT
AAAGCTGGCCTTTAGTGTGGTCGATCTGTTTTCTCGCGCATCTCTTACTGCACCTATCCG
AGACCAGCATGTCTGCTTGACGCAATGCTACGCGGGAACTATGTACTCAGCTGCAGCGGC
TTGGTTGAGGAGTTCATGGCATCATCTGGCACCCAAGAGCCAGCTTCCCTGATCATCTCG
AGATGATGGCCGCTCTGTTTGTTCGGAGCATTAGACATGACGCTGTCTGTGTCAGGCCTC
AAAACCCAACCAGAGCTGACGGCAACACGATACTCTCGAGACGGGCCGTCGCGAATACGG
CAACAGGGCCAATCAATGACCAAACGCCTCACTTTGTGCCGTGCCGTCTCTGGTCTCCAC
GCCTTGATCCCTTCTGTGACGGTGCCTTTCAATTAGGCGCGTTCCGGCCCGTCGGGAGAT
AGGTAGGCAAACAGTGATTATCAGGCTCTTGCCACAATGTGCACTCAAAGCCAAGGAAGG
ACAGGCTTTTTGTCTTTTTTTTGCGCCAATGGCTAATGCTTCGAGACCCTCTTGGAGGCA
ATACATGGATCAATTGGGCGCGATCCGAATGGATGGCCGTTGACTTCTGGGACCCTGCGC
CTTTCTCCTACTTCCTTCACCCCACGCGCTTGATGCCTAACTGGCTGATTGCCGAGCGAT
GTCCTTGGAGAGAATTGCCTCGATTCACAGGACGCATTCGATGCCTGCCGCTGCGGACCC
ACGATTCCAGTACTGGTAGCAGTTATCCGGCGATACCCTTTCTCCTGTCTGAGAGATCCG
ATCCGGCGGTCACCAAATGTCTCCTCCCCCTGTTCCCTCTCTGGAAAGGGTGACCTGACT
TCACCCGTCTCATCGTCCCACAGCTCCAGTCACGAGATGCGCTGTGTTTAATGAGTTGGC
TGCTCTACCTGTTTTACGACTCGCCTATGCCTCTCGTCCTTCACCATCTTTTTCACCGTG
TCGTCTCACAAGACGCTTCTAGCACCTCATGAGAGAACCAACCTCACTTGCCTTATTTGG
CATCCCGTCTTTGACCCCATCTGACCCTGATTGGCATGGGGCATGTCTGAATCTTCTGGC
CTGATGCATCGCGACGTCACCCTTTAAACGGTTCGTTGCTTTTTCCCTGGCCGTTGGAGA
TCTCGTCGATCCAGCGACGCGGGACGGGGGCTTGATGCTTGCTGTGCGCTTGACTATCAC
TTTGTAGATCCTAAGCTCCAAAGCCAACATGGATAAAACGTGGCCATAAAGGCTATGCTT
AGGTGGCTCATGCTTACTCTGACTGTGTTTCGGGTGTATTGTGTCTTGAGTTGAGTAGAC
TGTGCGAGTTGAGATACCATGCCTCTCTGTATGAGTCAAGATGACCGTGCAACTGTAAGA
CTCGGAGGGCACGATAACTCGGAGGGCACAATACAAGATAAGACATATCGGTCAATAACG
TAACCTACTGAATCGAACTGCTTTACTACAACTAAATCTCTCTGACTGACTCTCCCTCAT
GCATCGTCACACACACCCATTTCAGCTCGCATCCCCTCATCGGTCAAACAGCTATCCCAC
CACATCAACGCCTCAGGATACGACCCCGGGGCCATGCCCAATCCAAAGCTCCTTCTGTTC
ATCATCATCATCATGGTCATCATCCTCCTGCCCCACAGGTCGTCGTCGTCGTCGTCGTCG
TCGTCGTCGTCGTCGTCGTCGTCCTTGTTATTCCGTCCCCAGCGCCACTAGGACTGGCTG
CTCCAGCCAACCCAGCTTCGGGGCATGACGCGCCAGATCTTGACCTCGCCGCTGCGCAGG
TCGTCGAGCTTGAAGCTCTCAACCTTGACCTTTTTGCTCTCGCGGCCCTGCTCCCAGGCG
CGCACCTTCTTCTTGGTGCCGTCCCACTCGGCCACGATGGCGACATGATCGGGTTTGCCA
ACCTCGGTTGAGTACTTTGCGTGCATGGGACCATGCTTGCCCTGGAAGCGTGCGTTGCGG
ATGGTGAGAACGTCGCCGGGTCGGATCACGTCGTTTTGTTGCGTAGATGCGTTGGCCATA
TTGGAGTAGACGAGGGCGCCGTATGCGCGGGTGCCCACAGGGGGGAGAGCGTCCTTGAAG
GGCTTGAGAAGCTCTAGCACGAGGCCTTGAGGTGTGCCATCTGCAACGACAGTGTCCTTC
TTGGCGGCCACGGCCTCAGAAATAGGACGACCGAATCGTTCGTAGAACTCTTCCATCTGG
TCTTGTCGGAGAGGGCGAGGCGGGGGTTCTTGACGCTGATCGAGCTCAACGTCAGACGGG
TCGTAGGGATCATAACGGATTGTCAAAAAGGTCTGTGAGTAATCTTGGTATAGGATAAAG
ATCTCGCGAGTAATAGTCGTCTTCTGTCCACCGTTGGTTGAGGTAGACTCCTCGCTTTCA
AAGAAGATATCCTTGCGGCCTTGGAGGACAGGCGGCACCTGGTTAGCCTGCTTCCACCAG
CCGCTTTGGATAGCCAGGTCGATGTCGTTAGCGATAAAACCAGACTCCATTGACATTGAT
GGTCGGTGGAGGTCCATGGAGCGTCTGACGCCGGCACCTGCTCTTGATACATCTAGGGAT
GCTCGGCCAGAGGCTCGGCCTGCAGGTATAGATGGCGGAGGAGCTCGTCGTTCAATAGGA
GAAGAAACAGATGGGGATCCAGGGAAGATGGCCTCCTCTTCAATCTTGGGAGTTCGAGGA
GCGTAGGCATGTCCACCAGGGGTACCTGAGTAATTATACGGGTCATACTCTTCCTCATGA
GGAGGAGGCTGAGGAGGAACTATGTGGGTGGGAGGCGGAGGTGGAGGAGCAGCGCGTGGC
ACATCAACAGATCGGCGCTTATTCTCTGGAGGTGGCTGTGAAGGGACCGGCGGAGGGACA
GCCCTGGGGGCTGCGGCGCTCGGGATAGGAGGTGGTACATTAGCGGGAGCTTCAGCGACA
GGAGACTGAAGGGTGTTATCTTCCAGGCTGGAATCGCGAGCGTGGGCCTTCAGGGCATCC
TTGTGAGGGACCGAGGAGGCAATATCTGTGTCGTAATCACCCTCATATTCGGTGACCTCT
TCGTCTCCTTCCTCACCGGCCTGGGGCGGTCTTGATGGGGTTGGCGTCTGAGTATCTTGA
GTTGACTGTCTTCGAAGCGCTCCTGGGGGAGGTGGAGGAGGGGGTCGGCTCTGCGAGGGA
GGAAATGGTACAGATCCAGGGATAGGAGGCGGCGGCCGGCTTAGTCGCTTGTTGGCCGTA
GAACTAGGAGAGGCGGGGCTAAACTCTTCGGGATCATGGGATATAGAGGGAGATCGTGCG
GGTAAAACAGGGGGCTGAACCGGCATCGGCGGCATAGGAGGAGATCGCGCAGTAAGCACA
GGCATTTCCCTCTCGCTCTCTCGGCCGCCGCCAGAAAGCTCATCGCCAGACTCGGAGCCT
TCAGTTTGAGACTTCAGGTCCGAAGGAGGAGGAGGTGGGGGAGGCCGAGCCTCAGACGGC
ACAGGAGGCGGCACCGGTCGGCCTCCAGGAACAGGGGGTGGTCCTGCGGGATCCCGCGGG
GGAATTGTAGGGCCTGAAGGAGGAGCAGGAGTAGTCTCGCCCTCCTCCTCGTCCGTATCA
TCCTCCTTCTGCTCCGCTCGAGGCGGAAAAGATGGCACAGGGGGTGGTGGCGCTCGAGCC
GCTGGTTCAGGCTCCTCTTCAGGGCGAGTCATCTCTTCCGACTTTCTGGGGCCTCCCATT
CCCGGGAGAGCCATCATAGTAGGGATGGGCGGAGCAGCATAAGACACAGGTGATGCTTCC
TCTACGCCCTCATCGATAGATGTTCGCTCTGGCTTGGGGGGTGGTGGTGCCTTCTTCTTC
TTGGGAGGAGGAGCGGGGGCGGGCATGGGCGCACCGAACATGCCGTGGAAACCCATACCG
CCGCTCATCTTGGCCATTCTCGCCCTCAATTCTTCCTTGCGCTTGACCTCGGGATCAACA
TCCTCCTCTTCCTCTTCCTCCTCCTCCTCGTTATCACTCTCTTGCTTCTTTGGCGCCTCA
GGGGGAGGACCAGGATGTACGGGTAAAGTAGGCGGCCGTGAGGCAAGTCGAGACACACCA
TCACTATCGTCGCGCTCCGTCAACTCATCGTTGCCCTCAGTTGTATCACCGGCTCCAGAC
ATATCCGCCTCATTACCATCATGTATGGGTTCCGCGGGTCCCTTAGACGACTTGCGGCGT
GGAGCAGGCGGCATGCGGTTCGGCCGGGGTTCGTCTGTAGATGTCCTGACACCCGAATCC
TCGGTATCTCTGCGCTCAAGAGGAACAGGAGGTTGTTGTGGTGCCTCCTCCGTTTCACCC
ACGGCTTCGGCATGTCCGATACTCTCGCGCTTCTTCTGAGGCTTTTTGGGCTTCTCCTTC
TTGGCAGCAGCATCGGCATGTCGCTGCGCCTGTTCCAACTGCTGCTTTTGTAGAAGAGCA
ATGCGCTCTTTTAGGCTGGTAGGCTTAGGCTGATCCTCATTACCACCCTCCTGACTCTCA
GACGGCACAAGGCCGGCTCTCTCGGCTTGTCCCTGGTTCTCAGCTTCCCTCTCTTTAATT
TCAGGATCCTCATCTCGCCGGTAGACCTTTGCAGTAGGAGTTTGCTGCGGGGGAGGCACG
TAGGCATGCCTGCTCGGAGGAGGGGCAACAAACGGCTTTCTAACAAAGCCCGAGCCGCCG
AGGCCGCTGGGCTTGAACGGCGCGATGGGAGGCGCTGCGGGTTTATTAAAGGCCGCAATG
CGATCCTTGAACGAGCTGCTTTTGGGCTTCTCTGACACGGGAGGCGGACCGGGCTTAGGC
TTGGGAGGAGGAGCCGCGGCAGCTGGAGCTGGAGCTGGAGCTGGCCGAGGACCTGGGGCC
GACTCCAGCGATGCGCCAAAACCTCGGCCAATCAACACCCGCCGCAAATCACTCGCCGCC
TCCAACAAGTCCAACAAGACCAAGTCCAAGCGATCCAGGTCAAGCCCATCCGCATCACAC
TCTCCCACCCTCCCCGTCATCTCAAACACCAGAAATTCTTCTGCCGCTGATGCACCCACC
GGTGCCACCATCAGCGTGAGTGCCGAAGCCAGTATGCCAGGAAGGCTTGCTGATGCTCCT
GTCTTGAACAACCTCCTCCCTCCCAAGATCAAGGCGACCAAGGGCGCCAAGGGTTCATCT
GTGCCGGTTGATGAGGCTGGCCACGATAACGACGACTCCTTCTGGGACCGCAGACGCGAC
GCGCAAAAGTTTGCCAACAGCGTCACAGTCCGTGAGAGCTCGGTCCGTGATGGTGAGGAC
GATGAGCAGGTTGCGACACCCGCCAAGAAGACCAGGAGGACGCGTCAGTCGATCGCGGCC
CCAACAACAACAAGAGCGACCCGATCGGCCAGCAAGAGGCCTCACGATGAGATTGAGAGC
ACCGTGTCTCCAGTTGCATGGCCTTTCCAGCGTGAGAGCAGTTCAGTCGCAGGCTCGAGG
GCTGCCACGCCCACGCTACGCCCACCCAAGAAGCAGAGAACTGGCCTTCGTGTCAAGTCA
TCCCCCGTGAAGAAGCGAGGAGGAACTGCTGCCGGAGTGCCTCGGGCTATGGGAGATGGC
CCAGCAACCAGCGTGGCCGCCAAGGATCAGATATCCGACAACGATGAGGACTGCTCTGCC
TGTGGTGCAGCTGGTGATGTCGTCTGCTGCGACGGATGCCCTCGGTCATTCCACTTTGAG
TGCGTGGGCATGGTACCATCTGAGGACCTCCCCGATGAGTGGTATTGCAACGAGTGCCTG
TTCAAGCGGTATCCTTCGCGTGTGCCTGTCCATAAGGGCGTCTTTGGACCTGCTCTGAAC
AACCTCGAGAAGAGCATTCCTCGCGCCTTTAGCCTCCCCAAGAAGCTGCAAACCCGCTTC
GAAGGGGTCAAGGCTGGTCCTGATGGCGAGTACGAAGAGGTCACGACTGCCAAGACGATC
AAGAGGAAGAATGGCTACGAAGAAGTTCCCGACTTCTTCAGGCAGCGAGACGATGGACAA
CCTGTACTCTGCCACGGCTGCCAGAAGGCCGCGACAGACGTCCGGGCCATCATTCCTTGC
AGCGTCTGCCCGCGTTACTGGCATATTGACTGCCTGGACCCCCCTCTGGCTGTCCCTCCA
GTTCTCAAGAACTGGCGATGCCCTCTCCACGCTGAAGAGACAATTGCCGAGGTCCGCGCG
CTTGCGCCTGCTCATCGGTTCCGCAAGATCAAGGGAGCGGAGACTATCACACCACTCTTC
TCACGAGGCCTCAAGAACAATGGTCAAATTGAAGTGGACTGGGACGATGAGACAGAGTCT
GAAACAGAGTCAAAGCCCGTCAACAATTCTGGCTGGCCAGATCCCGACTCGTTTGGACGG
GCTTACAAGCTGCCGGCCCAAGGTATTGTGCTGGACTTTATTGAACAGTTGCGCCGCCAA
AATGCTGGCTACGGCCCTCGTCAAGACGAGCCTCGATGGCTGTCATACGCCCCTGTGCCC
GTGAAGGACTCGAGCCATCCCGTCAAAGGCTCTGATCTTCAGCGATCGGTGGACGAGATG
CAAGTCGCCTTGACCATGACCAGCCTCAAGGACCACAAGTCGGAGAGCGTTGACCAACTC
ATCTCAGCTCTCTTGGACGCTGCTGACCCTAATGTCCTGGCACTCATGACCAAGACTGAT
GCTGGCAACGTCGCTACTGGTGACCTCACAAACAGTGACAAGCTTAGCCTACGCGTTCTG
CTTGCTCAGATGAATGCTATGGGATCACGTATCAGACACCTTCTCGGTGAACCGGACGCC
ACCACTATGCTTGATCAGGAGCACGAGATACCTAGCATCCTATCTCCCCAAGACTCAGCC
ATCGCCGAGCCACTCGATAAGGTTGCGGTGCCTCCGCCTGTCACTGAACCCACCCCCCCT
TCCACCATTGACCACGCCGAAGGTGCCATGGAACTCGATTAAATCTCTATCGACATGTCC
TGAGAGCGGCTTACAACCCCTCCACCTTCTTCCTACCCACTCTGCCACAGCAGAGTATCA
CGATTCCCAACGATTCTCGACCAAAATTGGCACTCTTGTTTGACTATAGCGTACCCCCCT
TTTCTTCTCTTCACTTTTTTCCTTTTCATAGAAATCTGTGTACGAACTCCAAGCTCTCAC
ACGCATGCGAGCACTCTCACTCTATCAACCCCAACGACCAAACACCCCTTGAAACCCGCT
GACTATGGATCGCTGGAGTTTGGGAGGCTTTTGATATTTCGAAATCATCACGACCACGGC
ATAGAAACGACCTGGGTGCTCTTTTGACAATTTTGTTTTTTTCCACTCTTCCACTTCGCC
CTCGCCCTCTCCCTCCCCGATTCTTCTCTTCCTGTGCCAACTTGCCGTTCAGGTTATTGC
CCATGGTCGTCCCCTCTTCTCTTCCCAGTGCCATCTGATTCGTGGTCTTTCCCCTGCGAC
TCTACTTAAAACCACTATATTATGGACGAAACGAATCTCCTTTTTCTTTCTTTTCACCCG
CCAGCGGGGCGGCAGCGGTCTGATGCACCAGGGAGGGGGTCTAGGTGGGTGGCACAAACA
AGGCCACCCAAAACAGCGCTGCGTTTAATGCTCTTGTTGTATCATAGTTTGGGCGGGGTG
ATTTGGGATGAGATATTTCATCCCATCACTCGCCGGAGAGGGGAAAGATGGGTAGGTGGA
TGGATGGAAGGATGGAAGGGGTGGAATGGTGATGGATATAGCTCCTTTTCGGTATCGAGG
ATAAAAAAAGACACAAGAAGGCGAGCCCAATATCAAACCTAACAATATGACATGCGTGTT
CCTTTTGCTACCGTGACTGTGATGTTGATCCTCTTTAAGATTGTTCTTGGTTATCATGCA
TACATGTGCTGGTTATTTGGCTGACAACGGGAGTCAAGGACCTTAATAATGTTGGCCTCA
AGGACATTGGTATGCACCATACATATGAACAACATCAATTGCAAGGCCGTGAGAAGGTCA
AGGTCGTAAAAGCGCCCCCATCTTCCTATTCTTCCATTTTAATATACAACAATCCTTTCT
TTGCGAGGCATTGCCAGCCAATATCCTTCGCAAAACCCACACCAGCCTTCTTCCTCCTCC
CAAGGCTGAGTGAGCCCAACAAAAAGATTCCTTTCAGTCCATCGACACGCCCAAATCTCA
CTTGTGTGAATTGAGACTTGTAGCAGGCCCTTGAAGGGGGTGCCAAGGTTTCCTTTCTAC
AGAGAATTGAACAAACCCAGAGAGAGCCCATACATAAATCCGTCCGTCGCCGCCTTGAAC
AAGAATCGTCGTCGAGTACCTTAATTTTATTTCTTTCTTTCTTTCTTAAAAAGTGATTTT
CCCCCAGGTTCGTTCAATCGTGGAAATAGAATAGTCCCGCTTCTCCGTCTTTTGTTTGTT
GGCGGCGTCAGACATTCAAGGCCGGCCTGAAGTGCGCTCCCGCAACGCAAAGCAAAGCAA
GAGATAGGAGGCAGGCGTCGAAACAAGAGATCTCGCAACCCAAGGCATCCAAAGTCGCAC
ATGGGACACCCGGTCCATACCGACCATATTTGGTCATCATAGACAACGCGGCCGTCTTTG
CCATGCATGTCTGTATCCGAAGTAAGAACCCCCCTAATACCCCCCAACTCCTGATGGCAT
CATGTGCCGGAACTGGCCTGAAAAGTGAGAAGAAAAGCTCAAAAAGATCCGTCTAAGTTG
CAAACAGCTCCCAGTGACGCCGTTGAAGCACAGCTGATTTGATCATCTGCGGCCGCGTCT
GGGATTACCCTGGTCCTGCTGCATGTAGCCCATGTTGGGCATGCCTCCTCCCATGTTTCC
GTAGCCATAGTTGCCCATTCCCATGTTGAACCCCGGTGGCGCAAATGGGGTCTGCCCGGC
AGGCATCTGAGGCATCTGCGAGACAGGCGGCTGGATTGGGCTGCCATTGGGCATGTTCTG
CTGACGATACTGATCGACAGAGGGGTTGGGACCGTTGAAACCCCCGTAGCCGGCCTGCAT
GGGAGGGAAGTTGTAATTCATGGGTGGTGGGCCACGGTTCATCATCTGCTGGTACTGCAT
CTGCTGGAGGTTGGCAGGCATTGGGCCACTCGGCGCGTTGTACATCATGCCCTGGTTGAA
CTGAGGGAATGCCGAGACACCGCCATCGCCTGCCTCGTTCCTCTGGCCGCCATAAGGCAT
GTCGAAGCCAGGGGGGTTAGCCGGGGCATTCATTGGGTTATAGAACGGCTTGTTGGAGTG
AGCAGACTGAGGATGGTGGCCGTTGGAATTCGCCTGCCTCGAAGCGGGTCGCTGGCGCTG
CTCAGCGTGAGTGCTGGCATCACGGTTGTTAGCAGCGTTTCGAGTCGAGATGCCGACCTC
ATCCATCAAGCGCTTGTATCCCTGGTTGGGCTGGGCCTTGATTCTGACCAGGACAGCCTT
CACGTTGTCAACCACCTGGGTGCGGATCGACTCGTCAAAGAAGGGCGTCGTAAGCACCTT
GAAGATGAGCGTGGCACCGCACTGATGATCCTTGAGAATGGCCTCAAGAACCTGGTCGTT
GGGGGTGAAGAAGAGCGCCTTGAGGATCGCATCTCGAGCATCGGCCTCGGCCTTCTGGTT
GATCACCTTCAGGACAGTGAGATAGGCAACCTTGTGAGTGCAAAGGTGCACAAGATAGGG
GACGAGCTGAGGTGAGAGGACGGTGCGACGTTGAGGGAATGTGCAGGTATCCAGGAACCA
TGTCAGAAGCAGGGCGCCGTTAGCGTTTGTTGCCAGCTGAACACTGTGAAGGGCAATGGC
AGCCGCGAGCATCCTCTGCTGATCCTTGGTAGCATGGTGGCTTTCCAAGCAGGCCCGCAT
AGCACGGGCGCCATACCGACCCTGAGCAATCTCCCACATGCGACTGAGCATCGTCTCAAA
GATGAAGTCGTTGTAGGGAGCGCCGAACTTGAGGCATCCTTGCAGAACATAGTTGCCGTA
CTGATCAAGGAAGAGAGGGATCGTGTAGGGTCGCAGGTGCTCGACAATCATCGTCATCTG
GGCGGGCGTCTTGCACACATCGATGATCTTCTGAGCCGCCCAGGTGCCGTTCTTGTGCAC
GCCAATCTCGGCCATGTGAGGGGCAATCTCGGTCAGCATGGCATCGCGGAGTTGGTCGGA
GCAGTGCTCGAACAGCTTCTGAACCACAGTGTTGCCCAGGTAGTCGGACGAAAGCTCGGC
AATCTCCGGGAGCATGTCGACGGCAATGTTCTCAATCTCAGCCTGAGACAGGCTCTGGTT
GTCAATTCGCTTACGGATATCTCTGAGCTTTGGTGCGTCGTGGACTCTAGTATGAGCAGG
CTCGCGGATCGGGGGAATCTCTTCAACGAACGAGTTGAACTGGATGGCTGACTGAAGGTT
GCGAGAGATCCTGAACCTGTCCTCGTCGGAAGCTCCAAACTGCTTGACAATGTCGAGAAT
GTCCGTAGTCATCTCACGAAGAGCTGGAACCTTGGGAGAGGCGTTTGCTGAGGCAGGGGC
AGGGGCAGTTTCGCCAGCTGGGGTAGCAGAGCTGGTGCCCTGAGTGTTGTCTTGTCCCTT
GGCGAATGGATCAGGGCTGGGAGAAGGGAAAACACCGTCATGACCAGGAGTGTTGGAAGC
AGAGGGTGGCTTGGCAAAGTTGATGCGGATGGGTCCAGCACCTGGGAAAATCTCCTTGCT
GTTCATGCTTGCCTTGGCCGAAATGGCACTCTCAACACGCTCAAAATTGACAAAGCCACA
GTTCTTGTGGGTAAGGACACGGGCAGACAGGATGGGACCGTGGGACTTGAACATTTCGAT
CAGAGTCGAGGTGGTGGTTGAAGTGGGAATGCTACCCAGCCAGAGTGCGCTGGTAGGTCC
TTCAAGGCCCTGCTCGTCAGCGCTGAGAAGGCCAGCATTGCGGCTGTTGGACCTGCCAAG
GTTCATTCCAGCAACGGCCTGAGGGAGGTCCTCGTAATCCTTTTCGTCCTGCAGGCGAAT
CTCGGCGGGCGCAATGGCATTGGGGATGTTGGAACCACTCGACATGTACGTCCTCATAAG
TCGACTGCCGGGAGTATCCAAGACACCAGCGGTGCGGGCACGAGGGCGGGTGGCCGAGGC
CTGGTTGGCAAAGGCCTGGACAGCAAGGTTGTGGTTGTGGATTGCGGCGTTGGTAGCTGC
CAGCTGATCCTGGAGGGCGGCCACATACTGGGGATCCAGGGGCATGTCCGCATCATAGTC
GTCCTCGTCATCGGCATACTTGTCCTTGTTGTTGACCGAGTAGGATCGGAAACGGCTTGC
TTGCTTTGTAAAGTCGAGGTTGGCCAGGTATGGGGTCGCAAGCTGGGCGCGGGGAGGCTG
TGGGGTCTCTGCGAGGCCGAGATAATCCAGGGTCCTCATGTGGACATCAGACTCGCCGCC
GCCTTCCTTAGAGAACTGAGACTGAGCCGGGGAGCTGGGACCGTTGGAGCCCACACTGGC
AATGCTGGCGAGGGTAGAAGCTCGCTCACGCCCAACACCCGCAGGGTTCCAGCTGCTGAA
GATGGAGGGGCCGAACGGGGAGCTGGTGCCGGGAATCGGGGCAAACTGGCTTCTCTGGGG
CATGGATCCGGCTCGCAGACGGGAGAGGAGCGTAGAGCTAGAGTTGGCAGCTGGGTTCTC
CTGGGGGTCTGGGTTGGGAGAGGGGGACTTGAAGGGGCTCTGAGTTGGCGTTGGCCTGCT
GGTCTTTGCAGCCAAGCCAGCAACGCCCAACATGCCGTTGGCCGCGCCCCCGGGAGAGAA
GCGCGAAGGCACCGTGCCAGCACGAGCGCGCCTGGTCTGAGGCATCGAGTCTGGCGTGGG
AAGCTGGGCGAAGTCGGGGAAGCCATCGGTTGGGGATTCGGGAATATTCTCGCGCAGCGG
CGTGGAATTACCGCTTGTGGGAGGACCACCCCAGAGGCTCCCCGGCATGCCCGGTACGCC
CTCTTGAGCCTGAATCTCGCGAGCCCTCTTGGAAAACAGACGGCTGGAACCAGACATTTC
GTGCGACGGAGAACCAGCCCCGGATCGCGAATTGCTCGCCATCTTGCCAGAGGGATTGAG
ACCACCAGACAGACCGAATGGAGAGCGAGAAGGCGGCAGAGGGTCGATGGGGGAGTTGTT
GGCGGAGGGAGAGGTGGAACGGGGTTGACTGGCAGACTGGGAGGCGTAGCCAAGAGTCAA
GTGTTCGGATCTAGAAGTTGACATTATCAATTATCTAGCCGACCTCATGAGACGGTGACA
CGAAGAGGTGTCGGGCCGGATAGTGGATTATTATTCGCAGCGGGGATCGGTTTGACCAGT
GGATCAAATCGTGTAGTCGTATCTAGAGGCGAAAAGGACAGCCCTGGGAAGGAAGTCGTC
TAGTGAACAGTACAGTATTGCAACAGCTTTCTTTCTTCTGACCCCAAGCGATGGACGAAG
GGGTGGATGATGACGTGGAGCGCCGAGGATGATGTACCGTAGGTAGGCGACAGAAACGGG
GGTGTTGGATTTAAGGAGCGCGATGCGAACGAGAAGAGATCCAGGAGCCGTCGGTATTAC
AAAGGATGCTTCGTACGAAGGAGACGAGGACAAGATCGGGGCCGAGAGCAGTCGATGACC
GAGAGTCGTTAGGTCTAATATGGATGTCGAGGGACAGGGCGATCCGGGAAGAGAGCCGAT
CGAGACGATGGACTTTTCTGTGGCCAGACGAGAGCGCTGGAACTTGTGTGAAGGACTGGA
TAGTGGCCGTCCAGCGTCGTCCGAGCCAGCGGCTTGGGGGAGTGATGCAAAAAAGGAAGG
GAATGGGGAAGGGGACTATATGAAGGGGGGAGGGGGGGACAGGAAGAGAGAGTGTGTGAG
AGGGGAGAGGGCACAAACAAAGGGTAGGATCAATATACAGGCCTCATGGAGAAGGACAAA
AAAGGAAGATTTTTTGACGGGGCCTGGAGAAGTAGACGAGGCGCGCGCGATATGGAGAAC
GGGGCAAAATGGGGGGTCCCCCCCGATGTCATCCTTGGAAGT
>UN00010
TGTGTATAATGTCGTGTGTGACATTAAAAAAAAAAAAAAAAAAAAGAGATGAAATGTTAA
GACAGGAAAGAAGAGAAATTTTGGTATCGTGAACTCGAGGCAAGGAGTGGCGCGCACAAC
GTCCTTTTTTTCCGAACGAGAAATAATGGCTTCTGTCGTAGCTTTCTTTGCTTTAGAAGA
GATATCGTTGCCAAGTTTTGAGGCGAAATCAATCTGCGAGCTGATACGAATGTAGATAGG
CAGGTGTAATCAATATGCGGCTACAGGCTTGCGACCAAACCGTAGTGATCCGCGGCTCGA
GGAATGCTCCTCTGAGTGTCGGCGTTGGAAGAAGCTCTGCATGAAGGAGCGTGGATTTGA
CTGGTTAAAGTCACCAGTGCGGTTGCGGATGGCACGATGTGAAGGCTTCTTGGCCTGCCA
TCGCTCCTTGATGCAGTCGTCGACAAGGGAGATGAGACCGGTGGCGATAATGACACTAAA
CATGTGGGTTAGCCAGGGGGTTGTCATCGTCTAGGGTCCCAGATTACTTACTCGGCCACG
TCGGTAATGGCGTCAATGATGCTGTTGTCGCTGATCCACATGTAACAGGGGGTCACCCAA
GCACCAGCCATCTCATCGTCGAGAACTTGGTTAGGGCTGCGCATCTCGGGCACGATGTGT
GCGACAGGAGCACCGTGGCCATCTCGCACAAGGTGAAACGACACCACGTTCAGGTTCTTG
TCAATCACACGCTTCCAGGCGTAGGTGTGTCCCCACCACTCAAACTCGTACCGCTTGTTC
GTCCGTCCTCCTCGTCGGGCAATGTCCACGCGGGCGTAGTTGCTGAACTCGAGCTTGATG
CGGTTGGTTGGCACCATGCGTGGCTTGGCCTTAGTTGAGGGCTGCTCCGACGTCGTCGAG
TGATGAGAGCCGGACCATACCGAGGCATTGTCAGCAGAAGCGGCAGACGTGGTAGTGGCG
TTGCCATGCTTAAACATGGACTGTGTTCCAGAGGTGGTGCGGTGGAAGGATGTAGTCATG
GTGCGGACAGCCGAGCTCATGGAGCGTCGCAGGGCTGGGCGTGCAGCAGCCACAGTGCCC
GTAGGAGCTGGAGCATAGGCGCGCTTAGCATTGCAGACTTCGCGACCAGAATCGCGGCAG
TAGCGGCGCAGGGAGAACTCTCGTCGGGCCAGGTCGTGCATACGTAGGTGAAACAGCTGG
ACGGCGAGAGACCGGCGGCCGTGGCCAAAGGGAACAACCGTGTCGACACGGAGGTTCATG
TTGCCGTCCGAAGTGCAGTCATCGTGACGGACAGCGAGCCGATCGAGCGAAGGAAACAGG
CGAGCAAAGTCCTGAGGCGTGGATGGCCGGCAAGGGCGTTCGTTGGAAGTGCCACGATAT
GGAGGCAAAACTGGAGGGATATGGAGAGACTCCGGGTCAGACAGGATAAAGTCCTTGTCC
GCAGGCTCACCCTCCACGTCGTCCTCGTCCTCGTCGTCATCACCGCTCTCTTCATCGTCG
TCCTCATCGTCCTCTTCCTCCTCTTCTTGCTCGTTTGCGTCAAGGTCTGCCTCTCGGCGC
AGGGGTGCCATCTCGGAAAGGACGGAGTCATATGTGGCAATCGAGGACGAGGTGGTGTTG
AAGAGCAGCTCGGCAGCTGCTGGGGCTTTCATGGTTGCTGTAGGCTTCTTGTTGTCGGCC
ACATCAAGGGCCTTAGTATTTGAGCCAGATGCTGAGTGGAAAGATGTGGGAGCGGTTGAT
TGAGAGGCTTCTGAAAAGTACGAGTCGCGAAGGGAGTCTGACTCGGAGGGGGCGGGAGAC
GTGGTAATGACAACCTTTCGTTGCCGCCGTGATGTCGAGTCGGGCGTCATTGCCATGGGT
TATGATACAGTATTGGGCGTTTGTCGAATTCGTAGTAGGTGACAATTGTCGGTCAAGGCG
TTCGTGTAAGTGAGGTTGATGTTGAGCAGTTAGTATTATGCTCTCTTGATGTCGTGGTGT
TGTAGTCAGAGGCTTGCTGGTGCATAACAAGAATGAATCAGCCAGACAATGTTGGATTGG
AATGACAACCTCGGAAGATCCAGGATCAAGATATGGGAGGCTGTCAAAAGATATATATCT
TTAATAAAATAAAGTCGTCTGCCTTGGTCTTCGTAACGAGACGTTGGCGGGTGGGGAGGG
GGGCTTATTTGGCACCGCGAAGCCTGACCTTATACGCAACCAGTGGAGCTCCGGGAGGCC
AGGGGTAAGAAAGGTGCTGAGGATCCCAGCATGGATAGACTCGAGGCCACATCAGGGAAC
CTGGCCGCTCGCTGGCCGGTACAGTAGCGCTTTGGCGGGACGGACCACCTGTCAACCCGC
TCGCGCCACGGCGGGGGGACAAGTGGAAGAAACGCCTCGCCCCAAGCGACTCGGTCGCCT
TCAACGTTCAGCAGCCACCCCCTAGTGCCTCTCCAGCACAGCCAGCGGTTCCAGCACACC
AAGTGGTGGTACAGCAGCCCTGGCATCTCTGTCCTCTGTCGTTGGCTGCAGAGGCCAAGG
GCGAGAGCGAGGGGGGAACCAAGGTGTGCCCCCAAAGCCTGATGAACCGCACTAAACTCA
TGGTGGGCAGACAGTCACATCGCCGTGAAAAACTTGGCCGTTCCGGGGGTGCCAACAACC
ACGGCAGGTGAATCTGATCGCTCCATTCCAACTTTTCACCATCTCGACTCGAGCATGAGC
ATCTCGACTCTCTCAGTCTCAGCACACAACGGCTCTGTGGCGTCGTCCGTGGGGGCTGTT
GAGGGACAAGACTGCCCCGGATGAGATCCCGGAACTGGGACCTGGGTGCCCGCAGAGTCC
ACCGGCTGCTGGTGTCAACCACTAGAGAGACTGCTAAAGTGCGCGTGTGAGGGCGCTGGG
ACGGTGTACCGCACACGGACAGGCCATGGCCAGGGGTGCAATAGCTGTTTGGAGCTCATA
CCGAGCTCATAGTCACACCACAGATGGGCTGTTGTCTCGTCCCGTCGATTCGGGCCCTCT
GGGGTGATGGACGACTATCCCTTCTCAGTTCGGGAGACGGATTGTCGTGCACGCCGATCG
ACGGGATCTCATTCAGTTCCAAGTCGATCCATTGCCGGTAAGCAGCATGAGCTTGATCAT
GAAGGAGTCGCAGCTTGATTCGACGAGGCAAGCTTGTCGAAATTTTTCAGACCTTGTCCC
GGCGCAGCACCAAACGGGGGAGTCGATGTACATTCCTCAGCTGGAGGACCCTTTGTTTCC
CTCCACCAGAATGCTGGAGCCGACTGGATCACGGATGCATGTACAGCATCAATATCGATG
ACTCTATTGCTCCAGAGTCCCCAAACCCCGCCGGTGCGCAGCATCATCACGGCAACAATA
CAGGCCTCTTCCCCCCACGACATCCTGGTGGAATGGGGAAGTTTGATACTGGCCCTTTCC
AGAAGTGACCAGCTCAGAGTTAAAAGTCGACGTGCGCTGGCTCACGGCCCATTCATTACT
CACCATCGGCAGACGAAACAGGCAGTGCGGTCCCCAATCGGTCCAGTCAAGCCCTGGGCG
TTTCAATATCGTGACCTTGGAGGGGATCCCCCGAATGAGAAGTGTCCCCGACCGTTTGGC
AGACGGGATGATGGCATCTGTTCCGGTTGGGTCTGCGGGTGCATTGAAGGTGCGTATTTG
CCTGAGAGTTCATTCAAGATGGAGGCTCGCGCCGAATATCGCCTTGGTCTTGTGGGTTTG
AGTGCAGAGTTTGTGACTGAGCACGAGATTCAATGACTCTGATCAGATCCTGAGATGGAT
GATGCCATGTGCTTGTTACCTGATGTTTGAGCCTCAGATGACGGAGAAAATTCTGCTTGG
GTGCCCGAATTGAAGGCCGGCCTGTCACGTACCTTCCGTCTCATTATGATCTGGCTGATC
AATATGTGGACGAGTGCGATCCTCTCAGTTACGGCAGGTACCTCTCACCTGAATCCGTCG
CAGAAGGAGGGAGGGCCCTCCCTGGAAAGGAAGCTGCGTGACTGCAACTTCCTGCGACAG
CCGGCGCCCCTAAGCGCCCCCGGGCCTCTCCGCTGTCGTTGCATGTTGCACCGAGACCCA
GGGAGCACGTTGCAAGTGCAAGTGCCACCATCCATACCTTCCTCGCCCGAGTCCACCCGC
TGAAGACACTGGATGGATCAGAGATGCAATTCTCACAGGGCAGGAGCCAGCCTGGTCACT
GGTTGTTGGTCGCTGGTCGCCCTCCTTCCCGAGGCACGCCCGTGACTGCCACCCATCCTT
TCATCCTTCCTTCCGAATGTCACTACCGACAGAGTTACCCTATACCATGCCTTAATCCTC
GTTTTTTCCTCCAGGATGACCTGGTCATCTTCCTTTGCCATCCATCAGCTCGTCGAGCTT
CCACCAACCAAGGAGAGAGTCAACCACCCAACCCAGACCCATCGCACACACTCTTTTTCT
TCTTTCCTTTATCCAGAATATCCCTCGGCCCCCGGCGACCCCGGACCTGATGCACTCCGC
AGACGCACGACCGATTGGATCCCACGCCATCTCACCTCTTCGTCCTCACCTTCCTGGGGT
TGCACAGAGCTCAGCAATCCCTGTGCAATTAGAATGGATGCCTTTTGATCGTTGGCTGGC
AAATCTCTTTCCCAAACCGCCTCCCTCTGCCTTCCATCTGCCCAAGCTGTGGCTTGTCGA
TGACCCTAGAACGCGTCAGCCTTCTTACACATGTTGTGTCTGCCCCGTCGCACGGGCACT
AGAGCTCGCTAGCGATGGCTCTGGACACCTACAGAATCGGTGACAAGGCTGCAATGACGA
GTACCTCAAACCAAGCCTCGCTGCGGAGAGGCAAGCCCAACGGTGCCTGGCTGGAGTTGT
GGATAGACCTCACTCCGCCGCCTAACTAACCAGCTAAAGTGCTTCTATTTGGGGAGTTGC
CGTCAGCCCCGCCATGGATCTACCTACCTAGGCTGGGATGCCTCTGCTGGGCCTCAATGT
ACAACCAGACTCCCCACAGTTTTCGACCTCAGCCTTGACAATGACTGCCCTGTCGGGCAC
TGCTAAGCTGGACGGGCAATATGGATTGACTCACGCGGAAGGACAAGACCCATTGCTTCA
GCATCGGCAGGCAAGGCAACAGGGCAAACATGCCAACTCATGGCTGTGTTGTCCCGAGAC
TAGAGACATGACTGTCCGCGAACAGTTCCCATGAAGATCTCCCAACAATCCCATCAACCC
CAAGCTTGGGATCTTACGCCCATTGCGGAAAGAAGCTATAGCTCCATGATTTGTGGTTGC
CTCTGTCGCTCGTTGCTCAATTAGCCGAGCAGCTGGACATTCGCGATCCCATCATTGCAT
CTGTGGCGCCCAGGTAGTTCTGCATCTCGCTCAAACCCGTCGACATGCATCATGCATACG
ACCATGTCTCACAATTTGAGATAGTCGAGGACTCGAAGGTGCCACGAAATCTGCCAGTCC
GGGTCTACGTATGCTCCCGTCCTACAGTGACGGGTCCAACATTGCAGCAACCAGCTTACA
CGATCAAGACGATTGTTCGCCTGGACGGAGCTGCAATGCTCTACCCTGCATTGTCTTCAC
ACCTCCACGCCGGCAGCCCACGCGCTCAACATGCACGTCGAACCGAAGCTCGACGACCAA
AGCCAGCCCATCAAAATGCACATTTGAATGCATGTGTCGGCCTCTAATTCGTCTTGTTCC
AAGCCATCGACCCTCCCCCAGTCCTTCATGTTGTCTTACACGGCCAATTACAAGGTTGAC
GGTTCTTCCGCTGCCGCGTTGCGCCTTTTTTTCCAGAAGCGCAGGCCCCCTGCCTGTCGA
CTGCAATGATTACTGTACAGATCAAATATTGGGGACATTCAAGCTCGCAGGACAGGGTTC
CCAGGAGTTCTCGAGGGGGTCGGCACACTGGGCCGGTGGTGGTGTTCCTGGAGGGAGCCG
GGCTCACCACGGCACTGCGCCTATGCCTGTACCGGTGCCTGGTTGCCTTATGCCCATCCC
ATCCCATTCCATGGCTCTAGACGTTCCGTTGGGACACTGAGAAACTCGGGCGTAACTACC
GCTGCCTTGGGCTCAGTCTCAAGCGGTGCCTGACTATCATCTCAAAGCTACAGTACTGTG
AGGCCGTCACATTGCCCTTTTGGACCAGCTACACGAGTTTGCTGTCCTCGTGTCGCTGCT
ACCACCAACCATGGAGAACCGATGCCACCATCTCAAACAACCACCAATCTTACCCAGCCT
TGACTCTGAAGCTGACCTCATTCTGTCTCAGCGTTTCCCCAATCCTCCATCAACTGAACT
AAAGCTGGCCTTTAGTGTGGTCGATCTGTTTTCTCGCGCATCTCTTACTGCACCTATCCG
AGACCAGCATGTCTGCTTGACGCAATGCTACGCGGGAACTATGTACTCAGCTGCAGCGGC
TTGGTTGAGGAGTTCATGGCATCATCTGGCACCCAAGAGCCAGCTTCCCTGATCATCTCG
AGATGATGGCCGCTCTGTTTGTTCGGAGCATTAGACATGACGCTGTCTGTGTCAGGCCTC
AAAACCCAACCAGAGCTGACGGCAACACGATACTCTCGAGACGGGCCGTCGCGAATACGG
CAACAGGGCCAATCAATGACCAAACGCCTCACTTTGTGCCGTGCCGTCTCTGGTCTCCAC
GCCTTGATCCCTTCTGTGACGGTGCCTTTCAATTAGGCGCGTTCCGGCCCGTCGGGAGAT
AGGTAGGCAAACAGTGATTATCAGGCTCTTGCCACAATGTGCACTCAAAGCCAAGGAAGG
ACAGGCTTTTTGTCTTTTTTTTGCGCCAATGGCTAATGCTTCGAGACCCTCTTGGAGGCA
ATACATGGATCAATTGGGCGCGATCCGAATGGATGGCCGTTGACTTCTGGGACCCTGCGC
CTTTCTCCTACTTCCTTCACCCCACGCGCTTGATGCCTAACTGGCTGATTGCCGAGCGAT
GTCCTTGGAGAGAATTGCCTCGATTCACAGGACGCATTCGATGCCTGCCGCTGCGGACCC
ACGATTCCAGTACTGGTAGCAGTTATCCGGCGATACCCTTTCTCCTGTCTGAGAGATCCG
ATCCGGCGGTCACCAAATGTCTCCTCCCCCTGTTCCCTCTCTGGAAAGGGTGACCTGACT
TCACCCGTCTCATCGTCCCACAGCTCCAGTCACGAGATGCGCTGTGTTTAATGAGTTGGC
TGCTCTACCTGTTTTACGACTCGCCTATGCCTCTCGTCCTTCACCATCTTTTTCACCGTG
TCGTCTCACAAGACGCTTCTAGCACCTCATGAGAGAACCAACCTCACTTGCCTTATTTGG
CATCCCGTCTTTGACCCCATCTGACCCTGATTGGCATGGGGCATGTCTGAATCTTCTGGC
CTGATGCATCGCGACGTCACCCTTTAAACGGTTCGTTGCTTTTTCCCTGGCCGTTGGAGA
TCTCGTCGATCCAGCGACGCGGGACGGGGGCTTGATGCTTGCTGTGCGCTTGACTATCAC
TTTGTAGATCCTAAGCTCCAAAGCCAACATGGATAAAACGTGGCCATAAAGGCTATGCTT
AGGTGGCTCATGCTTACTCTGACTGTGTTTCGGGTGTATTGTGTCTTGAGTTGAGTAGAC
TGTGCGAGTTGAGATACCATGCCTCTCTGTATGAGTCAAGATGACCGTGCAACTGTAAGA
CTCGGAGGGCACGATAACTCGGAGGGCACAATACAAGATAAGACATATCGGTCAATAACG
TAACCTACTGAATCGAACTGCTTTACTACAACTAAATCTCTCTGACTGACTCTCCCTCAT
GCATCGTCACACACACCCATTTCAGCTCGCATCCCCTCATCGGTCAAACAGCTATCCCAC
CACATCAACGCCTCAGGATACGACCCCGGGGCCATGCCCAATCCAAAGCTCCTTCTGTTC
ATCATCATCATCATGGTCATCATCCTCCTGCCCCACAGGTCGTCGTCGTCGTCGTCGTCG
TCGTCGTCGTCGTCGTCGTCCTTGTTATTCCGTCCCCAGCGCCACTAGGACTGGCTGCTC
CAGCCAACCCAGCTTCGGGGCATGACGCGCCAGATCTTGACCTCGCCGCTGCGCAGGTCG
TCGAGCTTGAAGCTCTCAACCTTGACCTTTTTGCTCTCGCGGCCCTGCTCCCAGGCGCGC
ACCTTCTTCTTGGTGCCGTCCCACTCGGCCACGATGGCGACATGATCGGGTTTGCCAACC
TCGGTTGAGTACTTTGCGTGCATGGGACCATGCTTGCCCTGGAAGCGTGCGTTGCGGATG
GTGAGAACGTCGCCGGGTCGGATCACGTCGTTTTGTTGCGTAGATGCGTTGGCCATATTG
GAGTAGACGAGGGCGCCGTATGCGCGGGTGCCCACAGGGGGGAGAGCGTCCTTGAAGGGC
TTGAGAAGCTCTAGCACGAGGCCTTGAGGTGTGCCATCTGCAACGACAGTGTCCTTCTTG
GCGGCCACGGCCTCAGAAATAGGACGACCGAATCGTTCGTAGAACTCTTCCATCTGGTCT
TGTCGGAGAGGGCGAGGCGGGGGTTCTTGACGCTGATCGAGCTCAACGTCAGACGGGTCG
TAGGGATCATAACGGATTGTCAAAAAGGTCTGTGAGTAATCTTGGTATAGGATAAAGATC
TCGCGAGTAATAGTCGTCTTCTGTCCACCGTTGGTTGAGGTAGACTCCTCGCTTTCAAAG
AAGATATCCTTGCGGCCTTGGAGGACAGGCGGCACCTGGTTAGCCTGCTTCCACCAGCCG
CTTTGGATAGCCAGGTCGATGTCGTTAGCGATAAAACCAGACTCCATTGACATTGATGGT
CGGTGGAGGTCCATGGAGCGTCTGACGCCGGCACCTGCTCTTGATACATCTAGGGATGCT
CGGCCAGAGGCTCGGCCTGCAGGTATAGATGGCGGAGGAGCTCGTCGTTCAATAGGAGAA
GAAACAGATGGGGATCCAGGGAAGATGGCCTCCTCTTCAATCTTGGGAGTTCGAGGAGCG
TAGGCATGTCCACCAGGGGTACCTGAGTAATTATACGGGTCATACTCTTCCTCATGAGGA
GGAGGCTGAGGAGGAACTATGTGGGTGGGAGGCGGAGGTGGAGGAGCAGCGCGTGGCACA
TCAACAGATCGGCGCTTATTCTCTGGAGGTGGCTGTGAAGGGACCGGCGGAGGGACAGCC
CTGGGGGCTGCGGCGCTCGGGATAGGAGGTGGTACATTAGCGGGAGCTTCAGCGACAGGA
GACTGAAGGGTGTTATCTTCCAGGCTGGAATCGCGAGCGTGGGCCTTCAGGGCATCCTTG
TGAGGGACCGAGGAGGCAATATCTGTGTCGTAATCACCCTCATATTCGGTGACCTCTTCG
TCTCCTTCCTCACCGGCCTGGGGCGGTCTTGATGGGGTTGGCGTCTGAGTATCTTGAGTT
GACTGTCTTCGAAGCGCTCCTGGGGGAGGTGGAGGAGGGGGTCGGCTCTGCGAGGGAGGA
AATGGTACAGATCCAGGGATAGGAGGCGGCGGCCGGCTTAGTCGCTTGTTGGCCGTAGAA
CTAGGAGAGGCGGGGCTAAACTCTTCGGGATCATGGGATATAGAGGGAGATCGTGCGGGT
AAAACAGGGGGCTGAACCGGCATCGGCGGCATAGGAGGAGATCGCGCAGTAAGCACAGGC
ATTTCCCTCTCGCTCTCTCGGCCGCCGCCAGAAAGCTCATCGCCAGACTCGGAGCCTTCA
GTTTGAGACTTCAGGTCCGAAGGAGGAGGAGGTGGGGGAGGCCGAGCCTCAGACGGCACA
GGAGGCGGCACCGGTCGGCCTCCAGGAACAGGGGGTGGTCCTGCGGGATCCCGCGGGGGA
ATTGTAGGGCCTGAAGGAGGAGCAGGAGTAGTCTCGCCCTCCTCCTCGTCCGTATCATCC
TCCTTCTGCTCCGCTCGAGGCGGAAAAGATGGCACAGGGGGTGGTGGCGCTCGAGCCGCT
GGTTCAGGCTCCTCTTCAGGGCGAGTCATCTCTTCCGACTTTCTGGGGCCTCCCATTCCC
GGGAGAGCCATCATAGTAGGGATGGGCGGAGCAGCATAAGACACAGGTGATGCTTCCTCT
ACGCCCTCATCGATAGATGTTCGCTCTGGCTTGGGGGGTGGTGGTGCCTTCTTCTTCTTG
GGAGGAGGAGCGGGGGCGGGCATGGGCGCACCGAACATGCCGTGGAAACCCATACCGCCG
CTCATCTTGGCCATTCTCGCCCTCAATTCTTCCTTGCGCTTGACCTCGGGATCAACATCC
TCCTCTTCCTCTTCCTCCTCCTCCTCGTTATCACTCTCTTGCTTCTTTGGCGCCTCAGGG
GGAGGACCAGGATGTACGGGTAAAGTAGGCGGCCGTGAGGCAAGTCGAGACACACCATCA
CTATCGTCGCGCTCCGTCAACTCATCGTTGCCCTCAGTTGTATCACCGGCTCCAGACATA
TCCGCCTCATTACCATCATGTATGGGTTCCGCGGGTCCCTTAGACGACTTGCGGCGTGGA
GCAGGCGGCATGCGGTTCGGCCGGGGTTCGTCTGTAGATGTCCTGACACCCGAATCCTCG
GTATCTCTGCGCTCAAGAGGAACAGGAGGTTGTTGTGGTGCCTCCTCCGTTTCACCCACG
GCTTCGGCATGTCCGATACTCTCGCGCTTCTTCTGAGGCTTTTTGGGCTTCTCCTTCTTG
GCAGCAGCATCGGCATGTCGCTGCGCCTGTTCCAACTGCTGCTTTTGTAGAAGAGCAATG
CGCTCTTTTAGGCTGGTAGGCTTAGGCTGATCCTCATTACCACCCTCCTGACTCTCAGAC
GGCACAAGGCCGGCTCTCTCGGCTTGTCCCTGGTTCTCAGCTTCCCTCTCTTTAATTTCA
GGATCCTCATCTCGCCGGTAGACCTTTGCAGTAGGAGTTTGCTGCGGGGGAGGCACGTAG
GCATGCCTGCTCGGAGGAGGGGCAACAAACGGCTTTCTAACAAAGCCCGAGCCGCCGAGG
CCGCTGGGCTTGAACGGCGCGATGGGAGGCGCTGCGGGTTTATTAAAGGCCGCAATGCGA
TCCTTGAACGAGCTGCTTTTGGGCTTCTCTGACACGGGAGGCGGACCGGGCTTAGGCTTG
GGAGGAGGAGCCGCGGCAGCTGGAGCTGGAGCTGGAGCTGGCCGAGGACCTGGGGCCGAC
TCCAGCGATGCGCCAAAACCTCGGCCAATCAACACCCGCCGCAAATCACTCGCCGCCTCC
AACAAGTCCAACAAGACCAAGTCCAAGCGATCCAGGTCAAGCCCATCCGCATCACACTCT
CCCACCCTCCCCGTCATCTCAAACACCAGAAATTCTTCTGCCGCTGATGCACCCACCGGT
GCCACCATCAGCGTGAGTGCCGAAGCCAGTATGCCAGGAAGGCTTGCTGATGCTCCTGTC
TTGAACAACCTCCTCCCTCCCAAGATCAAGGCGACCAAGGGCGCCAAGGGTTCATCTGTG
CCGGTTGATGAGGCTGGCCACGATAACGACGACTCCTTCTGGGACCGCAGACGCGACGCG
CAAAAGTTTGCCAACAGCGTCACAGTCCGTGAGAGCTCGGTCCGTGATGGTGAGGACGAT
GAGCAGGTTGCGACACCCGCCAAGAAGACCAGGAGGACGCGTCAGTCGATCGCGGCCCCA
ACAACAACAAGAGCGACCCGATCGGCCAGCAAGAGGCCTCACGATGAGATTGAGAGCACC
GTGTCTCCAGTTGCATGGCCTTTCCAGCGTGAGAGCAGTTCAGTCGCAGGCTCGAGGGCT
GCCACGCCCACGCTACGCCCACCCAAGAAGCAGAGAACTGGCCTTCGTGTCAAGTCATCC
CCCGTGAAGAAGCGAGGAGGAACTGCTGCCGGAGTGCCTCGGGCTATGGGAGATGGCCCA
GCAACCAGCGTGGCCGCCAAGGATCAGATATCCGACAACGATGAGGACTGCTCTGCCTGT
GGTGCAGCTGGTGATGTCGTCTGCTGCGACGGATGCCCTCGGTCATTCCACTTTGAGTGC
GTGGGCATGGTACCATCTGAGGACCTCCCCGATGAGTGGTATTGCAACGAGTGCCTGTTC
AAGCGGTATCCTTCGCGTGTGCCTGTCCATAAGGGCGTCTTTGGACCTGCTCTGAACAAC
CTCGAGAAGAGCATTCCTCGCGCCTTTAGCCTCCCCAAGAAGCTGCAAACCCGCTTCGAA
GGGGTCAAGGCTGGTCCTGATGGCGAGTACGAAGAGGTCACGACTGCCAAGACGATCAAG
AGGAAGAATGGCTACGAAGAAGTTCCCGACTTCTTCAGGCAGCGAGACGATGGACAACCT
GTACTCTGCCACGGCTGCCAGAAGGCCGCGACAGACGTCCGGGCCATCATTCCTTGCAGC
GTCTGCCCGCGTTACTGGCATATTGACTGCCTGGACCCCCCTCTGGCTGTCCCTCCAGTT
CTCAAGAACTGGCGATGCCCTCTCCACGCTGAAGAGACAATTGCCGAGGTCCGCGCGCTT
GCGCCTGCTCATCGGTTCCGCAAGATCAAGGGAGCGGAGACTATCACACCACTCTTCTCA
CGAGGCCTCAAGAACAATGGTCAAATTGAAGTGGACTGGGACGATGAGACAGAGTCTGAA
ACAGAGTCAAAGCCCGTCAACAATTCTGGCTGGCCAGATCCCGACTCGTTTGGACGGGCT
TACAAGCTGCCGGCCCAAGGTATTGTGCTGGACTTTATTGAACAGTTGCGCCGCCAAAAT
GCTGGCTACGGCCCTCGTCAAGACGAGCCTCGATGGCTGTCATACGCCCCTGTGCCCGTG
AAGGACTCGAGCCATCCCGTCAAAGGCTCTGATCTTCAGCGATCGGTGGACGAGATGCAA
GTCGCCTTGACCATGACCAGCCTCAAGGACCACAAGTCGGAGAGCGTTGACCAACTCATC
TCAGCTCTCTTGGACGCTGCTGACCCTAATGTCCTGGCACTCATGACCAAGACTGATGCT
GGCAACGTCGCTACTGGTGACCTCACAAACAGTGACAAGCTTAGCCTACGCGTTCTGCTT
GCTCAGATGAATGCTATGGGATCACGTATCAGACACCTTCTCGGTGAACCGGACGCCACC
ACTATGCTTGATCAGGAGCACGAGATACCTAGCATCCTATCTCCCCAAGACTCAGCCATC
GCCGAGCCACTCGATAAGGTTGCGGTGCCTCCGCCTGTCACTGAACCCACCCCCCCTTCC
ACCATTGACCACGCCGAAGGTGCCATGGAACTCGATTAAATCTCTATCGACATGTCCTGA
GAGCGGCTTACAACCCCTCCACCTTCTTCCTACCCACTCTGCCACAGCAGAGTATCACGA
TTCCCAACGATTCTCGACCAAAATTGGCACTCTTGTTTGACTATAGCGTACCCCCCTTTT
CTTCTCTTCACTTTTTTCCTTTTCATAGAAATCTGTGTACGAACTCCAAGCTCTCACACG
CATGCGAGCACTCTCACTCTATCAACCCCAACGACCAAACACCCCTTGAAACCCGCTGAC
TATGGATCGCTGGAGTTTGGGAGGCTTTTGATATTTCGAAATCATCACGACCACGGCATA
GAAACGACCTGGGTGCTCTTTTGACAATTTTGTTTTTTTCCACTCTTCCACTTCGCCCTC
GCCCTCTCCCTCCCCGATTCTTCTCTTCCTGTGCCAACTTGCCGTTCAGGTTATTGCCCA
TGGTCGTCCCCTCTTCTCTTCCCAGTGCCATCTGATTCGTGGTCTTTCCCCTGCGACTCT
ACTTAAAACCACTATATTATGGACGAAACGAATCTCCTTTTTCTTTCTTTTCACCCGCCA
GCGGGGCGGCAGCGGTCTGATGCACCAGGGAGGGGGTCTAGGTGGGTGGCACAAACAAGG
CCACCCAAAACAGCGCTGCGTTTAATGCTCTTGTTGTATCATAGTTTGGGCGGGGTGATT
TGGGATGAGATATTTCATCCCATCACTCGCCGGAGAGGGGAAAGATGGGTAGGTGGATGG
ATGGAAGGATGGAAGGGGTGGAATGGTGATGGATATAGCTCCTTTTCGGTATCGAGGATA
AAAAAAGACACAAGAAGGCGAGCCCAATATCAAACCTAACAATATGACATGCGTGTTCCT
TTTGCTACCGTGACTGTGATGTTGATCCTCTTTAAGATTGTTCTTGGTTATCATGCATAC
ATGTGCTGGTTATTTGGCTGACAACGGGAGTCAAGGACCTTAATAATGTTGGCCTCAAGG
ACATTGGTATGCACCATACATATGAACAACATCAATTGCAAGGCCGTGAGAAGGTCAAGG
TCGTAAAAGCGCCCCCATCTTCCTATTCTTCCATTTTAATATACAACAATCCTTTCTTTG
CGAGGCATTGCCAGCCAATATCCTTCGCAAAACCCACACCAGCCTTCTTCCTCCTCCCAA
GGCTGAGTGAGCCCAACAAAAAGATTCCTTTCAGTCCATCGACACGCCCAAATCTCACTT
GTGTGAATTGAGACTTGTAGCAGGCCCTTGAAGGGGGTGCCAAGGTTTCCTTTCTACAGA
GAATTGAACAAACCCAGAGAGAGCCCATACATAAATCCGTCCGTCGCCGCCTTGAACAAG
AATCGTCGTCGAGTACCTTAATTTTATTTCTTTCTTTCTTTCTTAAAAAGTGATTTTCCC
CCAGGTTCGTTCAATCGTGGAAATAGAATAGTCCCGCTTCTCCGTCTTTTGTTTGTTGGC
GGCGTCAGACATTCAAGGCCGGCCTGAAGTGCGCTCCCGCAACGCAAAGCAAAGCAAGAG
ATAGGAGGCAGGCGTCGAAACAAGAGATCTCGCAACCCAAGGCATCCAAAGTCGCACATG
GGACACCCGGTCCATACCGACCATATTTGGTCATCATAGACAACGCGGCCGTCTTTGCCA
TGCATGTCTGTATCCGAAGTAAGAACCCCCCTAATACCCCCCAACTCCTGATGGCATCAT
GTGCCGGAACTGGCCTGAAAAGTGAGAAGAAAAGCTCAAAAAGATCCGTCTAAGTTGCAA
ACAGCTCCCAGTGACGCCGTTGAAGCACAGCTGATTTGATCATCTGCGGCCGCGTCTGGG
ATTACCCTGGTCCTGCTGCATGTAGCCCATGTTGGGCATGCCTCCTCCCATGTTTCCGTA
GCCATAGTTGCCCATTCCCATGTTGAACCCCGGTGGCGCAAATGGGGTCTGCCCGGCAGG
CATCTGAGGCATCTGCGAGACAGGCGGCTGGATTGGGCTGCCATTGGGCATGTTCTGCTG
ACGATACTGATCGACAGAGGGGTTGGGACCGTTGAAACCCCCGTAGCCGGCCTGCATGGG
AGGGAAGTTGTAATTCATGGGTGGTGGGCCACGGTTCATCATCTGCTGGTACTGCATCTG
CTGGAGGTTGGCAGGCATTGGGCCACTCGGCGCGTTGTACATCATGCCCTGGTTGAACTG
AGGGAATGCCGAGACACCGCCATCGCCTGCCTCGTTCCTCTGGCCGCCATAAGGCATGTC
GAAGCCAGGGGGGTTAGCCGGGGCATTCATTGGGTTATAGAACGGCTTGTTGGAGTGAGC
AGACTGAGGATGGTGGCCGTTGGAATTCGCCTGCCTCGAAGCGGGTCGCTGGCGCTGCTC
AGCGTGAGTGCTGGCATCACGGTTGTTAGCAGCGTTTCGAGTCGAGATGCCGACCTCATC
CATCAAGCGCTTGTATCCCTGGTTGGGCTGGGCCTTGATTCTGACCAGGACAGCCTTCAC
GTTGTCAACCACCTGGGTGCGGATCGACTCGTCAAAGAAGGGCGTCGTAAGCACCTTGAA
GATGAGCGTGGCACCGCACTGATGATCCTTGAGAATGGCCTCAAGAACCTGGTCGTTGGG
GGTGAAGAAGAGCGCCTTGAGGATCGCATCTCGAGCATCGGCCTCGGCCTTCTGGTTGAT
CACCTTCAGGACAGTGAGATAGGCAACCTTGTGAGTGCAAAGGTGCACAAGATAGGGGAC
GAGCTGAGGTGAGAGGACGGTGCGACGTTGAGGGAATGTGCAGGTATCCAGGAACCATGT
CAGAAGCAGGGCGCCGTTAGCGTTTGTTGCCAGCTGAACACTGTGAAGGGCAATGGCAGC
CGCGAGCATCCTCTGCTGATCCTTGGTAGCATGGTGGCTTTCCAAGCAGGCCCGCATAGC
ACGGGCGCCATACCGACCCTGAGCAATCTCCCACATGCGACTGAGCATCGTCTCAAAGAT
GAAGTCGTTGTAGGGAGCGCCGAACTTGAGGCATCCTTGCAGAACATAGTTGCCGTACTG
ATCAAGGAAGAGAGGGATCGTGTAGGGTCGCAGGTGCTCGACAATCATCGTCATCTGGGC
GGGCGTCTTGCACACATCGATGATCTTCTGAGCCGCCCAGGTGCCGTTCTTGTGCACGCC
AATCTCGGCCATGTGAGGGGCAATCTCGGTCAGCATGGCATCGCGGAGTTGGTCGGAGCA
GTGCTCGAACAGCTTCTGAACCACAGTGTTGCCCAGGTAGTCGGACGAAAGCTCGGCAAT
CTCCGGGAGCATGTCGACGGCAATGTTCTCAATCTCAGCCTGAGACAGGCTCTGGTTGTC
AATTCGCTTACGGATATCTCTGAGCTTTGGTGCGTCGTGGACTCTAGTATGAGCAGGCTC
GCGGATCGGGGGAATCTCTTCAACGAACGAGTTGAACTGGATGGCTGACTGAAGGTTGCG
AGAGATCCTGAACCTGTCCTCGTCGGAAGCTCCAAACTGCTTGACAATGTCGAGAATGTC
CGTAGTCATCTCACGAAGAGCTGGAACCTTGGGAGAGGCGTTTGCTGAGGCAGGGGCAGG
GGCAGTTTCGCCAGCTGGGGTAGCAGAGCTGGTGCCCTGAGTGTTGTCTTGTCCCTTGGC
GAATGGATCAGGGCTGGGAGAAGGGAAAACACCGTCATGACCAGGAGTGTTGGAAGCAGA
GGGTGGCTTGGCAAAGTTGATGCGGATGGGTCCAGCACCTGGGAAAATCTCCTTGCTGTT
CATGCTTGCCTTGGCCGAAATGGCACTCTCAACACGCTCAAAATTGACAAAGCCACAGTT
CTTGTGGGTAAGGACACGGGCAGACAGGATGGGACCGTGGGACTTGAACATTTCGATCAG
AGTCGAGGTGGTGGTTGAAGTGGGAATGCTACCCAGCCAGAGTGCGCTGGTAGGTCCTTC
AAGGCCCTGCTCGTCAGCGCTGAGAAGGCCAGCATTGCGGCTGTTGGACCTGCCAAGGTT
CATTCCAGCAACGGCCTGAGGGAGGTCCTCGTAATCCTTTTCGTCCTGCAGGCGAATCTC
GGCGGGCGCAATGGCATTGGGGATGTTGGAACCACTCGACATGTACGTCCTCATAAGTCG
ACTGCCGGGAGTATCCAAGACACCAGCGGTGCGGGCACGAGGGCGGGTGGCCGAGGCCTG
GTTGGCAAAGGCCTGGACAGCAAGGTTGTGGTTGTGGATTGCGGCGTTGGTAGCTGCCAG
CTGATCCTGGAGGGCGGCCACATACTGGGGATCCAGGGGCATGTCCGCATCATAGTCGTC
CTCGTCATCGGCATACTTGTCCTTGTTGTTGACCGAGTAGGATCGGAAACGGCTTGCTTG
CTTTGTAAAGTCGAGGTTGGCCAGGTATGGGGTCGCAAGCTGGGCGCGGGGAGGCTGTGG
GGTCTCTGCGAGGCCGAGATAATCCAGGGTCCTCATGTGGACATCAGACTCGCCGCCGCC
TTCCTTAGAGAACTGAGACTGAGCCGGGGAGCTGGGACCGTTGGAGCCCACACTGGCAAT
GCTGGCGAGGGTAGAAGCTCGCTCACGCCCAACACCCGCAGGGTTCCAGCTGCTGAAGAT
GGAGGGGCCGAACGGGGAGCTGGTGCCGGGAATCGGGGCAAACTGGCTTCTCTGGGGCAT
GGATCCGGCTCGCAGACGGGAGAGGAGCGTAGAGCTAGAGTTGGCAGCTGGGTTCTCCTG
GGGGTCTGGGTTGGGAGAGGGGGACTTGAAGGGGCTCTGAGTTGGCGTTGGCCTGCTGGT
CTTTGCAGCCAAGCCAGCAACGCCCAACATGCCGTTGGCCGCGCCCCCGGGAGAGAAGCG
CGAAGGCACCGTGCCAGCACGAGCGCGCCTGGTCTGAGGCATCGAGTCTGGCGTGGGAAG
CTGGGCGAAGTCGGGGAAGCCATCGGTTGGGGATTCGGGAATATTCTCGCGCAGCGGCGT
GGAATTACCGCTTGTGGGAGGACCACCCCAGAGGCTCCCCGGCATGCCCGGTACGCCCTC
TTGAGCCTGAATCTCGCGAGCCCTCTTGGAAAACAGACGGCTGGAACCAGACATTTCGTG
CGACGGAGAACCAGCCCCGGATCGCGAATTGCTCGCCATCTTGCCAGAGGGATTGAGACC
ACCAGACAGACCGAATGGAGAGCGAGAAGGCGGCAGAGGGTCGATGGGGGAGTTGTTGGC
GGAGGGAGAGGTGGAACGGGGTTGACTGGCAGACTGGGAGGCGTAGCCAAGAGTCAAGTG
TTCGGATCTAGAAGTTGACATTATCAATTATCTAGCCGACCTCATGAGACGGTGACACGA
AGAGGTGTCGGGCCGGATAGTGGATTATTATTCGCAGCGGGGATCGGTTTGACCAGTGGA
TCAAATCGTGTAGTCGTATCTAGAGGCGAAAAGGACAGCCCTGGGAAGGAAGTCGTCTAG
TGAACAGTACAGTATTGCAACAGCTTTCTTTCTTCTGACCCCAAGCGATGGACGAAGGGG
TGGATGATGACGTGGAGCGCCGAGGATGATGTACCGTAGGTAGGCGACAGAAACGGGGGT
GTTGGATTTAAGGAGCGCGATGCGAACGAGAAGAGATCCAGGAGCCGTCGGTATTACAAA
GGATGCTTCGTACGAAGGAGACGAGGACAAGATCGGGGCCGAGAGCAGTCGATGACCGAG
AGTCGTTAGGTCTAATATGGATGTCGAGGGACAGGGCGATCCGGGAAGAGAGCCGATCGA
GACGATGGACTTTTCTGTGGCCAGACGAGAGCGCTGGAACTTGTGTGAAGGACTGGATAG
TGGCCGTCCAGCGTCGTCCGAGCCAGCGGCTTGGGGGAGTGATGCAAAAAAGGAAGGGAA
TGGGGAAGGGGACTATATGAAGGGGGGAGGGGGGGACAGGAAGAGAGAGTGTGTGAGAGG
GGAGAGGGCACAAACAAAGGGTAGGATCAATATACAGGCCTCATGGAGAAGGACAAAAAA
GGAAGATTTTTTGACGGGGCCTGGAGAAGTAGACGAGGCGCGCGCGATATGGAGAACGGG
GCAAAATGGGGGGTCCCCCCCGATGTCATCCTTGGAAGT
>UN00011
TGTGTATAATGTCGTGTGTGACATTAAAAAAAAAAAAAAAAAAAAGAGATGAAATGTTAA
GACAGGAAAGAAGAGAAATTTTGGTATCGTGAACTCGAGGCAAGGAGTGGCGCGCACAAC
GTCCTTTTTTTCCGAACGAGAAATAATGGCTTCTGTCGTAGCTTTCTTTGCTTTAGAAGA
GATATCGTTGCCAAGTTTTGAGGCGAAATCAATCTGCGAGCTGATACGAATGTAGATAGG
CAGGTGTAATCAATATGCGGCTACAGGCTTGCGACCAAACCGTAGTGATCCGCGGCTCGA
GGAATGCTCCTCTGAGTGTCGGCGTTGGAAGAAGCTCTGCATGAAGGAGCGTGGATTTGA
CTGGTTAAAGTCACCAGTGCGGTTGCGGATGGCACGATGTGAAGGCTTCTTGGCCTGCCA
TCGCTCCTTGATGCAGTCGTCGACAAGGGAGATGAGACCGGTGGCGATAATGACACTAAA
CATGTGGGTTAGCCAGGGGGTTGTCATCGTCTAGGGTCCCAGATTACTTACTCGGCCACG
TCGGTAATGGCGTCAATGATGCTGTTGTCGCTGATCCACATGTAACAGGGGGTCACCCAA
GCACCAGCCATCTCATCGTCGAGAACTTGGTTAGGGCTGCGCATCTCGGGCACGATGTGT
GCGACAGGAGCACCGTGGCCATCTCGCACAAGGTGAAACGACACCACGTTCAGGTTCTTG
TCAATCACACGCTTCCAGGCGTAGGTGTGTCCCCACCACTCAAACTCGTACCGCTTGTTC
GTCCGTCCTCCTCGTCGGGCAATGTCCACGCGGGCGTAGTTGCTGAACTCGAGCTTGATG
CGGTTGGTTGGCACCATGCGTGGCTTGGCCTTAGTTGAGGGCTGCTCCGACGTCGTCGAG
TGATGAGAGCCGGACCATACCGAGGCATTGTCAGCAGAAGCGGCAGACGTGGTAGTGGCG
TTGCCATGCTTAAACATGGACTGTGTTCCAGAGGTGGTGCGGTGGAAGGATGTAGTCATG
GTGCGGACAGCCGAGCTCATGGAGCGTCGCAGGGCTGGGCGTGCAGCAGCCACAGTGCCC
GTAGGAGCTGGAGCATAGGCGCGCTTAGCATTGCAGACTTCGCGACCAGAATCGCGGCAG
TAGCGGCGCAGGGAGAACTCTCGTCGGGCCAGGTCGTGCATACGTAGGTGAAACAGCTGG
ACGGCGAGAGACCGGCGGCCGTGGCCAAAGGGAACAACCGTGTCGACACGGAGGTTCATG
TTGCCGTCCGAAGTGCAGTCATCGTGACGGACAGCGAGCCGATCGAGCGAAGGAAACAGG
CGAGCAAAGTCCTGAGGCGTGGATGGCCGGCAAGGGCGTTCGTTGGAAGTGCCACGATAT
GGAGGCAAAACTGGAGGGATATGGAGAGACTCCGGGTCAGACAGGATAAAGTCCTTGTCC
GCAGGCTCACCCTCCACGTCGTCCTCGTCCTCGTCGTCATCACCGCTCTCTTCATCGTCG
TCCTCATCGTCCTCTTCCTCCTCTTCTTGCTCGTTTGCGTCAAGGTCTGCCTCTCGGCGC
AGGGGTGCCATCTCGGAAAGGACGGAGTCATATGTGGCAATCGAGGACGAGGTGGTGTTG
AAGAGCAGCTCGGCAGCTGCTGGGGCTTTCATGGTTGCTGTAGGCTTCTTGTTGTCGGCC
ACATCAAGGGCCTTAGTATTTGAGCCAGATGCTGAGTGGAAAGATGTGGGAGCGGTTGAT
TGAGAGGCTTCTGAAAAGTACGAGTCGCGAAGGGAGTCTGACTCGGAGGGGGCGGGAGAC
GTGGTAATGACAACCTTTCGTTGCCGCCGTGATGTCGAGTCGGGCGTCATTGCCATGGGT
TATGATACAGTATTGGGCGTTTGTCGAATTCGTAGTAGGTGACAATTGTCGGTCAAGGCG
TTCGTGTAAGTGAGGTTGATGTTGAGCAGTTAGTATTATGCTCTCTTGATGTCGTGGTGT
TGTAGTCAGAGGCTTGCTGGTGCATAACAAGAATGAATCAGCCAGACAATGTTGGATTGG
AATGACAACCTCGGAAGATCCAGGATCAAGATATGGGAGGCTGTCAAAAGATATATATCT
TTAATAAAATAAAGTCGTCTGCCTTGGTCTTCGTAACGAGACGTTGGCGGGTGGGGAGGG
GGGCTTATTTGGCACCGCGAAGCCTGACCTTATACGCAACCAGTGGAGCTCCGGGAGGCC
AGGGGTAAGAAAGGTGCTGAGGATCCCAGCATGGATAGACTCGAGGCCACATCAGGGAAC
CTGGCCGCTCGCTGGCCGGTACAGTAGCGCTTTGGCGGGACGGACCACCTGTCAACCCGC
TCGCGCCACGGCGGGGGGACAAGTGGAAGAAACGCCTCGCCCCAAGCGACTCGGTCGCCT
TCAACGTTCAGCAGCCACCCCCTAGTGCCTCTCCAGCACAGCCAGCGGTTCCAGCACACC
AAGTGGTGGTACAGCAGCCCTGGCATCTCTGTCCTCTGTCGTTGGCTGCAGAGGCCAAGG
GCGAGAGCGAGGGGGGAACCAAGGTGTGCCCCCAAAGCCTGATGAACCGCACTAAACTCA
TGGTGGGCAGACAGTCACATCGCCGTGAAAAACTTGGCCGTTCCGGGGGTGCCAACAACC
ACGGCAGGTGAATCTGATCGCTCCATTCCAACTTTTCACCATCTCGACTCGAGCATGAGC
ATCTCGACTCTCTCAGTCTCAGCACACAACGGCTCTGTGGCGTCGTCCGTGGGGGCTGTT
GAGGGACAAGACTGCCCCGGATGAGATCCCGGAACTGGGACCTGGGTGCCCGCAGAGTCC
ACCGGCTGCTGGTGTCAACCACTAGAGAGACTGCTAAAGTGCGCGTGTGAGGGCGCTGGG
ACGGTGTACCGCACACGGACAGGCCATGGCCAGGGGTGCAATAGCTGTTTGGAGCTCATA
CCGAGCTCATAGTCACACCACAGATGGGCTGTTGTCTCGTCCCGTCGATTCGGGCCCTCT
GGGGTGATGGACGACTATCCCTTCTCAGTTCGGGAGACGGATTGTCGTGCACGCCGATCG
ACGGGATCTCATTCAGTTCCAAGTCGATCCATTGCCGGTAAGCAGCATGAGCTTGATCAT
GAAGGAGTCGCAGCTTGATTCGACGAGGCAAGCTTGTCGAAATTTTTCAGACCTTGTCCC
GGCGCAGCACCAAACGGGGGAGTCGATGTACATTCCTCAGCTGGAGGACCCTTTGTTTCC
CTCCACCAGAATGCTGGAGCCGACTGGATCACGGATGCATGTACAGCATCAATATCGATG
ACTCTATTGCTCCAGAGTCCCCAAACCCCGCCGGTGCGCAGCATCATCACGGCAACAATA
CAGGCCTCTTCCCCCCACGACATCCTGGTGGAATGGGGAAGTTTGATACTGGCCCTTTCC
AGAAGTGACCAGCTCAGAGTTAAAAGTCGACGTGCGCTGGCTCACGGCCCATTCATTACT
CACCATCGGCAGACGAAACAGGCAGTGCGGTCCCCAATCGGTCCAGTCAAGCCCTGGGCG
TTTCAATATCGTGACCTTGGAGGGGATCCCCCGAATGAGAAGTGTCCCCGACCGTTTGGC
AGACGGGATGATGGCATCTGTTCCGGTTGGGTCTGCGGGTGCATTGAAGGTGCGTATTTG
CCTGAGAGTTCATTCAAGATGGAGGCTCGCGCCGAATATCGCCTTGGTCTTGTGGGTTTG
AGTGCAGAGTTTGTGACTGAGCACGAGATTCAATGACTCTGATCAGATCCTGAGATGGAT
GATGCCATGTGCTTGTTACCTGATGTTTGAGCCTCAGATGACGGAGAAAATTCTGCTTGG
GTGCCCGAATTGAAGGCCGGCCTGTCACGTACCTTCCGTCTCATTATGATCTGGCTGATC
AATATGTGGACGAGTGCGATCCTCTCAGTTACGGCAGGTACCTCTCACCTGAATCCGTCG
CAGAAGGAGGGAGGGCCCTCCCTGGAAAGGAAGCTGCGTGACTGCAACTTCCTGCGACAG
CCGGCGCCCCTAAGCGCCCCCGGGCCTCTCCGCTGTCGTTGCATGTTGCACCGAGACCCA
GGGAGCACGTTGCAAGTGCAAGTGCCACCATCCATACCTTCCTCGCCCGAGTCCACCCGC
TGAAGACACTGGATGGATCAGAGATGCAATTCTCACAGGGCAGGAGCCAGCCTGGTCACT
GGTTGTTGGTCGCTGGTCGCCCTCCTTCCCGAGGCACGCCCGTGACTGCCACCCATCCTT
TCATCCTTCCTTCCGAATGTCACTACCGACAGAGTTACCCTATACCATGCCTTAATCCTC
GTTTTTTCCTCCAGGATGACCTGGTCATCTTCCTTTGCCATCCATCAGCTCGTCGAGCTT
CCACCAACCAAGGAGAGAGTCAACCACCCAACCCAGACCCATCGCACACACTCTTTTTCT
TCTTTCCTTTATCCAGAATATCCCTCGGCCCCCGGCGACCCCGGACCTGATGCACTCCGC
AGACGCACGACCGATTGGATCCCACGCCATCTCACCTCTTCGTCCTCACCTTCCTGGGGT
TGCACAGAGCTCAGCAATCCCTGTGCAATTAGAATGGATGCCTTTTGATCGTTGGCTGGC
AAATCTCTTTCCCAAACCGCCTCCCTCTGCCTTCCATCTGCCCAAGCTGTGGCTTGTCGA
TGACCCTAGAACGCGTCAGCCTTCTTACACATGTTGTGTCTGCCCCGTCGCACGGGCACT
AGAGCTCGCTAGCGATGGCTCTGGACACCTACAGAATCGGTGACAAGGCTGCAATGACGA
GTACCTCAAACCAAGCCTCGCTGCGGAGAGGCAAGCCCAACGGTGCCTGGCTGGAGTTGT
GGATAGACCTCACTCCGCCGCCTAACTAACCAGCTAAAGTGCTTCTATTTGGGGAGTTGC
CGTCAGCCCCGCCATGGATCTACCTACCTAGGCTGGGATGCCTCTGCTGGGCCTCAATGT
ACAACCAGACTCCCCACAGTTTTCGACCTCAGCCTTGACAATGACTGCCCTGTCGGGCAC
TGCTAAGCTGGACGGGCAATATGGATTGACTCACGCGGAAGGACAAGACCCATTGCTTCA
GCATCGGCAGGCAAGGCAACAGGGCAAACATGCCAACTCATGGCTGTGTTGTCCCGAGAC
TAGAGACATGACTGTCCGCGAACAGTTCCCATGAAGATCTCCCAACAATCCCATCAACCC
CAAGCTTGGGATCTTACGCCCATTGCGGAAAGAAGCTATAGCTCCATGATTTGTGGTTGC
CTCTGTCGCTCGTTGCTCAATTAGCCGAGCAGCTGGACATTCGCGATCCCATCATTGCAT
CTGTGGCGCCCAGGTAGTTCTGCATCTCGCTCAAACCCGTCGACATGCATCATGCATACG
ACCATGTCTCACAATTTGAGATAGTCGAGGACTCGAAGGTGCCACGAAATCTGCCAGTCC
GGGTCTACGTATGCTCCCGTCCTACAGTGACGGGTCCAACATTGCAGCAACCAGCTTACA
CGATCAAGACGATTGTTCGCCTGGACGGAGCTGCAATGCTCTACCCTGCATTGTCTTCAC
ACCTCCACGCCGGCAGCCCACGCGCTCAACATGCACGTCGAACCGAAGCTCGACGACCAA
AGCCAGCCCATCAAAATGCACATTTGAATGCATGTGTCGGCCTCTAATTCGTCTTGTTCC
AAGCCATCGACCCTCCCCCAGTCCTTCATGTTGTCTTACACGGCCAATTACAAGGTTGAC
GGTTCTTCCGCTGCCGCGTTGCGCCTTTTTTTCCAGAAGCGCAGGCCCCCTGCCTGTCGA
CTGCAATGATTACTGTACAGATCAAATATTGGGGACATTCAAGCTCGCAGGACAGGGTTC
CCAGGAGTTCTCGAGGGGGTCGGCACACTGGGCCGGTGGTGGTGTTCCTGGAGGGAGCCG
GGCTCACCACGGCACTGCGCCTATGCCTGTACCGGTGCCTGGTTGCCTTATGCCCATCCC
ATCCCATTCCATGGCTCTAGACGTTCCGTTGGGACACTGAGAAACTCGGGCGTAACTACC
GCTGCCTTGGGCTCAGTCTCAAGCGGTGCCTGACTATCATCTCAAAGCTACAGTACTGTG
AGGCCGTCACATTGCCCTTTTGGACCAGCTACACGAGTTTGCTGTCCTCGTGTCGCTGCT
ACCACCAACCATGGAGAACCGATGCCACCATCTCAAACAACCACCAATCTTACCCAGCCT
TGACTCTGAAGCTGACCTCATTCTGTCTCAGCGTTTCCCCAATCCTCCATCAACTGAACT
AAAGCTGGCCTTTAGTGTGGTCGATCTGTTTTCTCGCGCATCTCTTACTGCACCTATCCG
AGACCAGCATGTCTGCTTGACGCAATGCTACGCGGGAACTATGTACTCAGCTGCAGCGGC
TTGGTTGAGGAGTTCATGGCATCATCTGGCACCCAAGAGCCAGCTTCCCTGATCATCTCG
AGATGATGGCCGCTCTGTTTGTTCGGAGCATTAGACATGACGCTGTCTGTGTCAGGCCTC
AAAACCCAACCAGAGCTGACGGCAACACGATACTCTCGAGACGGGCCGTCGCGAATACGG
CAACAGGGCCAATCAATGACCAAACGCCTCACTTTGTGCCGTGCCGTCTCTGGTCTCCAC
GCCTTGATCCCTTCTGTGACGGTGCCTTTCAATTAGGCGCGTTCCGGCCCGTCGGGAGAT
AGGTAGGCAAACAGTGATTATCAGGCTCTTGCCACAATGTGCACTCAAAGCCAAGGAAGG
ACAGGCTTTTTGTCTTTTTTTTGCGCCAATGGCTAATGCTTCGAGACCCTCTTGGAGGCA
ATACATGGATCAATTGGGCGCGATCCGAATGGATGGCCGTTGACTTCTGGGACCCTGCGC
CTTTCTCCTACTTCCTTCACCCCACGCGCTTGATGCCTAACTGGCTGATTGCCGAGCGAT
GTCCTTGGAGAGAATTGCCTCGATTCACAGGACGCATTCGATGCCTGCCGCTGCGGACCC
ACGATTCCAGTACTGGTAGCAGTTATCCGGCGATACCCTTTCTCCTGTCTGAGAGATCCG
ATCCGGCGGTCACCAAATGTCTCCTCCCCCTGTTCCCTCTCTGGAAAGGGTGACCTGACT
TCACCCGTCTCATCGTCCCACAGCTCCAGTCACGAGATGCGCTGTGTTTAATGAGTTGGC
TGCTCTACCTGTTTTACGACTCGCCTATGCCTCTCGTCCTTCACCATCTTTTTCACCGTG
TCGTCTCACAAGACGCTTCTAGCACCTCATGAGAGAACCAACCTCACTTGCCTTATTTGG
CATCCCGTCTTTGACCCCATCTGACCCTGATTGGCATGGGGCATGTCTGAATCTTCTGGC
CTGATGCATCGCGACGTCACCCTTTAAACGGTTCGTTGCTTTTTCCCTGGCCGTTGGAGA
TCTCGTCGATCCAGCGACGCGGGACGGGGGCTTGATGCTTGCTGTGCGCTTGACTATCAC
TTTGTAGATCCTAAGCTCCAAAGCCAACATGGATAAAACGTGGCCATAAAGGCTATGCTT
AGGTGGCTCATGCTTACTCTGACTGTGTTTCGGGTGTATTGTGTCTTGAGTTGAGTAGAC
TGTGCGAGTTGAGATACCATGCCTCTCTGTATGAGTCAAGATGACCGTGCAACTGTAAGA
CTCGGAGGGCACGATAACTCGGAGGGCACAATACAAGATAAGACATATCGGTCAATAACG
TAACCTACTGAATCGAACTGCTTTACTACAACTAAATCTCTCTGACTGACTCTCCCTCAT
GCATCGTCACACACACCCATTTCAGCTCGCATCCCCTCATCGGTCAAACAGCTATCCCAC
CACATCAACGCCTCAGGATACGACCCCGGGGCCATGCCCAATCCAAAGCTCCTTCTGTTC
ATCATCATCATCATGGTCATCATCCTCCTGCCCCACAGGTCGTCGTCGTCGTCGTCGTCG
TCGTCGTCGTCGTCGTCCTTGTTATTCCGTCCCCAGCGCCACTAGGACTGGCTGCTCCAG
CCAACCCAGCTTCGGGGCATGACGCGCCAGATCTTGACCTCGCCGCTGCGCAGGTCGTCG
AGCTTGAAGCTCTCAACCTTGACCTTTTTGCTCTCGCGGCCCTGCTCCCAGGCGCGCACC
TTCTTCTTGGTGCCGTCCCACTCGGCCACGATGGCGACATGATCGGGTTTGCCAACCTCG
GTTGAGTACTTTGCGTGCATGGGACCATGCTTGCCCTGGAAGCGTGCGTTGCGGATGGTG
AGAACGTCGCCGGGTCGGATCACGTCGTTTTGTTGCGTAGATGCGTTGGCCATATTGGAG
TAGACGAGGGCGCCGTATGCGCGGGTGCCCACAGGGGGGAGAGCGTCCTTGAAGGGCTTG
AGAAGCTCTAGCACGAGGCCTTGAGGTGTGCCATCTGCAACGACAGTGTCCTTCTTGGCG
GCCACGGCCTCAGAAATAGGACGACCGAATCGTTCGTAGAACTCTTCCATCTGGTCTTGT
CGGAGAGGGCGAGGCGGGGGTTCTTGACGCTGATCGAGCTCAACGTCAGACGGGTCGTAG
GGATCATAACGGATTGTCAAAAAGGTCTGTGAGTAATCTTGGTATAGGATAAAGATCTCG
CGAGTAATAGTCGTCTTCTGTCCACCGTTGGTTGAGGTAGACTCCTCGCTTTCAAAGAAG
ATATCCTTGCGGCCTTGGAGGACAGGCGGCACCTGGTTAGCCTGCTTCCACCAGCCGCTT
TGGATAGCCAGGTCGATGTCGTTAGCGATAAAACCAGACTCCATTGACATTGATGGTCGG
TGGAGGTCCATGGAGCGTCTGACGCCGGCACCTGCTCTTGATACATCTAGGGATGCTCGG
CCAGAGGCTCGGCCTGCAGGTATAGATGGCGGAGGAGCTCGTCGTTCAATAGGAGAAGAA
ACAGATGGGGATCCAGGGAAGATGGCCTCCTCTTCAATCTTGGGAGTTCGAGGAGCGTAG
GCATGTCCACCAGGGGTACCTGAGTAATTATACGGGTCATACTCTTCCTCATGAGGAGGA
GGCTGAGGAGGAACTATGTGGGTGGGAGGCGGAGGTGGAGGAGCAGCGCGTGGCACATCA
ACAGATCGGCGCTTATTCTCTGGAGGTGGCTGTGAAGGGACCGGCGGAGGGACAGCCCTG
GGGGCTGCGGCGCTCGGGATAGGAGGTGGTACATTAGCGGGAGCTTCAGCGACAGGAGAC
TGAAGGGTGTTATCTTCCAGGCTGGAATCGCGAGCGTGGGCCTTCAGGGCATCCTTGTGA
GGGACCGAGGAGGCAATATCTGTGTCGTAATCACCCTCATATTCGGTGACCTCTTCGTCT
CCTTCCTCACCGGCCTGGGGCGGTCTTGATGGGGTTGGCGTCTGAGTATCTTGAGTTGAC
TGTCTTCGAAGCGCTCCTGGGGGAGGTGGAGGAGGGGGTCGGCTCTGCGAGGGAGGAAAT
GGTACAGATCCAGGGATAGGAGGCGGCGGCCGGCTTAGTCGCTTGTTGGCCGTAGAACTA
GGAGAGGCGGGGCTAAACTCTTCGGGATCATGGGATATAGAGGGAGATCGTGCGGGTAAA
ACAGGGGGCTGAACCGGCATCGGCGGCATAGGAGGAGATCGCGCAGTAAGCACAGGCATT
TCCCTCTCGCTCTCTCGGCCGCCGCCAGAAAGCTCATCGCCAGACTCGGAGCCTTCAGTT
TGAGACTTCAGGTCCGAAGGAGGAGGAGGTGGGGGAGGCCGAGCCTCAGACGGCACAGGA
GGCGGCACCGGTCGGCCTCCAGGAACAGGGGGTGGTCCTGCGGGATCCCGCGGGGGAATT
GTAGGGCCTGAAGGAGGAGCAGGAGTAGTCTCGCCCTCCTCCTCGTCCGTATCATCCTCC
TTCTGCTCCGCTCGAGGCGGAAAAGATGGCACAGGGGGTGGTGGCGCTCGAGCCGCTGGT
TCAGGCTCCTCTTCAGGGCGAGTCATCTCTTCCGACTTTCTGGGGCCTCCCATTCCCGGG
AGAGCCATCATAGTAGGGATGGGCGGAGCAGCATAAGACACAGGTGATGCTTCCTCTACG
CCCTCATCGATAGATGTTCGCTCTGGCTTGGGGGGTGGTGGTGCCTTCTTCTTCTTGGGA
GGAGGAGCGGGGGCGGGCATGGGCGCACCGAACATGCCGTGGAAACCCATACCGCCGCTC
ATCTTGGCCATTCTCGCCCTCAATTCTTCCTTGCGCTTGACCTCGGGATCAACATCCTCC
TCTTCCTCTTCCTCCTCCTCCTCGTTATCACTCTCTTGCTTCTTTGGCGCCTCAGGGGGA
GGACCAGGATGTACGGGTAAAGTAGGCGGCCGTGAGGCAAGTCGAGACACACCATCACTA
TCGTCGCGCTCCGTCAACTCATCGTTGCCCTCAGTTGTATCACCGGCTCCAGACATATCC
GCCTCATTACCATCATGTATGGGTTCCGCGGGTCCCTTAGACGACTTGCGGCGTGGAGCA
GGCGGCATGCGGTTCGGCCGGGGTTCGTCTGTAGATGTCCTGACACCCGAATCCTCGGTA
TCTCTGCGCTCAAGAGGAACAGGAGGTTGTTGTGGTGCCTCCTCCGTTTCACCCACGGCT
TCGGCATGTCCGATACTCTCGCGCTTCTTCTGAGGCTTTTTGGGCTTCTCCTTCTTGGCA
GCAGCATCGGCATGTCGCTGCGCCTGTTCCAACTGCTGCTTTTGTAGAAGAGCAATGCGC
TCTTTTAGGCTGGTAGGCTTAGGCTGATCCTCATTACCACCCTCCTGACTCTCAGACGGC
ACAAGGCCGGCTCTCTCGGCTTGTCCCTGGTTCTCAGCTTCCCTCTCTTTAATTTCAGGA
TCCTCATCTCGCCGGTAGACCTTTGCAGTAGGAGTTTGCTGCGGGGGAGGCACGTAGGCA
TGCCTGCTCGGAGGAGGGGCAACAAACGGCTTTCTAACAAAGCCCGAGCCGCCGAGGCCG
CTGGGCTTGAACGGCGCGATGGGAGGCGCTGCGGGTTTATTAAAGGCCGCAATGCGATCC
TTGAACGAGCTGCTTTTGGGCTTCTCTGACACGGGAGGCGGACCGGGCTTAGGCTTGGGA
GGAGGAGCCGCGGCAGCTGGAGCTGGAGCTGGAGCTGGCCGAGGACCTGGGGCCGACTCC
AGCGATGCGCCAAAACCTCGGCCAATCAACACCCGCCGCAAATCACTCGCCGCCTCCAAC
AAGTCCAACAAGACCAAGTCCAAGCGATCCAGGTCAAGCCCATCCGCATCACACTCTCCC
ACCCTCCCCGTCATCTCAAACACCAGAAATTCTTCTGCCGCTGATGCACCCACCGGTGCC
ACCATCAGCGTGAGTGCCGAAGCCAGTATGCCAGGAAGGCTTGCTGATGCTCCTGTCTTG
AACAACCTCCTCCCTCCCAAGATCAAGGCGACCAAGGGCGCCAAGGGTTCATCTGTGCCG
GTTGATGAGGCTGGCCACGATAACGACGACTCCTTCTGGGACCGCAGACGCGACGCGCAA
AAGTTTGCCAACAGCGTCACAGTCCGTGAGAGCTCGGTCCGTGATGGTGAGGACGATGAG
CAGGTTGCGACACCCGCCAAGAAGACCAGGAGGACGCGTCAGTCGATCGCGGCCCCAACA
ACAACAAGAGCGACCCGATCGGCCAGCAAGAGGCCTCACGATGAGATTGAGAGCACCGTG
TCTCCAGTTGCATGGCCTTTCCAGCGTGAGAGCAGTTCAGTCGCAGGCTCGAGGGCTGCC
ACGCCCACGCTACGCCCACCCAAGAAGCAGAGAACTGGCCTTCGTGTCAAGTCATCCCCC
GTGAAGAAGCGAGGAGGAACTGCTGCCGGAGTGCCTCGGGCTATGGGAGATGGCCCAGCA
ACCAGCGTGGCCGCCAAGGATCAGATATCCGACAACGATGAGGACTGCTCTGCCTGTGGT
GCAGCTGGTGATGTCGTCTGCTGCGACGGATGCCCTCGGTCATTCCACTTTGAGTGCGTG
GGCATGGTACCATCTGAGGACCTCCCCGATGAGTGGTATTGCAACGAGTGCCTGTTCAAG
CGGTATCCTTCGCGTGTGCCTGTCCATAAGGGCGTCTTTGGACCTGCTCTGAACAACCTC
GAGAAGAGCATTCCTCGCGCCTTTAGCCTCCCCAAGAAGCTGCAAACCCGCTTCGAAGGG
GTCAAGGCTGGTCCTGATGGCGAGTACGAAGAGGTCACGACTGCCAAGACGATCAAGAGG
AAGAATGGCTACGAAGAAGTTCCCGACTTCTTCAGGCAGCGAGACGATGGACAACCTGTA
CTCTGCCACGGCTGCCAGAAGGCCGCGACAGACGTCCGGGCCATCATTCCTTGCAGCGTC
TGCCCGCGTTACTGGCATATTGACTGCCTGGACCCCCCTCTGGCTGTCCCTCCAGTTCTC
AAGAACTGGCGATGCCCTCTCCACGCTGAAGAGACAATTGCCGAGGTCCGCGCGCTTGCG
CCTGCTCATCGGTTCCGCAAGATCAAGGGAGCGGAGACTATCACACCACTCTTCTCACGA
GGCCTCAAGAACAATGGTCAAATTGAAGTGGACTGGGACGATGAGACAGAGTCTGAAACA
GAGTCAAAGCCCGTCAACAATTCTGGCTGGCCAGATCCCGACTCGTTTGGACGGGCTTAC
AAGCTGCCGGCCCAAGGTATTGTGCTGGACTTTATTGAACAGTTGCGCCGCCAAAATGCT
GGCTACGGCCCTCGTCAAGACGAGCCTCGATGGCTGTCATACGCCCCTGTGCCCGTGAAG
GACTCGAGCCATCCCGTCAAAGGCTCTGATCTTCAGCGATCGGTGGACGAGATGCAAGTC
GCCTTGACCATGACCAGCCTCAAGGACCACAAGTCGGAGAGCGTTGACCAACTCATCTCA
GCTCTCTTGGACGCTGCTGACCCTAATGTCCTGGCACTCATGACCAAGACTGATGCTGGC
AACGTCGCTACTGGTGACCTCACAAACAGTGACAAGCTTAGCCTACGCGTTCTGCTTGCT
CAGATGAATGCTATGGGATCACGTATCAGACACCTTCTCGGTGAACCGGACGCCACCACT
ATGCTTGATCAGGAGCACGAGATACCTAGCATCCTATCTCCCCAAGACTCAGCCATCGCC
GAGCCACTCGATAAGGTTGCGGTGCCTCCGCCTGTCACTGAACCCACCCCCCCTTCCACC
ATTGACCACGCCGAAGGTGCCATGGAACTCGATTAAATCTCTATCGACATGTCCTGAGAG
CGGCTTACAACCCCTCCACCTTCTTCCTACCCACTCTGCCACAGCAGAGTATCACGATTC
CCAACGATTCTCGACCAAAATTGGCACTCTTGTTTGACTATAGCGTACCCCCCTTTTCTT
CTCTTCACTTTTTTCCTTTTCATAGAAATCTGTGTACGAACTCCAAGCTCTCACACGCAT
GCGAGCACTCTCACTCTATCAACCCCAACGACCAAACACCCCTTGAAACCCGCTGACTAT
GGATCGCTGGAGTTTGGGAGGCTTTTGATATTTCGAAATCATCACGACCACGGCATAGAA
ACGACCTGGGTGCTCTTTTGACAATTTTGTTTTTTTCCACTCTTCCACTTCGCCCTCGCC
CTCTCCCTCCCCGATTCTTCTCTTCCTGTGCCAACTTGCCGTTCAGGTTATTGCCCATGG
TCGTCCCCTCTTCTCTTCCCAGTGCCATCTGATTCGTGGTCTTTCCCCTGCGACTCTACT
TAAAACCACTATATTATGGACGAAACGAATCTCCTTTTTCTTTCTTTTCACCCGCCAGCG
GGGCGGCAGCGGTCTGATGCACCAGGGAGGGGGTCTAGGTGGGTGGCACAAACAAGGCCA
CCCAAAACAGCGCTGCGTTTAATGCTCTTGTTGTATCATAGTTTGGGCGGGGTGATTTGG
GATGAGATATTTCATCCCATCACTCGCCGGAGAGGGGAAAGATGGGTAGGTGGATGGATG
GAAGGATGGAAGGGGTGGAATGGTGATGGATATAGCTCCTTTTCGGTATCGAGGATAAAA
AAAGACACAAGAAGGCGAGCCCAATATCAAACCTAACAATATGACATGCGTGTTCCTTTT
GCTACCGTGACTGTGATGTTGATCCTCTTTAAGATTGTTCTTGGTTATCATGCATACATG
TGCTGGTTATTTGGCTGACAACGGGAGTCAAGGACCTTAATAATGTTGGCCTCAAGGACA
TTGGTATGCACCATACATATGAACAACATCAATTGCAAGGCCGTGAGAAGGTCAAGGTCG
TAAAAGCGCCCCCATCTTCCTATTCTTCCATTTTAATATACAACAATCCTTTCTTTGCGA
GGCATTGCCAGCCAATATCCTTCGCAAAACCCACACCAGCCTTCTTCCTCCTCCCAAGGC
TGAGTGAGCCCAACAAAAAGATTCCTTTCAGTCCATCGACACGCCCAAATCTCACTTGTG
TGAATTGAGACTTGTAGCAGGCCCTTGAAGGGGGTGCCAAGGTTTCCTTTCTACAGAGAA
TTGAACAAACCCAGAGAGAGCCCATACATAAATCCGTCCGTCGCCGCCTTGAACAAGAAT
CGTCGTCGAGTACCTTAATTTTATTTCTTTCTTTCTTTCTTAAAAAGTGATTTTCCCCCA
GGTTCGTTCAATCGTGGAAATAGAATAGTCCCGCTTCTCCGTCTTTTGTTTGTTGGCGGC
GTCAGACATTCAAGGCCGGCCTGAAGTGCGCTCCCGCAACGCAAAGCAAAGCAAGAGATA
GGAGGCAGGCGTCGAAACAAGAGATCTCGCAACCCAAGGCATCCAAAGTCGCACATGGGA
CACCCGGTCCATACCGACCATATTTGGTCATCATAGACAACGCGGCCGTCTTTGCCATGC
ATGTCTGTATCCGAAGTAAGAACCCCCCTAATACCCCCCAACTCCTGATGGCATCATGTG
CCGGAACTGGCCTGAAAAGTGAGAAGAAAAGCTCAAAAAGATCCGTCTAAGTTGCAAACA
GCTCCCAGTGACGCCGTTGAAGCACAGCTGATTTGATCATCTGCGGCCGCGTCTGGGATT
ACCCTGGTCCTGCTGCATGTAGCCCATGTTGGGCATGCCTCCTCCCATGTTTCCGTAGCC
ATAGTTGCCCATTCCCATGTTGAACCCCGGTGGCGCAAATGGGGTCTGCCCGGCAGGCAT
CTGAGGCATCTGCGAGACAGGCGGCTGGATTGGGCTGCCATTGGGCATGTTCTGCTGACG
ATACTGATCGACAGAGGGGTTGGGACCGTTGAAACCCCCGTAGCCGGCCTGCATGGGAGG
GAAGTTGTAATTCATGGGTGGTGGGCCACGGTTCATCATCTGCTGGTACTGCATCTGCTG
GAGGTTGGCAGGCATTGGGCCACTCGGCGCGTTGTACATCATGCCCTGGTTGAACTGAGG
GAATGCCGAGACACCGCCATCGCCTGCCTCGTTCCTCTGGCCGCCATAAGGCATGTCGAA
GCCAGGGGGGTTAGCCGGGGCATTCATTGGGTTATAGAACGGCTTGTTGGAGTGAGCAGA
CTGAGGATGGTGGCCGTTGGAATTCGCCTGCCTCGAAGCGGGTCGCTGGCGCTGCTCAGC
GTGAGTGCTGGCATCACGGTTGTTAGCAGCGTTTCGAGTCGAGATGCCGACCTCATCCAT
CAAGCGCTTGTATCCCTGGTTGGGCTGGGCCTTGATTCTGACCAGGACAGCCTTCACGTT
GTCAACCACCTGGGTGCGGATCGACTCGTCAAAGAAGGGCGTCGTAAGCACCTTGAAGAT
GAGCGTGGCACCGCACTGATGATCCTTGAGAATGGCCTCAAGAACCTGGTCGTTGGGGGT
GAAGAAGAGCGCCTTGAGGATCGCATCTCGAGCATCGGCCTCGGCCTTCTGGTTGATCAC
CTTCAGGACAGTGAGATAGGCAACCTTGTGAGTGCAAAGGTGCACAAGATAGGGGACGAG
CTGAGGTGAGAGGACGGTGCGACGTTGAGGGAATGTGCAGGTATCCAGGAACCATGTCAG
AAGCAGGGCGCCGTTAGCGTTTGTTGCCAGCTGAACACTGTGAAGGGCAATGGCAGCCGC
GAGCATCCTCTGCTGATCCTTGGTAGCATGGTGGCTTTCCAAGCAGGCCCGCATAGCACG
GGCGCCATACCGACCCTGAGCAATCTCCCACATGCGACTGAGCATCGTCTCAAAGATGAA
GTCGTTGTAGGGAGCGCCGAACTTGAGGCATCCTTGCAGAACATAGTTGCCGTACTGATC
AAGGAAGAGAGGGATCGTGTAGGGTCGCAGGTGCTCGACAATCATCGTCATCTGGGCGGG
CGTCTTGCACACATCGATGATCTTCTGAGCCGCCCAGGTGCCGTTCTTGTGCACGCCAAT
CTCGGCCATGTGAGGGGCAATCTCGGTCAGCATGGCATCGCGGAGTTGGTCGGAGCAGTG
CTCGAACAGCTTCTGAACCACAGTGTTGCCCAGGTAGTCGGACGAAAGCTCGGCAATCTC
CGGGAGCATGTCGACGGCAATGTTCTCAATCTCAGCCTGAGACAGGCTCTGGTTGTCAAT
TCGCTTACGGATATCTCTGAGCTTTGGTGCGTCGTGGACTCTAGTATGAGCAGGCTCGCG
GATCGGGGGAATCTCTTCAACGAACGAGTTGAACTGGATGGCTGACTGAAGGTTGCGAGA
GATCCTGAACCTGTCCTCGTCGGAAGCTCCAAACTGCTTGACAATGTCGAGAATGTCCGT
AGTCATCTCACGAAGAGCTGGAACCTTGGGAGAGGCGTTTGCTGAGGCAGGGGCAGGGGC
AGTTTCGCCAGCTGGGGTAGCAGAGCTGGTGCCCTGAGTGTTGTCTTGTCCCTTGGCGAA
TGGATCAGGGCTGGGAGAAGGGAAAACACCGTCATGACCAGGAGTGTTGGAAGCAGAGGG
TGGCTTGGCAAAGTTGATGCGGATGGGTCCAGCACCTGGGAAAATCTCCTTGCTGTTCAT
GCTTGCCTTGGCCGAAATGGCACTCTCAACACGCTCAAAATTGACAAAGCCACAGTTCTT
GTGGGTAAGGACACGGGCAGACAGGATGGGACCGTGGGACTTGAACATTTCGATCAGAGT
CGAGGTGGTGGTTGAAGTGGGAATGCTACCCAGCCAGAGTGCGCTGGTAGGTCCTTCAAG
GCCCTGCTCGTCAGCGCTGAGAAGGCCAGCATTGCGGCTGTTGGACCTGCCAAGGTTCAT
TCCAGCAACGGCCTGAGGGAGGTCCTCGTAATCCTTTTCGTCCTGCAGGCGAATCTCGGC
GGGCGCAATGGCATTGGGGATGTTGGAACCACTCGACATGTACGTCCTCATAAGTCGACT
GCCGGGAGTATCCAAGACACCAGCGGTGCGGGCACGAGGGCGGGTGGCCGAGGCCTGGTT
GGCAAAGGCCTGGACAGCAAGGTTGTGGTTGTGGATTGCGGCGTTGGTAGCTGCCAGCTG
ATCCTGGAGGGCGGCCACATACTGGGGATCCAGGGGCATGTCCGCATCATAGTCGTCCTC
GTCATCGGCATACTTGTCCTTGTTGTTGACCGAGTAGGATCGGAAACGGCTTGCTTGCTT
TGTAAAGTCGAGGTTGGCCAGGTATGGGGTCGCAAGCTGGGCGCGGGGAGGCTGTGGGGT
CTCTGCGAGGCCGAGATAATCCAGGGTCCTCATGTGGACATCAGACTCGCCGCCGCCTTC
CTTAGAGAACTGAGACTGAGCCGGGGAGCTGGGACCGTTGGAGCCCACACTGGCAATGCT
GGCGAGGGTAGAAGCTCGCTCACGCCCAACACCCGCAGGGTTCCAGCTGCTGAAGATGGA
GGGGCCGAACGGGGAGCTGGTGCCGGGAATCGGGGCAAACTGGCTTCTCTGGGGCATGGA
TCCGGCTCGCAGACGGGAGAGGAGCGTAGAGCTAGAGTTGGCAGCTGGGTTCTCCTGGGG
GTCTGGGTTGGGAGAGGGGGACTTGAAGGGGCTCTGAGTTGGCGTTGGCCTGCTGGTCTT
TGCAGCCAAGCCAGCAACGCCCAACATGCCGTTGGCCGCGCCCCCGGGAGAGAAGCGCGA
AGGCACCGTGCCAGCACGAGCGCGCCTGGTCTGAGGCATCGAGTCTGGCGTGGGAAGCTG
GGCGAAGTCGGGGAAGCCATCGGTTGGGGATTCGGGAATATTCTCGCGCAGCGGCGTGGA
ATTACCGCTTGTGGGAGGACCACCCCAGAGGCTCCCCGGCATGCCCGGTACGCCCTCTTG
AGCCTGAATCTCGCGAGCCCTCTTGGAAAACAGACGGCTGGAACCAGACATTTCGTGCGA
CGGAGAACCAGCCCCGGATCGCGAATTGCTCGCCATCTTGCCAGAGGGATTGAGACCACC
AGACAGACCGAATGGAGAGCGAGAAGGCGGCAGAGGGTCGATGGGGGAGTTGTTGGCGGA
GGGAGAGGTGGAACGGGGTTGACTGGCAGACTGGGAGGCGTAGCCAAGAGTCAAGTGTTC
GGATCTAGAAGTTGACATTATCAATTATCTAGCCGACCTCATGAGACGGTGACACGAAGA
GGTGTCGGGCCGGATAGTGGATTATTATTCGCAGCGGGGATCGGTTTGACCAGTGGATCA
AATCGTGTAGTCGTATCTAGAGGCGAAAAGGACAGCCCTGGGAAGGAAGTCGTCTAGTGA
ACAGTACAGTATTGCAACAGCTTTCTTTCTTCTGACCCCAAGCGATGGACGAAGGGGTGG
ATGATGACGTGGAGCGCCGAGGATGATGTACCGTAGGTAGGCGACAGAAACGGGGGTGTT
GGATTTAAGGAGCGCGATGCGAACGAGAAGAGATCCAGGAGCCGTCGGTATTACAAAGGA
TGCTTCGTACGAAGGAGACGAGGACAAGATCGGGGCCGAGAGCAGTCGATGACCGAGAGT
CGTTAGGTCTAATATGGATGTCGAGGGACAGGGCGATCCGGGAAGAGAGCCGATCGAGAC
GATGGACTTTTCTGTGGCCAGACGAGAGCGCTGGAACTTGTGTGAAGGACTGGATAGTGG
CCGTCCAGCGTCGTCCGAGCCAGCGGCTTGGGGGAGTGATGCAAAAAAGGAAGGGAATGG
GGAAGGGGACTATATGAAGGGGGGAGGGGGGGACAGGAAGAGAGAGTGTGTGAGAGGGGA
GAGGGCACAAACAAAGGGTAGGATCAATATACAGGCCTCATGGAGAAGGACAAAAAAGGA
AGATTTTTTGACGGGGCCTGGAGAAGTAGACGAGGCGCGCGCGATATGGAGAACGGGGCA
AAATGGGGGGTCCCCCCCGATGTCATCCTTGGAAGT
>UN00012
TGTGTATAATGTCGTGTGTGACATTAAAAAAAAAAAAAAAAAAAAGAGATGAAATGTTAA
GACAGGAAAGAAGAGAAATTTTGGTATCGTGAACTCGAGGCAAGGAGTGGCGCGCACAAC
GTCCTTTTTTTCCGAACGAGAAATAATGGCTTCTGTCGTAGCTTTCTTTGCTTTAGAAGA
GATATCGTTGCCAAGTTTTGAGGCGAAATCAATCTGCGAGCTGATACGAATGTAGATAGG
CAGGTGTAATCAATATGCGGCTACAGGCTTGCGACCAAACCGTAGTGATCCGCGGCTCGA
GGAATGCTCCTCTGAGTGTCGGCGTTGGAAGAAGCTCTGCATGAAGGAGCGTGGATTTGA
CTGGTTAAAGTCACCAGTGCGGTTGCGGATGGCACGATGTGAAGGCTTCTTGGCCTGCCA
TCGCTCCTTGATGCAGTCGTCGACAAGGGAGATGAGACCGGTGGCGATAATGACACTAAA
CATGTGGGTTAGCCAGGGGGTTGTCATCGTCTAGGGTCCCAGATTACTTACTCGGCCACG
TCGGTAATGGCGTCAATGATGCTGTTGTCGCTGATCCACATGTAACAGGGGGTCACCCAA
GCACCAGCCATCTCATCGTCGAGAACTTGGTTAGGGCTGCGCATCTCGGGCACGATGTGT
GCGACAGGAGCACCGTGGCCATCTCGCACAAGGTGAAACGACACCACGTTCAGGTTCTTG
TCAATCACACGCTTCCAGGCGTAGGTGTGTCCCCACCACTCAAACTCGTACCGCTTGTTC
GTCCGTCCTCCTCGTCGGGCAATGTCCACGCGGGCGTAGTTGCTGAACTCGAGCTTGATG
CGGTTGGTTGGCACCATGCGTGGCTTGGCCTTAGTTGAGGGCTGCTCCGACGTCGTCGAG
TGATGAGAGCCGGACCATACCGAGGCATTGTCAGCAGAAGCGGCAGACGTGGTAGTGGCG
TTGCCATGCTTAAACATGGACTGTGTTCCAGAGGTGGTGCGGTGGAAGGATGTAGTCATG
GTGCGGACAGCCGAGCTCATGGAGCGTCGCAGGGCTGGGCGTGCAGCAGCCACAGTGCCC
GTAGGAGCTGGAGCATAGGCGCGCTTAGCATTGCAGACTTCGCGACCAGAATCGCGGCAG
TAGCGGCGCAGGGAGAACTCTCGTCGGGCCAGGTCGTGCATACGTAGGTGAAACAGCTGG
ACGGCGAGAGACCGGCGGCCGTGGCCAAAGGGAACAACCGTGTCGACACGGAGGTTCATG
TTGCCGTCCGAAGTGCAGTCATCGTGACGGACAGCGAGCCGATCGAGCGAAGGAAACAGG
CGAGCAAAGTCCTGAGGCGTGGATGGCCGGCAAGGGCGTTCGTTGGAAGTGCCACGATAT
GGAGGCAAAACTGGAGGGATATGGAGAGACTCCGGGTCAGACAGGATAAAGTCCTTGTCC
GCAGGCTCACCCTCCACGTCGTCCTCGTCCTCGTCGTCATCACCGCTCTCTTCATCGTCG
TCCTCATCGTCCTCTTCCTCCTCTTCTTGCTCGTTTGCGTCAAGGTCTGCCTCTCGGCGC
AGGGGTGCCATCTCGGAAAGGACGGAGTCATATGTGGCAATCGAGGACGAGGTGGTGTTG
AAGAGCAGCTCGGCAGCTGCTGGGGCTTTCATGGTTGCTGTAGGCTTCTTGTTGTCGGCC
ACATCAAGGGCCTTAGTATTTGAGCCAGATGCTGAGTGGAAAGATGTGGGAGCGGTTGAT
TGAGAGGCTTCTGAAAAGTACGAGTCGCGAAGGGAGTCTGACTCGGAGGGGGCGGGAGAC
GTGGTAATGACAACCTTTCGTTGCCGCCGTGATGTCGAGTCGGGCGTCATTGCCATGGGT
TATGATACAGTATTGGGCGTTTGTCGAATTCGTAGTAGGTGACAATTGTCGGTCAAGGCG
TTCGTGTAAGTGAGGTTGATGTTGAGCAGTTAGTATTATGCTCTCTTGATGTCGTGGTGT
TGTAGTCAGAGGCTTGCTGGTGCATAACAAGAATGAATCAGCCAGACAATGTTGGATTGG
AATGACAACCTCGGAAGATCCAGGATCAAGATATGGGAGGCTGTCAAAAGATATATATCT
TTAATAAAATAAAGTCGTCTGCCTTGGTCTTCGTAACGAGACGTTGGCGGGTGGGGAGGG
GGGCTTATTTGGCACCGCGAAGCCTGACCTTATACGCAACCAGTGGAGCTCCGGGAGGCC
AGGGGTAAGAAAGGTGCTGAGGATCCCAGCATGGATAGACTCGAGGCCACATCAGGGAAC
CTGGCCGCTCGCTGGCCGGTACAGTAGCGCTTTGGCGGGACGGACCACCTGTCAACCCGC
TCGCGCCACGGCGGGGGGACAAGTGGAAGAAACGCCTCGCCCCAAGCGACTCGGTCGCCT
TCAACGTTCAGCAGCCACCCCCTAGTGCCTCTCCAGCACAGCCAGCGGTTCCAGCACACC
AAGTGGTGGTACAGCAGCCCTGGCATCTCTGTCCTCTGTCGTTGGCTGCAGAGGCCAAGG
GCGAGAGCGAGGGGGGAACCAAGGTGTGCCCCCAAAGCCTGATGAACCGCACTAAACTCA
TGGTGGGCAGACAGTCACATCGCCGTGAAAAACTTGGCCGTTCCGGGGGTGCCAACAACC
ACGGCAGGTGAATCTGATCGCTCCATTCCAACTTTTCACCATCTCGACTCGAGCATGAGC
ATCTCGACTCTCTCAGTCTCAGCACACAACGGCTCTGTGGCGTCGTCCGTGGGGGCTGTT
GAGGGACAAGACTGCCCCGGATGAGATCCCGGAACTGGGACCTGGGTGCCCGCAGAGTCC
ACCGGCTGCTGGTGTCAACCACTAGAGAGACTGCTAAAGTGCGCGTGTGAGGGCGCTGGG
ACGGTGTACCGCACACGGACAGGCCATGGCCAGGGGTGCAATAGCTGTTTGGAGCTCATA
CCGAGCTCATAGTCACACCACAGATGGGCTGTTGTCTCGTCCCGTCGATTCGGGCCCTCT
GGGGTGATGGACGACTATCCCTTCTCAGTTCGGGAGACGGATTGTCGTGCACGCCGATCG
ACGGGATCTCATTCAGTTCCAAGTCGATCCATTGCCGGTAAGCAGCATGAGCTTGATCAT
GAAGGAGTCGCAGCTTGATTCGACGAGGCAAGCTTGTCGAAATTTTTCAGACCTTGTCCC
GGCGCAGCACCAAACGGGGGAGTCGATGTACATTCCTCAGCTGGAGGACCCTTTGTTTCC
CTCCACCAGAATGCTGGAGCCGACTGGATCACGGATGCATGTACAGCATCAATATCGATG
ACTCTATTGCTCCAGAGTCCCCAAACCCCGCCGGTGCGCAGCATCATCACGGCAACAATA
CAGGCCTCTTCCCCCCACGACATCCTGGTGGAATGGGGAAGTTTGATACTGGCCCTTTCC
AGAAGTGACCAGCTCAGAGTTAAAAGTCGACGTGCGCTGGCTCACGGCCCATTCATTACT
CACCATCGGCAGACGAAACAGGCAGTGCGGTCCCCAATCGGTCCAGTCAAGCCCTGGGCG
TTTCAATATCGTGACCTTGGAGGGGATCCCCCGAATGAGAAGTGTCCCCGACCGTTTGGC
AGACGGGATGATGGCATCTGTTCCGGTTGGGTCTGCGGGTGCATTGAAGGTGCGTATTTG
CCTGAGAGTTCATTCAAGATGGAGGCTCGCGCCGAATATCGCCTTGGTCTTGTGGGTTTG
AGTGCAGAGTTTGTGACTGAGCACGAGATTCAATGACTCTGATCAGATCCTGAGATGGAT
GATGCCATGTGCTTGTTACCTGATGTTTGAGCCTCAGATGACGGAGAAAATTCTGCTTGG
GTGCCCGAATTGAAGGCCGGCCTGTCACGTACCTTCCGTCTCATTATGATCTGGCTGATC
AATATGTGGACGAGTGCGATCCTCTCAGTTACGGCAGGTACCTCTCACCTGAATCCGTCG
CAGAAGGAGGGAGGGCCCTCCCTGGAAAGGAAGCTGCGTGACTGCAACTTCCTGCGACAG
CCGGCGCCCCTAAGCGCCCCCGGGCCTCTCCGCTGTCGTTGCATGTTGCACCGAGACCCA
GGGAGCACGTTGCAAGTGCAAGTGCCACCATCCATACCTTCCTCGCCCGAGTCCACCCGC
TGAAGACACTGGATGGATCAGAGATGCAATTCTCACAGGGCAGGAGCCAGCCTGGTCACT
GGTTGTTGGTCGCTGGTCGCCCTCCTTCCCGAGGCACGCCCGTGACTGCCACCCATCCTT
TCATCCTTCCTTCCGAATGTCACTACCGACAGAGTTACCCTATACCATGCCTTAATCCTC
GTTTTTTCCTCCAGGATGACCTGGTCATCTTCCTTTGCCATCCATCAGCTCGTCGAGCTT
CCACCAACCAAGGAGAGAGTCAACCACCCAACCCAGACCCATCGCACACACTCTTTTTCT
TCTTTCCTTTATCCAGAATATCCCTCGGCCCCCGGCGACCCCGGACCTGATGCACTCCGC
AGACGCACGACCGATTGGATCCCACGCCATCTCACCTCTTCGTCCTCACCTTCCTGGGGT
TGCACAGAGCTCAGCAATCCCTGTGCAATTAGAATGGATGCCTTTTGATCGTTGGCTGGC
AAATCTCTTTCCCAAACCGCCTCCCTCTGCCTTCCATCTGCCCAAGCTGTGGCTTGTCGA
TGACCCTAGAACGCGTCAGCCTTCTTACACATGTTGTGTCTGCCCCGTCGCACGGGCACT
AGAGCTCGCTAGCGATGGCTCTGGACACCTACAGAATCGGTGACAAGGCTGCAATGACGA
GTACCTCAAACCAAGCCTCGCTGCGGAGAGGCAAGCCCAACGGTGCCTGGCTGGAGTTGT
GGATAGACCTCACTCCGCCGCCTAACTAACCAGCTAAAGTGCTTCTATTTGGGGAGTTGC
CGTCAGCCCCGCCATGGATCTACCTACCTAGGCTGGGATGCCTCTGCTGGGCCTCAATGT
ACAACCAGACTCCCCACAGTTTTCGACCTCAGCCTTGACAATGACTGCCCTGTCGGGCAC
TGCTAAGCTGGACGGGCAATATGGATTGACTCACGCGGAAGGACAAGACCCATTGCTTCA
GCATCGGCAGGCAAGGCAACAGGGCAAACATGCCAACTCATGGCTGTGTTGTCCCGAGAC
TAGAGACATGACTGTCCGCGAACAGTTCCCATGAAGATCTCCCAACAATCCCATCAACCC
CAAGCTTGGGATCTTACGCCCATTGCGGAAAGAAGCTATAGCTCCATGATTTGTGGTTGC
CTCTGTCGCTCGTTGCTCAATTAGCCGAGCAGCTGGACATTCGCGATCCCATCATTGCAT
CTGTGGCGCCCAGGTAGTTCTGCATCTCGCTCAAACCCGTCGACATGCATCATGCATACG
ACCATGTCTCACAATTTGAGATAGTCGAGGACTCGAAGGTGCCACGAAATCTGCCAGTCC
GGGTCTACGTATGCTCCCGTCCTACAGTGACGGGTCCAACATTGCAGCAACCAGCTTACA
CGATCAAGACGATTGTTCGCCTGGACGGAGCTGCAATGCTCTACCCTGCATTGTCTTCAC
ACCTCCACGCCGGCAGCCCACGCGCTCAACATGCACGTCGAACCGAAGCTCGACGACCAA
AGCCAGCCCATCAAAATGCACATTTGAATGCATGTGTCGGCCTCTAATTCGTCTTGTTCC
AAGCCATCGACCCTCCCCCAGTCCTTCATGTTGTCTTACACGGCCAATTACAAGGTTGAC
GGTTCTTCCGCTGCCGCGTTGCGCCTTTTTTTCCAGAAGCGCAGGCCCCCTGCCTGTCGA
CTGCAATGATTACTGTACAGATCAAATATTGGGGACATTCAAGCTCGCAGGACAGGGTTC
CCAGGAGTTCTCGAGGGGGTCGGCACACTGGGCCGGTGGTGGTGTTCCTGGAGGGAGCCG
GGCTCACCACGGCACTGCGCCTATGCCTGTACCGGTGCCTGGTTGCCTTATGCCCATCCC
ATCCCATTCCATGGCTCTAGACGTTCCGTTGGGACACTGAGAAACTCGGGCGTAACTACC
GCTGCCTTGGGCTCAGTCTCAAGCGGTGCCTGACTATCATCTCAAAGCTACAGTACTGTG
AGGCCGTCACATTGCCCTTTTGGACCAGCTACACGAGTTTGCTGTCCTCGTGTCGCTGCT
ACCACCAACCATGGAGAACCGATGCCACCATCTCAAACAACCACCAATCTTACCCAGCCT
TGACTCTGAAGCTGACCTCATTCTGTCTCAGCGTTTCCCCAATCCTCCATCAACTGAACT
AAAGCTGGCCTTTAGTGTGGTCGATCTGTTTTCTCGCGCATCTCTTACTGCACCTATCCG
AGACCAGCATGTCTGCTTGACGCAATGCTACGCGGGAACTATGTACTCAGCTGCAGCGGC
TTGGTTGAGGAGTTCATGGCATCATCTGGCACCCAAGAGCCAGCTTCCCTGATCATCTCG
AGATGATGGCCGCTCTGTTTGTTCGGAGCATTAGACATGACGCTGTCTGTGTCAGGCCTC
AAAACCCAACCAGAGCTGACGGCAACACGATACTCTCGAGACGGGCCGTCGCGAATACGG
CAACAGGGCCAATCAATGACCAAACGCCTCACTTTGTGCCGTGCCGTCTCTGGTCTCCAC
GCCTTGATCCCTTCTGTGACGGTGCCTTTCAATTAGGCGCGTTCCGGCCCGTCGGGAGAT
AGGTAGGCAAACAGTGATTATCAGGCTCTTGCCACAATGTGCACTCAAAGCCAAGGAAGG
ACAGGCTTTTTGTCTTTTTTTTGCGCCAATGGCTAATGCTTCGAGACCCTCTTGGAGGCA
ATACATGGATCAATTGGGCGCGATCCGAATGGATGGCCGTTGACTTCTGGGACCCTGCGC
CTTTCTCCTACTTCCTTCACCCCACGCGCTTGATGCCTAACTGGCTGATTGCCGAGCGAT
GTCCTTGGAGAGAATTGCCTCGATTCACAGGACGCATTCGATGCCTGCCGCTGCGGACCC
ACGATTCCAGTACTGGTAGCAGTTATCCGGCGATACCCTTTCTCCTGTCTGAGAGATCCG
ATCCGGCGGTCACCAAATGTCTCCTCCCCCTGTTCCCTCTCTGGAAAGGGTGACCTGACT
TCACCCGTCTCATCGTCCCACAGCTCCAGTCACGAGATGCGCTGTGTTTAATGAGTTGGC
TGCTCTACCTGTTTTACGACTCGCCTATGCCTCTCGTCCTTCACCATCTTTTTCACCGTG
TCGTCTCACAAGACGCTTCTAGCACCTCATGAGAGAACCAACCTCACTTGCCTTATTTGG
CATCCCGTCTTTGACCCCATCTGACCCTGATTGGCATGGGGCATGTCTGAATCTTCTGGC
CTGATGCATCGCGACGTCACCCTTTAAACGGTTCGTTGCTTTTTCCCTGGCCGTTGGAGA
TCTCGTCGATCCAGCGACGCGGGACGGGGGCTTGATGCTTGCTGTGCGCTTGACTATCAC
TTTGTAGATCCTAAGCTCCAAAGCCAACATGGATAAAACGTGGCCATAAAGGCTATGCTT
AGGTGGCTCATGCTTACTCTGACTGTGTTTCGGGTGTATTGTGTCTTGAGTTGAGTAGAC
TGTGCGAGTTGAGATACCATGCCTCTCTGTATGAGTCAAGATGACCGTGCAACTGTAAGA
CTCGGAGGGCACGATAACTCGGAGGGCACAATACAAGATAAGACATATCGGTCAATAACG
TAACCTACTGAATCGAACTGCTTTACTACAACTAAATCTCTCTGACTGACTCTCCCTCAT
GCATCGTCACACACACCCATTTCAGCTCGCATCCCCTCATCGGTCAAACAGCTATCCCAC
CACATCAACGCCTCAGGATACGACCCCGGGGCCATGCCCAATCCAAAGCTCCTTCTGTTC
ATCATCATCATCATGGTCATCATCCTCCTGCCCCACAGGTCGTCGTCGTCGTCGTCGTCG
TCGTCGTCCTTGTTATTCCGTCCCCAGCGCCACTAGGACTGGCTGCTCCAGCCAACCCAG
CTTCGGGGCATGACGCGCCAGATCTTGACCTCGCCGCTGCGCAGGTCGTCGAGCTTGAAG
CTCTCAACCTTGACCTTTTTGCTCTCGCGGCCCTGCTCCCAGGCGCGCACCTTCTTCTTG
GTGCCGTCCCACTCGGCCACGATGGCGACATGATCGGGTTTGCCAACCTCGGTTGAGTAC
TTTGCGTGCATGGGACCATGCTTGCCCTGGAAGCGTGCGTTGCGGATGGTGAGAACGTCG
CCGGGTCGGATCACGTCGTTTTGTTGCGTAGATGCGTTGGCCATATTGGAGTAGACGAGG
GCGCCGTATGCGCGGGTGCCCACAGGGGGGAGAGCGTCCTTGAAGGGCTTGAGAAGCTCT
AGCACGAGGCCTTGAGGTGTGCCATCTGCAACGACAGTGTCCTTCTTGGCGGCCACGGCC
TCAGAAATAGGACGACCGAATCGTTCGTAGAACTCTTCCATCTGGTCTTGTCGGAGAGGG
CGAGGCGGGGGTTCTTGACGCTGATCGAGCTCAACGTCAGACGGGTCGTAGGGATCATAA
CGGATTGTCAAAAAGGTCTGTGAGTAATCTTGGTATAGGATAAAGATCTCGCGAGTAATA
GTCGTCTTCTGTCCACCGTTGGTTGAGGTAGACTCCTCGCTTTCAAAGAAGATATCCTTG
CGGCCTTGGAGGACAGGCGGCACCTGGTTAGCCTGCTTCCACCAGCCGCTTTGGATAGCC
AGGTCGATGTCGTTAGCGATAAAACCAGACTCCATTGACATTGATGGTCGGTGGAGGTCC
ATGGAGCGTCTGACGCCGGCACCTGCTCTTGATACATCTAGGGATGCTCGGCCAGAGGCT
CGGCCTGCAGGTATAGATGGCGGAGGAGCTCGTCGTTCAATAGGAGAAGAAACAGATGGG
GATCCAGGGAAGATGGCCTCCTCTTCAATCTTGGGAGTTCGAGGAGCGTAGGCATGTCCA
CCAGGGGTACCTGAGTAATTATACGGGTCATACTCTTCCTCATGAGGAGGAGGCTGAGGA
GGAACTATGTGGGTGGGAGGCGGAGGTGGAGGAGCAGCGCGTGGCACATCAACAGATCGG
CGCTTATTCTCTGGAGGTGGCTGTGAAGGGACCGGCGGAGGGACAGCCCTGGGGGCTGCG
GCGCTCGGGATAGGAGGTGGTACATTAGCGGGAGCTTCAGCGACAGGAGACTGAAGGGTG
TTATCTTCCAGGCTGGAATCGCGAGCGTGGGCCTTCAGGGCATCCTTGTGAGGGACCGAG
GAGGCAATATCTGTGTCGTAATCACCCTCATATTCGGTGACCTCTTCGTCTCCTTCCTCA
CCGGCCTGGGGCGGTCTTGATGGGGTTGGCGTCTGAGTATCTTGAGTTGACTGTCTTCGA
AGCGCTCCTGGGGGAGGTGGAGGAGGGGGTCGGCTCTGCGAGGGAGGAAATGGTACAGAT
CCAGGGATAGGAGGCGGCGGCCGGCTTAGTCGCTTGTTGGCCGTAGAACTAGGAGAGGCG
GGGCTAAACTCTTCGGGATCATGGGATATAGAGGGAGATCGTGCGGGTAAAACAGGGGGC
TGAACCGGCATCGGCGGCATAGGAGGAGATCGCGCAGTAAGCACAGGCATTTCCCTCTCG
CTCTCTCGGCCGCCGCCAGAAAGCTCATCGCCAGACTCGGAGCCTTCAGTTTGAGACTTC
AGGTCCGAAGGAGGAGGAGGTGGGGGAGGCCGAGCCTCAGACGGCACAGGAGGCGGCACC
GGTCGGCCTCCAGGAACAGGGGGTGGTCCTGCGGGATCCCGCGGGGGAATTGTAGGGCCT
GAAGGAGGAGCAGGAGTAGTCTCGCCCTCCTCCTCGTCCGTATCATCCTCCTTCTGCTCC
GCTCGAGGCGGAAAAGATGGCACAGGGGGTGGTGGCGCTCGAGCCGCTGGTTCAGGCTCC
TCTTCAGGGCGAGTCATCTCTTCCGACTTTCTGGGGCCTCCCATTCCCGGGAGAGCCATC
ATAGTAGGGATGGGCGGAGCAGCATAAGACACAGGTGATGCTTCCTCTACGCCCTCATCG
ATAGATGTTCGCTCTGGCTTGGGGGGTGGTGGTGCCTTCTTCTTCTTGGGAGGAGGAGCG
GGGGCGGGCATGGGCGCACCGAACATGCCGTGGAAACCCATACCGCCGCTCATCTTGGCC
ATTCTCGCCCTCAATTCTTCCTTGCGCTTGACCTCGGGATCAACATCCTCCTCTTCCTCT
TCCTCCTCCTCCTCGTTATCACTCTCTTGCTTCTTTGGCGCCTCAGGGGGAGGACCAGGA
TGTACGGGTAAAGTAGGCGGCCGTGAGGCAAGTCGAGACACACCATCACTATCGTCGCGC
TCCGTCAACTCATCGTTGCCCTCAGTTGTATCACCGGCTCCAGACATATCCGCCTCATTA
CCATCATGTATGGGTTCCGCGGGTCCCTTAGACGACTTGCGGCGTGGAGCAGGCGGCATG
CGGTTCGGCCGGGGTTCGTCTGTAGATGTCCTGACACCCGAATCCTCGGTATCTCTGCGC
TCAAGAGGAACAGGAGGTTGTTGTGGTGCCTCCTCCGTTTCACCCACGGCTTCGGCATGT
CCGATACTCTCGCGCTTCTTCTGAGGCTTTTTGGGCTTCTCCTTCTTGGCAGCAGCATCG
GCATGTCGCTGCGCCTGTTCCAACTGCTGCTTTTGTAGAAGAGCAATGCGCTCTTTTAGG
CTGGTAGGCTTAGGCTGATCCTCATTACCACCCTCCTGACTCTCAGACGGCACAAGGCCG
GCTCTCTCGGCTTGTCCCTGGTTCTCAGCTTCCCTCTCTTTAATTTCAGGATCCTCATCT
CGCCGGTAGACCTTTGCAGTAGGAGTTTGCTGCGGGGGAGGCACGTAGGCATGCCTGCTC
GGAGGAGGGGCAACAAACGGCTTTCTAACAAAGCCCGAGCCGCCGAGGCCGCTGGGCTTG
AACGGCGCGATGGGAGGCGCTGCGGGTTTATTAAAGGCCGCAATGCGATCCTTGAACGAG
CTGCTTTTGGGCTTCTCTGACACGGGAGGCGGACCGGGCTTAGGCTTGGGAGGAGGAGCC
GCGGCAGCTGGAGCTGGAGCTGGAGCTGGCCGAGGACCTGGGGCCGACTCCAGCGATGCG
CCAAAACCTCGGCCAATCAACACCCGCCGCAAATCACTCGCCGCCTCCAACAAGTCCAAC
AAGACCAAGTCCAAGCGATCCAGGTCAAGCCCATCCGCATCACACTCTCCCACCCTCCCC
GTCATCTCAAACACCAGAAATTCTTCTGCCGCTGATGCACCCACCGGTGCCACCATCAGC
GTGAGTGCCGAAGCCAGTATGCCAGGAAGGCTTGCTGATGCTCCTGTCTTGAACAACCTC
CTCCCTCCCAAGATCAAGGCGACCAAGGGCGCCAAGGGTTCATCTGTGCCGGTTGATGAG
GCTGGCCACGATAACGACGACTCCTTCTGGGACCGCAGACGCGACGCGCAAAAGTTTGCC
AACAGCGTCACAGTCCGTGAGAGCTCGGTCCGTGATGGTGAGGACGATGAGCAGGTTGCG
ACACCCGCCAAGAAGACCAGGAGGACGCGTCAGTCGATCGCGGCCCCAACAACAACAAGA
GCGACCCGATCGGCCAGCAAGAGGCCTCACGATGAGATTGAGAGCACCGTGTCTCCAGTT
GCATGGCCTTTCCAGCGTGAGAGCAGTTCAGTCGCAGGCTCGAGGGCTGCCACGCCCACG
CTACGCCCACCCAAGAAGCAGAGAACTGGCCTTCGTGTCAAGTCATCCCCCGTGAAGAAG
CGAGGAGGAACTGCTGCCGGAGTGCCTCGGGCTATGGGAGATGGCCCAGCAACCAGCGTG
GCCGCCAAGGATCAGATATCCGACAACGATGAGGACTGCTCTGCCTGTGGTGCAGCTGGT
GATGTCGTCTGCTGCGACGGATGCCCTCGGTCATTCCACTTTGAGTGCGTGGGCATGGTA
CCATCTGAGGACCTCCCCGATGAGTGGTATTGCAACGAGTGCCTGTTCAAGCGGTATCCT
TCGCGTGTGCCTGTCCATAAGGGCGTCTTTGGACCTGCTCTGAACAACCTCGAGAAGAGC
ATTCCTCGCGCCTTTAGCCTCCCCAAGAAGCTGCAAACCCGCTTCGAAGGGGTCAAGGCT
GGTCCTGATGGCGAGTACGAAGAGGTCACGACTGCCAAGACGATCAAGAGGAAGAATGGC
TACGAAGAAGTTCCCGACTTCTTCAGGCAGCGAGACGATGGACAACCTGTACTCTGCCAC
GGCTGCCAGAAGGCCGCGACAGACGTCCGGGCCATCATTCCTTGCAGCGTCTGCCCGCGT
TACTGGCATATTGACTGCCTGGACCCCCCTCTGGCTGTCCCTCCAGTTCTCAAGAACTGG
CGATGCCCTCTCCACGCTGAAGAGACAATTGCCGAGGTCCGCGCGCTTGCGCCTGCTCAT
CGGTTCCGCAAGATCAAGGGAGCGGAGACTATCACACCACTCTTCTCACGAGGCCTCAAG
AACAATGGTCAAATTGAAGTGGACTGGGACGATGAGACAGAGTCTGAAACAGAGTCAAAG
CCCGTCAACAATTCTGGCTGGCCAGATCCCGACTCGTTTGGACGGGCTTACAAGCTGCCG
GCCCAAGGTATTGTGCTGGACTTTATTGAACAGTTGCGCCGCCAAAATGCTGGCTACGGC
CCTCGTCAAGACGAGCCTCGATGGCTGTCATACGCCCCTGTGCCCGTGAAGGACTCGAGC
CATCCCGTCAAAGGCTCTGATCTTCAGCGATCGGTGGACGAGATGCAAGTCGCCTTGACC
ATGACCAGCCTCAAGGACCACAAGTCGGAGAGCGTTGACCAACTCATCTCAGCTCTCTTG
GACGCTGCTGACCCTAATGTCCTGGCACTCATGACCAAGACTGATGCTGGCAACGTCGCT
ACTGGTGACCTCACAAACAGTGACAAGCTTAGCCTACGCGTTCTGCTTGCTCAGATGAAT
GCTATGGGATCACGTATCAGACACCTTCTCGGTGAACCGGACGCCACCACTATGCTTGAT
CAGGAGCACGAGATACCTAGCATCCTATCTCCCCAAGACTCAGCCATCGCCGAGCCACTC
GATAAGGTTGCGGTGCCTCCGCCTGTCACTGAACCCACCCCCCCTTCCACCATTGACCAC
GCCGAAGGTGCCATGGAACTCGATTAAATCTCTATCGACATGTCCTGAGAGCGGCTTACA
ACCCCTCCACCTTCTTCCTACCCACTCTGCCACAGCAGAGTATCACGATTCCCAACGATT
CTCGACCAAAATTGGCACTCTTGTTTGACTATAGCGTACCCCCCTTTTCTTCTCTTCACT
TTTTTCCTTTTCATAGAAATCTGTGTACGAACTCCAAGCTCTCACACGCATGCGAGCACT
CTCACTCTATCAACCCCAACGACCAAACACCCCTTGAAACCCGCTGACTATGGATCGCTG
GAGTTTGGGAGGCTTTTGATATTTCGAAATCATCACGACCACGGCATAGAAACGACCTGG
GTGCTCTTTTGACAATTTTGTTTTTTTCCACTCTTCCACTTCGCCCTCGCCCTCTCCCTC
CCCGATTCTTCTCTTCCTGTGCCAACTTGCCGTTCAGGTTATTGCCCATGGTCGTCCCCT
CTTCTCTTCCCAGTGCCATCTGATTCGTGGTCTTTCCCCTGCGACTCTACTTAAAACCAC
TATATTATGGACGAAACGAATCTCCTTTTTCTTTCTTTTCACCCGCCAGCGGGGCGGCAG
CGGTCTGATGCACCAGGGAGGGGGTCTAGGTGGGTGGCACAAACAAGGCCACCCAAAACA
GCGCTGCGTTTAATGCTCTTGTTGTATCATAGTTTGGGCGGGGTGATTTGGGATGAGATA
TTTCATCCCATCACTCGCCGGAGAGGGGAAAGATGGGTAGGTGGATGGATGGAAGGATGG
AAGGGGTGGAATGGTGATGGATATAGCTCCTTTTCGGTATCGAGGATAAAAAAAGACACA
AGAAGGCGAGCCCAATATCAAACCTAACAATATGACATGCGTGTTCCTTTTGCTACCGTG
ACTGTGATGTTGATCCTCTTTAAGATTGTTCTTGGTTATCATGCATACATGTGCTGGTTA
TTTGGCTGACAACGGGAGTCAAGGACCTTAATAATGTTGGCCTCAAGGACATTGGTATGC
ACCATACATATGAACAACATCAATTGCAAGGCCGTGAGAAGGTCAAGGTCGTAAAAGCGC
CCCCATCTTCCTATTCTTCCATTTTAATATACAACAATCCTTTCTTTGCGAGGCATTGCC
AGCCAATATCCTTCGCAAAACCCACACCAGCCTTCTTCCTCCTCCCAAGGCTGAGTGAGC
CCAACAAAAAGATTCCTTTCAGTCCATCGACACGCCCAAATCTCACTTGTGTGAATTGAG
ACTTGTAGCAGGCCCTTGAAGGGGGTGCCAAGGTTTCCTTTCTACAGAGAATTGAACAAA
CCCAGAGAGAGCCCATACATAAATCCGTCCGTCGCCGCCTTGAACAAGAATCGTCGTCGA
GTACCTTAATTTTATTTCTTTCTTTCTTTCTTAAAAAGTGATTTTCCCCCAGGTTCGTTC
AATCGTGGAAATAGAATAGTCCCGCTTCTCCGTCTTTTGTTTGTTGGCGGCGTCAGACAT
TCAAGGCCGGCCTGAAGTGCGCTCCCGCAACGCAAAGCAAAGCAAGAGATAGGAGGCAGG
CGTCGAAACAAGAGATCTCGCAACCCAAGGCATCCAAAGTCGCACATGGGACACCCGGTC
CATACCGACCATATTTGGTCATCATAGACAACGCGGCCGTCTTTGCCATGCATGTCTGTA
TCCGAAGTAAGAACCCCCCTAATACCCCCCAACTCCTGATGGCATCATGTGCCGGAACTG
GCCTGAAAAGTGAGAAGAAAAGCTCAAAAAGATCCGTCTAAGTTGCAAACAGCTCCCAGT
GACGCCGTTGAAGCACAGCTGATTTGATCATCTGCGGCCGCGTCTGGGATTACCCTGGTC
CTGCTGCATGTAGCCCATGTTGGGCATGCCTCCTCCCATGTTTCCGTAGCCATAGTTGCC
CATTCCCATGTTGAACCCCGGTGGCGCAAATGGGGTCTGCCCGGCAGGCATCTGAGGCAT
CTGCGAGACAGGCGGCTGGATTGGGCTGCCATTGGGCATGTTCTGCTGACGATACTGATC
GACAGAGGGGTTGGGACCGTTGAAACCCCCGTAGCCGGCCTGCATGGGAGGGAAGTTGTA
ATTCATGGGTGGTGGGCCACGGTTCATCATCTGCTGGTACTGCATCTGCTGGAGGTTGGC
AGGCATTGGGCCACTCGGCGCGTTGTACATCATGCCCTGGTTGAACTGAGGGAATGCCGA
GACACCGCCATCGCCTGCCTCGTTCCTCTGGCCGCCATAAGGCATGTCGAAGCCAGGGGG
GTTAGCCGGGGCATTCATTGGGTTATAGAACGGCTTGTTGGAGTGAGCAGACTGAGGATG
GTGGCCGTTGGAATTCGCCTGCCTCGAAGCGGGTCGCTGGCGCTGCTCAGCGTGAGTGCT
GGCATCACGGTTGTTAGCAGCGTTTCGAGTCGAGATGCCGACCTCATCCATCAAGCGCTT
GTATCCCTGGTTGGGCTGGGCCTTGATTCTGACCAGGACAGCCTTCACGTTGTCAACCAC
CTGGGTGCGGATCGACTCGTCAAAGAAGGGCGTCGTAAGCACCTTGAAGATGAGCGTGGC
ACCGCACTGATGATCCTTGAGAATGGCCTCAAGAACCTGGTCGTTGGGGGTGAAGAAGAG
CGCCTTGAGGATCGCATCTCGAGCATCGGCCTCGGCCTTCTGGTTGATCACCTTCAGGAC
AGTGAGATAGGCAACCTTGTGAGTGCAAAGGTGCACAAGATAGGGGACGAGCTGAGGTGA
GAGGACGGTGCGACGTTGAGGGAATGTGCAGGTATCCAGGAACCATGTCAGAAGCAGGGC
GCCGTTAGCGTTTGTTGCCAGCTGAACACTGTGAAGGGCAATGGCAGCCGCGAGCATCCT
CTGCTGATCCTTGGTAGCATGGTGGCTTTCCAAGCAGGCCCGCATAGCACGGGCGCCATA
CCGACCCTGAGCAATCTCCCACATGCGACTGAGCATCGTCTCAAAGATGAAGTCGTTGTA
GGGAGCGCCGAACTTGAGGCATCCTTGCAGAACATAGTTGCCGTACTGATCAAGGAAGAG
AGGGATCGTGTAGGGTCGCAGGTGCTCGACAATCATCGTCATCTGGGCGGGCGTCTTGCA
CACATCGATGATCTTCTGAGCCGCCCAGGTGCCGTTCTTGTGCACGCCAATCTCGGCCAT
GTGAGGGGCAATCTCGGTCAGCATGGCATCGCGGAGTTGGTCGGAGCAGTGCTCGAACAG
CTTCTGAACCACAGTGTTGCCCAGGTAGTCGGACGAAAGCTCGGCAATCTCCGGGAGCAT
GTCGACGGCAATGTTCTCAATCTCAGCCTGAGACAGGCTCTGGTTGTCAATTCGCTTACG
GATATCTCTGAGCTTTGGTGCGTCGTGGACTCTAGTATGAGCAGGCTCGCGGATCGGGGG
AATCTCTTCAACGAACGAGTTGAACTGGATGGCTGACTGAAGGTTGCGAGAGATCCTGAA
CCTGTCCTCGTCGGAAGCTCCAAACTGCTTGACAATGTCGAGAATGTCCGTAGTCATCTC
ACGAAGAGCTGGAACCTTGGGAGAGGCGTTTGCTGAGGCAGGGGCAGGGGCAGTTTCGCC
AGCTGGGGTAGCAGAGCTGGTGCCCTGAGTGTTGTCTTGTCCCTTGGCGAATGGATCAGG
GCTGGGAGAAGGGAAAACACCGTCATGACCAGGAGTGTTGGAAGCAGAGGGTGGCTTGGC
AAAGTTGATGCGGATGGGTCCAGCACCTGGGAAAATCTCCTTGCTGTTCATGCTTGCCTT
GGCCGAAATGGCACTCTCAACACGCTCAAAATTGACAAAGCCACAGTTCTTGTGGGTAAG
GACACGGGCAGACAGGATGGGACCGTGGGACTTGAACATTTCGATCAGAGTCGAGGTGGT
GGTTGAAGTGGGAATGCTACCCAGCCAGAGTGCGCTGGTAGGTCCTTCAAGGCCCTGCTC
GTCAGCGCTGAGAAGGCCAGCATTGCGGCTGTTGGACCTGCCAAGGTTCATTCCAGCAAC
GGCCTGAGGGAGGTCCTCGTAATCCTTTTCGTCCTGCAGGCGAATCTCGGCGGGCGCAAT
GGCATTGGGGATGTTGGAACCACTCGACATGTACGTCCTCATAAGTCGACTGCCGGGAGT
ATCCAAGACACCAGCGGTGCGGGCACGAGGGCGGGTGGCCGAGGCCTGGTTGGCAAAGGC
CTGGACAGCAAGGTTGTGGTTGTGGATTGCGGCGTTGGTAGCTGCCAGCTGATCCTGGAG
GGCGGCCACATACTGGGGATCCAGGGGCATGTCCGCATCATAGTCGTCCTCGTCATCGGC
ATACTTGTCCTTGTTGTTGACCGAGTAGGATCGGAAACGGCTTGCTTGCTTTGTAAAGTC
GAGGTTGGCCAGGTATGGGGTCGCAAGCTGGGCGCGGGGAGGCTGTGGGGTCTCTGCGAG
GCCGAGATAATCCAGGGTCCTCATGTGGACATCAGACTCGCCGCCGCCTTCCTTAGAGAA
CTGAGACTGAGCCGGGGAGCTGGGACCGTTGGAGCCCACACTGGCAATGCTGGCGAGGGT
AGAAGCTCGCTCACGCCCAACACCCGCAGGGTTCCAGCTGCTGAAGATGGAGGGGCCGAA
CGGGGAGCTGGTGCCGGGAATCGGGGCAAACTGGCTTCTCTGGGGCATGGATCCGGCTCG
CAGACGGGAGAGGAGCGTAGAGCTAGAGTTGGCAGCTGGGTTCTCCTGGGGGTCTGGGTT
GGGAGAGGGGGACTTGAAGGGGCTCTGAGTTGGCGTTGGCCTGCTGGTCTTTGCAGCCAA
GCCAGCAACGCCCAACATGCCGTTGGCCGCGCCCCCGGGAGAGAAGCGCGAAGGCACCGT
GCCAGCACGAGCGCGCCTGGTCTGAGGCATCGAGTCTGGCGTGGGAAGCTGGGCGAAGTC
GGGGAAGCCATCGGTTGGGGATTCGGGAATATTCTCGCGCAGCGGCGTGGAATTACCGCT
TGTGGGAGGACCACCCCAGAGGCTCCCCGGCATGCCCGGTACGCCCTCTTGAGCCTGAAT
CTCGCGAGCCCTCTTGGAAAACAGACGGCTGGAACCAGACATTTCGTGCGACGGAGAACC
AGCCCCGGATCGCGAATTGCTCGCCATCTTGCCAGAGGGATTGAGACCACCAGACAGACC
GAATGGAGAGCGAGAAGGCGGCAGAGGGTCGATGGGGGAGTTGTTGGCGGAGGGAGAGGT
GGAACGGGGTTGACTGGCAGACTGGGAGGCGTAGCCAAGAGTCAAGTGTTCGGATCTAGA
AGTTGACATTATCAATTATCTAGCCGACCTCATGAGACGGTGACACGAAGAGGTGTCGGG
CCGGATAGTGGATTATTATTCGCAGCGGGGATCGGTTTGACCAGTGGATCAAATCGTGTA
GTCGTATCTAGAGGCGAAAAGGACAGCCCTGGGAAGGAAGTCGTCTAGTGAACAGTACAG
TATTGCAACAGCTTTCTTTCTTCTGACCCCAAGCGATGGACGAAGGGGTGGATGATGACG
TGGAGCGCCGAGGATGATGTACCGTAGGTAGGCGACAGAAACGGGGGTGTTGGATTTAAG
GAGCGCGATGCGAACGAGAAGAGATCCAGGAGCCGTCGGTATTACAAAGGATGCTTCGTA
CGAAGGAGACGAGGACAAGATCGGGGCCGAGAGCAGTCGATGACCGAGAGTCGTTAGGTC
TAATATGGATGTCGAGGGACAGGGCGATCCGGGAAGAGAGCCGATCGAGACGATGGACTT
TTCTGTGGCCAGACGAGAGCGCTGGAACTTGTGTGAAGGACTGGATAGTGGCCGTCCAGC
GTCGTCCGAGCCAGCGGCTTGGGGGAGTGATGCAAAAAAGGAAGGGAATGGGGAAGGGGA
CTATATGAAGGGGGGAGGGGGGGACAGGAAGAGAGAGTGTGTGAGAGGGGAGAGGGCACA
AACAAAGGGTAGGATCAATATACAGGCCTCATGGAGAAGGACAAAAAAGGAAGATTTTTT
GACGGGGCCTGGAGAAGTAGACGAGGCGCGCGCGATATGGAGAACGGGGCAAAATGGGGG
GTCCCCCCCGATGTCATCCTTGGAAGT
>UN00013
TGTGTATAATGTCGTGTGTGACATTAAAAAAAAAAAAAAAAAAAAGAGATGAAATGTTAA
GACAGGAAAGAAGAGAAATTTTGGTATCGTGAACTCGAGGCAAGGAGTGGCGCGCACAAC
GTCCTTTTTTTCCGAACGAGAAATAATGGCTTCTGTCGTAGCTTTCTTTGCTTTAGAAGA
GATATCGTTGCCAAGTTTTGAGGCGAAATCAATCTGCGAGCTGATACGAATGTAGATAGG
CAGGTGTAATCAATATGCGGCTACAGGCTTGCGACCAAACCGTAGTGATCCGCGGCTCGA
GGAATGCTCCTCTGAGTGTCGGCGTTGGAAGAAGCTCTGCATGAAGGAGCGTGGATTTGA
CTGGTTAAAGTCACCAGTGCGGTTGCGGATGGCACGATGTGAAGGCTTCTTGGCCTGCCA
TCGCTCCTTGATGCAGTCGTCGACAAGGGAGATGAGACCGGTGGCGATAATGACACTAAA
CATGTGGGTTAGCCAGGGGGTTGTCATCGTCTAGGGTCCCAGATTACTTACTCGGCCACG
TCGGTAATGGCGTCAATGATGCTGTTGTCGCTGATCCACATGTAACAGGGGGTCACCCAA
GCACCAGCCATCTCATCGTCGAGAACTTGGTTAGGGCTGCGCATCTCGGGCACGATGTGT
GCGACAGGAGCACCGTGGCCATCTCGCACAAGGTGAAACGACACCACGTTCAGGTTCTTG
TCAATCACACGCTTCCAGGCGTAGGTGTGTCCCCACCACTCAAACTCGTACCGCTTGTTC
GTCCGTCCTCCTCGTCGGGCAATGTCCACGCGGGCGTAGTTGCTGAACTCGAGCTTGATG
CGGTTGGTTGGCACCATGCGTGGCTTGGCCTTAGTTGAGGGCTGCTCCGACGTCGTCGAG
TGATGAGAGCCGGACCATACCGAGGCATTGTCAGCAGAAGCGGCAGACGTGGTAGTGGCG
TTGCCATGCTTAAACATGGACTGTGTTCCAGAGGTGGTGCGGTGGAAGGATGTAGTCATG
GTGCGGACAGCCGAGCTCATGGAGCGTCGCAGGGCTGGGCGTGCAGCAGCCACAGTGCCC
GTAGGAGCTGGAGCATAGGCGCGCTTAGCATTGCAGACTTCGCGACCAGAATCGCGGCAG
TAGCGGCGCAGGGAGAACTCTCGTCGGGCCAGGTCGTGCATACGTAGGTGAAACAGCTGG
ACGGCGAGAGACCGGCGGCCGTGGCCAAAGGGAACAACCGTGTCGACACGGAGGTTCATG
TTGCCGTCCGAAGTGCAGTCATCGTGACGGACAGCGAGCCGATCGAGCGAAGGAAACAGG
CGAGCAAAGTCCTGAGGCGTGGATGGCCGGCAAGGGCGTTCGTTGGAAGTGCCACGATAT
GGAGGCAAAACTGGAGGGATATGGAGAGACTCCGGGTCAGACAGGATAAAGTCCTTGTCC
GCAGGCTCACCCTCCACGTCGTCCTCGTCCTCGTCGTCATCACCGCTCTCTTCATCGTCG
TCCTCATCGTCCTCTTCCTCCTCTTCTTGCTCGTTTGCGTCAAGGTCTGCCTCTCGGCGC
AGGGGTGCCATCTCGGAAAGGACGGAGTCATATGTGGCAATCGAGGACGAGGTGGTGTTG
AAGAGCAGCTCGGCAGCTGCTGGGGCTTTCATGGTTGCTGTAGGCTTCTTGTTGTCGGCC
ACATCAAGGGCCTTAGTATTTGAGCCAGATGCTGAGTGGAAAGATGTGGGAGCGGTTGAT
TGAGAGGCTTCTGAAAAGTACGAGTCGCGAAGGGAGTCTGACTCGGAGGGGGCGGGAGAC
GTGGTAATGACAACCTTTCGTTGCCGCCGTGATGTCGAGTCGGGCGTCATTGCCATGGGT
TATGATACAGTATTGGGCGTTTGTCGAATTCGTAGTAGGTGACAATTGTCGGTCAAGGCG
TTCGTGTAAGTGAGGTTGATGTTGAGCAGTTAGTATTATGCTCTCTTGATGTCGTGGTGT
TGTAGTCAGAGGCTTGCTGGTGCATAACAAGAATGAATCAGCCAGACAATGTTGGATTGG
AATGACAACCTCGGAAGATCCAGGATCAAGATATGGGAGGCTGTCAAAAGATATATATCT
TTAATAAAATAAAGTCGTCTGCCTTGGTCTTCGTAACGAGACGTTGGCGGGTGGGGAGGG
GGGCTTATTTGGCACCGCGAAGCCTGACCTTATACGCAACCAGTGGAGCTCCGGGAGGCC
AGGGGTAAGAAAGGTGCTGAGGATCCCAGCATGGATAGACTCGAGGCCACATCAGGGAAC
CTGGCCGCTCGCTGGCCGGTACAGTAGCGCTTTGGCGGGACGGACCACCTGTCAACCCGC
TCGCGCCACGGCGGGGGGACAAGTGGAAGAAACGCCTCGCCCCAAGCGACTCGGTCGCCT
TCAACGTTCAGCAGCCACCCCCTAGTGCCTCTCCAGCACAGCCAGCGGTTCCAGCACACC
AAGTGGTGGTACAGCAGCCCTGGCATCTCTGTCCTCTGTCGTTGGCTGCAGAGGCCAAGG
GCGAGAGCGAGGGGGGAACCAAGGTGTGCCCCCAAAGCCTGATGAACCGCACTAAACTCA
TGGTGGGCAGACAGTCACATCGCCGTGAAAAACTTGGCCGTTCCGGGGGTGCCAACAACC
ACGGCAGGTGAATCTGATCGCTCCATTCCAACTTTTCACCATCTCGACTCGAGCATGAGC
ATCTCGACTCTCTCAGTCTCAGCACACAACGGCTCTGTGGCGTCGTCCGTGGGGGCTGTT
GAGGGACAAGACTGCCCCGGATGAGATCCCGGAACTGGGACCTGGGTGCCCGCAGAGTCC
ACCGGCTGCTGGTGTCAACCACTAGAGAGACTGCTAAAGTGCGCGTGTGAGGGCGCTGGG
ACGGTGTACCGCACACGGACAGGCCATGGCCAGGGGTGCAATAGCTGTTTGGAGCTCATA
CCGAGCTCATAGTCACACCACAGATGGGCTGTTGTCTCGTCCCGTCGATTCGGGCCCTCT
GGGGTGATGGACGACTATCCCTTCTCAGTTCGGGAGACGGATTGTCGTGCACGCCGATCG
ACGGGATCTCATTCAGTTCCAAGTCGATCCATTGCCGGTAAGCAGCATGAGCTTGATCAT
GAAGGAGTCGCAGCTTGATTCGACGAGGCAAGCTTGTCGAAATTTTTCAGACCTTGTCCC
GGCGCAGCACCAAACGGGGGAGTCGATGTACATTCCTCAGCTGGAGGACCCTTTGTTTCC
CTCCACCAGAATGCTGGAGCCGACTGGATCACGGATGCATGTACAGCATCAATATCGATG
ACTCTATTGCTCCAGAGTCCCCAAACCCCGCCGGTGCGCAGCATCATCACGGCAACAATA
CAGGCCTCTTCCCCCCACGACATCCTGGTGGAATGGGGAAGTTTGATACTGGCCCTTTCC
AGAAGTGACCAGCTCAGAGTTAAAAGTCGACGTGCGCTGGCTCACGGCCCATTCATTACT
CACCATCGGCAGACGAAACAGGCAGTGCGGTCCCCAATCGGTCCAGTCAAGCCCTGGGCG
TTTCAATATCGTGACCTTGGAGGGGATCCCCCGAATGAGAAGTGTCCCCGACCGTTTGGC
AGACGGGATGATGGCATCTGTTCCGGTTGGGTCTGCGGGTGCATTGAAGGTGCGTATTTG
CCTGAGAGTTCATTCAAGATGGAGGCTCGCGCCGAATATCGCCTTGGTCTTGTGGGTTTG
AGTGCAGAGTTTGTGACTGAGCACGAGATTCAATGACTCTGATCAGATCCTGAGATGGAT
GATGCCATGTGCTTGTTACCTGATGTTTGAGCCTCAGATGACGGAGAAAATTCTGCTTGG
GTGCCCGAATTGAAGGCCGGCCTGTCACGTACCTTCCGTCTCATTATGATCTGGCTGATC
AATATGTGGACGAGTGCGATCCTCTCAGTTACGGCAGGTACCTCTCACCTGAATCCGTCG
CAGAAGGAGGGAGGGCCCTCCCTGGAAAGGAAGCTGCGTGACTGCAACTTCCTGCGACAG
CCGGCGCCCCTAAGCGCCCCCGGGCCTCTCCGCTGTCGTTGCATGTTGCACCGAGACCCA
GGGAGCACGTTGCAAGTGCAAGTGCCACCATCCATACCTTCCTCGCCCGAGTCCACCCGC
TGAAGACACTGGATGGATCAGAGATGCAATTCTCACAGGGCAGGAGCCAGCCTGGTCACT
GGTTGTTGGTCGCTGGTCGCCCTCCTTCCCGAGGCACGCCCGTGACTGCCACCCATCCTT
TCATCCTTCCTTCCGAATGTCACTACCGACAGAGTTACCCTATACCATGCCTTAATCCTC
GTTTTTTCCTCCAGGATGACCTGGTCATCTTCCTTTGCCATCCATCAGCTCGTCGAGCTT
CCACCAACCAAGGAGAGAGTCAACCACCCAACCCAGACCCATCGCACACACTCTTTTTCT
TCTTTCCTTTATCCAGAATATCCCTCGGCCCCCGGCGACCCCGGACCTGATGCACTCCGC
AGACGCACGACCGATTGGATCCCACGCCATCTCACCTCTTCGTCCTCACCTTCCTGGGGT
TGCACAGAGCTCAGCAATCCCTGTGCAATTAGAATGGATGCCTTTTGATCGTTGGCTGGC
AAATCTCTTTCCCAAACCGCCTCCCTCTGCCTTCCATCTGCCCAAGCTGTGGCTTGTCGA
TGACCCTAGAACGCGTCAGCCTTCTTACACATGTTGTGTCTGCCCCGTCGCACGGGCACT
AGAGCTCGCTAGCGATGGCTCTGGACACCTACAGAATCGGTGACAAGGCTGCAATGACGA
GTACCTCAAACCAAGCCTCGCTGCGGAGAGGCAAGCCCAACGGTGCCTGGCTGGAGTTGT
GGATAGACCTCACTCCGCCGCCTAACTAACCAGCTAAAGTGCTTCTATTTGGGGAGTTGC
CGTCAGCCCCGCCATGGATCTACCTACCTAGGCTGGGATGCCTCTGCTGGGCCTCAATGT
ACAACCAGACTCCCCACAGTTTTCGACCTCAGCCTTGACAATGACTGCCCTGTCGGGCAC
TGCTAAGCTGGACGGGCAATATGGATTGACTCACGCGGAAGGACAAGACCCATTGCTTCA
GCATCGGCAGGCAAGGCAACAGGGCAAACATGCCAACTCATGGCTGTGTTGTCCCGAGAC
TAGAGACATGACTGTCCGCGAACAGTTCCCATGAAGATCTCCCAACAATCCCATCAACCC
CAAGCTTGGGATCTTACGCCCATTGCGGAAAGAAGCTATAGCTCCATGATTTGTGGTTGC
CTCTGTCGCTCGTTGCTCAATTAGCCGAGCAGCTGGACATTCGCGATCCCATCATTGCAT
CTGTGGCGCCCAGGTAGTTCTGCATCTCGCTCAAACCCGTCGACATGCATCATGCATACG
ACCATGTCTCACAATTTGAGATAGTCGAGGACTCGAAGGTGCCACGAAATCTGCCAGTCC
GGGTCTACGTATGCTCCCGTCCTACAGTGACGGGTCCAACATTGCAGCAACCAGCTTACA
CGATCAAGACGATTGTTCGCCTGGACGGAGCTGCAATGCTCTACCCTGCATTGTCTTCAC
ACCTCCACGCCGGCAGCCCACGCGCTCAACATGCACGTCGAACCGAAGCTCGACGACCAA
AGCCAGCCCATCAAAATGCACATTTGAATGCATGTGTCGGCCTCTAATTCGTCTTGTTCC
AAGCCATCGACCCTCCCCCAGTCCTTCATGTTGTCTTACACGGCCAATTACAAGGTTGAC
GGTTCTTCCGCTGCCGCGTTGCGCCTTTTTTTCCAGAAGCGCAGGCCCCCTGCCTGTCGA
CTGCAATGATTACTGTACAGATCAAATATTGGGGACATTCAAGCTCGCAGGACAGGGTTC
CCAGGAGTTCTCGAGGGGGTCGGCACACTGGGCCGGTGGTGGTGTTCCTGGAGGGAGCCG
GGCTCACCACGGCACTGCGCCTATGCCTGTACCGGTGCCTGGTTGCCTTATGCCCATCCC
ATCCCATTCCATGGCTCTAGACGTTCCGTTGGGACACTGAGAAACTCGGGCGTAACTACC
GCTGCCTTGGGCTCAGTCTCAAGCGGTGCCTGACTATCATCTCAAAGCTACAGTACTGTG
AGGCCGTCACATTGCCCTTTTGGACCAGCTACACGAGTTTGCTGTCCTCGTGTCGCTGCT
ACCACCAACCATGGAGAACCGATGCCACCATCTCAAACAACCACCAATCTTACCCAGCCT
TGACTCTGAAGCTGACCTCATTCTGTCTCAGCGTTTCCCCAATCCTCCATCAACTGAACT
AAAGCTGGCCTTTAGTGTGGTCGATCTGTTTTCTCGCGCATCTCTTACTGCACCTATCCG
AGACCAGCATGTCTGCTTGACGCAATGCTACGCGGGAACTATGTACTCAGCTGCAGCGGC
TTGGTTGAGGAGTTCATGGCATCATCTGGCACCCAAGAGCCAGCTTCCCTGATCATCTCG
AGATGATGGCCGCTCTGTTTGTTCGGAGCATTAGACATGACGCTGTCTGTGTCAGGCCTC
AAAACCCAACCAGAGCTGACGGCAACACGATACTCTCGAGACGGGCCGTCGCGAATACGG
CAACAGGGCCAATCAATGACCAAACGCCTCACTTTGTGCCGTGCCGTCTCTGGTCTCCAC
GCCTTGATCCCTTCTGTGACGGTGCCTTTCAATTAGGCGCGTTCCGGCCCGTCGGGAGAT
AGGTAGGCAAACAGTGATTATCAGGCTCTTGCCACAATGTGCACTCAAAGCCAAGGAAGG
ACAGGCTTTTTGTCTTTTTTTTGCGCCAATGGCTAATGCTTCGAGACCCTCTTGGAGGCA
ATACATGGATCAATTGGGCGCGATCCGAATGGATGGCCGTTGACTTCTGGGACCCTGCGC
CTTTCTCCTACTTCCTTCACCCCACGCGCTTGATGCCTAACTGGCTGATTGCCGAGCGAT
GTCCTTGGAGAGAATTGCCTCGATTCACAGGACGCATTCGATGCCTGCCGCTGCGGACCC
ACGATTCCAGTACTGGTAGCAGTTATCCGGCGATACCCTTTCTCCTGTCTGAGAGATCCG
ATCCGGCGGTCACCAAATGTCTCCTCCCCCTGTTCCCTCTCTGGAAAGGGTGACCTGACT
TCACCCGTCTCATCGTCCCACAGCTCCAGTCACGAGATGCGCTGTGTTTAATGAGTTGGC
TGCTCTACCTGTTTTACGACTCGCCTATGCCTCTCGTCCTTCACCATCTTTTTCACCGTG
TCGTCTCACAAGACGCTTCTAGCACCTCATGAGAGAACCAACCTCACTTGCCTTATTTGG
CATCCCGTCTTTGACCCCATCTGACCCTGATTGGCATGGGGCATGTCTGAATCTTCTGGC
CTGATGCATCGCGACGTCACCCTTTAAACGGTTCGTTGCTTTTTCCCTGGCCGTTGGAGA
TCTCGTCGATCCAGCGACGCGGGACGGGGGCTTGATGCTTGCTGTGCGCTTGACTATCAC
TTTGTAGATCCTAAGCTCCAAAGCCAACATGGATAAAACGTGGCCATAAAGGCTATGCTT
AGGTGGCTCATGCTTACTCTGACTGTGTTTCGGGTGTATTGTGTCTTGAGTTGAGTAGAC
TGTGCGAGTTGAGATACCATGCCTCTCTGTATGAGTCAAGATGACCGTGCAACTGTAAGA
CTCGGAGGGCACGATAACTCGGAGGGCACAATACAAGATAAGACATATCGGTCAATAACG
TAACCTACTGAATCGAACTGCTTTACTACAACTAAATCTCTCTGACTGACTCTCCCTCAT
GCATCGTCACACACACCCATTTCAGCTCGCATCCCCTCATCGGTCAAACAGCTATCCCAC
CACATCAACGCCTCAGGATACGACCCCGGGGCCATGCCCAATCCAAAGCTCCTTCTGTTC
ATCATCATCATCATGGTCATCATCCTCCTGCCCCACAGGTCGTCGTCGTCGTCGTCGTCG
TCCTTGTTATTCCGTCCCCAGCGCCACTAGGACTGGCTGCTCCAGCCAACCCAGCTTCGG
GGCATGACGCGCCAGATCTTGACCTCGCCGCTGCGCAGGTCGTCGAGCTTGAAGCTCTCA
ACCTTGACCTTTTTGCTCTCGCGGCCCTGCTCCCAGGCGCGCACCTTCTTCTTGGTGCCG
TCCCACTCGGCCACGATGGCGACATGATCGGGTTTGCCAACCTCGGTTGAGTACTTTGCG
TGCATGGGACCATGCTTGCCCTGGAAGCGTGCGTTGCGGATGGTGAGAACGTCGCCGGGT
CGGATCACGTCGTTTTGTTGCGTAGATGCGTTGGCCATATTGGAGTAGACGAGGGCGCCG
TATGCGCGGGTGCCCACAGGGGGGAGAGCGTCCTTGAAGGGCTTGAGAAGCTCTAGCACG
AGGCCTTGAGGTGTGCCATCTGCAACGACAGTGTCCTTCTTGGCGGCCACGGCCTCAGAA
ATAGGACGACCGAATCGTTCGTAGAACTCTTCCATCTGGTCTTGTCGGAGAGGGCGAGGC
GGGGGTTCTTGACGCTGATCGAGCTCAACGTCAGACGGGTCGTAGGGATCATAACGGATT
GTCAAAAAGGTCTGTGAGTAATCTTGGTATAGGATAAAGATCTCGCGAGTAATAGTCGTC
TTCTGTCCACCGTTGGTTGAGGTAGACTCCTCGCTTTCAAAGAAGATATCCTTGCGGCCT
TGGAGGACAGGCGGCACCTGGTTAGCCTGCTTCCACCAGCCGCTTTGGATAGCCAGGTCG
ATGTCGTTAGCGATAAAACCAGACTCCATTGACATTGATGGTCGGTGGAGGTCCATGGAG
CGTCTGACGCCGGCACCTGCTCTTGATACATCTAGGGATGCTCGGCCAGAGGCTCGGCCT
GCAGGTATAGATGGCGGAGGAGCTCGTCGTTCAATAGGAGAAGAAACAGATGGGGATCCA
GGGAAGATGGCCTCCTCTTCAATCTTGGGAGTTCGAGGAGCGTAGGCATGTCCACCAGGG
GTACCTGAGTAATTATACGGGTCATACTCTTCCTCATGAGGAGGAGGCTGAGGAGGAACT
ATGTGGGTGGGAGGCGGAGGTGGAGGAGCAGCGCGTGGCACATCAACAGATCGGCGCTTA
TTCTCTGGAGGTGGCTGTGAAGGGACCGGCGGAGGGACAGCCCTGGGGGCTGCGGCGCTC
GGGATAGGAGGTGGTACATTAGCGGGAGCTTCAGCGACAGGAGACTGAAGGGTGTTATCT
TCCAGGCTGGAATCGCGAGCGTGGGCCTTCAGGGCATCCTTGTGAGGGACCGAGGAGGCA
ATATCTGTGTCGTAATCACCCTCATATTCGGTGACCTCTTCGTCTCCTTCCTCACCGGCC
TGGGGCGGTCTTGATGGGGTTGGCGTCTGAGTATCTTGAGTTGACTGTCTTCGAAGCGCT
CCTGGGGGAGGTGGAGGAGGGGGTCGGCTCTGCGAGGGAGGAAATGGTACAGATCCAGGG
ATAGGAGGCGGCGGCCGGCTTAGTCGCTTGTTGGCCGTAGAACTAGGAGAGGCGGGGCTA
AACTCTTCGGGATCATGGGATATAGAGGGAGATCGTGCGGGTAAAACAGGGGGCTGAACC
GGCATCGGCGGCATAGGAGGAGATCGCGCAGTAAGCACAGGCATTTCCCTCTCGCTCTCT
CGGCCGCCGCCAGAAAGCTCATCGCCAGACTCGGAGCCTTCAGTTTGAGACTTCAGGTCC
GAAGGAGGAGGAGGTGGGGGAGGCCGAGCCTCAGACGGCACAGGAGGCGGCACCGGTCGG
CCTCCAGGAACAGGGGGTGGTCCTGCGGGATCCCGCGGGGGAATTGTAGGGCCTGAAGGA
GGAGCAGGAGTAGTCTCGCCCTCCTCCTCGTCCGTATCATCCTCCTTCTGCTCCGCTCGA
GGCGGAAAAGATGGCACAGGGGGTGGTGGCGCTCGAGCCGCTGGTTCAGGCTCCTCTTCA
GGGCGAGTCATCTCTTCCGACTTTCTGGGGCCTCCCATTCCCGGGAGAGCCATCATAGTA
GGGATGGGCGGAGCAGCATAAGACACAGGTGATGCTTCCTCTACGCCCTCATCGATAGAT
GTTCGCTCTGGCTTGGGGGGTGGTGGTGCCTTCTTCTTCTTGGGAGGAGGAGCGGGGGCG
GGCATGGGCGCACCGAACATGCCGTGGAAACCCATACCGCCGCTCATCTTGGCCATTCTC
GCCCTCAATTCTTCCTTGCGCTTGACCTCGGGATCAACATCCTCCTCTTCCTCTTCCTCC
TCCTCCTCGTTATCACTCTCTTGCTTCTTTGGCGCCTCAGGGGGAGGACCAGGATGTACG
GGTAAAGTAGGCGGCCGTGAGGCAAGTCGAGACACACCATCACTATCGTCGCGCTCCGTC
AACTCATCGTTGCCCTCAGTTGTATCACCGGCTCCAGACATATCCGCCTCATTACCATCA
TGTATGGGTTCCGCGGGTCCCTTAGACGACTTGCGGCGTGGAGCAGGCGGCATGCGGTTC
GGCCGGGGTTCGTCTGTAGATGTCCTGACACCCGAATCCTCGGTATCTCTGCGCTCAAGA
GGAACAGGAGGTTGTTGTGGTGCCTCCTCCGTTTCACCCACGGCTTCGGCATGTCCGATA
CTCTCGCGCTTCTTCTGAGGCTTTTTGGGCTTCTCCTTCTTGGCAGCAGCATCGGCATGT
CGCTGCGCCTGTTCCAACTGCTGCTTTTGTAGAAGAGCAATGCGCTCTTTTAGGCTGGTA
GGCTTAGGCTGATCCTCATTACCACCCTCCTGACTCTCAGACGGCACAAGGCCGGCTCTC
TCGGCTTGTCCCTGGTTCTCAGCTTCCCTCTCTTTAATTTCAGGATCCTCATCTCGCCGG
TAGACCTTTGCAGTAGGAGTTTGCTGCGGGGGAGGCACGTAGGCATGCCTGCTCGGAGGA
GGGGCAACAAACGGCTTTCTAACAAAGCCCGAGCCGCCGAGGCCGCTGGGCTTGAACGGC
GCGATGGGAGGCGCTGCGGGTTTATTAAAGGCCGCAATGCGATCCTTGAACGAGCTGCTT
TTGGGCTTCTCTGACACGGGAGGCGGACCGGGCTTAGGCTTGGGAGGAGGAGCCGCGGCA
GCTGGAGCTGGAGCTGGAGCTGGCCGAGGACCTGGGGCCGACTCCAGCGATGCGCCAAAA
CCTCGGCCAATCAACACCCGCCGCAAATCACTCGCCGCCTCCAACAAGTCCAACAAGACC
AAGTCCAAGCGATCCAGGTCAAGCCCATCCGCATCACACTCTCCCACCCTCCCCGTCATC
TCAAACACCAGAAATTCTTCTGCCGCTGATGCACCCACCGGTGCCACCATCAGCGTGAGT
GCCGAAGCCAGTATGCCAGGAAGGCTTGCTGATGCTCCTGTCTTGAACAACCTCCTCCCT
CCCAAGATCAAGGCGACCAAGGGCGCCAAGGGTTCATCTGTGCCGGTTGATGAGGCTGGC
CACGATAACGACGACTCCTTCTGGGACCGCAGACGCGACGCGCAAAAGTTTGCCAACAGC
GTCACAGTCCGTGAGAGCTCGGTCCGTGATGGTGAGGACGATGAGCAGGTTGCGACACCC
GCCAAGAAGACCAGGAGGACGCGTCAGTCGATCGCGGCCCCAACAACAACAAGAGCGACC
CGATCGGCCAGCAAGAGGCCTCACGATGAGATTGAGAGCACCGTGTCTCCAGTTGCATGG
CCTTTCCAGCGTGAGAGCAGTTCAGTCGCAGGCTCGAGGGCTGCCACGCCCACGCTACGC
CCACCCAAGAAGCAGAGAACTGGCCTTCGTGTCAAGTCATCCCCCGTGAAGAAGCGAGGA
GGAACTGCTGCCGGAGTGCCTCGGGCTATGGGAGATGGCCCAGCAACCAGCGTGGCCGCC
AAGGATCAGATATCCGACAACGATGAGGACTGCTCTGCCTGTGGTGCAGCTGGTGATGTC
GTCTGCTGCGACGGATGCCCTCGGTCATTCCACTTTGAGTGCGTGGGCATGGTACCATCT
GAGGACCTCCCCGATGAGTGGTATTGCAACGAGTGCCTGTTCAAGCGGTATCCTTCGCGT
GTGCCTGTCCATAAGGGCGTCTTTGGACCTGCTCTGAACAACCTCGAGAAGAGCATTCCT
CGCGCCTTTAGCCTCCCCAAGAAGCTGCAAACCCGCTTCGAAGGGGTCAAGGCTGGTCCT
GATGGCGAGTACGAAGAGGTCACGACTGCCAAGACGATCAAGAGGAAGAATGGCTACGAA
GAAGTTCCCGACTTCTTCAGGCAGCGAGACGATGGACAACCTGTACTCTGCCACGGCTGC
CAGAAGGCCGCGACAGACGTCCGGGCCATCATTCCTTGCAGCGTCTGCCCGCGTTACTGG
CATATTGACTGCCTGGACCCCCCTCTGGCTGTCCCTCCAGTTCTCAAGAACTGGCGATGC
CCTCTCCACGCTGAAGAGACAATTGCCGAGGTCCGCGCGCTTGCGCCTGCTCATCGGTTC
CGCAAGATCAAGGGAGCGGAGACTATCACACCACTCTTCTCACGAGGCCTCAAGAACAAT
GGTCAAATTGAAGTGGACTGGGACGATGAGACAGAGTCTGAAACAGAGTCAAAGCCCGTC
AACAATTCTGGCTGGCCAGATCCCGACTCGTTTGGACGGGCTTACAAGCTGCCGGCCCAA
GGTATTGTGCTGGACTTTATTGAACAGTTGCGCCGCCAAAATGCTGGCTACGGCCCTCGT
CAAGACGAGCCTCGATGGCTGTCATACGCCCCTGTGCCCGTGAAGGACTCGAGCCATCCC
GTCAAAGGCTCTGATCTTCAGCGATCGGTGGACGAGATGCAAGTCGCCTTGACCATGACC
AGCCTCAAGGACCACAAGTCGGAGAGCGTTGACCAACTCATCTCAGCTCTCTTGGACGCT
GCTGACCCTAATGTCCTGGCACTCATGACCAAGACTGATGCTGGCAACGTCGCTACTGGT
GACCTCACAAACAGTGACAAGCTTAGCCTACGCGTTCTGCTTGCTCAGATGAATGCTATG
GGATCACGTATCAGACACCTTCTCGGTGAACCGGACGCCACCACTATGCTTGATCAGGAG
CACGAGATACCTAGCATCCTATCTCCCCAAGACTCAGCCATCGCCGAGCCACTCGATAAG
GTTGCGGTGCCTCCGCCTGTCACTGAACCCACCCCCCCTTCCACCATTGACCACGCCGAA
GGTGCCATGGAACTCGATTAAATCTCTATCGACATGTCCTGAGAGCGGCTTACAACCCCT
CCACCTTCTTCCTACCCACTCTGCCACAGCAGAGTATCACGATTCCCAACGATTCTCGAC
CAAAATTGGCACTCTTGTTTGACTATAGCGTACCCCCCTTTTCTTCTCTTCACTTTTTTC
CTTTTCATAGAAATCTGTGTACGAACTCCAAGCTCTCACACGCATGCGAGCACTCTCACT
CTATCAACCCCAACGACCAAACACCCCTTGAAACCCGCTGACTATGGATCGCTGGAGTTT
GGGAGGCTTTTGATATTTCGAAATCATCACGACCACGGCATAGAAACGACCTGGGTGCTC
TTTTGACAATTTTGTTTTTTTCCACTCTTCCACTTCGCCCTCGCCCTCTCCCTCCCCGAT
TCTTCTCTTCCTGTGCCAACTTGCCGTTCAGGTTATTGCCCATGGTCGTCCCCTCTTCTC
TTCCCAGTGCCATCTGATTCGTGGTCTTTCCCCTGCGACTCTACTTAAAACCACTATATT
ATGGACGAAACGAATCTCCTTTTTCTTTCTTTTCACCCGCCAGCGGGGCGGCAGCGGTCT
GATGCACCAGGGAGGGGGTCTAGGTGGGTGGCACAAACAAGGCCACCCAAAACAGCGCTG
CGTTTAATGCTCTTGTTGTATCATAGTTTGGGCGGGGTGATTTGGGATGAGATATTTCAT
CCCATCACTCGCCGGAGAGGGGAAAGATGGGTAGGTGGATGGATGGAAGGATGGAAGGGG
TGGAATGGTGATGGATATAGCTCCTTTTCGGTATCGAGGATAAAAAAAGACACAAGAAGG
CGAGCCCAATATCAAACCTAACAATATGACATGCGTGTTCCTTTTGCTACCGTGACTGTG
ATGTTGATCCTCTTTAAGATTGTTCTTGGTTATCATGCATACATGTGCTGGTTATTTGGC
TGACAACGGGAGTCAAGGACCTTAATAATGTTGGCCTCAAGGACATTGGTATGCACCATA
CATATGAACAACATCAATTGCAAGGCCGTGAGAAGGTCAAGGTCGTAAAAGCGCCCCCAT
CTTCCTATTCTTCCATTTTAATATACAACAATCCTTTCTTTGCGAGGCATTGCCAGCCAA
TATCCTTCGCAAAACCCACACCAGCCTTCTTCCTCCTCCCAAGGCTGAGTGAGCCCAACA
AAAAGATTCCTTTCAGTCCATCGACACGCCCAAATCTCACTTGTGTGAATTGAGACTTGT
AGCAGGCCCTTGAAGGGGGTGCCAAGGTTTCCTTTCTACAGAGAATTGAACAAACCCAGA
GAGAGCCCATACATAAATCCGTCCGTCGCCGCCTTGAACAAGAATCGTCGTCGAGTACCT
TAATTTTATTTCTTTCTTTCTTTCTTAAAAAGTGATTTTCCCCCAGGTTCGTTCAATCGT
GGAAATAGAATAGTCCCGCTTCTCCGTCTTTTGTTTGTTGGCGGCGTCAGACATTCAAGG
CCGGCCTGAAGTGCGCTCCCGCAACGCAAAGCAAAGCAAGAGATAGGAGGCAGGCGTCGA
AACAAGAGATCTCGCAACCCAAGGCATCCAAAGTCGCACATGGGACACCCGGTCCATACC
GACCATATTTGGTCATCATAGACAACGCGGCCGTCTTTGCCATGCATGTCTGTATCCGAA
GTAAGAACCCCCCTAATACCCCCCAACTCCTGATGGCATCATGTGCCGGAACTGGCCTGA
AAAGTGAGAAGAAAAGCTCAAAAAGATCCGTCTAAGTTGCAAACAGCTCCCAGTGACGCC
GTTGAAGCACAGCTGATTTGATCATCTGCGGCCGCGTCTGGGATTACCCTGGTCCTGCTG
CATGTAGCCCATGTTGGGCATGCCTCCTCCCATGTTTCCGTAGCCATAGTTGCCCATTCC
CATGTTGAACCCCGGTGGCGCAAATGGGGTCTGCCCGGCAGGCATCTGAGGCATCTGCGA
GACAGGCGGCTGGATTGGGCTGCCATTGGGCATGTTCTGCTGACGATACTGATCGACAGA
GGGGTTGGGACCGTTGAAACCCCCGTAGCCGGCCTGCATGGGAGGGAAGTTGTAATTCAT
GGGTGGTGGGCCACGGTTCATCATCTGCTGGTACTGCATCTGCTGGAGGTTGGCAGGCAT
TGGGCCACTCGGCGCGTTGTACATCATGCCCTGGTTGAACTGAGGGAATGCCGAGACACC
GCCATCGCCTGCCTCGTTCCTCTGGCCGCCATAAGGCATGTCGAAGCCAGGGGGGTTAGC
CGGGGCATTCATTGGGTTATAGAACGGCTTGTTGGAGTGAGCAGACTGAGGATGGTGGCC
GTTGGAATTCGCCTGCCTCGAAGCGGGTCGCTGGCGCTGCTCAGCGTGAGTGCTGGCATC
ACGGTTGTTAGCAGCGTTTCGAGTCGAGATGCCGACCTCATCCATCAAGCGCTTGTATCC
CTGGTTGGGCTGGGCCTTGATTCTGACCAGGACAGCCTTCACGTTGTCAACCACCTGGGT
GCGGATCGACTCGTCAAAGAAGGGCGTCGTAAGCACCTTGAAGATGAGCGTGGCACCGCA
CTGATGATCCTTGAGAATGGCCTCAAGAACCTGGTCGTTGGGGGTGAAGAAGAGCGCCTT
GAGGATCGCATCTCGAGCATCGGCCTCGGCCTTCTGGTTGATCACCTTCAGGACAGTGAG
ATAGGCAACCTTGTGAGTGCAAAGGTGCACAAGATAGGGGACGAGCTGAGGTGAGAGGAC
GGTGCGACGTTGAGGGAATGTGCAGGTATCCAGGAACCATGTCAGAAGCAGGGCGCCGTT
AGCGTTTGTTGCCAGCTGAACACTGTGAAGGGCAATGGCAGCCGCGAGCATCCTCTGCTG
ATCCTTGGTAGCATGGTGGCTTTCCAAGCAGGCCCGCATAGCACGGGCGCCATACCGACC
CTGAGCAATCTCCCACATGCGACTGAGCATCGTCTCAAAGATGAAGTCGTTGTAGGGAGC
GCCGAACTTGAGGCATCCTTGCAGAACATAGTTGCCGTACTGATCAAGGAAGAGAGGGAT
CGTGTAGGGTCGCAGGTGCTCGACAATCATCGTCATCTGGGCGGGCGTCTTGCACACATC
GATGATCTTCTGAGCCGCCCAGGTGCCGTTCTTGTGCACGCCAATCTCGGCCATGTGAGG
GGCAATCTCGGTCAGCATGGCATCGCGGAGTTGGTCGGAGCAGTGCTCGAACAGCTTCTG
AACCACAGTGTTGCCCAGGTAGTCGGACGAAAGCTCGGCAATCTCCGGGAGCATGTCGAC
GGCAATGTTCTCAATCTCAGCCTGAGACAGGCTCTGGTTGTCAATTCGCTTACGGATATC
TCTGAGCTTTGGTGCGTCGTGGACTCTAGTATGAGCAGGCTCGCGGATCGGGGGAATCTC
TTCAACGAACGAGTTGAACTGGATGGCTGACTGAAGGTTGCGAGAGATCCTGAACCTGTC
CTCGTCGGAAGCTCCAAACTGCTTGACAATGTCGAGAATGTCCGTAGTCATCTCACGAAG
AGCTGGAACCTTGGGAGAGGCGTTTGCTGAGGCAGGGGCAGGGGCAGTTTCGCCAGCTGG
GGTAGCAGAGCTGGTGCCCTGAGTGTTGTCTTGTCCCTTGGCGAATGGATCAGGGCTGGG
AGAAGGGAAAACACCGTCATGACCAGGAGTGTTGGAAGCAGAGGGTGGCTTGGCAAAGTT
GATGCGGATGGGTCCAGCACCTGGGAAAATCTCCTTGCTGTTCATGCTTGCCTTGGCCGA
AATGGCACTCTCAACACGCTCAAAATTGACAAAGCCACAGTTCTTGTGGGTAAGGACACG
GGCAGACAGGATGGGACCGTGGGACTTGAACATTTCGATCAGAGTCGAGGTGGTGGTTGA
AGTGGGAATGCTACCCAGCCAGAGTGCGCTGGTAGGTCCTTCAAGGCCCTGCTCGTCAGC
GCTGAGAAGGCCAGCATTGCGGCTGTTGGACCTGCCAAGGTTCATTCCAGCAACGGCCTG
AGGGAGGTCCTCGTAATCCTTTTCGTCCTGCAGGCGAATCTCGGCGGGCGCAATGGCATT
GGGGATGTTGGAACCACTCGACATGTACGTCCTCATAAGTCGACTGCCGGGAGTATCCAA
GACACCAGCGGTGCGGGCACGAGGGCGGGTGGCCGAGGCCTGGTTGGCAAAGGCCTGGAC
AGCAAGGTTGTGGTTGTGGATTGCGGCGTTGGTAGCTGCCAGCTGATCCTGGAGGGCGGC
CACATACTGGGGATCCAGGGGCATGTCCGCATCATAGTCGTCCTCGTCATCGGCATACTT
GTCCTTGTTGTTGACCGAGTAGGATCGGAAACGGCTTGCTTGCTTTGTAAAGTCGAGGTT
GGCCAGGTATGGGGTCGCAAGCTGGGCGCGGGGAGGCTGTGGGGTCTCTGCGAGGCCGAG
ATAATCCAGGGTCCTCATGTGGACATCAGACTCGCCGCCGCCTTCCTTAGAGAACTGAGA
CTGAGCCGGGGAGCTGGGACCGTTGGAGCCCACACTGGCAATGCTGGCGAGGGTAGAAGC
TCGCTCACGCCCAACACCCGCAGGGTTCCAGCTGCTGAAGATGGAGGGGCCGAACGGGGA
GCTGGTGCCGGGAATCGGGGCAAACTGGCTTCTCTGGGGCATGGATCCGGCTCGCAGACG
GGAGAGGAGCGTAGAGCTAGAGTTGGCAGCTGGGTTCTCCTGGGGGTCTGGGTTGGGAGA
GGGGGACTTGAAGGGGCTCTGAGTTGGCGTTGGCCTGCTGGTCTTTGCAGCCAAGCCAGC
AACGCCCAACATGCCGTTGGCCGCGCCCCCGGGAGAGAAGCGCGAAGGCACCGTGCCAGC
ACGAGCGCGCCTGGTCTGAGGCATCGAGTCTGGCGTGGGAAGCTGGGCGAAGTCGGGGAA
GCCATCGGTTGGGGATTCGGGAATATTCTCGCGCAGCGGCGTGGAATTACCGCTTGTGGG
AGGACCACCCCAGAGGCTCCCCGGCATGCCCGGTACGCCCTCTTGAGCCTGAATCTCGCG
AGCCCTCTTGGAAAACAGACGGCTGGAACCAGACATTTCGTGCGACGGAGAACCAGCCCC
GGATCGCGAATTGCTCGCCATCTTGCCAGAGGGATTGAGACCACCAGACAGACCGAATGG
AGAGCGAGAAGGCGGCAGAGGGTCGATGGGGGAGTTGTTGGCGGAGGGAGAGGTGGAACG
GGGTTGACTGGCAGACTGGGAGGCGTAGCCAAGAGTCAAGTGTTCGGATCTAGAAGTTGA
CATTATCAATTATCTAGCCGACCTCATGAGACGGTGACACGAAGAGGTGTCGGGCCGGAT
AGTGGATTATTATTCGCAGCGGGGATCGGTTTGACCAGTGGATCAAATCGTGTAGTCGTA
TCTAGAGGCGAAAAGGACAGCCCTGGGAAGGAAGTCGTCTAGTGAACAGTACAGTATTGC
AACAGCTTTCTTTCTTCTGACCCCAAGCGATGGACGAAGGGGTGGATGATGACGTGGAGC
GCCGAGGATGATGTACCGTAGGTAGGCGACAGAAACGGGGGTGTTGGATTTAAGGAGCGC
GATGCGAACGAGAAGAGATCCAGGAGCCGTCGGTATTACAAAGGATGCTTCGTACGAAGG
AGACGAGGACAAGATCGGGGCCGAGAGCAGTCGATGACCGAGAGTCGTTAGGTCTAATAT
GGATGTCGAGGGACAGGGCGATCCGGGAAGAGAGCCGATCGAGACGATGGACTTTTCTGT
GGCCAGACGAGAGCGCTGGAACTTGTGTGAAGGACTGGATAGTGGCCGTCCAGCGTCGTC
CGAGCCAGCGGCTTGGGGGAGTGATGCAAAAAAGGAAGGGAATGGGGAAGGGGACTATAT
GAAGGGGGGAGGGGGGGACAGGAAGAGAGAGTGTGTGAGAGGGGAGAGGGCACAAACAAA
GGGTAGGATCAATATACAGGCCTCATGGAGAAGGACAAAAAAGGAAGATTTTTTGACGGG
GCCTGGAGAAGTAGACGAGGCGCGCGCGATATGGAGAACGGGGCAAAATGGGGGGTCCCC
CCCGATGTCATCCTTGGAAGT
>UN00014
CCCAACGCCCGCCGCCTCTTTGATAATGCTGCCTCCCAATGATGCCGATACCTATACCGT
AGCCCATGCCCATGCCCATGCCCATGCCGCCTCGTGATGATGCTTCCCGATGATGCCTCC
CAACCGTTACCCACGCCAATGCAAAGACCGCCGTCGCTATGATGCAACCCAAAACAAAAA
AGAGGTAAAAATAGAAAGGGGAAAAAGGCCTCGCCTGGTGCCTCGCCTCGCCTCGGTCCG
TGGACCCCTCTCGCCTGACGTCTCACGTGGTGACCGCCTAGGGGTTTCTTGACAACCACT
TTCGGAGATTCGGAGGCTCCTTTCGGAATGGACACACTGCCGACTTGGGCTTGTCCTTCC
TGTACGGTTCCAACAGCGTCTTGAGCTTGGTCGGGCTGGACGTCATCCAGTAAAGATCGG
CGCGACTGGCCAGTTTCTCGACGGGAAAGTGCATCCCCTTGCTGCTATGGCCATGGGAAT
GGGAATCCTTGGTCTTGGCCTTGATGCCGATGATGTTGACAAAGTCGAGATCCCGGCGGG
TCCACTCCAGGAGACACTTGGTGGGTGGATGGTAGTATCTGTCGTTACACAAGATCCAGT
CGGCTGTGTAGCAGGCTGAGTCGATGAGATCATGCTCGGCTGAAGTCCACCGTCTGAACT
TCATGTCGGTATCCTTGAGATCAAAGTCGCCAAGCCGGACTCGAAGTCTCTTCTCGGGGG
CAACACCAGGACCAAGATTCATCTGCACAAAGCAAGTGCAGTCACGAACTGTCATGGCCA
GGCTAAACATGGGGTCGTCCTTTTTCGCGTTCAAAGGTCCGTCGGAGTCGGCAAAGTTCT
GAAGCCACCTGAGGTCGCGGAGGACTTGGTGGTCAGCAGTCTTGGCCAAGAGTTCCCGTA
CGATCGGGTTGTCAGCCATGGAAGCCAGCTTCGGGGCGAATCGAAAGGGGGAGCTGACGG
CGTCGGGGGCGTCGGGGTTTGCTAGTGTGAGAGGGCAAGGCTTTCGCTCTGGGATGTGTC
TTGAAGGGTTTGGGTCTCGGAGGAAGTTGAAGAGTTCCATGGCACATTGCCGACACCGAA
TGGCATTTCTAGGGGCGCTTGGTGATTGGTTTAGCCACTTGGGTTTGAACTCGACAAGAA
TGCTATTCTTGGGATCTGTATGCGGGTCAGAATGAGCTACAGGTACGCTCAAGTCGATCA
ACCTACCGGGCACCCTCATATCCTCAACCAAAAGACCCCAGTTAGACTCAGAGAGGAAGG
ACCCCCTGAACTTCTCTTTGCGCTCATGGTCTATTGAAAGAAGAAAGGCGTTGAGCTTGG
GAATAATGTTTGAGTTACGGAGAACAACAAGCTGTTGTTGAATGGCGTGAGTCTTGAGAA
AGGGTGTGATTTGTTTTGCGTAAAACTCCTGCTGCTTGAGGTAGTTGAATCTGGCAGGCT
GACCATTTGTTGGAGCCTTGGCAACACGAAGGAGCCAGCCTTTGAATTCGTGGGCCCAAG
GAAATCCTTCGGGGACAGCCAGCTCAAAGACGACATTGGCGGCACCCTCGCCAACAAGCT
TTAAAGGCCGTGTACCGGGGGGAAGCCTCTTGAGAGTTTCTCGAGACCATGATAGAGGTA
CAGCACTGCCGTGAATCATGATGGCCATTTCGGCCACATCCTGAGATGTCGGCCATAGTT
GGTCATCCTCAGCAGAAGAAAAACAGAGATCGGGATCAGTATCGGTCGGTGTGAGCTGTC
CATCGGACAGAGAGGGAGTCGACATGGTGATTGGAGACCAGGATTCTGCAGGTGGTCTGC
AAGGCACATTCAAGCCACCTATGTCGCGCGTTTTTGGTGGGGGAGAGGGGAGGGGGAGAG
TTGGTGGTATGGGGGAGGGTTGAGGTGTATATGGAGATGTGGTGGGAGGAGAAGTGATGA
GTCGACTTGTCAACCAAGAAGGTAAATGTCGAAAGGGATGAGTAAGAAGAAAAGGACGAG
AAGGGGAAGAGCTATGATATGTAAGAGCGAGGCTAATAAAGTAAACCCGAGCTGCTGATG
TGGTGGAATAGAGCCGGGTTCACGGCGTGCGCTCGCTGCTGTACCAACGTTTACTTGCTT
CTGAGGCCGGGTCACGCTCTAGAACTGCATTCGAAGCTGCGACTTTGTCTGGTTCCGCCC
TTTGTGTCTGCGGTTCTGGACCTCGAGTAGCCTGTCTTTGTATGCGATGTGACGTTATTT
TTCGGCAGTAGTCGCGGATATCGTCCTGAGAAGGTTGAGAGATTTGAGTCGAGTAGAACA
AGTCTTTAACGGGAGTCGAATGTGTAAAAGAGGCGTTCCGGCGGTGACCTAACTTTGGGA
ATTCCGCTCCGCCACTCTGACTTTAAGGCTGTAGAGTGTTGTCTCTGTCGCCTCGTGATT
TGAGGCGGACAAGGCAACAGGAGGCAGTCAAGCAGAGCGACAGAGGACACGATGTGTGGA
AGCGATGCGATGCCCCGCGCTACACTGACTGCAATGGATGGTAGAGCAGTACAGCCCACA
ACCATGTACGTGTGCTGTATGTCTAACTCTGAGGTCTCTGCTGACGACGGCAAGACAGAC
GTTGTTAGGTGCGGTTGAACAAGATCTCGGAGTAAGGGGTAGATGTCGTGAGACTCGCAA
CAGGCCATGTCTTGTTCCTAGCAGGACGACATCATCGTCACCGACGACTGCGTGGCAGGG
GGTGGAGGATATGAACAAGGTGTACGATAAAGTCAAATCGATCGAATGAAACTGGAGCGG
CAAGGCCATATGATATGACAAACTCGTCTTCCTGTCCTGGTGCCCCCTTATTGCTTCGGT
TTGCTTTTAGGGGAGAACCGCCGTTGGCATGGTCTCCGTTGGCAGACACCTCCACCGCAG
CAACACCATTTACAGTACAGAGCAAGCAAGTGGATATGCAGACTGACGACCGGCGACAAA
TCGACACACGAGGATGAGAAACAGAAAACAGAGCACAGCAACCCCGCGAGCGAGGCACAG
GGTCTTTTGGTCGCCAGCGGCGGCGCGGAGTGGGTGCCAGCGAGCCCAAAAGTCCACCTT
CCACAGGCCATAGCCTTCGTGTCGCCCGCCGTCGCGCCAGAAAAGTCGACGATTCGATCT
GGGATGGTGACGCACAGGTTTTTAGGGCCCCTCCACCATGGGGCCGGACCCGGACTAGGG
CGAGCGCCAATGCCAGTCATCGCCTCTGGCAGCAGGCATGGCGAGCAAGAAGAGGACGCC
TCTGACCAACCAGGGCTCAGGGTTCTAGGGTTCCAGGACCAGCAAGCCATCGATCCAAGC
TTGGGGGACGCGAGTGGATGGCCCAGCGTGGGAGTCTCACGGTCTTCTTTCGTCCTGCGC
GCCGCCTGCATCTGCGCCTGCACCTGATGCGACCGACTGAGGGGCGCTGGACGTTGGTGT
CACTGCTGTGGCGCCGCCTGGTCCCATTGACTTGGGCTGCGACAATTAAGAGCCGAGGCA
TTCGTGGGGTCGATACTGGCCCAAGTGCCGTGAGTGAGGCCTGCTATGATGCATCAGCGA
GCCCAGCACAAGATCAATCATCCATCACATCACACACGGACGGCTGCTGGGGCTGTCAAG
GTCCGTCCGACAGAGCAAGGTCTTGGAAACCGGTCGAGCAGGGAACACCCGCCCAGATAG
CCGTCCGCTTTAGTCAATGTGTGGGATCGTGCTTCTCTGACAGCTTCCCTGGTCCCATCC
GTACGAGGCCACGATGTGCCATTTGGGCCTTGTGCACAAGGGCGTTCCTTGGTGGCGATC
CCCTGGCTGGCTCTCAGCCCTTGCACCCTGGCGCCTCTGACAGACACCCTGGAACCCTGG
AACCCTTGATTGTCTGGACGCACGGGGCACAGAGAAGACAAAAATGACAACAGTAGCAGA
GAGGACCGACGGGTACCGACAACGCAGAACCTCAGCGTCAAGTCAAGCGTGTCAGAGACA
AAAGCTGCTGAGCCGCCGCCACGGATGACTCAAACCGTCGTGTCCGGGCCTCTGCCGTTC
CCAACTGGCTGGTGCCCCGGTTCCGACTTTGGGGCTCAAGCGGGCACGAGGTTGACTACT
TTTGTCGGTCTCGGCCATGACCGGAGGGAATGATGTCACGCAAGCCGGCGGTGATTGATG
CGCGCGGTGATGAGGCACCGGCTTGGCCTCAAACACCCAGCTGTCAGTGGTTTGAGGTGC
GCGGCTCGGCGGTGATCATGGGATTTTGGGCATCCCAATGACAGAGTGACTGATCCATTG
CGATGCCGCTCCTCTCTCGGTCGCGTAGATTGCGGTGCCCGCTTGACCGTGTTGGCTGTT
GGCACCTGGGGCCTCCCGCTTGGGATCATCGACGGCGTGGAGTTGCTAGCGCGTGCCCTA
ACAGACGTTAGGCACACTTGCCCACTCTCCTAGACTTACACGTGGAGTCTCAACTCGCTC
ACAGAACTGATTCTATCCAGACGACTGGAAATACATCCATGCGTAGCGCATTGTGATGGT
GCAGCTGTACTGTAGCATGCGCAGTAAACGCACGCACTCGCTCCCGTGACTTGACCCAGC
GAGGCATTTGTTGTAGTACAAAGGCAGCGCGCGCGGCGTCATAATTCTGCATTCGAGTGA
TTCGATGTGCGACACGCTTTATTTGGTCGAGCAGACCCAGACACAATGGATTCGGAGATT
ATTCAAAGGCTGGGGTAGTACGAAGACCTCAGCTGTAAGACCCGAGATGTCGTCACATAA
GCTGGTCGAGCCGATTTCTCTTTTTAGAAGCCCATGTCGAAAAGAACGAATGTGAAGCCC
AGTCGACTCGTCAGGTGATAGGGTTAGTGTTTCACCAGAATCGGGTGCCTTACATGTTCA
AAAACGTAGCACCTCTCCGACCGTTAGTGGAGGCGGTGGTGGTGATGGTGGGCGAGATGG
AGAGGAGGGCAAGCGGAGGTTCTCCGTGGGGTAAAGGAGGAGGCAGGAGGTTGCTTATCG
GTGCCCCCAATAGCACATGACCAAGTCACGCATTGACGAGGTTTTACATTACGATGCGAC
TCTCTCAGCAAGATCCAATGCGTTCTTCCTCAAATGCACTGGCTTGCAGTTCAAACTACT
TTGCCGCTCCTTGTTCCGTTCCGTTCATGCCCGGCGCGAACACCTGCTCCCGCTCCCGGT
CATCCTTATCCAAGGCTAGTCGTTGGTGGAAGTGCTTGCAGAGCTGACGGGACCAGAGCC
AGAGGCCGTAGTCCCGAGCAGAGGGATGGATCGGAGGACTCCGGAGAGAGCCGCTGGCCC
GTGTTTTAACGAAAATCATACCTTGGCCAGATGGTTTTGGCGATGCCTTACCAGAAGAAG
AAACTCTTGATCTTTAGGGGTCTTCGCGTAAGCAAACTCTTTCGCTTCCCCAGAAAGTCT
GGATGAAGATCGAACCACCTGATGCATTCGTCGACCCACGAGACGGCTTCACAAGAGGTA
TAAGGCGCCATCATCTGATTGTGACGCCGCACCTCGAAGGAAGGATGCATCGGCAGTGGA
GAGAAGCGAAATTTCAATGCTGCACGTTCGCATGAGAAGGACGGGGGGCGAGAGAGTTCG
GGAGCGGCAGGAATTATACAAAGTTGAGGATTCTGTCGCACAGATTGTTCTCGACTTGAT
GCACTTGGACAAAGCTATTGCAATTGATGCGCCTCCGTACCACACACTACGTCTCCGCAC
AGCACAATTGCGCCCGCCTCTTCTATTTCTCCTCACTTGCATCAAAGACAAAGACGCGCG
CCAACTCACTGACAACGACGGGGTCACGCGACTAGTCCCCGGCCCGGCTGAAGTTACTGA
CGAAATCCTGTGGGCCGTACCCAGCTCCTCGGCCACCGTTCCGGCTACAGCACGGCAGCG
CGCCTCCTCGGGTTCTCGCGAAGCGCCCGAGTCCATCGGCGAACCTTGCGCTGCTGCGCA
CATTGCTTTGCTGCTGCTGCACATCTAGGGCTACCTTGCCTCGACTGCCGCTCACTGCAT
TAACAATTCAAATTCAAACGCCTCTCATTGCTTGAATCCGACGAACTGCTCTGCCTCAAT
CTGCTTGGACCACCTCTTCTCCCACAAATTTATATCGACATCTATCTTGAACTCCGCGCC
AACTCCGTTCGGCCGCTAAACTCCGAGAAACAAACAACAAGACCCTGCCATTCCACCGGC
TCCAACGGACCAACCAAATCCCTCACAAACCCAAAAATCCAAGTTTGGAACCCTACAGCT
GCAATCCAGGGGCTCGAGCCTCCAGGACCGCCTCTTTTTAGCAGCCCTCTGACGGTTTCG
CTAAGACACCTCAAACCCATACCCACTAATATTACCTCCATCGCTGGTGGTATTGGCCGT
GTCAAGCCCTGAGTGAAAAAAAATTGTTGCAGTGCAGGTGCGGTGCTGTCCCGAGCTCCC
CACTTCGGCCTCGGCTCCCCCAATCAACCTTGAGGTTCTGGCCCCGGGAGATCCTGTAGC
GTCATCTCCACGATCCAAACCATCCATTCATCCATCCTGATTTATTTTCTCTCCTCTTTA
TACCTATCGCCGCCGTCCTCTAGCCACCCACCTTCATTGTCGAGCTCGCTCACCGCCGAC
TCTTCTTGTCTCACCTTTCTCCTTTCCTTCACCGCCCGCCGACTTCGTTTCGAAATCCCC
CAGCCGACGACGTGCCGAACCTTCCCCTCGCTTGTTCGCGATCGATTTGTTTTTTTGCCC
CTCGACGAGCTCCATCTTAGCACGCGTGCCCTTGTCACTATTTTCGCCCGCTTCGCGATT
TCGTTACAGCTGCCGACTCGACGGCACCTCTTTGCTCTCTCCATGATTGTGAGAAGGTGA
AAGCCATTTCAACATGGCCTTCAACTTCAACTGGTCGCCGTTGACGGCTGATGCCGACTT
CTACCGTCGTGCGCGCGACCTTTTGACCAAGGCCCTGAACAAGAGTCCGAAACCGCCCAT
CATTGTCGACGATATCCTCGTCAGCGAGTTCAACCTCGGCACCGTGCCCCCCGACCTCGA
GATTCTAGAAATTGGCGACTTGGCAGAGGATAGGTTCCGGGGCATCTTCAAGATGACTTA
TTCTGGTGATGCTTTCTTGACGCTCAAGACAAGAGTTCAAGTATGTCCCTCTTTGTTCCG
TCATATCCGACATGGTCAACGCCTCATTCTGCGACGACTTCTGGGAAGCCTCAGCGTCGC
ACACAATACACAACACTCGAAATACCACAAACACAATTGCAGGAGCATCTGCAAGATCGC
TACTCACGCTCTACATCCCTTCTCACCACTTTCTGGCCGTGGACATGTTGGGTCGCTCAA
CATCACGAACCCCTCCGTTCAGTCAAGCCTCCGTTCCACCAGAACAAGCCCACCATCTCC
CCTCATTCCTCGTCTTTCCCCTCCTAGCACATTGCATTGCTCGAATGCCACCTCATTTTG
ATTGCGATATGCGCATTGGGTTCATTCAATGCGTTGTCACATGCGGGCGTGTTAGCGCCT
GGTAGCTTGGATTTCGTTCATGCAAACGCTCTTAGAACTCGCACTAACTCGGCAACTCTA
GGCCAATCCGTTAAACACGTACCTATACTCGAAGCCGACTTTCACCTCCCCTCAGCCCTT
GGCCGCTGCGTCAGGCCTAACCATTCCACTCTCGATCACCTTGTCTGAAATCAAACTTTC
GGCGTTCATCATCCTCGTCTTTTCAAAGCAAAAGGGCCTGACCCTTGTCTTCCGCAATGA
CCCACTCGAATCCCTCAAGGTATCCTCGACCTTCGACTCGATACAGTTCGTTCGCGATTA
TCTACAAAGGACCATCGAACAGCAATTACGAAATCTCATGATGGATGAGTTGCCCGCGAT
CATTCACAGACTCTCTCTTCAGCTATGGTGTCCCGACCAAGCCAACAAGGGAACGGAAAC
CCCCAAGGAGACGGAAGACGAAGCAGGTGTCGACCCTCTAGCAAGTCCCCCGCTGGACCC
AGTCGATGCCGACGGCAATCTCCTCGACCCCAACGCCATCTCGGAACTTACGTTGAATGG
AAGCGGCGAGGTCAAATCCCTGTTCTCGCAGAAGAACCTGCTGCGTCTTGCTGCCTTAAC
AGACTCCCACCGCACTCTATCTCTCTTCACTCCTGGCATTCGCGATGTGGTCTTCCGTGC
TTGGACAGGACACGACAATCGTTCTGAGGCGCCGACGCCATCAATCGCCACACCTTCTCT
CACCAGGACCTACTCGTTCCCTGCCGGCACTTCTACGACATACACCTTCTCCGACACCGG
AAGCACTATGCACGGTCATCTCCCAGCTCGACCCTCACTCGTCAATTTGAACTCGGCTAC
AACTGGCCTGTCACTTGGACCTGGTAGTCGATCACGGGCAGGTCGCAAGAAGAAGACAAG
AGTGGTCAATTTGAGGCAAACCAAGTCAGAGGCTGTCACCCCAGAGACTATTAGCGAGGC
CTCGGAGACCGGATCAATCAACATCCCAATTTCTGAGCCTGCCCTTGACGACTCGGTTCC
CGAAGAGTCAAACGGCTCTGTCATTGCCGAAGCGCCCACTCCAGCCAAGGTCAGATTCAG
AAGTGTACAGGAGACGGGCCATCCTCCACTTATGGCAGACTTCCAAAAATCACTACAGAT
GGAACCCCTTTTGGTTTCTGCCCAAACCCCTGAACCTCAGGACTTTGCACCCGCAGCTGC
CACTACCAGCGCCAAGGCGGGAAAGGACAAAGCTTTTGTCTTGGAAAATCAAAGCACCAG
CTCAGAGAATTCGTCGGTCATTCTCGAACAAGCTTGGATTATGAAGATGGCTGGCGAAAT
TGCCAAGCGCGTCTACGACGAGAAAAACCGACAACGCGGAAACTGGGAGGAGCGCGAAGA
TATGCCACCTCCAGCATACGAAGCCGCCACTCAATAAATTGTCCGGATCATGAGCATCAC
TATATATCGCTCTCCATTCTTTAGATCTTTTCTTTACATTTCATTCTTTTTCGCAGGCGC
TGGTGTTTGAAGGGTTTCAGGCTTTGGACAGGACCTGACCCAGCTATTTCTTTTGGTACA
TGCAACAGGCGTTGGGAGAGGCGGCTTGCCGAATGATAAAAAAGGTGGGCCGGATCACGA
GTTATGACCGGCCAGGCTGGGGCGTGGATACTGTCTTTATTTCCTTTGTAGTCCATTCTA
CACGTGTGAGCCGATGGCATCACACTATCAGAGTTCTAGGGGTCGCGCAGGGTGCGACTG
GATAGGGTTACGGTTACCTTTGTGTTTTTGGGTTGGTTGCGGGTCCCGGGAGGATGGTTT
GCACACATGGCTTGGTACAAGGTGTTTGATGAACGGTTACGGAGTAGGACTGGTGAGGTT
GGCTGGGACTGGGAATGGCCGAGATATCAACAGGCACAAAACCCATGGTATGGGATAAAA
GGAACTGGACCGGAAAGGCGGGTTGGGTAGCACCCACAAAGTGTTTGTGTTGCTGCAGAG
ACAACTCCAATTCACATGATTCAAAGATCTTTGTGCTACCTGACGATGCTACTCCTTGTG
ACGTTGCTCGAGACTCGTCACCTTCCCCCTATGATGACGACCCAGGTGGTCTAGGGAAAC
AGATGCAACAACAAACTCTCTTCTCTCTTCTACACTTTCTATACTGGGCGTCCAGTTTAT
CCTAGGTGTATCGCTAACATGATCATATTTCCTGATTCAACCCCTGACGTGATCAAACAT
GCTGCTTCTAATAACTTCTTCCCATGACTTCCACTGTCAACCCCTGGTCTCATGTGGACC
GGAGCTAGATGAGTTGGCACATCTCATGCCGGTTTCGCAAGACGACGTCCAATCGATCGT
CAAAACATCGGAATGACGCTGCTGTCTGTTTGACTCATTGTGGGAAGTGGAAATATTGAC
AGCGGATACTGCCCTCTTTAATTCCGAGTTTCCACAACGCAGTCGGGTATCATATTGGCG
CCTGAGGGGCAACCCATGATGCGTGTACCATCGGGTTCCAAACCCGTCGTCTACCAGTGG
CGGTTCTTGTTCTTTCTGCCCTTTGGCCTCTTTGCGGGCTCTTCTGCTTTCTCATCCGTT
TCCGTCTAAGACTTGTTCGCGGCCGCAGCAGCCTGATTCTCCGCCTTGAGCTTGGCCAGC
ATTTCCTCTTTGGACTTGAGCTCAGCCAAGATCTTCTTGGACATTTCTTCAGCCTGGGCC
TGGGCCTCTGCCAGTTTTCGGATCTCGGCTGCCTCCGTCTCGAGGCTGAAGGGTTGTCCG
GGCCTATTATGCGCCGGTATCATCGCCGAGCGCTCCCATACCTCGTTGCTATCGGCGGGA
GGCGGTGGCGGTAGGCGCGTCTTACCCTTGCCCTTACCACCGCTCGGCTTCCACCCCTTG
GGTACGGCGCCTTGTGTGAGGATGTTGTAGAATGTTTCGTAGGGTTCGTTGAAAAGCTGC
TCTTCGTAGCTCCATGCTCTGATTTCGCCATTTGACGCGATCATGGCCTGCTTCTCCTCC
TCGTTCCGCCCATAGGGATGCAGTCGGAGGTAGTGGTAAAGCGTCTGGGGTTTCTCGCCC
GAGTCGTTAACGTAGTAGAGCTTGAGAGTGATGTCGAATTCTCCCCATCCCGTCTCGTTG
ACGACAAATGGCTTTCCGGGCTCTCCTTCCACCATTCGCACATAGTTAGGGATCGACTCG
TGGAGCTTGAATTGCACGCGGCGTAGCCAGTATGTTATATCGGTATCATCAAGACCCTTC
ACAAAGACCTGCCAGGAGTGTGTGTGAATGTCGGGGATGCCTGCTGGTCGCGGGTTTGTA
TCTGAGAAGGGCTTGGCGGTGCTTCCCACGATGAAAGGTCGTCGGACCTGCGTCAGTTTT
ACGCGCTTTCCTAGTTGATTCTGAGGCGCCATGGTGTAGTAATTATTTCCTTCGAAGAGG
TATGCGCCCGCGCGATTAGAAATGGATGATAATGGGAGATGGCGGGGTGATGGAGAGATG
AAATGTTGAAGAAAGAATTGGCGACAGCCGTCAGCCTTGCAACTGATTGCTGGGTTGCGC
CACAGTTGTCTCAGCCAATTATCGCTTAGCACAGATGCAAGCCACAAAGTTCACAGCCTC
GAGGTCCGATGATGATTTCATTGATTTCTCTCTCCCATCGGGAAGTGCTCAATATTTACT
AGGACTCGGCCGTAGGGTTCAATTGGCACGTCACAACTTTGGCAATTTTGTCTCAGTTGC
TTTTCATATTCCTCCAGCAGCTGGTCCCGTTTCCCTCTTACTTAAAAGCTCTTTGATGAA
GCTCGACCTAGCTCCGGCGAACCCTGACATCACACCACTTTCAACACCAACACCAACATG
TCTGCGACAAAGAAGCTCGTTGTCTGCGGAGGAACCGGATTTTTGGGCTCTCGGATCTGC
AAATATGCTGTGGCAAGAGGCTGGGATGTGACTTCCATCAGTCGTTCCGGAGACCCCCGA
TGGGACACCATCACCTCGTCCCCTTCTCCCCCTCCGTGGGCACACAAGGTCAGCTGGGAA
CGCGGTGATATTCTCCGTCCGGCTACGTATGCACCTCTGCTCAACGGCGCCGACTATGTC
GTCCACAGCATGGGCATCCTCCTCGAAGCCGACTACAAGGGCGCCATCTCGGGCAAGGAG
TCGCCCATCAGTGGCCTCCGGAAAGCCTTTGCACCTGTCCGCGACCGTGGTGTTGATCCA
CTACAGCGAGGACAAGGCGAAGATATCAAGCCTCCTAACCCCAAGGACCAATTCTCGTAT
GAGATCATGAACCGTGACAGCGCTGTCACCCTAGCAAAGCATGCCGCCGCCGCGAACGTG
AGCTCCCTTTGCTACATCTCTGCTGCTGGCGGAGCGCCCGTCCTTCCTCAACGATACATC
TCGACCAAGCGAGAGGCCGAGGTCACCATTGCCACCAAGTTCCCTCAGTTGAGGGGCATC
TTTATCCGACCTTCCTTCATGTTCGATAGCTCACGCCCTGTCACGATGCCACTGGCTGCC
ATGGTCGGATTGGGCACTGCCTTTAACGACCTGACGGGCAACTACTTCAAGACCTTCATG
GGTGCGGCTGGCGTCAAGCCGATGAAGGTCGAGACTGTCGCCGAGGCCGTGGTTGAGGCC
CTGGGTGATGAGAGCGTCAAGGGCGCGCTCGAGGTGCCCGAGATCGAGGAACTTGCCAGC
AAGGCATGGAGGAAAACAATGCTGTAGCGGCTGTGGTTATGATGATGTATTAAAAGCACA
ACGCTAGACTGTATAATACCCCTGGGGACTAAAAAGCGCCATCTATGGACCATCTCCCTC
TAAATCATTGTACCTCGTTCAAAGCTGTCCCTGATCTCGGCCGTGTATTTGTTATAGAAC
CGAGACAGCTTCTGGTTGAACTGCTTGTTCTTTTCGTTGATGTACGTCACATCTCCTTCA
TCGCCATTCTGTGCCATCCTCTCCTTTCTCTTCTTCAGTCGCTGCTCTTCGGCTCTCTGC
AGATCCGCCACGAGACGGTCGACTGCCGCCTTGTCCGGCTTATTTTGAGAAAACGTTGTA
GAATCTGCGGTCGAGTAGAAGGATCCGTCCTTGTCAACAGCGATGAGCTCGCCGTCCTCG
GTTTCGACAATGTCCAGACCACCTGATGCCGCAGCCTTCTCGATGAGGGCCTGCTTATCC
TTTTCGTATTTCTCCATATCGGCGTTGATATTTCTGAGCTGTCGCTTGTAGATCTTGTTG
GCCTCCTGCATCTGGTCCGCAAAGGAGTTGTTGTCGCGATGAGCCGCCTTCTTCTTGAGT
CGCTTGTCCCACTTCTCGCTCTCATCGACGGTCCAGTCCCATGCTCTTTTGCGCTCAAAA
TCCTCGCCCGCTTCCTCCACGTCTGCCTTGAGCAGCTTGTGTGACGCGATGGCGTGTTTC
CGGTGCAACGCAGTGAGCTGCGCGGGATCGGTGGCTAGTCGTTGCGACTCGAGCGTGGCC
TCCTTCAGGTTCGTTTCTGCTGAAGTCTTTGCTCGCGCCTGAAGCGCCTTGAAGCGAGCC
ATTCGATCCTTGGCTTTCGAAGCAGGGTTGGCATCAGGAGCTGGCGCGTCATCCTTCTTC
TCGGTGGATGATTCGGTGGCGGTTGTGTCTTCTGGTTTGGAGATGTCGTTGGTCTCGCCT
CCCTTGACTGGGGTTTCTTCAACGGTCTCTGGCTCTTCCGCGGAAGGCGATTCGACCGCT
TCTGTTCTTCGTTTCTTTGCTGGAGGTGCCATTTTGTTGGTTTGATGTGATGAAGCAAAT
GATGTGGTTGCTCCGACGAGTGTTGTGAATTCAGGTTGTTGGAAACAAAACTAGTCCCAG
ATGGGCAGATAGTGGGGCATCGGATTCAAGGCAAGAAATGGGAACTTGGAGGTCTGAGTT
TCAGAGGGGATAGAAAGACCGGGCTGATGGTCTCGAAGAGTCTTAAAGAACCGGACTACC
AGTATATCCCAGCGGTTCCATGTCCCTTATGAAGCTTCATTTGCCTTTGTGTGAGGTCAA
GAATCACAGTCAACACAGCCAAAGCGGAAAAGTGTAATTGCGGCACCGGTATTTGTGGCT
CGGCCGCACAGCCACAAATCTACTGCTGGTCACTTCAATTGCCGTAGCGGCCTCCACTTC
CCCAGATTTTAGGGGGTAGCGGGGCGGGGAATCGGACCGTTGGGGCAGGACCTGCCTGAA
AGAACGCCTGTAAACTTCAACCAAAACAGCCTGTACAAGGCAATTGGAGGGGTTTCGACG
GCGGGCTGATGACGGGACGGATTTGTCAAGCAAGGGGCGTCAAAGCCATCCTCGGATGTC
GCGTGTCTGCGGGGAGGGCAGGAATGAATGCGCGGCACGGCACGGTCTTGCCTTCTCCCA
CTTTCCAATTCCAACTCCTCCTTGCTTTGTTCAAATTCCCAACATGATATCACAACTGTT
TTAAGTCGCGTGTCGCCTCAAACAGCTTCTCCGGTTGCAATTGTCTTCTCTGACGCCTTT
TATCTCCCACGCCTGCTGCAACGTGTCCGACCTTTCATCTCCCTTCCGTCGCCAACATGA
TGCGCACGGCAGCTGCCCGACGACCACAGGTCGCAAAACTAACGCTAAGCGCTGGAGCAC
AACAAACTCGCCAGAAGACGTTCATCAAAAGAGAGGATAAGAACGGAGAGATCTATTATT
TTGTCAACAAATGGGGCAGGGCAAAACCGAAGCGGCCGCCGAACCGGGAACTCTTCCAGA
TCAACAATCTCCTCCTCGACCTCGACGATATGGATAGCAAGCACGTGCGGACGTGTACCG
AGGACGATGAAGCTCAGATGCTCAAACAGTGGTCTGTGGATCCCAAGCGCCAGGCATTGA
GAAGCCGCCTCGAGGAGCTGGTGAGCGAGGTCGATTGGTCCCGGCGCAAGGTTTTCGAGA
TGTCGATGGAGCCAACCAGTTCCTGGCGACTCGGAAGCCATGACATTCTCTCCGCAGCCC
TCAAAGGAGCCCCATCTAGCTCATCGCCAGACCCACCAGTCGACTCCCAACAAGGGTTCG
CTAACGTCTTGAGAACCGAGACACCGGGCCAGCGCCAGCAATCCCATACTCTCCACACCA
TCTGCTCGAAAAATGGAATTCCGGAACACGCCAAACAAGACGATGAACTATTGCTTCACT
GGTTTCAGCTACGCAATCAATTGGCGCAGTCTGAGCAGCAGACCAGCAAACCGCCGTCTC
CCAGCCAATTCGCATCCGCCCTAAGAGAACAGGACACGGTTATCGGCATTCGCAGGCTGG
TTTCGCAATGTCTGTCCTCGGGCCTGGACGCCACGTCTTTTCATCAGACGCTCCACAACG
GCCAAGGGCGACCACCTTCCAGCCTCTCTAGTGAGGTTCGGGATGTTTGCGCGAATATTC
TAAGCGGCTCCCAGGAGAAATCCGCAACTTGTCACGACCTCTTGGCTTTCCTTGGCAACC
TTAGCCAGAGACTATCGTCTAGTGGCGCCCATATTGGCGAGCCGTTGTGTGGGCTTGGGC
TGAGGCTGTCAGCCGAGATGGGCAAGCCCGCTGCCACCATGGAATACCTCGATATGGCTT
TTAGAGATGGATACTTCGGGAATGAGGCTTTGGGTGACGTCCTCGATACTCTGAAGACGT
ACTCGCACCCTCTCAGTGTTGATTCGAAGTCGAGATTCCTCGACATAAGTGACAGACAAA
CCCTCCTAGGTCTGTTGACGGGTATCCGCCACGATACTCATGCTGCAGAAAGCCACACTG
CACACGGATCAATTCGATCTATTGCCATTCATTTCCTCCGGGAGCGGCGCGACGATGGCG
CTACGCGGATGGCCCTCGAAATCTATCGGGCTTACATATTCCTTCTAGGTCGCCTAGGCG
CGGTAGCATCGCTCTGGCAAGAATGGCGACTATCGGGGGCCGAACTCGAAGGTTTGATCC
AAACCGGGAAGCTACTGATGCCCGAGGGCCAAACCGAGGAGATTGTCGTGGAAGCCTTCA
GAAATGCAATTGGGGCATCACTTTCAGTTGTGGCTCTTCGTGATGATGCAGCAGAGACGG
ACCTCGACTTGGCAGGTTGTGCCACGCGGGACCTGGAAGCCATTGAAGAGCAGAACCAGG
ATGCTTGGCTCGGGTACCAGCAGCAGGAGGCGCACCCTATGCGAGGACTGCTGGACGGCG
ATATCCGTGCGGCGCTGGTTCTCCCACTTGATGGGTGGATGGAAAGGTTGCGGCGTCTAG
CTGAAGGAACTGATCCCCGAGGCTGAGTCGATGGATGGATGGATGAGAGTGAGCTGTGCG
AGACCAGACCAGGGGCAGGAGGACCCAATTGTGAGAGAATATGATGCAGGTTTGCAAAAT
CGGTCAGCCATGGGTTTTGCAACATGCAGCATCATCATTATCATGTCAGACAAACGCGGA
GGTTCAGAAAGGGGCAGAGGGGTTCATCCCGCGCAGGCCGGGAGAGACAGTGACAGAGAC
AGAGACAGAGACAACTGCAACGGCCTCGAGACATGACATTTATTAGAGTTTCTTAATTTC
CGTCTTCTGATTTCCCGAAGGATTGGTTACGTATACATTGGGATTGGGGGCTCTGGTCCA
AGCCCAACAGGTCCCCTCTGAAGTGGGTGTCACCCCATTCAGCCCTGTGAGCGACTCCGG
GCTAGGACGGCGTTGAGCTTGGTTGACCCTACGAGCTGAAAGGGACGCCCGCACCGCGCG
ATTGGCAGGTCTTCATCTGCTGGCCTGCCTAGCTGCGTCCAGCTCCCAGGCCTGTGCGAA
TCAAGATGGGCAAGGAGTGGGCTAGCAGCACAAGCCTGTCGCACACGAAGTGCTAGACAT
GGCATCTCGTCTCACCACACCCGCGGCCTCGTACTGTACTGTCCTGTACCGTGGCAGGAA
CACGGGAGCCGCTGGACGCTGAGCCGCGGGCTGTGTGGGCGAAGTGAAGTGAAGTGAGTG
GATGGCAAGGCGCATGCATGCAGCCATCCCCTCGCCGTCCGATTTTCCAAGGCAGCGCCT
GGTTGCTGAGTTGTTCGTCTGATGGCGCTCTCACACACAGCACGGTGGACCTCCAATCCG
AGGCGTCGGGCGGCGGGAGTCTGGCGCGAGTCTGGACCACACACATGGACAGCCCCGGAT
GCCGCCTCCGCCACTCTCATCTGCCGTTGCGCTCCCTTTTGGCTGCTGGGGCTCCCCTGC
CTATGATCAGCGTGCATCCGTCGTCTGGCCCGCTGGTGGTTGCTGGTTGCTTGCTTATGC
TTGACGAGCCGGTTTCACTATCGACTTTTTCTCTTCGTCACCACCACCAACGGAACATTG
AAGATTTCGAGCATCTCGACCGTCTGGAATTACATCGTCTTCCTCAGGTACCCGGAGCGA
CTGGTGATCGACGCGTATCCTAGGAGAGCATGTATGCTACGTCGCGGTGAAAACCATGAT
GTGGATCTCACTGTCTCCGACCGGCCGACTACACGAGCGTATGGTGGTGCTGGGGCTGGC
ACTCCTTGCCTTCCACGTCAATGTCGCGGTTCAACAACGGGATCCGATAAACAACTTTTG
TCGACGATGGGGTCACCAGAGTGCTGTAGTCGACAACAAGCTGTACATTGGAGGAGGTTT
GGTCACATATGATGGTGGTTCAGGAACACCAGAGAATTTCTCCAACCCCTACTTTATCTA
TCATGACCTGAACGCTGTCGCTGGTTCGGGCATGCCTCAACCGTATGCCAATCTCAGCAA
GAACTCGACAATTCCTGACGTCAGTGGTGGCATCTTCTGGCCTGATGATGTTAACAAATA
CATCTACCTCTTTGGCGGCGAGTTCTATGACGAGACACCATGGGATTTCGATCTCTACCA
ATACGATATCATCAACAATCTGTGGCAGAATCTCGGGTCCCCGAGGGACAACGACATTAT
CGGGCTGAGCTACGGCGCTGGCGTCTCTATCCCAAGCCGAGGCGAGGCATACTACTACGG
AGGATGGATGAACAACGTGACTGTCCCGAATTGGGGAGATGCACCCGAAGTGCCAACGTC
CTACCTCCTTCGATACGAGATGGACAGCGAGAGGTGGACTAACAGTACCGGACCCGACGA
TACAGGCCGAGCAGAGGGCGTGATGGTTTACGTCCCAGCCGGAGACGGCGGCATGCTCGT
CTACTTTGGTGGAATTCGGTCGACTGGAAACGACAGCTGGGAAGCACAACCGATGGAAGA
GATCATGCTCTACGACGTCTTGAGTGGCAAGTTTTATAACCAAAGCGCGACTGGCGATGT
TCCCGAGGTGCGACGACGATTCTGTGCAGGCGTTACGTGGGTGGAAGACCAGTCCTCATA
CAACATCTACCTTTATGGAGGTGGCGGCGAGGAGGAGGGCAGCATCGGCTTCGACGATAT
CTACATCTTGACACTGCCAACCTTCGAGTGGATCAAGATGTATCCCACCGATACTAACAA
GACCGGAGGCTTCCCCCACCACAGCTTTACCTGCAACGTCGTCAACGAGGCTCAGATGTT
TGTCCACGGCGGATTCTTCCCACTCAACGACGTGTGCGATGTCCCGGATCAATGGGGCCT
CCACCTCATGGACCTGGGCAGACAGAACGAGAACAAGGCCCCCTGGGCGCTCTACGAACC
TGACAAGACAAAATATGTTGTTCCTACAGATGTCATCAAGGTCGTGGGAGGAAACAAGGA
CGGCGGAGCAACCAAGACGAAGCCGGCCGGTGGCTTTGACCATGATGATCTCAACGCCCT
CATGACGAGAAAGGCATCAGTCGCATCGCGGACCCCGTCACGAGAGATACCGGGTGACGG
CGGCGGTGGATCGGATAAGCTCTCAACTGGGGCTATTGTTGGTATTGCAGTCGGCGGAGC
TGTTGCTCTTATTGCTGCCCTCGTCGGCGTCTTCTGCCTCGTCCGACGACATCGACGACG
GAACACCCGCACAGGGTCTCAACAGGCAATGTCACAGCCATATGACTATCACCATCCTGC
CCATCCTTCGGTCAGCTCGAACCAGTACTCGCCGGGCCCATGGAGCCCGCAGTCATCTAC
CTTTAACCCTGCGAGCCCACCTCCTTTCCAGTCTCGACCACAGACGGTCCAACCTCACCA
AGGGCCACCGGTGGAACTGCCCTCGGAAAACCTCGACGATACGGGTCACACATCTCCACA
TGGAAGCAACGAACCCAAGTTCGATGCCCATGGCAACGTCTGGATCCCGCAGGTGAGCAT
GATGCAAGTCCCGGACCAAGGCCATTCTCCTGGGAGTCCGCACTACGATGGCACGATGGG
ATCTAACACAACCAAGACCGAGCCCGGATACTTCCCAACCGGCACACCACAGGAGCTGGC
GACGGACAGACGAACACCACAGGTCCCGGGAGAACCGGTCCATCAGACATACTACCACCC
ATAACAAGGGGGGGGGTGTATCGGATAATGAGAGACGTGGAATTTTTTCTTTGCGTACAC
TACCGAGCTTGACGCTCAAACCCTTCATTATAGCGACTCTTGTGAAGGAAGGAAAAGGAA
TTATGGAGTACTTGGAGTCGGAACGACAACGACTTGGAAGCGAATGGACTTTTTGTCGGG
ATACCATTTATTTTTGCCCTTTTGGCTCATCCTCTCCTTTTTAGAGCCAGGGGGTTTAGC
ATACATGTGTAATATCATGCCACTGAAGTAGTGGCTCTTTTGAATAGCTTCAGCGTGTCA
GTGAAATGGCAGACGCCATTGTAATACCGAGCCTCGAGCTGAAACCACCATTTTGCCCCA

>UN00015
TGTGTATAATGTCGTGTGTGACATTAAAAAAAAAAAAAAAAAAAAGAGATGAAATGTTAA
GACAGGAAAGAAGAGAAATTTTGGTATCGTGAACTCGAGGCAAGGAGTGGCGCGCACAAC
GTCCTTTTTTTCCGAACGAGAAATAATGGCTTCTGTCGTAGCTTTCTTTGCTTTAGAAGA
GATATCGTTGCCAAGTTTTGAGGCGAAATCAATCTGCGAGCTGATACGAATGTAGATAGG
CAGGTGTAATCAATATGCGGCTACAGGCTTGCGACCAAACCGTAGTGATCCGCGGCTCGA
GGAATGCTCCTCTGAGTGTCGGCGTTGGAAGAAGCTCTGCATGAAGGAGCGTGGATTTGA
CTGGTTAAAGTCACCAGTGCGGTTGCGGATGGCACGATGTGAAGGCTTCTTGGCCTGCCA
TCGCTCCTTGATGCAGTCGTCGACAAGGGAGATGAGACCGGTGGCGATAATGACATCGGC
CACGTCGGTAATGGCGTCAATGATGCTGTTGTCGCTGATCCACATGTAACAGGGGGTCAC
CCAAGCACCAGCCATCTCATCGTCGAGAACTTGGTTAGGGCTGCGCATCTCGGGCACGAT
GTGTGCGACAGGAGCACCGTGGCCATCTCGCACAAGGTGAAACGACACCACGTTCAGGTT
CTTGTCAATCACACGCTTCCAGGCGTAGGTGTGTCCCCACCACTCAAACTCGTACCGCTT
GTTCGTCCGTCCTCCTCGTCGGGCAATGTCCACGCGGGCGTAGTTGCTGAACTCGAGCTT
GATGCGGTTGGTTGGCACCATGCGTGGCTTGGCCTTAGTTGAGGGCTGCTCCGACGTCGT
CGAGTGATGAGAGCCGGACCATACCGAGGCATTGTCAGCAGAAGCGGCAGACGTGGTAGT
GGCGTTGCCATGCTTAAACATGGACTGTGTTCCAGAGGTGGTGCGGTGGAAGGATGTAGT
CATGGTGCGGACAGCCGAGCTCATGGAGCGTCGCAGGGCTGGGCGTGCAGCAGCCACAGT
GCCCGTAGGAGCTGGAGCATAGGCGCGCTTAGCATTGCAGACTTCGCGACCAGAATCGCG
GCAGTAGCGGCGCAGGGAGAACTCTCGTCGGGCCAGGTCGTGCATACGTAGGTGAAACAG
CTGGACGGCGAGAGACCGGCGGCCGTGGCCAAAGGGAACAACCGTGTCGACACGGAGGTT
CATGTTGCCGTCCGAAGTGCAGTCATCGTGACGGACAGCGAGCCGATCGAGCGAAGGAAA
CAGGCGAGCAAAGTCCTGAGGCGTGGATGGCCGGCAAGGGCGTTCGTTGGAAGTGCCACG
ATATGGAGGCAAAACTGGAGGGATATGGAGAGACTCCGGGTCAGACAGGATAAAGTCCTT
GTCCGCAGGCTCACCCTCCACGTCGTCCTCGTCCTCGTCGTCATCACCGCTCTCTTCATC
GTCGTCCTCATCGTCCTCTTCCTCCTCTTCTTGCTCGTTTGCGTCAAGGTCTGCCTCTCG
GCGCAGGGGTGCCATCTCGGAAAGGACGGAGTCATATGTGGCAATCGAGGACGAGGTGGT
GTTGAAGAGCAGCTCGGCAGCTGCTGGGGCTTTCATGGTTGCTGTAGGCTTCTTGTTGTC
GGCCACATCAAGGGCCTTAGTATTTGAGCCAGATGCTGAGTGGAAAGATGTGGGAGCGGT
TGATTGAGAGGCTTCTGAAAAGTACGAGTCGCGAAGGGAGTCTGACTCGGAGGGGGCGGG
AGACGTGGTAATGACAACCTTTCGTTGCCGCCGTGATGTCGAGTCGGGCGTCATTGCCAT
GGGTTATGATACAGTATTGGGCGTTTGTCGAATTCGTAGTAGGTGACAATTGTCGGTCAA
GGCGTTCGTGTAAGTGAGGTTGATGTTGAGCAGTTAGTATTATGCTCTCTTGATGTCGTG
GTGTTGTAGTCAGAGGCTTGCTGGTGCATAACAAGAATGAATCAGCCAGACAATGTTGGA
TTGGAATGACAACCTCGGAAGATCCAGGATCAAGATATGGGAGGCTGTCAAAAGATATAT
ATCTTTAATAAAATAAAGTCGTCTGCCTTGGTCTTCGTAACGAGACGTTGGCGGGTGGGG
AGGGGGGCTTATTTGGCACCGCGAAGCCTGACCTTATACGCAACCAGTGGAGCTCCGGGA
GGCCAGGGGTAAGAAAGGTGCTGAGGATCCCAGCATGGATAGACTCGAGGCCACATCAGG
GAACCTGGCCGCTCGCTGGCCGGTACAGTAGCGCTTTGGCGGGACGGACCACCTGTCAAC
CCGCTCGCGCCACGGCGGGGGGACAAGTGGAAGAAACGCCTCGCCCCAAGCGACTCGGTC
GCCTTCAACGTTCAGCAGCCACCCCCTAGTGCCTCTCCAGCACAGCCAGCGGTTCCAGCA
CACCAAGTGGTGGTACAGCAGCCCTGGCATCTCTGTCCTCTGTCGTTGGCTGCAGAGGCC
AAGGGCGAGAGCGAGGGGGGAACCAAGGTGTGCCCCCAAAGCCTGATGAACCGCACTAAA
CTCATGGTGGGCAGACAGTCACATCGCCGTGAAAAACTTGGCCGTTCCGGGGGTGCCAAC
AACCACGGCAGGTGAATCTGATCGCTCCATTCCAACTTTTCACCATCTCGACTCGAGCAT
GAGCATCTCGACTCTCTCAGTCTCAGCACACAACGGCTCTGTGGCGTCGTCCGTGGGGGC
TGTTGAGGGACAAGACTGCCCCGGATGAGATCCCGGAACTGGGACCTGGGTGCCCGCAGA
GTCCACCGGCTGCTGGTGTCAACCACTAGAGAGACTGCTAAAGTGCGCGTGTGAGGGCGC
TGGGACGGTGTACCGCACACGGACAGGCCATGGCCAGGGGTGCAATAGCTGTTTGGAGCT
CATACCGAGCTCATAGTCACACCACAGATGGGCTGTTGTCTCGTCCCGTCGATTCGGGCC
CTCTGGGGTGATGGACGACTATCCCTTCTCAGTTCGGGAGACGGATTGTCGTGCACGCCG
ATCGACGGGATCTCATTCAGTTCCAAGTCGATCCATTGCCGGTAAGCAGCATGAGCTTGA
TCATGAAGGAGTCGCAGCTTGATTCGACGAGGCAAGCTTGTCGAAATTTTTCAGACCTTG
TCCCGGCGCAGCACCAAACGGGGGAGTCGATGTACATTCCTCAGCTGGAGGACCCTTTGT
TTCCCTCCACCAGAATGCTGGAGCCGACTGGATCACGGATGCATGTACAGCATCAATATC
GATGACTCTATTGCTCCAGAGTCCCCAAACCCCGCCGGTGCGCAGCATCATCACGGCAAC
AATACAGGCCTCTTCCCCCCACGACATCCTGGTGGAATGGGGAAGTTTGATACTGGCCCT
TTCCAGAAGTGACCAGCTCAGAGTTAAAAGTCGACGTGCGCTGGCTCACGGCCCATTCAT
TACTCACCATCGGCAGACGAAACAGGCAGTGCGGTCCCCAATCGGTCCAGTCAAGCCCTG
GGCGTTTCAATATCGTGACCTTGGAGGGGATCCCCCGAATGAGAAGTGTCCCCGACCGTT
TGGCAGACGGGATGATGGCATCTGTTCCGGTTGGGTCTGCGGGTGCATTGAAGGTGCGTA
TTTGCCTGAGAGTTCATTCAAGATGGAGGCTCGCGCCGAATATCGCCTTGGTCTTGTGGG
TTTGAGTGCAGAGTTTGTGACTGAGCACGAGATTCAATGACTCTGATCAGATCCTGAGAT
GGATGATGCCATGTGCTTGTTACCTGATGTTTGAGCCTCAGATGACGGAGAAAATTCTGC
TTGGGTGCCCGAATTGAAGGCCGGCCTGTCACGTACCTTCCGTCTCATTATGATCTGGCT
GATCAATATGTGGACGAGTGCGATCCTCTCAGTTACGGCAGGTACCTCTCACCTGAATCC
GTCGCAGAAGGAGGGAGGGCCCTCCCTGGAAAGGAAGCTGCGTGACTGCAACTTCCTGCG
ACAGCCGGCGCCCCTAAGCGCCCCCGGGCCTCTCCGCTGTCGTTGCATGTTGCACCGAGA
CCCAGGGAGCACGTTGCAAGTGCAAGTGCCACCATCCATACCTTCCTCGCCCGAGTCCAC
CCGCTGAAGACACTGGATGGATCAGAGATGCAATTCTCACAGGGCAGGAGCCAGCCTGGT
CACTGGTTGTTGGTCGCTGGTCGCCCTCCTTCCCGAGGCACGCCCGTGACTGCCACCCAT
CCTTTCATCCTTCCTTCCGAATGTCACTACCGACAGAGTTACCCTATACCATGCCTTAAT
CCTCGTTTTTTCCTCCAGGATGACCTGGTCATCTTCCTTTGCCATCCATCAGCTCGTCGA
GCTTCCACCAACCAAGGAGAGAGTCAACCACCCAACCCAGACCCATCGCACACACTCTTT
TTCTTCTTTCCTTTATCCAGAATATCCCTCGGCCCCCGGCGACCCCGGACCTGATGCACT
CCGCAGACGCACGACCGATTGGATCCCACGCCATCTCACCTCTTCGTCCTCACCTTCCTG
GGGTTGCACAGAGCTCAGCAATCCCTGTGCAATTAGAATGGATGCCTTTTGATCGTTGGC
TGGCAAATCTCTTTCCCAAACCGCCTCCCTCTGCCTTCCATCTGCCCAAGCTGTGGCTTG
TCGATGACCCTAGAACGCGTCAGCCTTCTTACACATGTTGTGTCTGCCCCGTCGCACGGG
CACTAGAGCTCGCTAGCGATGGCTCTGGACACCTACAGAATCGGTGACAAGGCTGCAATG
ACGAGTACCTCAAACCAAGCCTCGCTGCGGAGAGGCAAGCCCAACGGTGCCTGGCTGGAG
TTGTGGATAGACCTCACTCCGCCGCCTAACTAACCAGCTAAAGTGCTTCTATTTGGGGAG
TTGCCGTCAGCCCCGCCATGGATCTACCTACCTAGGCTGGGATGCCTCTGCTGGGCCTCA
ATGTACAACCAGACTCCCCACAGTTTTCGACCTCAGCCTTGACAATGACTGCCCTGTCGG
GCACTGCTAAGCTGGACGGGCAATATGGATTGACTCACGCGGAAGGACAAGACCCATTGC
TTCAGCATCGGCAGGCAAGGCAACAGGGCAAACATGCCAACTCATGGCTGTGTTGTCCCG
AGACTAGAGACATGACTGTCCGCGAACAGTTCCCATGAAGATCTCCCAACAATCCCATCA
ACCCCAAGCTTGGGATCTTACGCCCATTGCGGAAAGAAGCTATAGCTCCATGATTTGTGG
TTGCCTCTGTCGCTCGTTGCTCAATTAGCCGAGCAGCTGGACATTCGCGATCCCATCATT
GCATCTGTGGCGCCCAGGTAGTTCTGCATCTCGCTCAAACCCGTCGACATGCATCATGCA
TACGACCATGTCTCACAATTTGAGATAGTCGAGGACTCGAAGGTGCCACGAAATCTGCCA
GTCCGGGTCTACGTATGCTCCCGTCCTACAGTGACGGGTCCAACATTGCAGCAACCAGCT
TACACGATCAAGACGATTGTTCGCCTGGACGGAGCTGCAATGCTCTACCCTGCATTGTCT
TCACACCTCCACGCCGGCAGCCCACGCGCTCAACATGCACGTCGAACCGAAGCTCGACGA
CCAAAGCCAGCCCATCAAAATGCACATTTGAATGCATGTGTCGGCCTCTAATTCGTCTTG
TTCCAAGCCATCGACCCTCCCCCAGTCCTTCATGTTGTCTTACACGGCCAATTACAAGGT
TGACGGTTCTTCCGCTGCCGCGTTGCGCCTTTTTTTCCAGAAGCGCAGGCCCCCTGCCTG
TCGACTGCAATGATTACTGTACAGATCAAATATTGGGGACATTCAAGCTCGCAGGACAGG
GTTCCCAGGAGTTCTCGAGGGGGTCGGCACACTGGGCCGGTGGTGGTGTTCCTGGAGGGA
GCCGGGCTCACCACGGCACTGCGCCTATGCCTGTACCGGTGCCTGGTTGCCTTATGCCCA
TCCCATCCCATTCCATGGCTCTAGACGTTCCGTTGGGACACTGAGAAACTCGGGCGTAAC
TACCGCTGCCTTGGGCTCAGTCTCAAGCGGTGCCTGACTATCATCTCAAAGCTACAGTAC
TGTGAGGCCGTCACATTGCCCTTTTGGACCAGCTACACGAGTTTGCTGTCCTCGTGTCGC
TGCTACCACCAACCATGGAGAACCGATGCCACCATCTCAAACAACCACCAATCTTACCCA
GCCTTGACTCTGAAGCTGACCTCATTCTGTCTCAGCGTTTCCCCAATCCTCCATCAACTG
AACTAAAGCTGGCCTTTAGTGTGGTCGATCTGTTTTCTCGCGCATCTCTTACTGCACCTA
TCCGAGACCAGCATGTCTGCTTGACGCAATGCTACGCGGGAACTATGTACTCAGCTGCAG
CGGCTTGGTTGAGGAGTTCATGGCATCATCTGGCACCCAAGAGCCAGCTTCCCTGATCAT
CTCGAGATGATGGCCGCTCTGTTTGTTCGGAGCATTAGACATGACGCTGTCTGTGTCAGG
CCTCAAAACCCAACCAGAGCTGACGGCAACACGATACTCTCGAGACGGGCCGTCGCGAAT
ACGGCAACAGGGCCAATCAATGACCAAACGCCTCACTTTGTGCCGTGCCGTCTCTGGTCT
CCACGCCTTGATCCCTTCTGTGACGGTGCCTTTCAATTAGGCGCGTTCCGGCCCGTCGGG
AGATAGGTAGGCAAACAGTGATTATCAGGCTCTTGCCACAATGTGCACTCAAAGCCAAGG
AAGGACAGGCTTTTTGTCTTTTTTTTGCGCCAATGGCTAATGCTTCGAGACCCTCTTGGA
GGCAATACATGGATCAATTGGGCGCGATCCGAATGGATGGCCGTTGACTTCTGGGACCCT
GCGCCTTTCTCCTACTTCCTTCACCCCACGCGCTTGATGCCTAACTGGCTGATTGCCGAG
CGATGTCCTTGGAGAGAATTGCCTCGATTCACAGGACGCATTCGATGCCTGCCGCTGCGG
ACCCACGATTCCAGTACTGGTAGCAGTTATCCGGCGATACCCTTTCTCCTGTCTGAGAGA
TCCGATCCGGCGGTCACCAAATGTCTCCTCCCCCTGTTCCCTCTCTGGAAAGGGTGACCT
GACTTCACCCGTCTCATCGTCCCACAGCTCCAGTCACGAGATGCGCTGTGTTTAATGAGT
TGGCTGCTCTACCTGTTTTACGACTCGCCTATGCCTCTCGTCCTTCACCATCTTTTTCAC
CGTGTCGTCTCACAAGACGCTTCTAGCACCTCATGAGAGAACCAACCTCACTTGCCTTAT
TTGGCATCCCGTCTTTGACCCCATCTGACCCTGATTGGCATGGGGCATGTCTGAATCTTC
TGGCCTGATGCATCGCGACGTCACCCTTTAAACGGTTCGTTGCTTTTTCCCTGGCCGTTG
GAGATCTCGTCGATCCAGCGACGCGGGACGGGGGCTTGATGCTTGCTGTGCGCTTGACTA
TCACTTTGTAGATCCTAAGCTCCAAAGCCAACATGGATAAAACGTGGCCATAAAGGCTAT
GCTTAGGTGGCTCATGCTTACTCTGACTGTGTTTCGGGTGTATTGTGTCTTGAGTTGAGT
AGACTGTGCGAGTTGAGATACCATGCCTCTCTGTATGAGTCAAGATGACCGTGCAACTGT
AAGACTCGGAGGGCACGATAACTCGGAGGGCACAATACAAGATAAGACATATCGGTCAAT
AACGTAACCTACTGAATCGAACTGCTTTACTACAACTAAATCTCTCTGACTGACTCTCCC
TCATGCATCGTCACACACACCCATTTCAGCTCGCATCCCCTCATCGGTCAAACAGCTATC
CCACCACATCAACGCCTCAGGATACGACCCCGGGGCCATGCCCAATCCAAAGCTCCTTCT
GTTCATCATCATCATCATGGTCATCATCCTCCTGCCCCACAGGTCGTCGTCGTCGTCGTC
GTCGTCGTCGTCGTCGTCGTCGTCGTCCTTGTTATTCCGTCCCCAGCGCCACTAGGACTG
GCTGCTCCAGCCAACCCAGCTTCGGGGCATGACGCGCCAGATCTTGACCTCGCCGCTGCG
CAGGTCGTCGAGCTTGAAGCTCTCAACCTTGACCTTTTTGCTCTCGCGGCCCTGCTCCCA
GGCGCGCACCTTCTTCTTGGTGCCGTCCCACTCGGCCACGATGGCGACATGATCGGGTTT
GCCAACCTCGGTTGAGTACTTTGCGTGCATGGGACCATGCTTGCCCTGGAAGCGTGCGTT
GCGGATGGTGAGAACGTCGCCGGGTCGGATCACGTCGTTTTGTTGCGTAGATGCGTTGGC
CATATTGGAGTAGACGAGGGCGCCGTATGCGCGGGTGCCCACAGGGGGGAGAGCGTCCTT
GAAGGGCTTGAGAAGCTCTAGCACGAGGCCTTGAGGTGTGCCATCTGCAACGACAGTGTC
CTTCTTGGCGGCCACGGCCTCAGAAATAGGACGACCGAATCGTTCGTAGAACTCTTCCAT
CTGGTCTTGTCGGAGAGGGCGAGGCGGGGGTTCTTGACGCTGATCGAGCTCAACGTCAGA
CGGGTCGTAGGGATCATAACGGATTGTCAAAAAGGTCTGTGAGTAATCTTGGTATAGGAT
AAAGATCTCGCGAGTAATAGTCGTCTTCTGTCCACCGTTGGTTGAGGTAGACTCCTCGCT
TTCAAAGAAGATATCCTTGCGGCCTTGGAGGACAGGCGGCACCTGGTTAGCCTGCTTCCA
CCAGCCGCTTTGGATAGCCAGGTCGATGTCGTTAGCGATAAAACCAGACTCCATTGACAT
TGATGGTCGGTGGAGGTCCATGGAGCGTCTGACGCCGGCACCTGCTCTTGATACATCTAG
GGATGCTCGGCCAGAGGCTCGGCCTGCAGGTATAGATGGCGGAGGAGCTCGTCGTTCAAT
AGGAGAAGAAACAGATGGGGATCCAGGGAAGATGGCCTCCTCTTCAATCTTGGGAGTTCG
AGGAGCGTAGGCATGTCCACCAGGGGTACCTGAGTAATTATACGGGTCATACTCTTCCTC
ATGAGGAGGAGGCTGAGGAGGAACTATGTGGGTGGGAGGCGGAGGTGGAGGAGCAGCGCG
TGGCACATCAACAGATCGGCGCTTATTCTCTGGAGGTGGCTGTGAAGGGACCGGCGGAGG
GACAGCCCTGGGGGCTGCGGCGCTCGGGATAGGAGGTGGTACATTAGCGGGAGCTTCAGC
GACAGGAGACTGAAGGGTGTTATCTTCCAGGCTGGAATCGCGAGCGTGGGCCTTCAGGGC
ATCCTTGTGAGGGACCGAGGAGGCAATATCTGTGTCGTAATCACCCTCATATTCGGTGAC
CTCTTCGTCTCCTTCCTCACCGGCCTGGGGCGGTCTTGATGGGGTTGGCGTCTGAGTATC
TTGAGTTGACTGTCTTCGAAGCGCTCCTGGGGGAGGTGGAGGAGGGGGTCGGCTCTGCGA
GGGAGGAAATGGTACAGATCCAGGGATAGGAGGCGGCGGCCGGCTTAGTCGCTTGTTGGC
CGTAGAACTAGGAGAGGCGGGGCTAAACTCTTCGGGATCATGGGATATAGAGGGAGATCG
TGCGGGTAAAACAGGGGGCTGAACCGGCATCGGCGGCATAGGAGGAGATCGCGCAGTAAG
CACAGGCATTTCCCTCTCGCTCTCTCGGCCGCCGCCAGAAAGCTCATCGCCAGACTCGGA
GCCTTCAGTTTGAGACTTCAGGTCCGAAGGAGGAGGAGGTGGGGGAGGCCGAGCCTCAGA
CGGCACAGGAGGCGGCACCGGTCGGCCTCCAGGAACAGGGGGTGGTCCTGCGGGATCCCG
CGGGGGAATTGTAGGGCCTGAAGGAGGAGCAGGAGTAGTCTCGCCCTCCTCCTCGTCCGT
ATCATCCTCCTTCTGCTCCGCTCGAGGCGGAAAAGATGGCACAGGGGGTGGTGGCGCTCG
AGCCGCTGGTTCAGGCTCCTCTTCAGGGCGAGTCATCTCTTCCGACTTTCTGGGGCCTCC
CATTCCCGGGAGAGCCATCATAGTAGGGATGGGCGGAGCAGCATAAGACACAGGTGATGC
TTCCTCTACGCCCTCATCGATAGATGTTCGCTCTGGCTTGGGGGGTGGTGGTGCCTTCTT
CTTCTTGGGAGGAGGAGCGGGGGCGGGCATGGGCGCACCGAACATGCCGTGGAAACCCAT
ACCGCCGCTCATCTTGGCCATTCTCGCCCTCAATTCTTCCTTGCGCTTGACCTCGGGATC
AACATCCTCCTCTTCCTCTTCCTCCTCCTCCTCGTTATCACTCTCTTGCTTCTTTGGCGC
CTCAGGGGGAGGACCAGGATGTACGGGTAAAGTAGGCGGCCGTGAGGCAAGTCGAGACAC
ACCATCACTATCGTCGCGCTCCGTCAACTCATCGTTGCCCTCAGTTGTATCACCGGCTCC
AGACATATCCGCCTCATTACCATCATGTATGGGTTCCGCGGGTCCCTTAGACGACTTGCG
GCGTGGAGCAGGCGGCATGCGGTTCGGCCGGGGTTCGTCTGTAGATGTCCTGACACCCGA
ATCCTCGGTATCTCTGCGCTCAAGAGGAACAGGAGGTTGTTGTGGTGCCTCCTCCGTTTC
ACCCACGGCTTCGGCATGTCCGATACTCTCGCGCTTCTTCTGAGGCTTTTTGGGCTTCTC
CTTCTTGGCAGCAGCATCGGCATGTCGCTGCGCCTGTTCCAACTGCTGCTTTTGTAGAAG
AGCAATGCGCTCTTTTAGGCTGGTAGGCTTAGGCTGATCCTCATTACCACCCTCCTGACT
CTCAGACGGCACAAGGCCGGCTCTCTCGGCTTGTCCCTGGTTCTCAGCTTCCCTCTCTTT
AATTTCAGGATCCTCATCTCGCCGGTAGACCTTTGCAGTAGGAGTTTGCTGCGGGGGAGG
CACGTAGGCATGCCTGCTCGGAGGAGGGGCAACAAACGGCTTTCTAACAAAGCCCGAGCC
GCCGAGGCCGCTGGGCTTGAACGGCGCGATGGGAGGCGCTGCGGGTTTATTAAAGGCCGC
AATGCGATCCTTGAACGAGCTGCTTTTGGGCTTCTCTGACACGGGAGGCGGACCGGGCTT
AGGCTTGGGAGGAGGAGCCGCGGCAGCTGGAGCTGGAGCTGGAGCTGGCCGAGGACCTGG
GGCCGACTCCAGCGATGCGCCAAAACCTCGGCCAATCAACACCCGCCGCAAATCACTCGC
CGCCTCCAACAAGTCCAACAAGACCAAGTCCAAGCGATCCAGGTCAAGCCCATCCGCATC
ACACTCTCCCACCCTCCCCGTCATCTCAAACACCAGAAATTCTTCTGCCGCTGATGCACC
CACCGGTGCCACCATCAGCGTGAGTGCCGAAGCCAGTATGCCAGGAAGGCTTGCTGATGC
TCCTGTCTTGAACAACCTCCTCCCTCCCAAGATCAAGGCGACCAAGGGCGCCAAGGGTTC
ATCTGTGCCGGTTGATGAGGCTGGCCACGATAACGACGACTCCTTCTGGGACCGCAGACG
CGACGCGCAAAAGTTTGCCAACAGCGTCACAGTCCGTGAGAGCTCGGTCCGTGATGGTGA
GGACGATGAGCAGGTTGCGACACCCGCCAAGAAGACCAGGAGGACGCGTCAGTCGATCGC
GGCCCCAACAACAACAAGAGCGACCCGATCGGCCAGCAAGAGGCCTCACGATGAGATTGA
GAGCACCGTGTCTCCAGTTGCATGGCCTTTCCAGCGTGAGAGCAGTTCAGTCGCAGGCTC
GAGGGCTGCCACGCCCACGCTACGCCCACCCAAGAAGCAGAGAACTGGCCTTCGTGTCAA
GTCATCCCCCGTGAAGAAGCGAGGAGGAACTGCTGCCGGAGTGCCTCGGGCTATGGGAGA
TGGCCCAGCAACCAGCGTGGCCGCCAAGGATCAGATATCCGACAACGATGAGGACTGCTC
TGCCTGTGGTGCAGCTGGTGATGTCGTCTGCTGCGACGGATGCCCTCGGTCATTCCACTT
TGAGTGCGTGGGCATGGTACCATCTGAGGACCTCCCCGATGAGTGGTATTGCAACGAGTG
CCTGTTCAAGCGGTATCCTTCGCGTGTGCCTGTCCATAAGGGCGTCTTTGGACCTGCTCT
GAACAACCTCGAGAAGAGCATTCCTCGCGCCTTTAGCCTCCCCAAGAAGCTGCAAACCCG
CTTCGAAGGGGTCAAGGCTGGTCCTGATGGCGAGTACGAAGAGGTCACGACTGCCAAGAC
GATCAAGAGGAAGAATGGCTACGAAGAAGTTCCCGACTTCTTCAGGCAGCGAGACGATGG
ACAACCTGTACTCTGCCACGGCTGCCAGAAGGCCGCGACAGACGTCCGGGCCATCATTCC
TTGCAGCGTCTGCCCGCGTTACTGGCATATTGACTGCCTGGACCCCCCTCTGGCTGTCCC
TCCAGTTCTCAAGAACTGGCGATGCCCTCTCCACGCTGAAGAGACAATTGCCGAGGTCCG
CGCGCTTGCGCCTGCTCATCGGTTCCGCAAGATCAAGGGAGCGGAGACTATCACACCACT
CTTCTCACGAGGCCTCAAGAACAATGGTCAAATTGAAGTGGACTGGGACGATGAGACAGA
GTCTGAAACAGAGTCAAAGCCCGTCAACAATTCTGGCTGGCCAGATCCCGACTCGTTTGG
ACGGGCTTACAAGCTGCCGGCCCAAGGTATTGTGCTGGACTTTATTGAACAGTTGCGCCG
CCAAAATGCTGGCTACGGCCCTCGTCAAGACGAGCCTCGATGGCTGTCATACGCCCCTGT
GCCCGTGAAGGACTCGAGCCATCCCGTCAAAGGCTCTGATCTTCAGCGATCGGTGGACGA
GATGCAAGTCGCCTTGACCATGACCAGCCTCAAGGACCACAAGTCGGAGAGCGTTGACCA
ACTCATCTCAGCTCTCTTGGACGCTGCTGACCCTAATGTCCTGGCACTCATGACCAAGAC
TGATGCTGGCAACGTCGCTACTGGTGACCTCACAAACAGTGACAAGCTTAGCCTACGCGT
TCTGCTTGCTCAGATGAATGCTATGGGATCACGTATCAGACACCTTCTCGGTGAACCGGA
CGCCACCACTATGCTTGATCAGGAGCACGAGATACCTAGCATCCTATCTCCCCAAGACTC
AGCCATCGCCGAGCCACTCGATAAGGTTGCGGTGCCTCCGCCTGTCACTGAACCCACCCC
CCCTTCCACCATTGACCACGCCGAAGGTGCCATGGAACTCGATTAAATCTCTATCGACAT
GTCCTGAGAGCGGCTTACAACCCCTCCACCTTCTTCCTACCCACTCTGCCACAGCAGAGT
ATCACGATTCCCAACGATTCTCGACCAAAATTGGCACTCTTGTTTGACTATAGCGTACCC
CCCTTTTCTTCTCTTCACTTTTTTCCTTTTCATAGAAATCTGTGTACGAACTCCAAGCTC
TCACACGCATGCGAGCACTCTCACTCTATCAACCCCAACGACCAAACACCCCTTGAAACC
CGCTGACTATGGATCGCTGGAGTTTGGGAGGCTTTTGATATTTCGAAATCATCACGACCA
CGGCATAGAAACGACCTGGGTGCTCTTTTGACAATTTTGTTTTTTTCCACTCTTCCACTT
CGCCCTCGCCCTCTCCCTCCCCGATTCTTCTCTTCCTGTGCCAACTTGCCGTTCAGGTTA
TTGCCCATGGTCGTCCCCTCTTCTCTTCCCAGTGCCATCTGATTCGTGGTCTTTCCCCTG
CGACTCTACTTAAAACCACTATATTATGGACGAAACGAATCTCCTTTTTCTTTCTTTTCA
CCCGCCAGCGGGGCGGCAGCGGTCTGATGCACCAGGGAGGGGGTCTAGGTGGGTGGCACA
AACAAGGCCACCCAAAACAGCGCTGCGTTTAATGCTCTTGTTGTATCATAGTTTGGGCGG
GGTGATTTGGGATGAGATATTTCATCCCATCACTCGCCGGAGAGGGGAAAGATGGGTAGG
TGGATGGATGGAAGGATGGAAGGGGTGGAATGGTGATGGATATAGCTCCTTTTCGGTATC
GAGGATAAAAAAAGACACAAGAAGGCGAGCCCAATATCAAACCTAACAATATGACATGCG
TGTTCCTTTTGCTACCGTGACTGTGATGTTGATCCTCTTTAAGATTGTTCTTGGTTATCA
TGCATACATGTGCTGGTTATTTGGCTGACAACGGGAGTCAAGGACCTTAATAATGTTGGC
CTCAAGGACATTGGTATGCACCATACATATGAACAACATCAATTGCAAGGCCGTGAGAAG
GTCAAGGTCGTAAAAGCGCCCCCATCTTCCTATTCTTCCATTTTAATATACAACAATCCT
TTCTTTGCGAGGCATTGCCAGCCAATATCCTTCGCAAAACCCACACCAGCCTTCTTCCTC
CTCCCAAGGCTGAGTGAGCCCAACAAAAAGATTCCTTTCAGTCCATCGACACGCCCAAAT
CTCACTTGTGTGAATTGAGACTTGTAGCAGGCCCTTGAAGGGGGTGCCAAGGTTTCCTTT
CTACAGAGAATTGAACAAACCCAGAGAGAGCCCATACATAAATCCGTCCGTCGCCGCCTT
GAACAAGAATCGTCGTCGAGTACCTTAATTTTATTTCTTTCTTTCTTTCTTAAAAAGTGA
TTTTCCCCCAGGTTCGTTCAATCGTGGAAATAGAATAGTCCCGCTTCTCCGTCTTTTGTT
TGTTGGCGGCGTCAGACATTCAAGGCCGGCCTGAAGTGCGCTCCCGCAACGCAAAGCAAA
GCAAGAGATAGGAGGCAGGCGTCGAAACAAGAGATCTCGCAACCCAAGGCATCCAAAGTC
GCACATGGGACACCCGGTCCATACCGACCATATTTGGTCATCATAGACAACGCGGCCGTC
TTTGCCATGCATGTCTGTATCCGAAGTAAGAACCCCCCTAATACCCCCCAACTCCTGATG
GCATCATGTGCCGGAACTGGCCTGAAAAGTGAGAAGAAAAGCTCAAAAAGATCCGTCTAA
GTTGCAAACAGCTCCCAGTGACGCCGTTGAAGCACAGCTGATTTGATCATCTGCGGCCGC
GTCTGGGATTACCCTGGTCCTGCTGCATGTAGCCCATGTTGGGCATGCCTCCTCCCATGT
TTCCGTAGCCATAGTTGCCCATTCCCATGTTGAACCCCGGTGGCGCAAATGGGGTCTGCC
CGGCAGGCATCTGAGGCATCTGCGAGACAGGCGGCTGGATTGGGCTGCCATTGGGCATGT
TCTGCTGACGATACTGATCGACAGAGGGGTTGGGACCGTTGAAACCCCCGTAGCCGGCCT
GCATGGGAGGGAAGTTGTAATTCATGGGTGGTGGGCCACGGTTCATCATCTGCTGGTACT
GCATCTGCTGGAGGTTGGCAGGCATTGGGCCACTCGGCGCGTTGTACATCATGCCCTGGT
TGAACTGAGGGAATGCCGAGACACCGCCATCGCCTGCCTCGTTCCTCTGGCCGCCATAAG
GCATGTCGAAGCCAGGGGGGTTAGCCGGGGCATTCATTGGGTTATAGAACGGCTTGTTGG
AGTGAGCAGACTGAGGATGGTGGCCGTTGGAATTCGCCTGCCTCGAAGCGGGTCGCTGGC
GCTGCTCAGCGTGAGTGCTGGCATCACGGTTGTTAGCAGCGTTTCGAGTCGAGATGCCGA
CCTCATCCATCAAGCGCTTGTATCCCTGGTTGGGCTGGGCCTTGATTCTGACCAGGACAG
CCTTCACGTTGTCAACCACCTGGGTGCGGATCGACTCGTCAAAGAAGGGCGTCGTAAGCA
CCTTGAAGATGAGCGTGGCACCGCACTGATGATCCTTGAGAATGGCCTCAAGAACCTGGT
CGTTGGGGGTGAAGAAGAGCGCCTTGAGGATCGCATCTCGAGCATCGGCCTCGGCCTTCT
GGTTGATCACCTTCAGGACAGTGAGATAGGCAACCTTGTGAGTGCAAAGGTGCACAAGAT
AGGGGACGAGCTGAGGTGAGAGGACGGTGCGACGTTGAGGGAATGTGCAGGTATCCAGGA
ACCATGTCAGAAGCAGGGCGCCGTTAGCGTTTGTTGCCAGCTGAACACTGTGAAGGGCAA
TGGCAGCCGCGAGCATCCTCTGCTGATCCTTGGTAGCATGGTGGCTTTCCAAGCAGGCCC
GCATAGCACGGGCGCCATACCGACCCTGAGCAATCTCCCACATGCGACTGAGCATCGTCT
CAAAGATGAAGTCGTTGTAGGGAGCGCCGAACTTGAGGCATCCTTGCAGAACATAGTTGC
CGTACTGATCAAGGAAGAGAGGGATCGTGTAGGGTCGCAGGTGCTCGACAATCATCGTCA
TCTGGGCGGGCGTCTTGCACACATCGATGATCTTCTGAGCCGCCCAGGTGCCGTTCTTGT
GCACGCCAATCTCGGCCATGTGAGGGGCAATCTCGGTCAGCATGGCATCGCGGAGTTGGT
CGGAGCAGTGCTCGAACAGCTTCTGAACCACAGTGTTGCCCAGGTAGTCGGACGAAAGCT
CGGCAATCTCCGGGAGCATGTCGACGGCAATGTTCTCAATCTCAGCCTGAGACAGGCTCT
GGTTGTCAATTCGCTTACGGATATCTCTGAGCTTTGGTGCGTCGTGGACTCTAGTATGAG
CAGGCTCGCGGATCGGGGGAATCTCTTCAACGAACGAGTTGAACTGGATGGCTGACTGAA
GGTTGCGAGAGATCCTGAACCTGTCCTCGTCGGAAGCTCCAAACTGCTTGACAATGTCGA
GAATGTCCGTAGTCATCTCACGAAGAGCTGGAACCTTGGGAGAGGCGTTTGCTGAGGCAG
GGGCAGGGGCAGTTTCGCCAGCTGGGGTAGCAGAGCTGGTGCCCTGAGTGTTGTCTTGTC
CCTTGGCGAATGGATCAGGGCTGGGAGAAGGGAAAACACCGTCATGACCAGGAGTGTTGG
AAGCAGAGGGTGGCTTGGCAAAGTTGATGCGGATGGGTCCAGCACCTGGGAAAATCTCCT
TGCTGTTCATGCTTGCCTTGGCCGAAATGGCACTCTCAACACGCTCAAAATTGACAAAGC
CACAGTTCTTGTGGGTAAGGACACGGGCAGACAGGATGGGACCGTGGGACTTGAACATTT
CGATCAGAGTCGAGGTGGTGGTTGAAGTGGGAATGCTACCCAGCCAGAGTGCGCTGGTAG
GTCCTTCAAGGCCCTGCTCGTCAGCGCTGAGAAGGCCAGCATTGCGGCTGTTGGACCTGC
CAAGGTTCATTCCAGCAACGGCCTGAGGGAGGTCCTCGTAATCCTTTTCGTCCTGCAGGC
GAATCTCGGCGGGCGCAATGGCATTGGGGATGTTGGAACCACTCGACATGTACGTCCTCA
TAAGTCGACTGCCGGGAGTATCCAAGACACCAGCGGTGCGGGCACGAGGGCGGGTGGCCG
AGGCCTGGTTGGCAAAGGCCTGGACAGCAAGGTTGTGGTTGTGGATTGCGGCGTTGGTAG
CTGCCAGCTGATCCTGGAGGGCGGCCACATACTGGGGATCCAGGGGCATGTCCGCATCAT
AGTCGTCCTCGTCATCGGCATACTTGTCCTTGTTGTTGACCGAGTAGGATCGGAAACGGC
TTGCTTGCTTTGTAAAGTCGAGGTTGGCCAGGTATGGGGTCGCAAGCTGGGCGCGGGGAG
GCTGTGGGGTCTCTGCGAGGCCGAGATAATCCAGGGTCCTCATGTGGACATCAGACTCGC
CGCCGCCTTCCTTAGAGAACTGAGACTGAGCCGGGGAGCTGGGACCGTTGGAGCCCACAC
TGGCAATGCTGGCGAGGGTAGAAGCTCGCTCACGCCCAACACCCGCAGGGTTCCAGCTGC
TGAAGATGGAGGGGCCGAACGGGGAGCTGGTGCCGGGAATCGGGGCAAACTGGCTTCTCT
GGGGCATGGATCCGGCTCGCAGACGGGAGAGGAGCGTAGAGCTAGAGTTGGCAGCTGGGT
TCTCCTGGGGGTCTGGGTTGGGAGAGGGGGACTTGAAGGGGCTCTGAGTTGGCGTTGGCC
TGCTGGTCTTTGCAGCCAAGCCAGCAACGCCCAACATGCCGTTGGCCGCGCCCCCGGGAG
AGAAGCGCGAAGGCACCGTGCCAGCACGAGCGCGCCTGGTCTGAGGCATCGAGTCTGGCG
TGGGAAGCTGGGCGAAGTCGGGGAAGCCATCGGTTGGGGATTCGGGAATATTCTCGCGCA
GCGGCGTGGAATTACCGCTTGTGGGAGGACCACCCCAGAGGCTCCCCGGCATGCCCGGTA
CGCCCTCTTGAGCCTGAATCTCGCGAGCCCTCTTGGAAAACAGACGGCTGGAACCAGACA
TTTCGTGCGACGGAGAACCAGCCCCGGATCGCGAATTGCTCGCCATCTTGCCAGAGGGAT
TGAGACCACCAGACAGACCGAATGGAGAGCGAGAAGGCGGCAGAGGGTCGATGGGGGAGT
TGTTGGCGGAGGGAGAGGTGGAACGGGGTTGACTGGCAGACTGGGAGGCGTAGCCAAGAG
TCAAGTGTTCGGATCTAGAAGTTGACATTATCAATTATCTAGCCGACCTCATGAGACGGT
GACACGAAGAGGTGTCGGGCCGGATAGTGGATTATTATTCGCAGCGGGGATCGGTTTGAC
CAGTGGATCAAATCGTGTAGTCGTATCTAGAGGCGAAAAGGACAGCCCTGGGAAGGAAGT
CGTCTAGTGAACAGTACAGTATTGCAACAGCTTTCTTTCTTCTGACCCCAAGCGATGGAC
GAAGGGGTGGATGATGACGTGGAGCGCCGAGGATGATGTACCGTAGGTAGGCGACAGAAA
CGGGGGTGTTGGATTTAAGGAGCGCGATGCGAACGAGAAGAGATCCAGGAGCCGTCGGTA
TTACAAAGGATGCTTCGTACGAAGGAGACGAGGACAAGATCGGGGCCGAGAGCAGTCGAT
GACCGAGAGTCGTTAGGTCTAATATGGATGTCGAGGGACAGGGCGATCCGGGAAGAGAGC
CGATCGAGACGATGGACTTTTCTGTGGCCAGACGAGAGCGCTGGAACTTGTGTGAAGGAC
TGGATAGTGGCCGTCCAGCGTCGTCCGAGCCAGCGGCTTGGGGGAGTGATGCAAAAAAGG
AAGGGAATGGGGAAGGGGACTATATGAAGGGGGGAGGGGGGGACAGGAAGAGAGAGTGTG
TGAGAGGGGAGAGGGCACAAACAAAGGGTAGGATCAATATACAGGCCTCATGGAGAAGGA
CAAAAAAGGAAGATTTTTTGACGGGGCCTGGAGAAGTAGACGAGGCGCGCGCGATATGGA
GAACGGGGCAAAATGGGGGGTCCCCCCCGATGTCATCCTTGGAAGT
>UN00016
TGTGTATAATGTCGTGTGTGACATTAAAAAAAAAAAAAAAAAAAAGAGATGAAATGTTAA
GACAGGAAAGAAGAGAAATTTTGGTATCGTGAACTCGAGGCAAGGAGTGGCGCGCACAAC
GTCCTTTTTTTCCGAACGAGAAATAATGGCTTCTGTCGTAGCTTTCTTTGCTTTAGAAGA
GATATCGTTGCCAAGTTTTGAGGCGAAATCAATCTGCGAGCTGATACGAATGTAGATAGG
CAGGTGTAATCAATATGCGGCTACAGGCTTGCGACCAAACCGTAGTGATCCGCGGCTCGA
GGAATGCTCCTCTGAGTGTCGGCGTTGGAAGAAGCTCTGCATGAAGGAGCGTGGATTTGA
CTGGTTAAAGTCACCAGTGCGGTTGCGGATGGCACGATGTGAAGGCTTCTTGGCCTGCCA
TCGCTCCTTGATGCAGTCGTCGACAAGGGAGATGAGACCGGTGGCGATAATGACATCGGC
CACGTCGGTAATGGCGTCAATGATGCTGTTGTCGCTGATCCACATGTAACAGGGGGTCAC
CCAAGCACCAGCCATCTCATCGTCGAGAACTTGGTTAGGGCTGCGCATCTCGGGCACGAT
GTGTGCGACAGGAGCACCGTGGCCATCTCGCACAAGGTGAAACGACACCACGTTCAGGTT
CTTGTCAATCACACGCTTCCAGGCGTAGGTGTGTCCCCACCACTCAAACTCGTACCGCTT
GTTCGTCCGTCCTCCTCGTCGGGCAATGTCCACGCGGGCGTAGTTGCTGAACTCGAGCTT
GATGCGGTTGGTTGGCACCATGCGTGGCTTGGCCTTAGTTGAGGGCTGCTCCGACGTCGT
CGAGTGATGAGAGCCGGACCATACCGAGGCATTGTCAGCAGAAGCGGCAGACGTGGTAGT
GGCGTTGCCATGCTTAAACATGGACTGTGTTCCAGAGGTGGTGCGGTGGAAGGATGTAGT
CATGGTGCGGACAGCCGAGCTCATGGAGCGTCGCAGGGCTGGGCGTGCAGCAGCCACAGT
GCCCGTAGGAGCTGGAGCATAGGCGCGCTTAGCATTGCAGACTTCGCGACCAGAATCGCG
GCAGTAGCGGCGCAGGGAGAACTCTCGTCGGGCCAGGTCGTGCATACGTAGGTGAAACAG
CTGGACGGCGAGAGACCGGCGGCCGTGGCCAAAGGGAACAACCGTGTCGACACGGAGGTT
CATGTTGCCGTCCGAAGTGCAGTCATCGTGACGGACAGCGAGCCGATCGAGCGAAGGAAA
CAGGCGAGCAAAGTCCTGAGGCGTGGATGGCCGGCAAGGGCGTTCGTTGGAAGTGCCACG
ATATGGAGGCAAAACTGGAGGGATATGGAGAGACTCCGGGTCAGACAGGATAAAGTCCTT
GTCCGCAGGCTCACCCTCCACGTCGTCCTCGTCCTCGTCGTCATCACCGCTCTCTTCATC
GTCGTCCTCATCGTCCTCTTCCTCCTCTTCTTGCTCGTTTGCGTCAAGGTCTGCCTCTCG
GCGCAGGGGTGCCATCTCGGAAAGGACGGAGTCATATGTGGCAATCGAGGACGAGGTGGT
GTTGAAGAGCAGCTCGGCAGCTGCTGGGGCTTTCATGGTTGCTGTAGGCTTCTTGTTGTC
GGCCACATCAAGGGCCTTAGTATTTGAGCCAGATGCTGAGTGGAAAGATGTGGGAGCGGT
TGATTGAGAGGCTTCTGAAAAGTACGAGTCGCGAAGGGAGTCTGACTCGGAGGGGGCGGG
AGACGTGGTAATGACAACCTTTCGTTGCCGCCGTGATGTCGAGTCGGGCGTCATTGCCAT
GGGTTATGATACAGTATTGGGCGTTTGTCGAATTCGTAGTAGGTGACAATTGTCGGTCAA
GGCGTTCGTGTAAGTGAGGTTGATGTTGAGCAGTTAGTATTATGCTCTCTTGATGTCGTG
GTGTTGTAGTCAGAGGCTTGCTGGTGCATAACAAGAATGAATCAGCCAGACAATGTTGGA
TTGGAATGACAACCTCGGAAGATCCAGGATCAAGATATGGGAGGCTGTCAAAAGATATAT
ATCTTTAATAAAATAAAGTCGTCTGCCTTGGTCTTCGTAACGAGACGTTGGCGGGTGGGG
AGGGGGGCTTATTTGGCACCGCGAAGCCTGACCTTATACGCAACCAGTGGAGCTCCGGGA
GGCCAGGGGTAAGAAAGGTGCTGAGGATCCCAGCATGGATAGACTCGAGGCCACATCAGG
GAACCTGGCCGCTCGCTGGCCGGTACAGTAGCGCTTTGGCGGGACGGACCACCTGTCAAC
CCGCTCGCGCCACGGCGGGGGGACAAGTGGAAGAAACGCCTCGCCCCAAGCGACTCGGTC
GCCTTCAACGTTCAGCAGCCACCCCCTAGTGCCTCTCCAGCACAGCCAGCGGTTCCAGCA
CACCAAGTGGTGGTACAGCAGCCCTGGCATCTCTGTCCTCTGTCGTTGGCTGCAGAGGCC
AAGGGCGAGAGCGAGGGGGGAACCAAGGTGTGCCCCCAAAGCCTGATGAACCGCACTAAA
CTCATGGTGGGCAGACAGTCACATCGCCGTGAAAAACTTGGCCGTTCCGGGGGTGCCAAC
AACCACGGCAGGTGAATCTGATCGCTCCATTCCAACTTTTCACCATCTCGACTCGAGCAT
GAGCATCTCGACTCTCTCAGTCTCAGCACACAACGGCTCTGTGGCGTCGTCCGTGGGGGC
TGTTGAGGGACAAGACTGCCCCGGATGAGATCCCGGAACTGGGACCTGGGTGCCCGCAGA
GTCCACCGGCTGCTGGTGTCAACCACTAGAGAGACTGCTAAAGTGCGCGTGTGAGGGCGC
TGGGACGGTGTACCGCACACGGACAGGCCATGGCCAGGGGTGCAATAGCTGTTTGGAGCT
CATACCGAGCTCATAGTCACACCACAGATGGGCTGTTGTCTCGTCCCGTCGATTCGGGCC
CTCTGGGGTGATGGACGACTATCCCTTCTCAGTTCGGGAGACGGATTGTCGTGCACGCCG
ATCGACGGGATCTCATTCAGTTCCAAGTCGATCCATTGCCGGTAAGCAGCATGAGCTTGA
TCATGAAGGAGTCGCAGCTTGATTCGACGAGGCAAGCTTGTCGAAATTTTTCAGACCTTG
TCCCGGCGCAGCACCAAACGGGGGAGTCGATGTACATTCCTCAGCTGGAGGACCCTTTGT
TTCCCTCCACCAGAATGCTGGAGCCGACTGGATCACGGATGCATGTACAGCATCAATATC
GATGACTCTATTGCTCCAGAGTCCCCAAACCCCGCCGGTGCGCAGCATCATCACGGCAAC
AATACAGGCCTCTTCCCCCCACGACATCCTGGTGGAATGGGGAAGTTTGATACTGGCCCT
TTCCAGAAGTGACCAGCTCAGAGTTAAAAGTCGACGTGCGCTGGCTCACGGCCCATTCAT
TACTCACCATCGGCAGACGAAACAGGCAGTGCGGTCCCCAATCGGTCCAGTCAAGCCCTG
GGCGTTTCAATATCGTGACCTTGGAGGGGATCCCCCGAATGAGAAGTGTCCCCGACCGTT
TGGCAGACGGGATGATGGCATCTGTTCCGGTTGGGTCTGCGGGTGCATTGAAGGTGCGTA
TTTGCCTGAGAGTTCATTCAAGATGGAGGCTCGCGCCGAATATCGCCTTGGTCTTGTGGG
TTTGAGTGCAGAGTTTGTGACTGAGCACGAGATTCAATGACTCTGATCAGATCCTGAGAT
GGATGATGCCATGTGCTTGTTACCTGATGTTTGAGCCTCAGATGACGGAGAAAATTCTGC
TTGGGTGCCCGAATTGAAGGCCGGCCTGTCACGTACCTTCCGTCTCATTATGATCTGGCT
GATCAATATGTGGACGAGTGCGATCCTCTCAGTTACGGCAGGTACCTCTCACCTGAATCC
GTCGCAGAAGGAGGGAGGGCCCTCCCTGGAAAGGAAGCTGCGTGACTGCAACTTCCTGCG
ACAGCCGGCGCCCCTAAGCGCCCCCGGGCCTCTCCGCTGTCGTTGCATGTTGCACCGAGA
CCCAGGGAGCACGTTGCAAGTGCAAGTGCCACCATCCATACCTTCCTCGCCCGAGTCCAC
CCGCTGAAGACACTGGATGGATCAGAGATGCAATTCTCACAGGGCAGGAGCCAGCCTGGT
CACTGGTTGTTGGTCGCTGGTCGCCCTCCTTCCCGAGGCACGCCCGTGACTGCCACCCAT
CCTTTCATCCTTCCTTCCGAATGTCACTACCGACAGAGTTACCCTATACCATGCCTTAAT
CCTCGTTTTTTCCTCCAGGATGACCTGGTCATCTTCCTTTGCCATCCATCAGCTCGTCGA
GCTTCCACCAACCAAGGAGAGAGTCAACCACCCAACCCAGACCCATCGCACACACTCTTT
TTCTTCTTTCCTTTATCCAGAATATCCCTCGGCCCCCGGCGACCCCGGACCTGATGCACT
CCGCAGACGCACGACCGATTGGATCCCACGCCATCTCACCTCTTCGTCCTCACCTTCCTG
GGGTTGCACAGAGCTCAGCAATCCCTGTGCAATTAGAATGGATGCCTTTTGATCGTTGGC
TGGCAAATCTCTTTCCCAAACCGCCTCCCTCTGCCTTCCATCTGCCCAAGCTGTGGCTTG
TCGATGACCCTAGAACGCGTCAGCCTTCTTACACATGTTGTGTCTGCCCCGTCGCACGGG
CACTAGAGCTCGCTAGCGATGGCTCTGGACACCTACAGAATCGGTGACAAGGCTGCAATG
ACGAGTACCTCAAACCAAGCCTCGCTGCGGAGAGGCAAGCCCAACGGTGCCTGGCTGGAG
TTGTGGATAGACCTCACTCCGCCGCCTAACTAACCAGCTAAAGTGCTTCTATTTGGGGAG
TTGCCGTCAGCCCCGCCATGGATCTACCTACCTAGGCTGGGATGCCTCTGCTGGGCCTCA
ATGTACAACCAGACTCCCCACAGTTTTCGACCTCAGCCTTGACAATGACTGCCCTGTCGG
GCACTGCTAAGCTGGACGGGCAATATGGATTGACTCACGCGGAAGGACAAGACCCATTGC
TTCAGCATCGGCAGGCAAGGCAACAGGGCAAACATGCCAACTCATGGCTGTGTTGTCCCG
AGACTAGAGACATGACTGTCCGCGAACAGTTCCCATGAAGATCTCCCAACAATCCCATCA
ACCCCAAGCTTGGGATCTTACGCCCATTGCGGAAAGAAGCTATAGCTCCATGATTTGTGG
TTGCCTCTGTCGCTCGTTGCTCAATTAGCCGAGCAGCTGGACATTCGCGATCCCATCATT
GCATCTGTGGCGCCCAGGTAGTTCTGCATCTCGCTCAAACCCGTCGACATGCATCATGCA
TACGACCATGTCTCACAATTTGAGATAGTCGAGGACTCGAAGGTGCCACGAAATCTGCCA
GTCCGGGTCTACGTATGCTCCCGTCCTACAGTGACGGGTCCAACATTGCAGCAACCAGCT
TACACGATCAAGACGATTGTTCGCCTGGACGGAGCTGCAATGCTCTACCCTGCATTGTCT
TCACACCTCCACGCCGGCAGCCCACGCGCTCAACATGCACGTCGAACCGAAGCTCGACGA
CCAAAGCCAGCCCATCAAAATGCACATTTGAATGCATGTGTCGGCCTCTAATTCGTCTTG
TTCCAAGCCATCGACCCTCCCCCAGTCCTTCATGTTGTCTTACACGGCCAATTACAAGGT
TGACGGTTCTTCCGCTGCCGCGTTGCGCCTTTTTTTCCAGAAGCGCAGGCCCCCTGCCTG
TCGACTGCAATGATTACTGTACAGATCAAATATTGGGGACATTCAAGCTCGCAGGACAGG
GTTCCCAGGAGTTCTCGAGGGGGTCGGCACACTGGGCCGGTGGTGGTGTTCCTGGAGGGA
GCCGGGCTCACCACGGCACTGCGCCTATGCCTGTACCGGTGCCTGGTTGCCTTATGCCCA
TCCCATCCCATTCCATGGCTCTAGACGTTCCGTTGGGACACTGAGAAACTCGGGCGTAAC
TACCGCTGCCTTGGGCTCAGTCTCAAGCGGTGCCTGACTATCATCTCAAAGCTACAGTAC
TGTGAGGCCGTCACATTGCCCTTTTGGACCAGCTACACGAGTTTGCTGTCCTCGTGTCGC
TGCTACCACCAACCATGGAGAACCGATGCCACCATCTCAAACAACCACCAATCTTACCCA
GCCTTGACTCTGAAGCTGACCTCATTCTGTCTCAGCGTTTCCCCAATCCTCCATCAACTG
AACTAAAGCTGGCCTTTAGTGTGGTCGATCTGTTTTCTCGCGCATCTCTTACTGCACCTA
TCCGAGACCAGCATGTCTGCTTGACGCAATGCTACGCGGGAACTATGTACTCAGCTGCAG
CGGCTTGGTTGAGGAGTTCATGGCATCATCTGGCACCCAAGAGCCAGCTTCCCTGATCAT
CTCGAGATGATGGCCGCTCTGTTTGTTCGGAGCATTAGACATGACGCTGTCTGTGTCAGG
CCTCAAAACCCAACCAGAGCTGACGGCAACACGATACTCTCGAGACGGGCCGTCGCGAAT
ACGGCAACAGGGCCAATCAATGACCAAACGCCTCACTTTGTGCCGTGCCGTCTCTGGTCT
CCACGCCTTGATCCCTTCTGTGACGGTGCCTTTCAATTAGGCGCGTTCCGGCCCGTCGGG
AGATAGGTAGGCAAACAGTGATTATCAGGCTCTTGCCACAATGTGCACTCAAAGCCAAGG
AAGGACAGGCTTTTTGTCTTTTTTTTGCGCCAATGGCTAATGCTTCGAGACCCTCTTGGA
GGCAATACATGGATCAATTGGGCGCGATCCGAATGGATGGCCGTTGACTTCTGGGACCCT
GCGCCTTTCTCCTACTTCCTTCACCCCACGCGCTTGATGCCTAACTGGCTGATTGCCGAG
CGATGTCCTTGGAGAGAATTGCCTCGATTCACAGGACGCATTCGATGCCTGCCGCTGCGG
ACCCACGATTCCAGTACTGGTAGCAGTTATCCGGCGATACCCTTTCTCCTGTCTGAGAGA
TCCGATCCGGCGGTCACCAAATGTCTCCTCCCCCTGTTCCCTCTCTGGAAAGGGTGACCT
GACTTCACCCGTCTCATCGTCCCACAGCTCCAGTCACGAGATGCGCTGTGTTTAATGAGT
TGGCTGCTCTACCTGTTTTACGACTCGCCTATGCCTCTCGTCCTTCACCATCTTTTTCAC
CGTGTCGTCTCACAAGACGCTTCTAGCACCTCATGAGAGAACCAACCTCACTTGCCTTAT
TTGGCATCCCGTCTTTGACCCCATCTGACCCTGATTGGCATGGGGCATGTCTGAATCTTC
TGGCCTGATGCATCGCGACGTCACCCTTTAAACGGTTCGTTGCTTTTTCCCTGGCCGTTG
GAGATCTCGTCGATCCAGCGACGCGGGACGGGGGCTTGATGCTTGCTGTGCGCTTGACTA
TCACTTTGTAGATCCTAAGCTCCAAAGCCAACATGGATAAAACGTGGCCATAAAGGCTAT
GCTTAGGTGGCTCATGCTTACTCTGACTGTGTTTCGGGTGTATTGTGTCTTGAGTTGAGT
AGACTGTGCGAGTTGAGATACCATGCCTCTCTGTATGAGTCAAGATGACCGTGCAACTGT
AAGACTCGGAGGGCACGATAACTCGGAGGGCACAATACAAGATAAGACATATCGGTCAAT
AACGTAACCTACTGAATCGAACTGCTTTACTACAACTAAATCTCTCTGACTGACTCTCCC
TCATGCATCGTCACACACACCCATTTCAGCTCGCATCCCCTCATCGGTCAAACAGCTATC
CCACCACATCAACGCCTCAGGATACGACCCCGGGGCCATGCCCAATCCAAAGCTCCTTCT
GTTCATCATCATCATCATGGTCATCATCCTCCTGCCCCACAGGTCGTCGTCGTCGTCGTC
GTCGTCGTCGTCGTCGTCGTCGTCCTTGTTATTCCGTCCCCAGCGCCACTAGGACTGGCT
GCTCCAGCCAACCCAGCTTCGGGGCATGACGCGCCAGATCTTGACCTCGCCGCTGCGCAG
GTCGTCGAGCTTGAAGCTCTCAACCTTGACCTTTTTGCTCTCGCGGCCCTGCTCCCAGGC
GCGCACCTTCTTCTTGGTGCCGTCCCACTCGGCCACGATGGCGACATGATCGGGTTTGCC
AACCTCGGTTGAGTACTTTGCGTGCATGGGACCATGCTTGCCCTGGAAGCGTGCGTTGCG
GATGGTGAGAACGTCGCCGGGTCGGATCACGTCGTTTTGTTGCGTAGATGCGTTGGCCAT
ATTGGAGTAGACGAGGGCGCCGTATGCGCGGGTGCCCACAGGGGGGAGAGCGTCCTTGAA
GGGCTTGAGAAGCTCTAGCACGAGGCCTTGAGGTGTGCCATCTGCAACGACAGTGTCCTT
CTTGGCGGCCACGGCCTCAGAAATAGGACGACCGAATCGTTCGTAGAACTCTTCCATCTG
GTCTTGTCGGAGAGGGCGAGGCGGGGGTTCTTGACGCTGATCGAGCTCAACGTCAGACGG
GTCGTAGGGATCATAACGGATTGTCAAAAAGGTCTGTGAGTAATCTTGGTATAGGATAAA
GATCTCGCGAGTAATAGTCGTCTTCTGTCCACCGTTGGTTGAGGTAGACTCCTCGCTTTC
AAAGAAGATATCCTTGCGGCCTTGGAGGACAGGCGGCACCTGGTTAGCCTGCTTCCACCA
GCCGCTTTGGATAGCCAGGTCGATGTCGTTAGCGATAAAACCAGACTCCATTGACATTGA
TGGTCGGTGGAGGTCCATGGAGCGTCTGACGCCGGCACCTGCTCTTGATACATCTAGGGA
TGCTCGGCCAGAGGCTCGGCCTGCAGGTATAGATGGCGGAGGAGCTCGTCGTTCAATAGG
AGAAGAAACAGATGGGGATCCAGGGAAGATGGCCTCCTCTTCAATCTTGGGAGTTCGAGG
AGCGTAGGCATGTCCACCAGGGGTACCTGAGTAATTATACGGGTCATACTCTTCCTCATG
AGGAGGAGGCTGAGGAGGAACTATGTGGGTGGGAGGCGGAGGTGGAGGAGCAGCGCGTGG
CACATCAACAGATCGGCGCTTATTCTCTGGAGGTGGCTGTGAAGGGACCGGCGGAGGGAC
AGCCCTGGGGGCTGCGGCGCTCGGGATAGGAGGTGGTACATTAGCGGGAGCTTCAGCGAC
AGGAGACTGAAGGGTGTTATCTTCCAGGCTGGAATCGCGAGCGTGGGCCTTCAGGGCATC
CTTGTGAGGGACCGAGGAGGCAATATCTGTGTCGTAATCACCCTCATATTCGGTGACCTC
TTCGTCTCCTTCCTCACCGGCCTGGGGCGGTCTTGATGGGGTTGGCGTCTGAGTATCTTG
AGTTGACTGTCTTCGAAGCGCTCCTGGGGGAGGTGGAGGAGGGGGTCGGCTCTGCGAGGG
AGGAAATGGTACAGATCCAGGGATAGGAGGCGGCGGCCGGCTTAGTCGCTTGTTGGCCGT
AGAACTAGGAGAGGCGGGGCTAAACTCTTCGGGATCATGGGATATAGAGGGAGATCGTGC
GGGTAAAACAGGGGGCTGAACCGGCATCGGCGGCATAGGAGGAGATCGCGCAGTAAGCAC
AGGCATTTCCCTCTCGCTCTCTCGGCCGCCGCCAGAAAGCTCATCGCCAGACTCGGAGCC
TTCAGTTTGAGACTTCAGGTCCGAAGGAGGAGGAGGTGGGGGAGGCCGAGCCTCAGACGG
CACAGGAGGCGGCACCGGTCGGCCTCCAGGAACAGGGGGTGGTCCTGCGGGATCCCGCGG
GGGAATTGTAGGGCCTGAAGGAGGAGCAGGAGTAGTCTCGCCCTCCTCCTCGTCCGTATC
ATCCTCCTTCTGCTCCGCTCGAGGCGGAAAAGATGGCACAGGGGGTGGTGGCGCTCGAGC
CGCTGGTTCAGGCTCCTCTTCAGGGCGAGTCATCTCTTCCGACTTTCTGGGGCCTCCCAT
TCCCGGGAGAGCCATCATAGTAGGGATGGGCGGAGCAGCATAAGACACAGGTGATGCTTC
CTCTACGCCCTCATCGATAGATGTTCGCTCTGGCTTGGGGGGTGGTGGTGCCTTCTTCTT
CTTGGGAGGAGGAGCGGGGGCGGGCATGGGCGCACCGAACATGCCGTGGAAACCCATACC
GCCGCTCATCTTGGCCATTCTCGCCCTCAATTCTTCCTTGCGCTTGACCTCGGGATCAAC
ATCCTCCTCTTCCTCTTCCTCCTCCTCCTCGTTATCACTCTCTTGCTTCTTTGGCGCCTC
AGGGGGAGGACCAGGATGTACGGGTAAAGTAGGCGGCCGTGAGGCAAGTCGAGACACACC
ATCACTATCGTCGCGCTCCGTCAACTCATCGTTGCCCTCAGTTGTATCACCGGCTCCAGA
CATATCCGCCTCATTACCATCATGTATGGGTTCCGCGGGTCCCTTAGACGACTTGCGGCG
TGGAGCAGGCGGCATGCGGTTCGGCCGGGGTTCGTCTGTAGATGTCCTGACACCCGAATC
CTCGGTATCTCTGCGCTCAAGAGGAACAGGAGGTTGTTGTGGTGCCTCCTCCGTTTCACC
CACGGCTTCGGCATGTCCGATACTCTCGCGCTTCTTCTGAGGCTTTTTGGGCTTCTCCTT
CTTGGCAGCAGCATCGGCATGTCGCTGCGCCTGTTCCAACTGCTGCTTTTGTAGAAGAGC
AATGCGCTCTTTTAGGCTGGTAGGCTTAGGCTGATCCTCATTACCACCCTCCTGACTCTC
AGACGGCACAAGGCCGGCTCTCTCGGCTTGTCCCTGGTTCTCAGCTTCCCTCTCTTTAAT
TTCAGGATCCTCATCTCGCCGGTAGACCTTTGCAGTAGGAGTTTGCTGCGGGGGAGGCAC
GTAGGCATGCCTGCTCGGAGGAGGGGCAACAAACGGCTTTCTAACAAAGCCCGAGCCGCC
GAGGCCGCTGGGCTTGAACGGCGCGATGGGAGGCGCTGCGGGTTTATTAAAGGCCGCAAT
GCGATCCTTGAACGAGCTGCTTTTGGGCTTCTCTGACACGGGAGGCGGACCGGGCTTAGG
CTTGGGAGGAGGAGCCGCGGCAGCTGGAGCTGGAGCTGGAGCTGGCCGAGGACCTGGGGC
CGACTCCAGCGATGCGCCAAAACCTCGGCCAATCAACACCCGCCGCAAATCACTCGCCGC
CTCCAACAAGTCCAACAAGACCAAGTCCAAGCGATCCAGGTCAAGCCCATCCGCATCACA
CTCTCCCACCCTCCCCGTCATCTCAAACACCAGAAATTCTTCTGCCGCTGATGCACCCAC
CGGTGCCACCATCAGCGTGAGTGCCGAAGCCAGTATGCCAGGAAGGCTTGCTGATGCTCC
TGTCTTGAACAACCTCCTCCCTCCCAAGATCAAGGCGACCAAGGGCGCCAAGGGTTCATC
TGTGCCGGTTGATGAGGCTGGCCACGATAACGACGACTCCTTCTGGGACCGCAGACGCGA
CGCGCAAAAGTTTGCCAACAGCGTCACAGTCCGTGAGAGCTCGGTCCGTGATGGTGAGGA
CGATGAGCAGGTTGCGACACCCGCCAAGAAGACCAGGAGGACGCGTCAGTCGATCGCGGC
CCCAACAACAACAAGAGCGACCCGATCGGCCAGCAAGAGGCCTCACGATGAGATTGAGAG
CACCGTGTCTCCAGTTGCATGGCCTTTCCAGCGTGAGAGCAGTTCAGTCGCAGGCTCGAG
GGCTGCCACGCCCACGCTACGCCCACCCAAGAAGCAGAGAACTGGCCTTCGTGTCAAGTC
ATCCCCCGTGAAGAAGCGAGGAGGAACTGCTGCCGGAGTGCCTCGGGCTATGGGAGATGG
CCCAGCAACCAGCGTGGCCGCCAAGGATCAGATATCCGACAACGATGAGGACTGCTCTGC
CTGTGGTGCAGCTGGTGATGTCGTCTGCTGCGACGGATGCCCTCGGTCATTCCACTTTGA
GTGCGTGGGCATGGTACCATCTGAGGACCTCCCCGATGAGTGGTATTGCAACGAGTGCCT
GTTCAAGCGGTATCCTTCGCGTGTGCCTGTCCATAAGGGCGTCTTTGGACCTGCTCTGAA
CAACCTCGAGAAGAGCATTCCTCGCGCCTTTAGCCTCCCCAAGAAGCTGCAAACCCGCTT
CGAAGGGGTCAAGGCTGGTCCTGATGGCGAGTACGAAGAGGTCACGACTGCCAAGACGAT
CAAGAGGAAGAATGGCTACGAAGAAGTTCCCGACTTCTTCAGGCAGCGAGACGATGGACA
ACCTGTACTCTGCCACGGCTGCCAGAAGGCCGCGACAGACGTCCGGGCCATCATTCCTTG
CAGCGTCTGCCCGCGTTACTGGCATATTGACTGCCTGGACCCCCCTCTGGCTGTCCCTCC
AGTTCTCAAGAACTGGCGATGCCCTCTCCACGCTGAAGAGACAATTGCCGAGGTCCGCGC
GCTTGCGCCTGCTCATCGGTTCCGCAAGATCAAGGGAGCGGAGACTATCACACCACTCTT
CTCACGAGGCCTCAAGAACAATGGTCAAATTGAAGTGGACTGGGACGATGAGACAGAGTC
TGAAACAGAGTCAAAGCCCGTCAACAATTCTGGCTGGCCAGATCCCGACTCGTTTGGACG
GGCTTACAAGCTGCCGGCCCAAGGTATTGTGCTGGACTTTATTGAACAGTTGCGCCGCCA
AAATGCTGGCTACGGCCCTCGTCAAGACGAGCCTCGATGGCTGTCATACGCCCCTGTGCC
CGTGAAGGACTCGAGCCATCCCGTCAAAGGCTCTGATCTTCAGCGATCGGTGGACGAGAT
GCAAGTCGCCTTGACCATGACCAGCCTCAAGGACCACAAGTCGGAGAGCGTTGACCAACT
CATCTCAGCTCTCTTGGACGCTGCTGACCCTAATGTCCTGGCACTCATGACCAAGACTGA
TGCTGGCAACGTCGCTACTGGTGACCTCACAAACAGTGACAAGCTTAGCCTACGCGTTCT
GCTTGCTCAGATGAATGCTATGGGATCACGTATCAGACACCTTCTCGGTGAACCGGACGC
CACCACTATGCTTGATCAGGAGCACGAGATACCTAGCATCCTATCTCCCCAAGACTCAGC
CATCGCCGAGCCACTCGATAAGGTTGCGGTGCCTCCGCCTGTCACTGAACCCACCCCCCC
TTCCACCATTGACCACGCCGAAGGTGCCATGGAACTCGATTAAATCTCTATCGACATGTC
CTGAGAGCGGCTTACAACCCCTCCACCTTCTTCCTACCCACTCTGCCACAGCAGAGTATC
ACGATTCCCAACGATTCTCGACCAAAATTGGCACTCTTGTTTGACTATAGCGTACCCCCC
TTTTCTTCTCTTCACTTTTTTCCTTTTCATAGAAATCTGTGTACGAACTCCAAGCTCTCA
CACGCATGCGAGCACTCTCACTCTATCAACCCCAACGACCAAACACCCCTTGAAACCCGC
TGACTATGGATCGCTGGAGTTTGGGAGGCTTTTGATATTTCGAAATCATCACGACCACGG
CATAGAAACGACCTGGGTGCTCTTTTGACAATTTTGTTTTTTTCCACTCTTCCACTTCGC
CCTCGCCCTCTCCCTCCCCGATTCTTCTCTTCCTGTGCCAACTTGCCGTTCAGGTTATTG
CCCATGGTCGTCCCCTCTTCTCTTCCCAGTGCCATCTGATTCGTGGTCTTTCCCCTGCGA
CTCTACTTAAAACCACTATATTATGGACGAAACGAATCTCCTTTTTCTTTCTTTTCACCC
GCCAGCGGGGCGGCAGCGGTCTGATGCACCAGGGAGGGGGTCTAGGTGGGTGGCACAAAC
AAGGCCACCCAAAACAGCGCTGCGTTTAATGCTCTTGTTGTATCATAGTTTGGGCGGGGT
GATTTGGGATGAGATATTTCATCCCATCACTCGCCGGAGAGGGGAAAGATGGGTAGGTGG
ATGGATGGAAGGATGGAAGGGGTGGAATGGTGATGGATATAGCTCCTTTTCGGTATCGAG
GATAAAAAAAGACACAAGAAGGCGAGCCCAATATCAAACCTAACAATATGACATGCGTGT
TCCTTTTGCTACCGTGACTGTGATGTTGATCCTCTTTAAGATTGTTCTTGGTTATCATGC
ATACATGTGCTGGTTATTTGGCTGACAACGGGAGTCAAGGACCTTAATAATGTTGGCCTC
AAGGACATTGGTATGCACCATACATATGAACAACATCAATTGCAAGGCCGTGAGAAGGTC
AAGGTCGTAAAAGCGCCCCCATCTTCCTATTCTTCCATTTTAATATACAACAATCCTTTC
TTTGCGAGGCATTGCCAGCCAATATCCTTCGCAAAACCCACACCAGCCTTCTTCCTCCTC
CCAAGGCTGAGTGAGCCCAACAAAAAGATTCCTTTCAGTCCATCGACACGCCCAAATCTC
ACTTGTGTGAATTGAGACTTGTAGCAGGCCCTTGAAGGGGGTGCCAAGGTTTCCTTTCTA
CAGAGAATTGAACAAACCCAGAGAGAGCCCATACATAAATCCGTCCGTCGCCGCCTTGAA
CAAGAATCGTCGTCGAGTACCTTAATTTTATTTCTTTCTTTCTTTCTTAAAAAGTGATTT
TCCCCCAGGTTCGTTCAATCGTGGAAATAGAATAGTCCCGCTTCTCCGTCTTTTGTTTGT
TGGCGGCGTCAGACATTCAAGGCCGGCCTGAAGTGCGCTCCCGCAACGCAAAGCAAAGCA
AGAGATAGGAGGCAGGCGTCGAAACAAGAGATCTCGCAACCCAAGGCATCCAAAGTCGCA
CATGGGACACCCGGTCCATACCGACCATATTTGGTCATCATAGACAACGCGGCCGTCTTT
GCCATGCATGTCTGTATCCGAAGTAAGAACCCCCCTAATACCCCCCAACTCCTGATGGCA
TCATGTGCCGGAACTGGCCTGAAAAGTGAGAAGAAAAGCTCAAAAAGATCCGTCTAAGTT
GCAAACAGCTCCCAGTGACGCCGTTGAAGCACAGCTGATTTGATCATCTGCGGCCGCGTC
TGGGATTACCCTGGTCCTGCTGCATGTAGCCCATGTTGGGCATGCCTCCTCCCATGTTTC
CGTAGCCATAGTTGCCCATTCCCATGTTGAACCCCGGTGGCGCAAATGGGGTCTGCCCGG
CAGGCATCTGAGGCATCTGCGAGACAGGCGGCTGGATTGGGCTGCCATTGGGCATGTTCT
GCTGACGATACTGATCGACAGAGGGGTTGGGACCGTTGAAACCCCCGTAGCCGGCCTGCA
TGGGAGGGAAGTTGTAATTCATGGGTGGTGGGCCACGGTTCATCATCTGCTGGTACTGCA
TCTGCTGGAGGTTGGCAGGCATTGGGCCACTCGGCGCGTTGTACATCATGCCCTGGTTGA
ACTGAGGGAATGCCGAGACACCGCCATCGCCTGCCTCGTTCCTCTGGCCGCCATAAGGCA
TGTCGAAGCCAGGGGGGTTAGCCGGGGCATTCATTGGGTTATAGAACGGCTTGTTGGAGT
GAGCAGACTGAGGATGGTGGCCGTTGGAATTCGCCTGCCTCGAAGCGGGTCGCTGGCGCT
GCTCAGCGTGAGTGCTGGCATCACGGTTGTTAGCAGCGTTTCGAGTCGAGATGCCGACCT
CATCCATCAAGCGCTTGTATCCCTGGTTGGGCTGGGCCTTGATTCTGACCAGGACAGCCT
TCACGTTGTCAACCACCTGGGTGCGGATCGACTCGTCAAAGAAGGGCGTCGTAAGCACCT
TGAAGATGAGCGTGGCACCGCACTGATGATCCTTGAGAATGGCCTCAAGAACCTGGTCGT
TGGGGGTGAAGAAGAGCGCCTTGAGGATCGCATCTCGAGCATCGGCCTCGGCCTTCTGGT
TGATCACCTTCAGGACAGTGAGATAGGCAACCTTGTGAGTGCAAAGGTGCACAAGATAGG
GGACGAGCTGAGGTGAGAGGACGGTGCGACGTTGAGGGAATGTGCAGGTATCCAGGAACC
ATGTCAGAAGCAGGGCGCCGTTAGCGTTTGTTGCCAGCTGAACACTGTGAAGGGCAATGG
CAGCCGCGAGCATCCTCTGCTGATCCTTGGTAGCATGGTGGCTTTCCAAGCAGGCCCGCA
TAGCACGGGCGCCATACCGACCCTGAGCAATCTCCCACATGCGACTGAGCATCGTCTCAA
AGATGAAGTCGTTGTAGGGAGCGCCGAACTTGAGGCATCCTTGCAGAACATAGTTGCCGT
ACTGATCAAGGAAGAGAGGGATCGTGTAGGGTCGCAGGTGCTCGACAATCATCGTCATCT
GGGCGGGCGTCTTGCACACATCGATGATCTTCTGAGCCGCCCAGGTGCCGTTCTTGTGCA
CGCCAATCTCGGCCATGTGAGGGGCAATCTCGGTCAGCATGGCATCGCGGAGTTGGTCGG
AGCAGTGCTCGAACAGCTTCTGAACCACAGTGTTGCCCAGGTAGTCGGACGAAAGCTCGG
CAATCTCCGGGAGCATGTCGACGGCAATGTTCTCAATCTCAGCCTGAGACAGGCTCTGGT
TGTCAATTCGCTTACGGATATCTCTGAGCTTTGGTGCGTCGTGGACTCTAGTATGAGCAG
GCTCGCGGATCGGGGGAATCTCTTCAACGAACGAGTTGAACTGGATGGCTGACTGAAGGT
TGCGAGAGATCCTGAACCTGTCCTCGTCGGAAGCTCCAAACTGCTTGACAATGTCGAGAA
TGTCCGTAGTCATCTCACGAAGAGCTGGAACCTTGGGAGAGGCGTTTGCTGAGGCAGGGG
CAGGGGCAGTTTCGCCAGCTGGGGTAGCAGAGCTGGTGCCCTGAGTGTTGTCTTGTCCCT
TGGCGAATGGATCAGGGCTGGGAGAAGGGAAAACACCGTCATGACCAGGAGTGTTGGAAG
CAGAGGGTGGCTTGGCAAAGTTGATGCGGATGGGTCCAGCACCTGGGAAAATCTCCTTGC
TGTTCATGCTTGCCTTGGCCGAAATGGCACTCTCAACACGCTCAAAATTGACAAAGCCAC
AGTTCTTGTGGGTAAGGACACGGGCAGACAGGATGGGACCGTGGGACTTGAACATTTCGA
TCAGAGTCGAGGTGGTGGTTGAAGTGGGAATGCTACCCAGCCAGAGTGCGCTGGTAGGTC
CTTCAAGGCCCTGCTCGTCAGCGCTGAGAAGGCCAGCATTGCGGCTGTTGGACCTGCCAA
GGTTCATTCCAGCAACGGCCTGAGGGAGGTCCTCGTAATCCTTTTCGTCCTGCAGGCGAA
TCTCGGCGGGCGCAATGGCATTGGGGATGTTGGAACCACTCGACATGTACGTCCTCATAA
GTCGACTGCCGGGAGTATCCAAGACACCAGCGGTGCGGGCACGAGGGCGGGTGGCCGAGG
CCTGGTTGGCAAAGGCCTGGACAGCAAGGTTGTGGTTGTGGATTGCGGCGTTGGTAGCTG
CCAGCTGATCCTGGAGGGCGGCCACATACTGGGGATCCAGGGGCATGTCCGCATCATAGT
CGTCCTCGTCATCGGCATACTTGTCCTTGTTGTTGACCGAGTAGGATCGGAAACGGCTTG
CTTGCTTTGTAAAGTCGAGGTTGGCCAGGTATGGGGTCGCAAGCTGGGCGCGGGGAGGCT
GTGGGGTCTCTGCGAGGCCGAGATAATCCAGGGTCCTCATGTGGACATCAGACTCGCCGC
CGCCTTCCTTAGAGAACTGAGACTGAGCCGGGGAGCTGGGACCGTTGGAGCCCACACTGG
CAATGCTGGCGAGGGTAGAAGCTCGCTCACGCCCAACACCCGCAGGGTTCCAGCTGCTGA
AGATGGAGGGGCCGAACGGGGAGCTGGTGCCGGGAATCGGGGCAAACTGGCTTCTCTGGG
GCATGGATCCGGCTCGCAGACGGGAGAGGAGCGTAGAGCTAGAGTTGGCAGCTGGGTTCT
CCTGGGGGTCTGGGTTGGGAGAGGGGGACTTGAAGGGGCTCTGAGTTGGCGTTGGCCTGC
TGGTCTTTGCAGCCAAGCCAGCAACGCCCAACATGCCGTTGGCCGCGCCCCCGGGAGAGA
AGCGCGAAGGCACCGTGCCAGCACGAGCGCGCCTGGTCTGAGGCATCGAGTCTGGCGTGG
GAAGCTGGGCGAAGTCGGGGAAGCCATCGGTTGGGGATTCGGGAATATTCTCGCGCAGCG
GCGTGGAATTACCGCTTGTGGGAGGACCACCCCAGAGGCTCCCCGGCATGCCCGGTACGC
CCTCTTGAGCCTGAATCTCGCGAGCCCTCTTGGAAAACAGACGGCTGGAACCAGACATTT
CGTGCGACGGAGAACCAGCCCCGGATCGCGAATTGCTCGCCATCTTGCCAGAGGGATTGA
GACCACCAGACAGACCGAATGGAGAGCGAGAAGGCGGCAGAGGGTCGATGGGGGAGTTGT
TGGCGGAGGGAGAGGTGGAACGGGGTTGACTGGCAGACTGGGAGGCGTAGCCAAGAGTCA
AGTGTTCGGATCTAGAAGTTGACATTATCAATTATCTAGCCGACCTCATGAGACGGTGAC
ACGAAGAGGTGTCGGGCCGGATAGTGGATTATTATTCGCAGCGGGGATCGGTTTGACCAG
TGGATCAAATCGTGTAGTCGTATCTAGAGGCGAAAAGGACAGCCCTGGGAAGGAAGTCGT
CTAGTGAACAGTACAGTATTGCAACAGCTTTCTTTCTTCTGACCCCAAGCGATGGACGAA
GGGGTGGATGATGACGTGGAGCGCCGAGGATGATGTACCGTAGGTAGGCGACAGAAACGG
GGGTGTTGGATTTAAGGAGCGCGATGCGAACGAGAAGAGATCCAGGAGCCGTCGGTATTA
CAAAGGATGCTTCGTACGAAGGAGACGAGGACAAGATCGGGGCCGAGAGCAGTCGATGAC
CGAGAGTCGTTAGGTCTAATATGGATGTCGAGGGACAGGGCGATCCGGGAAGAGAGCCGA
TCGAGACGATGGACTTTTCTGTGGCCAGACGAGAGCGCTGGAACTTGTGTGAAGGACTGG
ATAGTGGCCGTCCAGCGTCGTCCGAGCCAGCGGCTTGGGGGAGTGATGCAAAAAAGGAAG
GGAATGGGGAAGGGGACTATATGAAGGGGGGAGGGGGGGACAGGAAGAGAGAGTGTGTGA
GAGGGGAGAGGGCACAAACAAAGGGTAGGATCAATATACAGGCCTCATGGAGAAGGACAA
AAAAGGAAGATTTTTTGACGGGGCCTGGAGAAGTAGACGAGGCGCGCGCGATATGGAGAA
CGGGGCAAAATGGGGGGTCCCCCCCGATGTCATCCTTGGAAGT
>UN00017
TGTGTATAATGTCGTGTGTGACATTAAAAAAAAAAAAAAAAAAAAGAGATGAAATGTTAA
GACAGGAAAGAAGAGAAATTTTGGTATCGTGAACTCGAGGCAAGGAGTGGCGCGCACAAC
GTCCTTTTTTTCCGAACGAGAAATAATGGCTTCTGTCGTAGCTTTCTTTGCTTTAGAAGA
GATATCGTTGCCAAGTTTTGAGGCGAAATCAATCTGCGAGCTGATACGAATGTAGATAGG
CAGGTGTAATCAATATGCGGCTACAGGCTTGCGACCAAACCGTAGTGATCCGCGGCTCGA
GGAATGCTCCTCTGAGTGTCGGCGTTGGAAGAAGCTCTGCATGAAGGAGCGTGGATTTGA
CTGGTTAAAGTCACCAGTGCGGTTGCGGATGGCACGATGTGAAGGCTTCTTGGCCTGCCA
TCGCTCCTTGATGCAGTCGTCGACAAGGGAGATGAGACCGGTGGCGATAATGACATCGGC
CACGTCGGTAATGGCGTCAATGATGCTGTTGTCGCTGATCCACATGTAACAGGGGGTCAC
CCAAGCACCAGCCATCTCATCGTCGAGAACTTGGTTAGGGCTGCGCATCTCGGGCACGAT
GTGTGCGACAGGAGCACCGTGGCCATCTCGCACAAGGTGAAACGACACCACGTTCAGGTT
CTTGTCAATCACACGCTTCCAGGCGTAGGTGTGTCCCCACCACTCAAACTCGTACCGCTT
GTTCGTCCGTCCTCCTCGTCGGGCAATGTCCACGCGGGCGTAGTTGCTGAACTCGAGCTT
GATGCGGTTGGTTGGCACCATGCGTGGCTTGGCCTTAGTTGAGGGCTGCTCCGACGTCGT
CGAGTGATGAGAGCCGGACCATACCGAGGCATTGTCAGCAGAAGCGGCAGACGTGGTAGT
GGCGTTGCCATGCTTAAACATGGACTGTGTTCCAGAGGTGGTGCGGTGGAAGGATGTAGT
CATGGTGCGGACAGCCGAGCTCATGGAGCGTCGCAGGGCTGGGCGTGCAGCAGCCACAGT
GCCCGTAGGAGCTGGAGCATAGGCGCGCTTAGCATTGCAGACTTCGCGACCAGAATCGCG
GCAGTAGCGGCGCAGGGAGAACTCTCGTCGGGCCAGGTCGTGCATACGTAGGTGAAACAG
CTGGACGGCGAGAGACCGGCGGCCGTGGCCAAAGGGAACAACCGTGTCGACACGGAGGTT
CATGTTGCCGTCCGAAGTGCAGTCATCGTGACGGACAGCGAGCCGATCGAGCGAAGGAAA
CAGGCGAGCAAAGTCCTGAGGCGTGGATGGCCGGCAAGGGCGTTCGTTGGAAGTGCCACG
ATATGGAGGCAAAACTGGAGGGATATGGAGAGACTCCGGGTCAGACAGGATAAAGTCCTT
GTCCGCAGGCTCACCCTCCACGTCGTCCTCGTCCTCGTCGTCATCACCGCTCTCTTCATC
GTCGTCCTCATCGTCCTCTTCCTCCTCTTCTTGCTCGTTTGCGTCAAGGTCTGCCTCTCG
GCGCAGGGGTGCCATCTCGGAAAGGACGGAGTCATATGTGGCAATCGAGGACGAGGTGGT
GTTGAAGAGCAGCTCGGCAGCTGCTGGGGCTTTCATGGTTGCTGTAGGCTTCTTGTTGTC
GGCCACATCAAGGGCCTTAGTATTTGAGCCAGATGCTGAGTGGAAAGATGTGGGAGCGGT
TGATTGAGAGGCTTCTGAAAAGTACGAGTCGCGAAGGGAGTCTGACTCGGAGGGGGCGGG
AGACGTGGTAATGACAACCTTTCGTTGCCGCCGTGATGTCGAGTCGGGCGTCATTGCCAT
GGGTTATGATACAGTATTGGGCGTTTGTCGAATTCGTAGTAGGTGACAATTGTCGGTCAA
GGCGTTCGTGTAAGTGAGGTTGATGTTGAGCAGTTAGTATTATGCTCTCTTGATGTCGTG
GTGTTGTAGTCAGAGGCTTGCTGGTGCATAACAAGAATGAATCAGCCAGACAATGTTGGA
TTGGAATGACAACCTCGGAAGATCCAGGATCAAGATATGGGAGGCTGTCAAAAGATATAT
ATCTTTAATAAAATAAAGTCGTCTGCCTTGGTCTTCGTAACGAGACGTTGGCGGGTGGGG
AGGGGGGCTTATTTGGCACCGCGAAGCCTGACCTTATACGCAACCAGTGGAGCTCCGGGA
GGCCAGGGGTAAGAAAGGTGCTGAGGATCCCAGCATGGATAGACTCGAGGCCACATCAGG
GAACCTGGCCGCTCGCTGGCCGGTACAGTAGCGCTTTGGCGGGACGGACCACCTGTCAAC
CCGCTCGCGCCACGGCGGGGGGACAAGTGGAAGAAACGCCTCGCCCCAAGCGACTCGGTC
GCCTTCAACGTTCAGCAGCCACCCCCTAGTGCCTCTCCAGCACAGCCAGCGGTTCCAGCA
CACCAAGTGGTGGTACAGCAGCCCTGGCATCTCTGTCCTCTGTCGTTGGCTGCAGAGGCC
AAGGGCGAGAGCGAGGGGGGAACCAAGGTGTGCCCCCAAAGCCTGATGAACCGCACTAAA
CTCATGGTGGGCAGACAGTCACATCGCCGTGAAAAACTTGGCCGTTCCGGGGGTGCCAAC
AACCACGGCAGGTGAATCTGATCGCTCCATTCCAACTTTTCACCATCTCGACTCGAGCAT
GAGCATCTCGACTCTCTCAGTCTCAGCACACAACGGCTCTGTGGCGTCGTCCGTGGGGGC
TGTTGAGGGACAAGACTGCCCCGGATGAGATCCCGGAACTGGGACCTGGGTGCCCGCAGA
GTCCACCGGCTGCTGGTGTCAACCACTAGAGAGACTGCTAAAGTGCGCGTGTGAGGGCGC
TGGGACGGTGTACCGCACACGGACAGGCCATGGCCAGGGGTGCAATAGCTGTTTGGAGCT
CATACCGAGCTCATAGTCACACCACAGATGGGCTGTTGTCTCGTCCCGTCGATTCGGGCC
CTCTGGGGTGATGGACGACTATCCCTTCTCAGTTCGGGAGACGGATTGTCGTGCACGCCG
ATCGACGGGATCTCATTCAGTTCCAAGTCGATCCATTGCCGGTAAGCAGCATGAGCTTGA
TCATGAAGGAGTCGCAGCTTGATTCGACGAGGCAAGCTTGTCGAAATTTTTCAGACCTTG
TCCCGGCGCAGCACCAAACGGGGGAGTCGATGTACATTCCTCAGCTGGAGGACCCTTTGT
TTCCCTCCACCAGAATGCTGGAGCCGACTGGATCACGGATGCATGTACAGCATCAATATC
GATGACTCTATTGCTCCAGAGTCCCCAAACCCCGCCGGTGCGCAGCATCATCACGGCAAC
AATACAGGCCTCTTCCCCCCACGACATCCTGGTGGAATGGGGAAGTTTGATACTGGCCCT
TTCCAGAAGTGACCAGCTCAGAGTTAAAAGTCGACGTGCGCTGGCTCACGGCCCATTCAT
TACTCACCATCGGCAGACGAAACAGGCAGTGCGGTCCCCAATCGGTCCAGTCAAGCCCTG
GGCGTTTCAATATCGTGACCTTGGAGGGGATCCCCCGAATGAGAAGTGTCCCCGACCGTT
TGGCAGACGGGATGATGGCATCTGTTCCGGTTGGGTCTGCGGGTGCATTGAAGGTGCGTA
TTTGCCTGAGAGTTCATTCAAGATGGAGGCTCGCGCCGAATATCGCCTTGGTCTTGTGGG
TTTGAGTGCAGAGTTTGTGACTGAGCACGAGATTCAATGACTCTGATCAGATCCTGAGAT
GGATGATGCCATGTGCTTGTTACCTGATGTTTGAGCCTCAGATGACGGAGAAAATTCTGC
TTGGGTGCCCGAATTGAAGGCCGGCCTGTCACGTACCTTCCGTCTCATTATGATCTGGCT
GATCAATATGTGGACGAGTGCGATCCTCTCAGTTACGGCAGGTACCTCTCACCTGAATCC
GTCGCAGAAGGAGGGAGGGCCCTCCCTGGAAAGGAAGCTGCGTGACTGCAACTTCCTGCG
ACAGCCGGCGCCCCTAAGCGCCCCCGGGCCTCTCCGCTGTCGTTGCATGTTGCACCGAGA
CCCAGGGAGCACGTTGCAAGTGCAAGTGCCACCATCCATACCTTCCTCGCCCGAGTCCAC
CCGCTGAAGACACTGGATGGATCAGAGATGCAATTCTCACAGGGCAGGAGCCAGCCTGGT
CACTGGTTGTTGGTCGCTGGTCGCCCTCCTTCCCGAGGCACGCCCGTGACTGCCACCCAT
CCTTTCATCCTTCCTTCCGAATGTCACTACCGACAGAGTTACCCTATACCATGCCTTAAT
CCTCGTTTTTTCCTCCAGGATGACCTGGTCATCTTCCTTTGCCATCCATCAGCTCGTCGA
GCTTCCACCAACCAAGGAGAGAGTCAACCACCCAACCCAGACCCATCGCACACACTCTTT
TTCTTCTTTCCTTTATCCAGAATATCCCTCGGCCCCCGGCGACCCCGGACCTGATGCACT
CCGCAGACGCACGACCGATTGGATCCCACGCCATCTCACCTCTTCGTCCTCACCTTCCTG
GGGTTGCACAGAGCTCAGCAATCCCTGTGCAATTAGAATGGATGCCTTTTGATCGTTGGC
TGGCAAATCTCTTTCCCAAACCGCCTCCCTCTGCCTTCCATCTGCCCAAGCTGTGGCTTG
TCGATGACCCTAGAACGCGTCAGCCTTCTTACACATGTTGTGTCTGCCCCGTCGCACGGG
CACTAGAGCTCGCTAGCGATGGCTCTGGACACCTACAGAATCGGTGACAAGGCTGCAATG
ACGAGTACCTCAAACCAAGCCTCGCTGCGGAGAGGCAAGCCCAACGGTGCCTGGCTGGAG
TTGTGGATAGACCTCACTCCGCCGCCTAACTAACCAGCTAAAGTGCTTCTATTTGGGGAG
TTGCCGTCAGCCCCGCCATGGATCTACCTACCTAGGCTGGGATGCCTCTGCTGGGCCTCA
ATGTACAACCAGACTCCCCACAGTTTTCGACCTCAGCCTTGACAATGACTGCCCTGTCGG
GCACTGCTAAGCTGGACGGGCAATATGGATTGACTCACGCGGAAGGACAAGACCCATTGC
TTCAGCATCGGCAGGCAAGGCAACAGGGCAAACATGCCAACTCATGGCTGTGTTGTCCCG
AGACTAGAGACATGACTGTCCGCGAACAGTTCCCATGAAGATCTCCCAACAATCCCATCA
ACCCCAAGCTTGGGATCTTACGCCCATTGCGGAAAGAAGCTATAGCTCCATGATTTGTGG
TTGCCTCTGTCGCTCGTTGCTCAATTAGCCGAGCAGCTGGACATTCGCGATCCCATCATT
GCATCTGTGGCGCCCAGGTAGTTCTGCATCTCGCTCAAACCCGTCGACATGCATCATGCA
TACGACCATGTCTCACAATTTGAGATAGTCGAGGACTCGAAGGTGCCACGAAATCTGCCA
GTCCGGGTCTACGTATGCTCCCGTCCTACAGTGACGGGTCCAACATTGCAGCAACCAGCT
TACACGATCAAGACGATTGTTCGCCTGGACGGAGCTGCAATGCTCTACCCTGCATTGTCT
TCACACCTCCACGCCGGCAGCCCACGCGCTCAACATGCACGTCGAACCGAAGCTCGACGA
CCAAAGCCAGCCCATCAAAATGCACATTTGAATGCATGTGTCGGCCTCTAATTCGTCTTG
TTCCAAGCCATCGACCCTCCCCCAGTCCTTCATGTTGTCTTACACGGCCAATTACAAGGT
TGACGGTTCTTCCGCTGCCGCGTTGCGCCTTTTTTTCCAGAAGCGCAGGCCCCCTGCCTG
TCGACTGCAATGATTACTGTACAGATCAAATATTGGGGACATTCAAGCTCGCAGGACAGG
GTTCCCAGGAGTTCTCGAGGGGGTCGGCACACTGGGCCGGTGGTGGTGTTCCTGGAGGGA
GCCGGGCTCACCACGGCACTGCGCCTATGCCTGTACCGGTGCCTGGTTGCCTTATGCCCA
TCCCATCCCATTCCATGGCTCTAGACGTTCCGTTGGGACACTGAGAAACTCGGGCGTAAC
TACCGCTGCCTTGGGCTCAGTCTCAAGCGGTGCCTGACTATCATCTCAAAGCTACAGTAC
TGTGAGGCCGTCACATTGCCCTTTTGGACCAGCTACACGAGTTTGCTGTCCTCGTGTCGC
TGCTACCACCAACCATGGAGAACCGATGCCACCATCTCAAACAACCACCAATCTTACCCA
GCCTTGACTCTGAAGCTGACCTCATTCTGTCTCAGCGTTTCCCCAATCCTCCATCAACTG
AACTAAAGCTGGCCTTTAGTGTGGTCGATCTGTTTTCTCGCGCATCTCTTACTGCACCTA
TCCGAGACCAGCATGTCTGCTTGACGCAATGCTACGCGGGAACTATGTACTCAGCTGCAG
CGGCTTGGTTGAGGAGTTCATGGCATCATCTGGCACCCAAGAGCCAGCTTCCCTGATCAT
CTCGAGATGATGGCCGCTCTGTTTGTTCGGAGCATTAGACATGACGCTGTCTGTGTCAGG
CCTCAAAACCCAACCAGAGCTGACGGCAACACGATACTCTCGAGACGGGCCGTCGCGAAT
ACGGCAACAGGGCCAATCAATGACCAAACGCCTCACTTTGTGCCGTGCCGTCTCTGGTCT
CCACGCCTTGATCCCTTCTGTGACGGTGCCTTTCAATTAGGCGCGTTCCGGCCCGTCGGG
AGATAGGTAGGCAAACAGTGATTATCAGGCTCTTGCCACAATGTGCACTCAAAGCCAAGG
AAGGACAGGCTTTTTGTCTTTTTTTTGCGCCAATGGCTAATGCTTCGAGACCCTCTTGGA
GGCAATACATGGATCAATTGGGCGCGATCCGAATGGATGGCCGTTGACTTCTGGGACCCT
GCGCCTTTCTCCTACTTCCTTCACCCCACGCGCTTGATGCCTAACTGGCTGATTGCCGAG
CGATGTCCTTGGAGAGAATTGCCTCGATTCACAGGACGCATTCGATGCCTGCCGCTGCGG
ACCCACGATTCCAGTACTGGTAGCAGTTATCCGGCGATACCCTTTCTCCTGTCTGAGAGA
TCCGATCCGGCGGTCACCAAATGTCTCCTCCCCCTGTTCCCTCTCTGGAAAGGGTGACCT
GACTTCACCCGTCTCATCGTCCCACAGCTCCAGTCACGAGATGCGCTGTGTTTAATGAGT
TGGCTGCTCTACCTGTTTTACGACTCGCCTATGCCTCTCGTCCTTCACCATCTTTTTCAC
CGTGTCGTCTCACAAGACGCTTCTAGCACCTCATGAGAGAACCAACCTCACTTGCCTTAT
TTGGCATCCCGTCTTTGACCCCATCTGACCCTGATTGGCATGGGGCATGTCTGAATCTTC
TGGCCTGATGCATCGCGACGTCACCCTTTAAACGGTTCGTTGCTTTTTCCCTGGCCGTTG
GAGATCTCGTCGATCCAGCGACGCGGGACGGGGGCTTGATGCTTGCTGTGCGCTTGACTA
TCACTTTGTAGATCCTAAGCTCCAAAGCCAACATGGATAAAACGTGGCCATAAAGGCTAT
GCTTAGGTGGCTCATGCTTACTCTGACTGTGTTTCGGGTGTATTGTGTCTTGAGTTGAGT
AGACTGTGCGAGTTGAGATACCATGCCTCTCTGTATGAGTCAAGATGACCGTGCAACTGT
AAGACTCGGAGGGCACGATAACTCGGAGGGCACAATACAAGATAAGACATATCGGTCAAT
AACGTAACCTACTGAATCGAACTGCTTTACTACAACTAAATCTCTCTGACTGACTCTCCC
TCATGCATCGTCACACACACCCATTTCAGCTCGCATCCCCTCATCGGTCAAACAGCTATC
CCACCACATCAACGCCTCAGGATACGACCCCGGGGCCATGCCCAATCCAAAGCTCCTTCT
GTTCATCATCATCATCATGGTCATCATCCTCCTGCCCCACAGGTCGTCGTCGTCGTCGTC
GTCGTCGTCGTCGTCGTCGTCCTTGTTATTCCGTCCCCAGCGCCACTAGGACTGGCTGCT
CCAGCCAACCCAGCTTCGGGGCATGACGCGCCAGATCTTGACCTCGCCGCTGCGCAGGTC
GTCGAGCTTGAAGCTCTCAACCTTGACCTTTTTGCTCTCGCGGCCCTGCTCCCAGGCGCG
CACCTTCTTCTTGGTGCCGTCCCACTCGGCCACGATGGCGACATGATCGGGTTTGCCAAC
CTCGGTTGAGTACTTTGCGTGCATGGGACCATGCTTGCCCTGGAAGCGTGCGTTGCGGAT
GGTGAGAACGTCGCCGGGTCGGATCACGTCGTTTTGTTGCGTAGATGCGTTGGCCATATT
GGAGTAGACGAGGGCGCCGTATGCGCGGGTGCCCACAGGGGGGAGAGCGTCCTTGAAGGG
CTTGAGAAGCTCTAGCACGAGGCCTTGAGGTGTGCCATCTGCAACGACAGTGTCCTTCTT
GGCGGCCACGGCCTCAGAAATAGGACGACCGAATCGTTCGTAGAACTCTTCCATCTGGTC
TTGTCGGAGAGGGCGAGGCGGGGGTTCTTGACGCTGATCGAGCTCAACGTCAGACGGGTC
GTAGGGATCATAACGGATTGTCAAAAAGGTCTGTGAGTAATCTTGGTATAGGATAAAGAT
CTCGCGAGTAATAGTCGTCTTCTGTCCACCGTTGGTTGAGGTAGACTCCTCGCTTTCAAA
GAAGATATCCTTGCGGCCTTGGAGGACAGGCGGCACCTGGTTAGCCTGCTTCCACCAGCC
GCTTTGGATAGCCAGGTCGATGTCGTTAGCGATAAAACCAGACTCCATTGACATTGATGG
TCGGTGGAGGTCCATGGAGCGTCTGACGCCGGCACCTGCTCTTGATACATCTAGGGATGC
TCGGCCAGAGGCTCGGCCTGCAGGTATAGATGGCGGAGGAGCTCGTCGTTCAATAGGAGA
AGAAACAGATGGGGATCCAGGGAAGATGGCCTCCTCTTCAATCTTGGGAGTTCGAGGAGC
GTAGGCATGTCCACCAGGGGTACCTGAGTAATTATACGGGTCATACTCTTCCTCATGAGG
AGGAGGCTGAGGAGGAACTATGTGGGTGGGAGGCGGAGGTGGAGGAGCAGCGCGTGGCAC
ATCAACAGATCGGCGCTTATTCTCTGGAGGTGGCTGTGAAGGGACCGGCGGAGGGACAGC
CCTGGGGGCTGCGGCGCTCGGGATAGGAGGTGGTACATTAGCGGGAGCTTCAGCGACAGG
AGACTGAAGGGTGTTATCTTCCAGGCTGGAATCGCGAGCGTGGGCCTTCAGGGCATCCTT
GTGAGGGACCGAGGAGGCAATATCTGTGTCGTAATCACCCTCATATTCGGTGACCTCTTC
GTCTCCTTCCTCACCGGCCTGGGGCGGTCTTGATGGGGTTGGCGTCTGAGTATCTTGAGT
TGACTGTCTTCGAAGCGCTCCTGGGGGAGGTGGAGGAGGGGGTCGGCTCTGCGAGGGAGG
AAATGGTACAGATCCAGGGATAGGAGGCGGCGGCCGGCTTAGTCGCTTGTTGGCCGTAGA
ACTAGGAGAGGCGGGGCTAAACTCTTCGGGATCATGGGATATAGAGGGAGATCGTGCGGG
TAAAACAGGGGGCTGAACCGGCATCGGCGGCATAGGAGGAGATCGCGCAGTAAGCACAGG
CATTTCCCTCTCGCTCTCTCGGCCGCCGCCAGAAAGCTCATCGCCAGACTCGGAGCCTTC
AGTTTGAGACTTCAGGTCCGAAGGAGGAGGAGGTGGGGGAGGCCGAGCCTCAGACGGCAC
AGGAGGCGGCACCGGTCGGCCTCCAGGAACAGGGGGTGGTCCTGCGGGATCCCGCGGGGG
AATTGTAGGGCCTGAAGGAGGAGCAGGAGTAGTCTCGCCCTCCTCCTCGTCCGTATCATC
CTCCTTCTGCTCCGCTCGAGGCGGAAAAGATGGCACAGGGGGTGGTGGCGCTCGAGCCGC
TGGTTCAGGCTCCTCTTCAGGGCGAGTCATCTCTTCCGACTTTCTGGGGCCTCCCATTCC
CGGGAGAGCCATCATAGTAGGGATGGGCGGAGCAGCATAAGACACAGGTGATGCTTCCTC
TACGCCCTCATCGATAGATGTTCGCTCTGGCTTGGGGGGTGGTGGTGCCTTCTTCTTCTT
GGGAGGAGGAGCGGGGGCGGGCATGGGCGCACCGAACATGCCGTGGAAACCCATACCGCC
GCTCATCTTGGCCATTCTCGCCCTCAATTCTTCCTTGCGCTTGACCTCGGGATCAACATC
CTCCTCTTCCTCTTCCTCCTCCTCCTCGTTATCACTCTCTTGCTTCTTTGGCGCCTCAGG
GGGAGGACCAGGATGTACGGGTAAAGTAGGCGGCCGTGAGGCAAGTCGAGACACACCATC
ACTATCGTCGCGCTCCGTCAACTCATCGTTGCCCTCAGTTGTATCACCGGCTCCAGACAT
ATCCGCCTCATTACCATCATGTATGGGTTCCGCGGGTCCCTTAGACGACTTGCGGCGTGG
AGCAGGCGGCATGCGGTTCGGCCGGGGTTCGTCTGTAGATGTCCTGACACCCGAATCCTC
GGTATCTCTGCGCTCAAGAGGAACAGGAGGTTGTTGTGGTGCCTCCTCCGTTTCACCCAC
GGCTTCGGCATGTCCGATACTCTCGCGCTTCTTCTGAGGCTTTTTGGGCTTCTCCTTCTT
GGCAGCAGCATCGGCATGTCGCTGCGCCTGTTCCAACTGCTGCTTTTGTAGAAGAGCAAT
GCGCTCTTTTAGGCTGGTAGGCTTAGGCTGATCCTCATTACCACCCTCCTGACTCTCAGA
CGGCACAAGGCCGGCTCTCTCGGCTTGTCCCTGGTTCTCAGCTTCCCTCTCTTTAATTTC
AGGATCCTCATCTCGCCGGTAGACCTTTGCAGTAGGAGTTTGCTGCGGGGGAGGCACGTA
GGCATGCCTGCTCGGAGGAGGGGCAACAAACGGCTTTCTAACAAAGCCCGAGCCGCCGAG
GCCGCTGGGCTTGAACGGCGCGATGGGAGGCGCTGCGGGTTTATTAAAGGCCGCAATGCG
ATCCTTGAACGAGCTGCTTTTGGGCTTCTCTGACACGGGAGGCGGACCGGGCTTAGGCTT
GGGAGGAGGAGCCGCGGCAGCTGGAGCTGGAGCTGGAGCTGGCCGAGGACCTGGGGCCGA
CTCCAGCGATGCGCCAAAACCTCGGCCAATCAACACCCGCCGCAAATCACTCGCCGCCTC
CAACAAGTCCAACAAGACCAAGTCCAAGCGATCCAGGTCAAGCCCATCCGCATCACACTC
TCCCACCCTCCCCGTCATCTCAAACACCAGAAATTCTTCTGCCGCTGATGCACCCACCGG
TGCCACCATCAGCGTGAGTGCCGAAGCCAGTATGCCAGGAAGGCTTGCTGATGCTCCTGT
CTTGAACAACCTCCTCCCTCCCAAGATCAAGGCGACCAAGGGCGCCAAGGGTTCATCTGT
GCCGGTTGATGAGGCTGGCCACGATAACGACGACTCCTTCTGGGACCGCAGACGCGACGC
GCAAAAGTTTGCCAACAGCGTCACAGTCCGTGAGAGCTCGGTCCGTGATGGTGAGGACGA
TGAGCAGGTTGCGACACCCGCCAAGAAGACCAGGAGGACGCGTCAGTCGATCGCGGCCCC
AACAACAACAAGAGCGACCCGATCGGCCAGCAAGAGGCCTCACGATGAGATTGAGAGCAC
CGTGTCTCCAGTTGCATGGCCTTTCCAGCGTGAGAGCAGTTCAGTCGCAGGCTCGAGGGC
TGCCACGCCCACGCTACGCCCACCCAAGAAGCAGAGAACTGGCCTTCGTGTCAAGTCATC
CCCCGTGAAGAAGCGAGGAGGAACTGCTGCCGGAGTGCCTCGGGCTATGGGAGATGGCCC
AGCAACCAGCGTGGCCGCCAAGGATCAGATATCCGACAACGATGAGGACTGCTCTGCCTG
TGGTGCAGCTGGTGATGTCGTCTGCTGCGACGGATGCCCTCGGTCATTCCACTTTGAGTG
CGTGGGCATGGTACCATCTGAGGACCTCCCCGATGAGTGGTATTGCAACGAGTGCCTGTT
CAAGCGGTATCCTTCGCGTGTGCCTGTCCATAAGGGCGTCTTTGGACCTGCTCTGAACAA
CCTCGAGAAGAGCATTCCTCGCGCCTTTAGCCTCCCCAAGAAGCTGCAAACCCGCTTCGA
AGGGGTCAAGGCTGGTCCTGATGGCGAGTACGAAGAGGTCACGACTGCCAAGACGATCAA
GAGGAAGAATGGCTACGAAGAAGTTCCCGACTTCTTCAGGCAGCGAGACGATGGACAACC
TGTACTCTGCCACGGCTGCCAGAAGGCCGCGACAGACGTCCGGGCCATCATTCCTTGCAG
CGTCTGCCCGCGTTACTGGCATATTGACTGCCTGGACCCCCCTCTGGCTGTCCCTCCAGT
TCTCAAGAACTGGCGATGCCCTCTCCACGCTGAAGAGACAATTGCCGAGGTCCGCGCGCT
TGCGCCTGCTCATCGGTTCCGCAAGATCAAGGGAGCGGAGACTATCACACCACTCTTCTC
ACGAGGCCTCAAGAACAATGGTCAAATTGAAGTGGACTGGGACGATGAGACAGAGTCTGA
AACAGAGTCAAAGCCCGTCAACAATTCTGGCTGGCCAGATCCCGACTCGTTTGGACGGGC
TTACAAGCTGCCGGCCCAAGGTATTGTGCTGGACTTTATTGAACAGTTGCGCCGCCAAAA
TGCTGGCTACGGCCCTCGTCAAGACGAGCCTCGATGGCTGTCATACGCCCCTGTGCCCGT
GAAGGACTCGAGCCATCCCGTCAAAGGCTCTGATCTTCAGCGATCGGTGGACGAGATGCA
AGTCGCCTTGACCATGACCAGCCTCAAGGACCACAAGTCGGAGAGCGTTGACCAACTCAT
CTCAGCTCTCTTGGACGCTGCTGACCCTAATGTCCTGGCACTCATGACCAAGACTGATGC
TGGCAACGTCGCTACTGGTGACCTCACAAACAGTGACAAGCTTAGCCTACGCGTTCTGCT
TGCTCAGATGAATGCTATGGGATCACGTATCAGACACCTTCTCGGTGAACCGGACGCCAC
CACTATGCTTGATCAGGAGCACGAGATACCTAGCATCCTATCTCCCCAAGACTCAGCCAT
CGCCGAGCCACTCGATAAGGTTGCGGTGCCTCCGCCTGTCACTGAACCCACCCCCCCTTC
CACCATTGACCACGCCGAAGGTGCCATGGAACTCGATTAAATCTCTATCGACATGTCCTG
AGAGCGGCTTACAACCCCTCCACCTTCTTCCTACCCACTCTGCCACAGCAGAGTATCACG
ATTCCCAACGATTCTCGACCAAAATTGGCACTCTTGTTTGACTATAGCGTACCCCCCTTT
TCTTCTCTTCACTTTTTTCCTTTTCATAGAAATCTGTGTACGAACTCCAAGCTCTCACAC
GCATGCGAGCACTCTCACTCTATCAACCCCAACGACCAAACACCCCTTGAAACCCGCTGA
CTATGGATCGCTGGAGTTTGGGAGGCTTTTGATATTTCGAAATCATCACGACCACGGCAT
AGAAACGACCTGGGTGCTCTTTTGACAATTTTGTTTTTTTCCACTCTTCCACTTCGCCCT
CGCCCTCTCCCTCCCCGATTCTTCTCTTCCTGTGCCAACTTGCCGTTCAGGTTATTGCCC
ATGGTCGTCCCCTCTTCTCTTCCCAGTGCCATCTGATTCGTGGTCTTTCCCCTGCGACTC
TACTTAAAACCACTATATTATGGACGAAACGAATCTCCTTTTTCTTTCTTTTCACCCGCC
AGCGGGGCGGCAGCGGTCTGATGCACCAGGGAGGGGGTCTAGGTGGGTGGCACAAACAAG
GCCACCCAAAACAGCGCTGCGTTTAATGCTCTTGTTGTATCATAGTTTGGGCGGGGTGAT
TTGGGATGAGATATTTCATCCCATCACTCGCCGGAGAGGGGAAAGATGGGTAGGTGGATG
GATGGAAGGATGGAAGGGGTGGAATGGTGATGGATATAGCTCCTTTTCGGTATCGAGGAT
AAAAAAAGACACAAGAAGGCGAGCCCAATATCAAACCTAACAATATGACATGCGTGTTCC
TTTTGCTACCGTGACTGTGATGTTGATCCTCTTTAAGATTGTTCTTGGTTATCATGCATA
CATGTGCTGGTTATTTGGCTGACAACGGGAGTCAAGGACCTTAATAATGTTGGCCTCAAG
GACATTGGTATGCACCATACATATGAACAACATCAATTGCAAGGCCGTGAGAAGGTCAAG
GTCGTAAAAGCGCCCCCATCTTCCTATTCTTCCATTTTAATATACAACAATCCTTTCTTT
GCGAGGCATTGCCAGCCAATATCCTTCGCAAAACCCACACCAGCCTTCTTCCTCCTCCCA
AGGCTGAGTGAGCCCAACAAAAAGATTCCTTTCAGTCCATCGACACGCCCAAATCTCACT
TGTGTGAATTGAGACTTGTAGCAGGCCCTTGAAGGGGGTGCCAAGGTTTCCTTTCTACAG
AGAATTGAACAAACCCAGAGAGAGCCCATACATAAATCCGTCCGTCGCCGCCTTGAACAA
GAATCGTCGTCGAGTACCTTAATTTTATTTCTTTCTTTCTTTCTTAAAAAGTGATTTTCC
CCCAGGTTCGTTCAATCGTGGAAATAGAATAGTCCCGCTTCTCCGTCTTTTGTTTGTTGG
CGGCGTCAGACATTCAAGGCCGGCCTGAAGTGCGCTCCCGCAACGCAAAGCAAAGCAAGA
GATAGGAGGCAGGCGTCGAAACAAGAGATCTCGCAACCCAAGGCATCCAAAGTCGCACAT
GGGACACCCGGTCCATACCGACCATATTTGGTCATCATAGACAACGCGGCCGTCTTTGCC
ATGCATGTCTGTATCCGAAGTAAGAACCCCCCTAATACCCCCCAACTCCTGATGGCATCA
TGTGCCGGAACTGGCCTGAAAAGTGAGAAGAAAAGCTCAAAAAGATCCGTCTAAGTTGCA
AACAGCTCCCAGTGACGCCGTTGAAGCACAGCTGATTTGATCATCTGCGGCCGCGTCTGG
GATTACCCTGGTCCTGCTGCATGTAGCCCATGTTGGGCATGCCTCCTCCCATGTTTCCGT
AGCCATAGTTGCCCATTCCCATGTTGAACCCCGGTGGCGCAAATGGGGTCTGCCCGGCAG
GCATCTGAGGCATCTGCGAGACAGGCGGCTGGATTGGGCTGCCATTGGGCATGTTCTGCT
GACGATACTGATCGACAGAGGGGTTGGGACCGTTGAAACCCCCGTAGCCGGCCTGCATGG
GAGGGAAGTTGTAATTCATGGGTGGTGGGCCACGGTTCATCATCTGCTGGTACTGCATCT
GCTGGAGGTTGGCAGGCATTGGGCCACTCGGCGCGTTGTACATCATGCCCTGGTTGAACT
GAGGGAATGCCGAGACACCGCCATCGCCTGCCTCGTTCCTCTGGCCGCCATAAGGCATGT
CGAAGCCAGGGGGGTTAGCCGGGGCATTCATTGGGTTATAGAACGGCTTGTTGGAGTGAG
CAGACTGAGGATGGTGGCCGTTGGAATTCGCCTGCCTCGAAGCGGGTCGCTGGCGCTGCT
CAGCGTGAGTGCTGGCATCACGGTTGTTAGCAGCGTTTCGAGTCGAGATGCCGACCTCAT
CCATCAAGCGCTTGTATCCCTGGTTGGGCTGGGCCTTGATTCTGACCAGGACAGCCTTCA
CGTTGTCAACCACCTGGGTGCGGATCGACTCGTCAAAGAAGGGCGTCGTAAGCACCTTGA
AGATGAGCGTGGCACCGCACTGATGATCCTTGAGAATGGCCTCAAGAACCTGGTCGTTGG
GGGTGAAGAAGAGCGCCTTGAGGATCGCATCTCGAGCATCGGCCTCGGCCTTCTGGTTGA
TCACCTTCAGGACAGTGAGATAGGCAACCTTGTGAGTGCAAAGGTGCACAAGATAGGGGA
CGAGCTGAGGTGAGAGGACGGTGCGACGTTGAGGGAATGTGCAGGTATCCAGGAACCATG
TCAGAAGCAGGGCGCCGTTAGCGTTTGTTGCCAGCTGAACACTGTGAAGGGCAATGGCAG
CCGCGAGCATCCTCTGCTGATCCTTGGTAGCATGGTGGCTTTCCAAGCAGGCCCGCATAG
CACGGGCGCCATACCGACCCTGAGCAATCTCCCACATGCGACTGAGCATCGTCTCAAAGA
TGAAGTCGTTGTAGGGAGCGCCGAACTTGAGGCATCCTTGCAGAACATAGTTGCCGTACT
GATCAAGGAAGAGAGGGATCGTGTAGGGTCGCAGGTGCTCGACAATCATCGTCATCTGGG
CGGGCGTCTTGCACACATCGATGATCTTCTGAGCCGCCCAGGTGCCGTTCTTGTGCACGC
CAATCTCGGCCATGTGAGGGGCAATCTCGGTCAGCATGGCATCGCGGAGTTGGTCGGAGC
AGTGCTCGAACAGCTTCTGAACCACAGTGTTGCCCAGGTAGTCGGACGAAAGCTCGGCAA
TCTCCGGGAGCATGTCGACGGCAATGTTCTCAATCTCAGCCTGAGACAGGCTCTGGTTGT
CAATTCGCTTACGGATATCTCTGAGCTTTGGTGCGTCGTGGACTCTAGTATGAGCAGGCT
CGCGGATCGGGGGAATCTCTTCAACGAACGAGTTGAACTGGATGGCTGACTGAAGGTTGC
GAGAGATCCTGAACCTGTCCTCGTCGGAAGCTCCAAACTGCTTGACAATGTCGAGAATGT
CCGTAGTCATCTCACGAAGAGCTGGAACCTTGGGAGAGGCGTTTGCTGAGGCAGGGGCAG
GGGCAGTTTCGCCAGCTGGGGTAGCAGAGCTGGTGCCCTGAGTGTTGTCTTGTCCCTTGG
CGAATGGATCAGGGCTGGGAGAAGGGAAAACACCGTCATGACCAGGAGTGTTGGAAGCAG
AGGGTGGCTTGGCAAAGTTGATGCGGATGGGTCCAGCACCTGGGAAAATCTCCTTGCTGT
TCATGCTTGCCTTGGCCGAAATGGCACTCTCAACACGCTCAAAATTGACAAAGCCACAGT
TCTTGTGGGTAAGGACACGGGCAGACAGGATGGGACCGTGGGACTTGAACATTTCGATCA
GAGTCGAGGTGGTGGTTGAAGTGGGAATGCTACCCAGCCAGAGTGCGCTGGTAGGTCCTT
CAAGGCCCTGCTCGTCAGCGCTGAGAAGGCCAGCATTGCGGCTGTTGGACCTGCCAAGGT
TCATTCCAGCAACGGCCTGAGGGAGGTCCTCGTAATCCTTTTCGTCCTGCAGGCGAATCT
CGGCGGGCGCAATGGCATTGGGGATGTTGGAACCACTCGACATGTACGTCCTCATAAGTC
GACTGCCGGGAGTATCCAAGACACCAGCGGTGCGGGCACGAGGGCGGGTGGCCGAGGCCT
GGTTGGCAAAGGCCTGGACAGCAAGGTTGTGGTTGTGGATTGCGGCGTTGGTAGCTGCCA
GCTGATCCTGGAGGGCGGCCACATACTGGGGATCCAGGGGCATGTCCGCATCATAGTCGT
CCTCGTCATCGGCATACTTGTCCTTGTTGTTGACCGAGTAGGATCGGAAACGGCTTGCTT
GCTTTGTAAAGTCGAGGTTGGCCAGGTATGGGGTCGCAAGCTGGGCGCGGGGAGGCTGTG
GGGTCTCTGCGAGGCCGAGATAATCCAGGGTCCTCATGTGGACATCAGACTCGCCGCCGC
CTTCCTTAGAGAACTGAGACTGAGCCGGGGAGCTGGGACCGTTGGAGCCCACACTGGCAA
TGCTGGCGAGGGTAGAAGCTCGCTCACGCCCAACACCCGCAGGGTTCCAGCTGCTGAAGA
TGGAGGGGCCGAACGGGGAGCTGGTGCCGGGAATCGGGGCAAACTGGCTTCTCTGGGGCA
TGGATCCGGCTCGCAGACGGGAGAGGAGCGTAGAGCTAGAGTTGGCAGCTGGGTTCTCCT
GGGGGTCTGGGTTGGGAGAGGGGGACTTGAAGGGGCTCTGAGTTGGCGTTGGCCTGCTGG
TCTTTGCAGCCAAGCCAGCAACGCCCAACATGCCGTTGGCCGCGCCCCCGGGAGAGAAGC
GCGAAGGCACCGTGCCAGCACGAGCGCGCCTGGTCTGAGGCATCGAGTCTGGCGTGGGAA
GCTGGGCGAAGTCGGGGAAGCCATCGGTTGGGGATTCGGGAATATTCTCGCGCAGCGGCG
TGGAATTACCGCTTGTGGGAGGACCACCCCAGAGGCTCCCCGGCATGCCCGGTACGCCCT
CTTGAGCCTGAATCTCGCGAGCCCTCTTGGAAAACAGACGGCTGGAACCAGACATTTCGT
GCGACGGAGAACCAGCCCCGGATCGCGAATTGCTCGCCATCTTGCCAGAGGGATTGAGAC
CACCAGACAGACCGAATGGAGAGCGAGAAGGCGGCAGAGGGTCGATGGGGGAGTTGTTGG
CGGAGGGAGAGGTGGAACGGGGTTGACTGGCAGACTGGGAGGCGTAGCCAAGAGTCAAGT
GTTCGGATCTAGAAGTTGACATTATCAATTATCTAGCCGACCTCATGAGACGGTGACACG
AAGAGGTGTCGGGCCGGATAGTGGATTATTATTCGCAGCGGGGATCGGTTTGACCAGTGG
ATCAAATCGTGTAGTCGTATCTAGAGGCGAAAAGGACAGCCCTGGGAAGGAAGTCGTCTA
GTGAACAGTACAGTATTGCAACAGCTTTCTTTCTTCTGACCCCAAGCGATGGACGAAGGG
GTGGATGATGACGTGGAGCGCCGAGGATGATGTACCGTAGGTAGGCGACAGAAACGGGGG
TGTTGGATTTAAGGAGCGCGATGCGAACGAGAAGAGATCCAGGAGCCGTCGGTATTACAA
AGGATGCTTCGTACGAAGGAGACGAGGACAAGATCGGGGCCGAGAGCAGTCGATGACCGA
GAGTCGTTAGGTCTAATATGGATGTCGAGGGACAGGGCGATCCGGGAAGAGAGCCGATCG
AGACGATGGACTTTTCTGTGGCCAGACGAGAGCGCTGGAACTTGTGTGAAGGACTGGATA
GTGGCCGTCCAGCGTCGTCCGAGCCAGCGGCTTGGGGGAGTGATGCAAAAAAGGAAGGGA
ATGGGGAAGGGGACTATATGAAGGGGGGAGGGGGGGACAGGAAGAGAGAGTGTGTGAGAG
GGGAGAGGGCACAAACAAAGGGTAGGATCAATATACAGGCCTCATGGAGAAGGACAAAAA
AGGAAGATTTTTTGACGGGGCCTGGAGAAGTAGACGAGGCGCGCGCGATATGGAGAACGG
GGCAAAATGGGGGGTCCCCCCCGATGTCATCCTTGGAAGT
>UN00018
TGTGTATAATGTCGTGTGTGACATTAAAAAAAAAAAAAAAAAAAAGAGATGAAATGTTAA
GACAGGAAAGAAGAGAAATTTTGGTATCGTGAACTCGAGGCAAGGAGTGGCGCGCACAAC
GTCCTTTTTTTCCGAACGAGAAATAATGGCTTCTGTCGTAGCTTTCTTTGCTTTAGAAGA
GATATCGTTGCCAAGTTTTGAGGCGAAATCAATCTGCGAGCTGATACGAATGTAGATAGG
CAGGTGTAATCAATATGCGGCTACAGGCTTGCGACCAAACCGTAGTGATCCGCGGCTCGA
GGAATGCTCCTCTGAGTGTCGGCGTTGGAAGAAGCTCTGCATGAAGGAGCGTGGATTTGA
CTGGTTAAAGTCACCAGTGCGGTTGCGGATGGCACGATGTGAAGGCTTCTTGGCCTGCCA
TCGCTCCTTGATGCAGTCGTCGACAAGGGAGATGAGACCGGTGGCGATAATGACATCGGC
CACGTCGGTAATGGCGTCAATGATGCTGTTGTCGCTGATCCACATGTAACAGGGGGTCAC
CCAAGCACCAGCCATCTCATCGTCGAGAACTTGGTTAGGGCTGCGCATCTCGGGCACGAT
GTGTGCGACAGGAGCACCGTGGCCATCTCGCACAAGGTGAAACGACACCACGTTCAGGTT
CTTGTCAATCACACGCTTCCAGGCGTAGGTGTGTCCCCACCACTCAAACTCGTACCGCTT
GTTCGTCCGTCCTCCTCGTCGGGCAATGTCCACGCGGGCGTAGTTGCTGAACTCGAGCTT
GATGCGGTTGGTTGGCACCATGCGTGGCTTGGCCTTAGTTGAGGGCTGCTCCGACGTCGT
CGAGTGATGAGAGCCGGACCATACCGAGGCATTGTCAGCAGAAGCGGCAGACGTGGTAGT
GGCGTTGCCATGCTTAAACATGGACTGTGTTCCAGAGGTGGTGCGGTGGAAGGATGTAGT
CATGGTGCGGACAGCCGAGCTCATGGAGCGTCGCAGGGCTGGGCGTGCAGCAGCCACAGT
GCCCGTAGGAGCTGGAGCATAGGCGCGCTTAGCATTGCAGACTTCGCGACCAGAATCGCG
GCAGTAGCGGCGCAGGGAGAACTCTCGTCGGGCCAGGTCGTGCATACGTAGGTGAAACAG
CTGGACGGCGAGAGACCGGCGGCCGTGGCCAAAGGGAACAACCGTGTCGACACGGAGGTT
CATGTTGCCGTCCGAAGTGCAGTCATCGTGACGGACAGCGAGCCGATCGAGCGAAGGAAA
CAGGCGAGCAAAGTCCTGAGGCGTGGATGGCCGGCAAGGGCGTTCGTTGGAAGTGCCACG
ATATGGAGGCAAAACTGGAGGGATATGGAGAGACTCCGGGTCAGACAGGATAAAGTCCTT
GTCCGCAGGCTCACCCTCCACGTCGTCCTCGTCCTCGTCGTCATCACCGCTCTCTTCATC
GTCGTCCTCATCGTCCTCTTCCTCCTCTTCTTGCTCGTTTGCGTCAAGGTCTGCCTCTCG
GCGCAGGGGTGCCATCTCGGAAAGGACGGAGTCATATGTGGCAATCGAGGACGAGGTGGT
GTTGAAGAGCAGCTCGGCAGCTGCTGGGGCTTTCATGGTTGCTGTAGGCTTCTTGTTGTC
GGCCACATCAAGGGCCTTAGTATTTGAGCCAGATGCTGAGTGGAAAGATGTGGGAGCGGT
TGATTGAGAGGCTTCTGAAAAGTACGAGTCGCGAAGGGAGTCTGACTCGGAGGGGGCGGG
AGACGTGGTAATGACAACCTTTCGTTGCCGCCGTGATGTCGAGTCGGGCGTCATTGCCAT
GGGTTATGATACAGTATTGGGCGTTTGTCGAATTCGTAGTAGGTGACAATTGTCGGTCAA
GGCGTTCGTGTAAGTGAGGTTGATGTTGAGCAGTTAGTATTATGCTCTCTTGATGTCGTG
GTGTTGTAGTCAGAGGCTTGCTGGTGCATAACAAGAATGAATCAGCCAGACAATGTTGGA
TTGGAATGACAACCTCGGAAGATCCAGGATCAAGATATGGGAGGCTGTCAAAAGATATAT
ATCTTTAATAAAATAAAGTCGTCTGCCTTGGTCTTCGTAACGAGACGTTGGCGGGTGGGG
AGGGGGGCTTATTTGGCACCGCGAAGCCTGACCTTATACGCAACCAGTGGAGCTCCGGGA
GGCCAGGGGTAAGAAAGGTGCTGAGGATCCCAGCATGGATAGACTCGAGGCCACATCAGG
GAACCTGGCCGCTCGCTGGCCGGTACAGTAGCGCTTTGGCGGGACGGACCACCTGTCAAC
CCGCTCGCGCCACGGCGGGGGGACAAGTGGAAGAAACGCCTCGCCCCAAGCGACTCGGTC
GCCTTCAACGTTCAGCAGCCACCCCCTAGTGCCTCTCCAGCACAGCCAGCGGTTCCAGCA
CACCAAGTGGTGGTACAGCAGCCCTGGCATCTCTGTCCTCTGTCGTTGGCTGCAGAGGCC
AAGGGCGAGAGCGAGGGGGGAACCAAGGTGTGCCCCCAAAGCCTGATGAACCGCACTAAA
CTCATGGTGGGCAGACAGTCACATCGCCGTGAAAAACTTGGCCGTTCCGGGGGTGCCAAC
AACCACGGCAGGTGAATCTGATCGCTCCATTCCAACTTTTCACCATCTCGACTCGAGCAT
GAGCATCTCGACTCTCTCAGTCTCAGCACACAACGGCTCTGTGGCGTCGTCCGTGGGGGC
TGTTGAGGGACAAGACTGCCCCGGATGAGATCCCGGAACTGGGACCTGGGTGCCCGCAGA
GTCCACCGGCTGCTGGTGTCAACCACTAGAGAGACTGCTAAAGTGCGCGTGTGAGGGCGC
TGGGACGGTGTACCGCACACGGACAGGCCATGGCCAGGGGTGCAATAGCTGTTTGGAGCT
CATACCGAGCTCATAGTCACACCACAGATGGGCTGTTGTCTCGTCCCGTCGATTCGGGCC
CTCTGGGGTGATGGACGACTATCCCTTCTCAGTTCGGGAGACGGATTGTCGTGCACGCCG
ATCGACGGGATCTCATTCAGTTCCAAGTCGATCCATTGCCGGTAAGCAGCATGAGCTTGA
TCATGAAGGAGTCGCAGCTTGATTCGACGAGGCAAGCTTGTCGAAATTTTTCAGACCTTG
TCCCGGCGCAGCACCAAACGGGGGAGTCGATGTACATTCCTCAGCTGGAGGACCCTTTGT
TTCCCTCCACCAGAATGCTGGAGCCGACTGGATCACGGATGCATGTACAGCATCAATATC
GATGACTCTATTGCTCCAGAGTCCCCAAACCCCGCCGGTGCGCAGCATCATCACGGCAAC
AATACAGGCCTCTTCCCCCCACGACATCCTGGTGGAATGGGGAAGTTTGATACTGGCCCT
TTCCAGAAGTGACCAGCTCAGAGTTAAAAGTCGACGTGCGCTGGCTCACGGCCCATTCAT
TACTCACCATCGGCAGACGAAACAGGCAGTGCGGTCCCCAATCGGTCCAGTCAAGCCCTG
GGCGTTTCAATATCGTGACCTTGGAGGGGATCCCCCGAATGAGAAGTGTCCCCGACCGTT
TGGCAGACGGGATGATGGCATCTGTTCCGGTTGGGTCTGCGGGTGCATTGAAGGTGCGTA
TTTGCCTGAGAGTTCATTCAAGATGGAGGCTCGCGCCGAATATCGCCTTGGTCTTGTGGG
TTTGAGTGCAGAGTTTGTGACTGAGCACGAGATTCAATGACTCTGATCAGATCCTGAGAT
GGATGATGCCATGTGCTTGTTACCTGATGTTTGAGCCTCAGATGACGGAGAAAATTCTGC
TTGGGTGCCCGAATTGAAGGCCGGCCTGTCACGTACCTTCCGTCTCATTATGATCTGGCT
GATCAATATGTGGACGAGTGCGATCCTCTCAGTTACGGCAGGTACCTCTCACCTGAATCC
GTCGCAGAAGGAGGGAGGGCCCTCCCTGGAAAGGAAGCTGCGTGACTGCAACTTCCTGCG
ACAGCCGGCGCCCCTAAGCGCCCCCGGGCCTCTCCGCTGTCGTTGCATGTTGCACCGAGA
CCCAGGGAGCACGTTGCAAGTGCAAGTGCCACCATCCATACCTTCCTCGCCCGAGTCCAC
CCGCTGAAGACACTGGATGGATCAGAGATGCAATTCTCACAGGGCAGGAGCCAGCCTGGT
CACTGGTTGTTGGTCGCTGGTCGCCCTCCTTCCCGAGGCACGCCCGTGACTGCCACCCAT
CCTTTCATCCTTCCTTCCGAATGTCACTACCGACAGAGTTACCCTATACCATGCCTTAAT
CCTCGTTTTTTCCTCCAGGATGACCTGGTCATCTTCCTTTGCCATCCATCAGCTCGTCGA
GCTTCCACCAACCAAGGAGAGAGTCAACCACCCAACCCAGACCCATCGCACACACTCTTT
TTCTTCTTTCCTTTATCCAGAATATCCCTCGGCCCCCGGCGACCCCGGACCTGATGCACT
CCGCAGACGCACGACCGATTGGATCCCACGCCATCTCACCTCTTCGTCCTCACCTTCCTG
GGGTTGCACAGAGCTCAGCAATCCCTGTGCAATTAGAATGGATGCCTTTTGATCGTTGGC
TGGCAAATCTCTTTCCCAAACCGCCTCCCTCTGCCTTCCATCTGCCCAAGCTGTGGCTTG
TCGATGACCCTAGAACGCGTCAGCCTTCTTACACATGTTGTGTCTGCCCCGTCGCACGGG
CACTAGAGCTCGCTAGCGATGGCTCTGGACACCTACAGAATCGGTGACAAGGCTGCAATG
ACGAGTACCTCAAACCAAGCCTCGCTGCGGAGAGGCAAGCCCAACGGTGCCTGGCTGGAG
TTGTGGATAGACCTCACTCCGCCGCCTAACTAACCAGCTAAAGTGCTTCTATTTGGGGAG
TTGCCGTCAGCCCCGCCATGGATCTACCTACCTAGGCTGGGATGCCTCTGCTGGGCCTCA
ATGTACAACCAGACTCCCCACAGTTTTCGACCTCAGCCTTGACAATGACTGCCCTGTCGG
GCACTGCTAAGCTGGACGGGCAATATGGATTGACTCACGCGGAAGGACAAGACCCATTGC
TTCAGCATCGGCAGGCAAGGCAACAGGGCAAACATGCCAACTCATGGCTGTGTTGTCCCG
AGACTAGAGACATGACTGTCCGCGAACAGTTCCCATGAAGATCTCCCAACAATCCCATCA
ACCCCAAGCTTGGGATCTTACGCCCATTGCGGAAAGAAGCTATAGCTCCATGATTTGTGG
TTGCCTCTGTCGCTCGTTGCTCAATTAGCCGAGCAGCTGGACATTCGCGATCCCATCATT
GCATCTGTGGCGCCCAGGTAGTTCTGCATCTCGCTCAAACCCGTCGACATGCATCATGCA
TACGACCATGTCTCACAATTTGAGATAGTCGAGGACTCGAAGGTGCCACGAAATCTGCCA
GTCCGGGTCTACGTATGCTCCCGTCCTACAGTGACGGGTCCAACATTGCAGCAACCAGCT
TACACGATCAAGACGATTGTTCGCCTGGACGGAGCTGCAATGCTCTACCCTGCATTGTCT
TCACACCTCCACGCCGGCAGCCCACGCGCTCAACATGCACGTCGAACCGAAGCTCGACGA
CCAAAGCCAGCCCATCAAAATGCACATTTGAATGCATGTGTCGGCCTCTAATTCGTCTTG
TTCCAAGCCATCGACCCTCCCCCAGTCCTTCATGTTGTCTTACACGGCCAATTACAAGGT
TGACGGTTCTTCCGCTGCCGCGTTGCGCCTTTTTTTCCAGAAGCGCAGGCCCCCTGCCTG
TCGACTGCAATGATTACTGTACAGATCAAATATTGGGGACATTCAAGCTCGCAGGACAGG
GTTCCCAGGAGTTCTCGAGGGGGTCGGCACACTGGGCCGGTGGTGGTGTTCCTGGAGGGA
GCCGGGCTCACCACGGCACTGCGCCTATGCCTGTACCGGTGCCTGGTTGCCTTATGCCCA
TCCCATCCCATTCCATGGCTCTAGACGTTCCGTTGGGACACTGAGAAACTCGGGCGTAAC
TACCGCTGCCTTGGGCTCAGTCTCAAGCGGTGCCTGACTATCATCTCAAAGCTACAGTAC
TGTGAGGCCGTCACATTGCCCTTTTGGACCAGCTACACGAGTTTGCTGTCCTCGTGTCGC
TGCTACCACCAACCATGGAGAACCGATGCCACCATCTCAAACAACCACCAATCTTACCCA
GCCTTGACTCTGAAGCTGACCTCATTCTGTCTCAGCGTTTCCCCAATCCTCCATCAACTG
AACTAAAGCTGGCCTTTAGTGTGGTCGATCTGTTTTCTCGCGCATCTCTTACTGCACCTA
TCCGAGACCAGCATGTCTGCTTGACGCAATGCTACGCGGGAACTATGTACTCAGCTGCAG
CGGCTTGGTTGAGGAGTTCATGGCATCATCTGGCACCCAAGAGCCAGCTTCCCTGATCAT
CTCGAGATGATGGCCGCTCTGTTTGTTCGGAGCATTAGACATGACGCTGTCTGTGTCAGG
CCTCAAAACCCAACCAGAGCTGACGGCAACACGATACTCTCGAGACGGGCCGTCGCGAAT
ACGGCAACAGGGCCAATCAATGACCAAACGCCTCACTTTGTGCCGTGCCGTCTCTGGTCT
CCACGCCTTGATCCCTTCTGTGACGGTGCCTTTCAATTAGGCGCGTTCCGGCCCGTCGGG
AGATAGGTAGGCAAACAGTGATTATCAGGCTCTTGCCACAATGTGCACTCAAAGCCAAGG
AAGGACAGGCTTTTTGTCTTTTTTTTGCGCCAATGGCTAATGCTTCGAGACCCTCTTGGA
GGCAATACATGGATCAATTGGGCGCGATCCGAATGGATGGCCGTTGACTTCTGGGACCCT
GCGCCTTTCTCCTACTTCCTTCACCCCACGCGCTTGATGCCTAACTGGCTGATTGCCGAG
CGATGTCCTTGGAGAGAATTGCCTCGATTCACAGGACGCATTCGATGCCTGCCGCTGCGG
ACCCACGATTCCAGTACTGGTAGCAGTTATCCGGCGATACCCTTTCTCCTGTCTGAGAGA
TCCGATCCGGCGGTCACCAAATGTCTCCTCCCCCTGTTCCCTCTCTGGAAAGGGTGACCT
GACTTCACCCGTCTCATCGTCCCACAGCTCCAGTCACGAGATGCGCTGTGTTTAATGAGT
TGGCTGCTCTACCTGTTTTACGACTCGCCTATGCCTCTCGTCCTTCACCATCTTTTTCAC
CGTGTCGTCTCACAAGACGCTTCTAGCACCTCATGAGAGAACCAACCTCACTTGCCTTAT
TTGGCATCCCGTCTTTGACCCCATCTGACCCTGATTGGCATGGGGCATGTCTGAATCTTC
TGGCCTGATGCATCGCGACGTCACCCTTTAAACGGTTCGTTGCTTTTTCCCTGGCCGTTG
GAGATCTCGTCGATCCAGCGACGCGGGACGGGGGCTTGATGCTTGCTGTGCGCTTGACTA
TCACTTTGTAGATCCTAAGCTCCAAAGCCAACATGGATAAAACGTGGCCATAAAGGCTAT
GCTTAGGTGGCTCATGCTTACTCTGACTGTGTTTCGGGTGTATTGTGTCTTGAGTTGAGT
AGACTGTGCGAGTTGAGATACCATGCCTCTCTGTATGAGTCAAGATGACCGTGCAACTGT
AAGACTCGGAGGGCACGATAACTCGGAGGGCACAATACAAGATAAGACATATCGGTCAAT
AACGTAACCTACTGAATCGAACTGCTTTACTACAACTAAATCTCTCTGACTGACTCTCCC
TCATGCATCGTCACACACACCCATTTCAGCTCGCATCCCCTCATCGGTCAAACAGCTATC
CCACCACATCAACGCCTCAGGATACGACCCCGGGGCCATGCCCAATCCAAAGCTCCTTCT
GTTCATCATCATCATCATGGTCATCATCCTCCTGCCCCACAGGTCGTCGTCGTCGTCGTC
GTCGTCGTCGTCCTTGTTATTCCGTCCCCAGCGCCACTAGGACTGGCTGCTCCAGCCAAC
CCAGCTTCGGGGCATGACGCGCCAGATCTTGACCTCGCCGCTGCGCAGGTCGTCGAGCTT
GAAGCTCTCAACCTTGACCTTTTTGCTCTCGCGGCCCTGCTCCCAGGCGCGCACCTTCTT
CTTGGTGCCGTCCCACTCGGCCACGATGGCGACATGATCGGGTTTGCCAACCTCGGTTGA
GTACTTTGCGTGCATGGGACCATGCTTGCCCTGGAAGCGTGCGTTGCGGATGGTGAGAAC
GTCGCCGGGTCGGATCACGTCGTTTTGTTGCGTAGATGCGTTGGCCATATTGGAGTAGAC
GAGGGCGCCGTATGCGCGGGTGCCCACAGGGGGGAGAGCGTCCTTGAAGGGCTTGAGAAG
CTCTAGCACGAGGCCTTGAGGTGTGCCATCTGCAACGACAGTGTCCTTCTTGGCGGCCAC
GGCCTCAGAAATAGGACGACCGAATCGTTCGTAGAACTCTTCCATCTGGTCTTGTCGGAG
AGGGCGAGGCGGGGGTTCTTGACGCTGATCGAGCTCAACGTCAGACGGGTCGTAGGGATC
ATAACGGATTGTCAAAAAGGTCTGTGAGTAATCTTGGTATAGGATAAAGATCTCGCGAGT
AATAGTCGTCTTCTGTCCACCGTTGGTTGAGGTAGACTCCTCGCTTTCAAAGAAGATATC
CTTGCGGCCTTGGAGGACAGGCGGCACCTGGTTAGCCTGCTTCCACCAGCCGCTTTGGAT
AGCCAGGTCGATGTCGTTAGCGATAAAACCAGACTCCATTGACATTGATGGTCGGTGGAG
GTCCATGGAGCGTCTGACGCCGGCACCTGCTCTTGATACATCTAGGGATGCTCGGCCAGA
GGCTCGGCCTGCAGGTATAGATGGCGGAGGAGCTCGTCGTTCAATAGGAGAAGAAACAGA
TGGGGATCCAGGGAAGATGGCCTCCTCTTCAATCTTGGGAGTTCGAGGAGCGTAGGCATG
TCCACCAGGGGTACCTGAGTAATTATACGGGTCATACTCTTCCTCATGAGGAGGAGGCTG
AGGAGGAACTATGTGGGTGGGAGGCGGAGGTGGAGGAGCAGCGCGTGGCACATCAACAGA
TCGGCGCTTATTCTCTGGAGGTGGCTGTGAAGGGACCGGCGGAGGGACAGCCCTGGGGGC
TGCGGCGCTCGGGATAGGAGGTGGTACATTAGCGGGAGCTTCAGCGACAGGAGACTGAAG
GGTGTTATCTTCCAGGCTGGAATCGCGAGCGTGGGCCTTCAGGGCATCCTTGTGAGGGAC
CGAGGAGGCAATATCTGTGTCGTAATCACCCTCATATTCGGTGACCTCTTCGTCTCCTTC
CTCACCGGCCTGGGGCGGTCTTGATGGGGTTGGCGTCTGAGTATCTTGAGTTGACTGTCT
TCGAAGCGCTCCTGGGGGAGGTGGAGGAGGGGGTCGGCTCTGCGAGGGAGGAAATGGTAC
AGATCCAGGGATAGGAGGCGGCGGCCGGCTTAGTCGCTTGTTGGCCGTAGAACTAGGAGA
GGCGGGGCTAAACTCTTCGGGATCATGGGATATAGAGGGAGATCGTGCGGGTAAAACAGG
GGGCTGAACCGGCATCGGCGGCATAGGAGGAGATCGCGCAGTAAGCACAGGCATTTCCCT
CTCGCTCTCTCGGCCGCCGCCAGAAAGCTCATCGCCAGACTCGGAGCCTTCAGTTTGAGA
CTTCAGGTCCGAAGGAGGAGGAGGTGGGGGAGGCCGAGCCTCAGACGGCACAGGAGGCGG
CACCGGTCGGCCTCCAGGAACAGGGGGTGGTCCTGCGGGATCCCGCGGGGGAATTGTAGG
GCCTGAAGGAGGAGCAGGAGTAGTCTCGCCCTCCTCCTCGTCCGTATCATCCTCCTTCTG
CTCCGCTCGAGGCGGAAAAGATGGCACAGGGGGTGGTGGCGCTCGAGCCGCTGGTTCAGG
CTCCTCTTCAGGGCGAGTCATCTCTTCCGACTTTCTGGGGCCTCCCATTCCCGGGAGAGC
CATCATAGTAGGGATGGGCGGAGCAGCATAAGACACAGGTGATGCTTCCTCTACGCCCTC
ATCGATAGATGTTCGCTCTGGCTTGGGGGGTGGTGGTGCCTTCTTCTTCTTGGGAGGAGG
AGCGGGGGCGGGCATGGGCGCACCGAACATGCCGTGGAAACCCATACCGCCGCTCATCTT
GGCCATTCTCGCCCTCAATTCTTCCTTGCGCTTGACCTCGGGATCAACATCCTCCTCTTC
CTCTTCCTCCTCCTCCTCGTTATCACTCTCTTGCTTCTTTGGCGCCTCAGGGGGAGGACC
AGGATGTACGGGTAAAGTAGGCGGCCGTGAGGCAAGTCGAGACACACCATCACTATCGTC
GCGCTCCGTCAACTCATCGTTGCCCTCAGTTGTATCACCGGCTCCAGACATATCCGCCTC
ATTACCATCATGTATGGGTTCCGCGGGTCCCTTAGACGACTTGCGGCGTGGAGCAGGCGG
CATGCGGTTCGGCCGGGGTTCGTCTGTAGATGTCCTGACACCCGAATCCTCGGTATCTCT
GCGCTCAAGAGGAACAGGAGGTTGTTGTGGTGCCTCCTCCGTTTCACCCACGGCTTCGGC
ATGTCCGATACTCTCGCGCTTCTTCTGAGGCTTTTTGGGCTTCTCCTTCTTGGCAGCAGC
ATCGGCATGTCGCTGCGCCTGTTCCAACTGCTGCTTTTGTAGAAGAGCAATGCGCTCTTT
TAGGCTGGTAGGCTTAGGCTGATCCTCATTACCACCCTCCTGACTCTCAGACGGCACAAG
GCCGGCTCTCTCGGCTTGTCCCTGGTTCTCAGCTTCCCTCTCTTTAATTTCAGGATCCTC
ATCTCGCCGGTAGACCTTTGCAGTAGGAGTTTGCTGCGGGGGAGGCACGTAGGCATGCCT
GCTCGGAGGAGGGGCAACAAACGGCTTTCTAACAAAGCCCGAGCCGCCGAGGCCGCTGGG
CTTGAACGGCGCGATGGGAGGCGCTGCGGGTTTATTAAAGGCCGCAATGCGATCCTTGAA
CGAGCTGCTTTTGGGCTTCTCTGACACGGGAGGCGGACCGGGCTTAGGCTTGGGAGGAGG
AGCCGCGGCAGCTGGAGCTGGAGCTGGAGCTGGCCGAGGACCTGGGGCCGACTCCAGCGA
TGCGCCAAAACCTCGGCCAATCAACACCCGCCGCAAATCACTCGCCGCCTCCAACAAGTC
CAACAAGACCAAGTCCAAGCGATCCAGGTCAAGCCCATCCGCATCACACTCTCCCACCCT
CCCCGTCATCTCAAACACCAGAAATTCTTCTGCCGCTGATGCACCCACCGGTGCCACCAT
CAGCGTGAGTGCCGAAGCCAGTATGCCAGGAAGGCTTGCTGATGCTCCTGTCTTGAACAA
CCTCCTCCCTCCCAAGATCAAGGCGACCAAGGGCGCCAAGGGTTCATCTGTGCCGGTTGA
TGAGGCTGGCCACGATAACGACGACTCCTTCTGGGACCGCAGACGCGACGCGCAAAAGTT
TGCCAACAGCGTCACAGTCCGTGAGAGCTCGGTCCGTGATGGTGAGGACGATGAGCAGGT
TGCGACACCCGCCAAGAAGACCAGGAGGACGCGTCAGTCGATCGCGGCCCCAACAACAAC
AAGAGCGACCCGATCGGCCAGCAAGAGGCCTCACGATGAGATTGAGAGCACCGTGTCTCC
AGTTGCATGGCCTTTCCAGCGTGAGAGCAGTTCAGTCGCAGGCTCGAGGGCTGCCACGCC
CACGCTACGCCCACCCAAGAAGCAGAGAACTGGCCTTCGTGTCAAGTCATCCCCCGTGAA
GAAGCGAGGAGGAACTGCTGCCGGAGTGCCTCGGGCTATGGGAGATGGCCCAGCAACCAG
CGTGGCCGCCAAGGATCAGATATCCGACAACGATGAGGACTGCTCTGCCTGTGGTGCAGC
TGGTGATGTCGTCTGCTGCGACGGATGCCCTCGGTCATTCCACTTTGAGTGCGTGGGCAT
GGTACCATCTGAGGACCTCCCCGATGAGTGGTATTGCAACGAGTGCCTGTTCAAGCGGTA
TCCTTCGCGTGTGCCTGTCCATAAGGGCGTCTTTGGACCTGCTCTGAACAACCTCGAGAA
GAGCATTCCTCGCGCCTTTAGCCTCCCCAAGAAGCTGCAAACCCGCTTCGAAGGGGTCAA
GGCTGGTCCTGATGGCGAGTACGAAGAGGTCACGACTGCCAAGACGATCAAGAGGAAGAA
TGGCTACGAAGAAGTTCCCGACTTCTTCAGGCAGCGAGACGATGGACAACCTGTACTCTG
CCACGGCTGCCAGAAGGCCGCGACAGACGTCCGGGCCATCATTCCTTGCAGCGTCTGCCC
GCGTTACTGGCATATTGACTGCCTGGACCCCCCTCTGGCTGTCCCTCCAGTTCTCAAGAA
CTGGCGATGCCCTCTCCACGCTGAAGAGACAATTGCCGAGGTCCGCGCGCTTGCGCCTGC
TCATCGGTTCCGCAAGATCAAGGGAGCGGAGACTATCACACCACTCTTCTCACGAGGCCT
CAAGAACAATGGTCAAATTGAAGTGGACTGGGACGATGAGACAGAGTCTGAAACAGAGTC
AAAGCCCGTCAACAATTCTGGCTGGCCAGATCCCGACTCGTTTGGACGGGCTTACAAGCT
GCCGGCCCAAGGTATTGTGCTGGACTTTATTGAACAGTTGCGCCGCCAAAATGCTGGCTA
CGGCCCTCGTCAAGACGAGCCTCGATGGCTGTCATACGCCCCTGTGCCCGTGAAGGACTC
GAGCCATCCCGTCAAAGGCTCTGATCTTCAGCGATCGGTGGACGAGATGCAAGTCGCCTT
GACCATGACCAGCCTCAAGGACCACAAGTCGGAGAGCGTTGACCAACTCATCTCAGCTCT
CTTGGACGCTGCTGACCCTAATGTCCTGGCACTCATGACCAAGACTGATGCTGGCAACGT
CGCTACTGGTGACCTCACAAACAGTGACAAGCTTAGCCTACGCGTTCTGCTTGCTCAGAT
GAATGCTATGGGATCACGTATCAGACACCTTCTCGGTGAACCGGACGCCACCACTATGCT
TGATCAGGAGCACGAGATACCTAGCATCCTATCTCCCCAAGACTCAGCCATCGCCGAGCC
ACTCGATAAGGTTGCGGTGCCTCCGCCTGTCACTGAACCCACCCCCCCTTCCACCATTGA
CCACGCCGAAGGTGCCATGGAACTCGATTAAATCTCTATCGACATGTCCTGAGAGCGGCT
TACAACCCCTCCACCTTCTTCCTACCCACTCTGCCACAGCAGAGTATCACGATTCCCAAC
GATTCTCGACCAAAATTGGCACTCTTGTTTGACTATAGCGTACCCCCCTTTTCTTCTCTT
CACTTTTTTCCTTTTCATAGAAATCTGTGTACGAACTCCAAGCTCTCACACGCATGCGAG
CACTCTCACTCTATCAACCCCAACGACCAAACACCCCTTGAAACCCGCTGACTATGGATC
GCTGGAGTTTGGGAGGCTTTTGATATTTCGAAATCATCACGACCACGGCATAGAAACGAC
CTGGGTGCTCTTTTGACAATTTTGTTTTTTTCCACTCTTCCACTTCGCCCTCGCCCTCTC
CCTCCCCGATTCTTCTCTTCCTGTGCCAACTTGCCGTTCAGGTTATTGCCCATGGTCGTC
CCCTCTTCTCTTCCCAGTGCCATCTGATTCGTGGTCTTTCCCCTGCGACTCTACTTAAAA
CCACTATATTATGGACGAAACGAATCTCCTTTTTCTTTCTTTTCACCCGCCAGCGGGGCG
GCAGCGGTCTGATGCACCAGGGAGGGGGTCTAGGTGGGTGGCACAAACAAGGCCACCCAA
AACAGCGCTGCGTTTAATGCTCTTGTTGTATCATAGTTTGGGCGGGGTGATTTGGGATGA
GATATTTCATCCCATCACTCGCCGGAGAGGGGAAAGATGGGTAGGTGGATGGATGGAAGG
ATGGAAGGGGTGGAATGGTGATGGATATAGCTCCTTTTCGGTATCGAGGATAAAAAAAGA
CACAAGAAGGCGAGCCCAATATCAAACCTAACAATATGACATGCGTGTTCCTTTTGCTAC
CGTGACTGTGATGTTGATCCTCTTTAAGATTGTTCTTGGTTATCATGCATACATGTGCTG
GTTATTTGGCTGACAACGGGAGTCAAGGACCTTAATAATGTTGGCCTCAAGGACATTGGT
ATGCACCATACATATGAACAACATCAATTGCAAGGCCGTGAGAAGGTCAAGGTCGTAAAA
GCGCCCCCATCTTCCTATTCTTCCATTTTAATATACAACAATCCTTTCTTTGCGAGGCAT
TGCCAGCCAATATCCTTCGCAAAACCCACACCAGCCTTCTTCCTCCTCCCAAGGCTGAGT
GAGCCCAACAAAAAGATTCCTTTCAGTCCATCGACACGCCCAAATCTCACTTGTGTGAAT
TGAGACTTGTAGCAGGCCCTTGAAGGGGGTGCCAAGGTTTCCTTTCTACAGAGAATTGAA
CAAACCCAGAGAGAGCCCATACATAAATCCGTCCGTCGCCGCCTTGAACAAGAATCGTCG
TCGAGTACCTTAATTTTATTTCTTTCTTTCTTTCTTAAAAAGTGATTTTCCCCCAGGTTC
GTTCAATCGTGGAAATAGAATAGTCCCGCTTCTCCGTCTTTTGTTTGTTGGCGGCGTCAG
ACATTCAAGGCCGGCCTGAAGTGCGCTCCCGCAACGCAAAGCAAAGCAAGAGATAGGAGG
CAGGCGTCGAAACAAGAGATCTCGCAACCCAAGGCATCCAAAGTCGCACATGGGACACCC
GGTCCATACCGACCATATTTGGTCATCATAGACAACGCGGCCGTCTTTGCCATGCATGTC
TGTATCCGAAGTAAGAACCCCCCTAATACCCCCCAACTCCTGATGGCATCATGTGCCGGA
ACTGGCCTGAAAAGTGAGAAGAAAAGCTCAAAAAGATCCGTCTAAGTTGCAAACAGCTCC
CAGTGACGCCGTTGAAGCACAGCTGATTTGATCATCTGCGGCCGCGTCTGGGATTACCCT
GGTCCTGCTGCATGTAGCCCATGTTGGGCATGCCTCCTCCCATGTTTCCGTAGCCATAGT
TGCCCATTCCCATGTTGAACCCCGGTGGCGCAAATGGGGTCTGCCCGGCAGGCATCTGAG
GCATCTGCGAGACAGGCGGCTGGATTGGGCTGCCATTGGGCATGTTCTGCTGACGATACT
GATCGACAGAGGGGTTGGGACCGTTGAAACCCCCGTAGCCGGCCTGCATGGGAGGGAAGT
TGTAATTCATGGGTGGTGGGCCACGGTTCATCATCTGCTGGTACTGCATCTGCTGGAGGT
TGGCAGGCATTGGGCCACTCGGCGCGTTGTACATCATGCCCTGGTTGAACTGAGGGAATG
CCGAGACACCGCCATCGCCTGCCTCGTTCCTCTGGCCGCCATAAGGCATGTCGAAGCCAG
GGGGGTTAGCCGGGGCATTCATTGGGTTATAGAACGGCTTGTTGGAGTGAGCAGACTGAG
GATGGTGGCCGTTGGAATTCGCCTGCCTCGAAGCGGGTCGCTGGCGCTGCTCAGCGTGAG
TGCTGGCATCACGGTTGTTAGCAGCGTTTCGAGTCGAGATGCCGACCTCATCCATCAAGC
GCTTGTATCCCTGGTTGGGCTGGGCCTTGATTCTGACCAGGACAGCCTTCACGTTGTCAA
CCACCTGGGTGCGGATCGACTCGTCAAAGAAGGGCGTCGTAAGCACCTTGAAGATGAGCG
TGGCACCGCACTGATGATCCTTGAGAATGGCCTCAAGAACCTGGTCGTTGGGGGTGAAGA
AGAGCGCCTTGAGGATCGCATCTCGAGCATCGGCCTCGGCCTTCTGGTTGATCACCTTCA
GGACAGTGAGATAGGCAACCTTGTGAGTGCAAAGGTGCACAAGATAGGGGACGAGCTGAG
GTGAGAGGACGGTGCGACGTTGAGGGAATGTGCAGGTATCCAGGAACCATGTCAGAAGCA
GGGCGCCGTTAGCGTTTGTTGCCAGCTGAACACTGTGAAGGGCAATGGCAGCCGCGAGCA
TCCTCTGCTGATCCTTGGTAGCATGGTGGCTTTCCAAGCAGGCCCGCATAGCACGGGCGC
CATACCGACCCTGAGCAATCTCCCACATGCGACTGAGCATCGTCTCAAAGATGAAGTCGT
TGTAGGGAGCGCCGAACTTGAGGCATCCTTGCAGAACATAGTTGCCGTACTGATCAAGGA
AGAGAGGGATCGTGTAGGGTCGCAGGTGCTCGACAATCATCGTCATCTGGGCGGGCGTCT
TGCACACATCGATGATCTTCTGAGCCGCCCAGGTGCCGTTCTTGTGCACGCCAATCTCGG
CCATGTGAGGGGCAATCTCGGTCAGCATGGCATCGCGGAGTTGGTCGGAGCAGTGCTCGA
ACAGCTTCTGAACCACAGTGTTGCCCAGGTAGTCGGACGAAAGCTCGGCAATCTCCGGGA
GCATGTCGACGGCAATGTTCTCAATCTCAGCCTGAGACAGGCTCTGGTTGTCAATTCGCT
TACGGATATCTCTGAGCTTTGGTGCGTCGTGGACTCTAGTATGAGCAGGCTCGCGGATCG
GGGGAATCTCTTCAACGAACGAGTTGAACTGGATGGCTGACTGAAGGTTGCGAGAGATCC
TGAACCTGTCCTCGTCGGAAGCTCCAAACTGCTTGACAATGTCGAGAATGTCCGTAGTCA
TCTCACGAAGAGCTGGAACCTTGGGAGAGGCGTTTGCTGAGGCAGGGGCAGGGGCAGTTT
CGCCAGCTGGGGTAGCAGAGCTGGTGCCCTGAGTGTTGTCTTGTCCCTTGGCGAATGGAT
CAGGGCTGGGAGAAGGGAAAACACCGTCATGACCAGGAGTGTTGGAAGCAGAGGGTGGCT
TGGCAAAGTTGATGCGGATGGGTCCAGCACCTGGGAAAATCTCCTTGCTGTTCATGCTTG
CCTTGGCCGAAATGGCACTCTCAACACGCTCAAAATTGACAAAGCCACAGTTCTTGTGGG
TAAGGACACGGGCAGACAGGATGGGACCGTGGGACTTGAACATTTCGATCAGAGTCGAGG
TGGTGGTTGAAGTGGGAATGCTACCCAGCCAGAGTGCGCTGGTAGGTCCTTCAAGGCCCT
GCTCGTCAGCGCTGAGAAGGCCAGCATTGCGGCTGTTGGACCTGCCAAGGTTCATTCCAG
CAACGGCCTGAGGGAGGTCCTCGTAATCCTTTTCGTCCTGCAGGCGAATCTCGGCGGGCG
CAATGGCATTGGGGATGTTGGAACCACTCGACATGTACGTCCTCATAAGTCGACTGCCGG
GAGTATCCAAGACACCAGCGGTGCGGGCACGAGGGCGGGTGGCCGAGGCCTGGTTGGCAA
AGGCCTGGACAGCAAGGTTGTGGTTGTGGATTGCGGCGTTGGTAGCTGCCAGCTGATCCT
GGAGGGCGGCCACATACTGGGGATCCAGGGGCATGTCCGCATCATAGTCGTCCTCGTCAT
CGGCATACTTGTCCTTGTTGTTGACCGAGTAGGATCGGAAACGGCTTGCTTGCTTTGTAA
AGTCGAGGTTGGCCAGGTATGGGGTCGCAAGCTGGGCGCGGGGAGGCTGTGGGGTCTCTG
CGAGGCCGAGATAATCCAGGGTCCTCATGTGGACATCAGACTCGCCGCCGCCTTCCTTAG
AGAACTGAGACTGAGCCGGGGAGCTGGGACCGTTGGAGCCCACACTGGCAATGCTGGCGA
GGGTAGAAGCTCGCTCACGCCCAACACCCGCAGGGTTCCAGCTGCTGAAGATGGAGGGGC
CGAACGGGGAGCTGGTGCCGGGAATCGGGGCAAACTGGCTTCTCTGGGGCATGGATCCGG
CTCGCAGACGGGAGAGGAGCGTAGAGCTAGAGTTGGCAGCTGGGTTCTCCTGGGGGTCTG
GGTTGGGAGAGGGGGACTTGAAGGGGCTCTGAGTTGGCGTTGGCCTGCTGGTCTTTGCAG
CCAAGCCAGCAACGCCCAACATGCCGTTGGCCGCGCCCCCGGGAGAGAAGCGCGAAGGCA
CCGTGCCAGCACGAGCGCGCCTGGTCTGAGGCATCGAGTCTGGCGTGGGAAGCTGGGCGA
AGTCGGGGAAGCCATCGGTTGGGGATTCGGGAATATTCTCGCGCAGCGGCGTGGAATTAC
CGCTTGTGGGAGGACCACCCCAGAGGCTCCCCGGCATGCCCGGTACGCCCTCTTGAGCCT
GAATCTCGCGAGCCCTCTTGGAAAACAGACGGCTGGAACCAGACATTTCGTGCGACGGAG
AACCAGCCCCGGATCGCGAATTGCTCGCCATCTTGCCAGAGGGATTGAGACCACCAGACA
GACCGAATGGAGAGCGAGAAGGCGGCAGAGGGTCGATGGGGGAGTTGTTGGCGGAGGGAG
AGGTGGAACGGGGTTGACTGGCAGACTGGGAGGCGTAGCCAAGAGTCAAGTGTTCGGATC
TAGAAGTTGACATTATCAATTATCTAGCCGACCTCATGAGACGGTGACACGAAGAGGTGT
CGGGCCGGATAGTGGATTATTATTCGCAGCGGGGATCGGTTTGACCAGTGGATCAAATCG
TGTAGTCGTATCTAGAGGCGAAAAGGACAGCCCTGGGAAGGAAGTCGTCTAGTGAACAGT
ACAGTATTGCAACAGCTTTCTTTCTTCTGACCCCAAGCGATGGACGAAGGGGTGGATGAT
GACGTGGAGCGCCGAGGATGATGTACCGTAGGTAGGCGACAGAAACGGGGGTGTTGGATT
TAAGGAGCGCGATGCGAACGAGAAGAGATCCAGGAGCCGTCGGTATTACAAAGGATGCTT
CGTACGAAGGAGACGAGGACAAGATCGGGGCCGAGAGCAGTCGATGACCGAGAGTCGTTA
GGTCTAATATGGATGTCGAGGGACAGGGCGATCCGGGAAGAGAGCCGATCGAGACGATGG
ACTTTTCTGTGGCCAGACGAGAGCGCTGGAACTTGTGTGAAGGACTGGATAGTGGCCGTC
CAGCGTCGTCCGAGCCAGCGGCTTGGGGGAGTGATGCAAAAAAGGAAGGGAATGGGGAAG
GGGACTATATGAAGGGGGGAGGGGGGGACAGGAAGAGAGAGTGTGTGAGAGGGGAGAGGG
CACAAACAAAGGGTAGGATCAATATACAGGCCTCATGGAGAAGGACAAAAAAGGAAGATT
TTTTGACGGGGCCTGGAGAAGTAGACGAGGCGCGCGCGATATGGAGAACGGGGCAAAATG
GGGGGTCCCCCCCGATGTCATCCTTGGAAGT
>UN00019
TGTGTATAATGTCGTGTGTGACATTAAAAAAAAAAAAAAAAAAAAGAGATGAAATGTTAA
GACAGGAAAGAAGAGAAATTTTGGTATCGTGAACTCGAGGCAAGGAGTGGCGCGCACAAC
GTCCTTTTTTTCCGAACGAGAAATAATGGCTTCTGTCGTAGCTTTCTTTGCTTTAGAAGA
GATATCGTTGCCAAGTTTTGAGGCGAAATCAATCTGCGAGCTGATACGAATGTAGATAGG
CAGGTGTAATCAATATGCGGCTACAGGCTTGCGACCAAACCGTAGTGATCCGCGGCTCGA
GGAATGCTCCTCTGAGTGTCGGCGTTGGAAGAAGCTCTGCATGAAGGAGCGTGGATTTGA
CTGGTTAAAGTCACCAGTGCGGTTGCGGATGGCACGATGTGAAGGCTTCTTGGCCTGCCA
TCGCTCCTTGATGCAGTCGTCGACAAGGGAGATGAGACCGGTGGCGATAATGACATCGGC
CACGTCGGTAATGGCGTCAATGATGCTGTTGTCGCTGATCCACATGTAACAGGGGGTCAC
CCAAGCACCAGCCATCTCATCGTCGAGAACTTGGTTAGGGCTGCGCATCTCGGGCACGAT
GTGTGCGACAGGAGCACCGTGGCCATCTCGCACAAGGTGAAACGACACCACGTTCAGGTT
CTTGTCAATCACACGCTTCCAGGCGTAGGTGTGTCCCCACCACTCAAACTCGTACCGCTT
GTTCGTCCGTCCTCCTCGTCGGGCAATGTCCACGCGGGCGTAGTTGCTGAACTCGAGCTT
GATGCGGTTGGTTGGCACCATGCGTGGCTTGGCCTTAGTTGAGGGCTGCTCCGACGTCGT
CGAGTGATGAGAGCCGGACCATACCGAGGCATTGTCAGCAGAAGCGGCAGACGTGGTAGT
GGCGTTGCCATGCTTAAACATGGACTGTGTTCCAGAGGTGGTGCGGTGGAAGGATGTAGT
CATGGTGCGGACAGCCGAGCTCATGGAGCGTCGCAGGGCTGGGCGTGCAGCAGCCACAGT
GCCCGTAGGAGCTGGAGCATAGGCGCGCTTAGCATTGCAGACTTCGCGACCAGAATCGCG
GCAGTAGCGGCGCAGGGAGAACTCTCGTCGGGCCAGGTCGTGCATACGTAGGTGAAACAG
CTGGACGGCGAGAGACCGGCGGCCGTGGCCAAAGGGAACAACCGTGTCGACACGGAGGTT
CATGTTGCCGTCCGAAGTGCAGTCATCGTGACGGACAGCGAGCCGATCGAGCGAAGGAAA
CAGGCGAGCAAAGTCCTGAGGCGTGGATGGCCGGCAAGGGCGTTCGTTGGAAGTGCCACG
ATATGGAGGCAAAACTGGAGGGATATGGAGAGACTCCGGGTCAGACAGGATAAAGTCCTT
GTCCGCAGGCTCACCCTCCACGTCGTCCTCGTCCTCGTCGTCATCACCGCTCTCTTCATC
GTCGTCCTCATCGTCCTCTTCCTCCTCTTCTTGCTCGTTTGCGTCAAGGTCTGCCTCTCG
GCGCAGGGGTGCCATCTCGGAAAGGACGGAGTCATATGTGGCAATCGAGGACGAGGTGGT
GTTGAAGAGCAGCTCGGCAGCTGCTGGGGCTTTCATGGTTGCTGTAGGCTTCTTGTTGTC
GGCCACATCAAGGGCCTTAGTATTTGAGCCAGATGCTGAGTGGAAAGATGTGGGAGCGGT
TGATTGAGAGGCTTCTGAAAAGTACGAGTCGCGAAGGGAGTCTGACTCGGAGGGGGCGGG
AGACGTGGTAATGACAACCTTTCGTTGCCGCCGTGATGTCGAGTCGGGCGTCATTGCCAT
GGGTTATGATACAGTATTGGGCGTTTGTCGAATTCGTAGTAGGTGACAATTGTCGGTCAA
GGCGTTCGTGTAAGTGAGGTTGATGTTGAGCAGTTAGTATTATGCTCTCTTGATGTCGTG
GTGTTGTAGTCAGAGGCTTGCTGGTGCATAACAAGAATGAATCAGCCAGACAATGTTGGA
TTGGAATGACAACCTCGGAAGATCCAGGATCAAGATATGGGAGGCTGTCAAAAGATATAT
ATCTTTAATAAAATAAAGTCGTCTGCCTTGGTCTTCGTAACGAGACGTTGGCGGGTGGGG
AGGGGGGCTTATTTGGCACCGCGAAGCCTGACCTTATACGCAACCAGTGGAGCTCCGGGA
GGCCAGGGGTAAGAAAGGTGCTGAGGATCCCAGCATGGATAGACTCGAGGCCACATCAGG
GAACCTGGCCGCTCGCTGGCCGGTACAGTAGCGCTTTGGCGGGACGGACCACCTGTCAAC
CCGCTCGCGCCACGGCGGGGGGACAAGTGGAAGAAACGCCTCGCCCCAAGCGACTCGGTC
GCCTTCAACGTTCAGCAGCCACCCCCTAGTGCCTCTCCAGCACAGCCAGCGGTTCCAGCA
CACCAAGTGGTGGTACAGCAGCCCTGGCATCTCTGTCCTCTGTCGTTGGCTGCAGAGGCC
AAGGGCGAGAGCGAGGGGGGAACCAAGGTGTGCCCCCAAAGCCTGATGAACCGCACTAAA
CTCATGGTGGGCAGACAGTCACATCGCCGTGAAAAACTTGGCCGTTCCGGGGGTGCCAAC
AACCACGGCAGGTGAATCTGATCGCTCCATTCCAACTTTTCACCATCTCGACTCGAGCAT
GAGCATCTCGACTCTCTCAGTCTCAGCACACAACGGCTCTGTGGCGTCGTCCGTGGGGGC
TGTTGAGGGACAAGACTGCCCCGGATGAGATCCCGGAACTGGGACCTGGGTGCCCGCAGA
GTCCACCGGCTGCTGGTGTCAACCACTAGAGAGACTGCTAAAGTGCGCGTGTGAGGGCGC
TGGGACGGTGTACCGCACACGGACAGGCCATGGCCAGGGGTGCAATAGCTGTTTGGAGCT
CATACCGAGCTCATAGTCACACCACAGATGGGCTGTTGTCTCGTCCCGTCGATTCGGGCC
CTCTGGGGTGATGGACGACTATCCCTTCTCAGTTCGGGAGACGGATTGTCGTGCACGCCG
ATCGACGGGATCTCATTCAGTTCCAAGTCGATCCATTGCCGGTAAGCAGCATGAGCTTGA
TCATGAAGGAGTCGCAGCTTGATTCGACGAGGCAAGCTTGTCGAAATTTTTCAGACCTTG
TCCCGGCGCAGCACCAAACGGGGGAGTCGATGTACATTCCTCAGCTGGAGGACCCTTTGT
TTCCCTCCACCAGAATGCTGGAGCCGACTGGATCACGGATGCATGTACAGCATCAATATC
GATGACTCTATTGCTCCAGAGTCCCCAAACCCCGCCGGTGCGCAGCATCATCACGGCAAC
AATACAGGCCTCTTCCCCCCACGACATCCTGGTGGAATGGGGAAGTTTGATACTGGCCCT
TTCCAGAAGTGACCAGCTCAGAGTTAAAAGTCGACGTGCGCTGGCTCACGGCCCATTCAT
TACTCACCATCGGCAGACGAAACAGGCAGTGCGGTCCCCAATCGGTCCAGTCAAGCCCTG
GGCGTTTCAATATCGTGACCTTGGAGGGGATCCCCCGAATGAGAAGTGTCCCCGACCGTT
TGGCAGACGGGATGATGGCATCTGTTCCGGTTGGGTCTGCGGGTGCATTGAAGGTGCGTA
TTTGCCTGAGAGTTCATTCAAGATGGAGGCTCGCGCCGAATATCGCCTTGGTCTTGTGGG
TTTGAGTGCAGAGTTTGTGACTGAGCACGAGATTCAATGACTCTGATCAGATCCTGAGAT
GGATGATGCCATGTGCTTGTTACCTGATGTTTGAGCCTCAGATGACGGAGAAAATTCTGC
TTGGGTGCCCGAATTGAAGGCCGGCCTGTCACGTACCTTCCGTCTCATTATGATCTGGCT
GATCAATATGTGGACGAGTGCGATCCTCTCAGTTACGGCAGGTACCTCTCACCTGAATCC
GTCGCAGAAGGAGGGAGGGCCCTCCCTGGAAAGGAAGCTGCGTGACTGCAACTTCCTGCG
ACAGCCGGCGCCCCTAAGCGCCCCCGGGCCTCTCCGCTGTCGTTGCATGTTGCACCGAGA
CCCAGGGAGCACGTTGCAAGTGCAAGTGCCACCATCCATACCTTCCTCGCCCGAGTCCAC
CCGCTGAAGACACTGGATGGATCAGAGATGCAATTCTCACAGGGCAGGAGCCAGCCTGGT
CACTGGTTGTTGGTCGCTGGTCGCCCTCCTTCCCGAGGCACGCCCGTGACTGCCACCCAT
CCTTTCATCCTTCCTTCCGAATGTCACTACCGACAGAGTTACCCTATACCATGCCTTAAT
CCTCGTTTTTTCCTCCAGGATGACCTGGTCATCTTCCTTTGCCATCCATCAGCTCGTCGA
GCTTCCACCAACCAAGGAGAGAGTCAACCACCCAACCCAGACCCATCGCACACACTCTTT
TTCTTCTTTCCTTTATCCAGAATATCCCTCGGCCCCCGGCGACCCCGGACCTGATGCACT
CCGCAGACGCACGACCGATTGGATCCCACGCCATCTCACCTCTTCGTCCTCACCTTCCTG
GGGTTGCACAGAGCTCAGCAATCCCTGTGCAATTAGAATGGATGCCTTTTGATCGTTGGC
TGGCAAATCTCTTTCCCAAACCGCCTCCCTCTGCCTTCCATCTGCCCAAGCTGTGGCTTG
TCGATGACCCTAGAACGCGTCAGCCTTCTTACACATGTTGTGTCTGCCCCGTCGCACGGG
CACTAGAGCTCGCTAGCGATGGCTCTGGACACCTACAGAATCGGTGACAAGGCTGCAATG
ACGAGTACCTCAAACCAAGCCTCGCTGCGGAGAGGCAAGCCCAACGGTGCCTGGCTGGAG
TTGTGGATAGACCTCACTCCGCCGCCTAACTAACCAGCTAAAGTGCTTCTATTTGGGGAG
TTGCCGTCAGCCCCGCCATGGATCTACCTACCTAGGCTGGGATGCCTCTGCTGGGCCTCA
ATGTACAACCAGACTCCCCACAGTTTTCGACCTCAGCCTTGACAATGACTGCCCTGTCGG
GCACTGCTAAGCTGGACGGGCAATATGGATTGACTCACGCGGAAGGACAAGACCCATTGC
TTCAGCATCGGCAGGCAAGGCAACAGGGCAAACATGCCAACTCATGGCTGTGTTGTCCCG
AGACTAGAGACATGACTGTCCGCGAACAGTTCCCATGAAGATCTCCCAACAATCCCATCA
ACCCCAAGCTTGGGATCTTACGCCCATTGCGGAAAGAAGCTATAGCTCCATGATTTGTGG
TTGCCTCTGTCGCTCGTTGCTCAATTAGCCGAGCAGCTGGACATTCGCGATCCCATCATT
GCATCTGTGGCGCCCAGGTAGTTCTGCATCTCGCTCAAACCCGTCGACATGCATCATGCA
TACGACCATGTCTCACAATTTGAGATAGTCGAGGACTCGAAGGTGCCACGAAATCTGCCA
GTCCGGGTCTACGTATGCTCCCGTCCTACAGTGACGGGTCCAACATTGCAGCAACCAGCT
TACACGATCAAGACGATTGTTCGCCTGGACGGAGCTGCAATGCTCTACCCTGCATTGTCT
TCACACCTCCACGCCGGCAGCCCACGCGCTCAACATGCACGTCGAACCGAAGCTCGACGA
CCAAAGCCAGCCCATCAAAATGCACATTTGAATGCATGTGTCGGCCTCTAATTCGTCTTG
TTCCAAGCCATCGACCCTCCCCCAGTCCTTCATGTTGTCTTACACGGCCAATTACAAGGT
TGACGGTTCTTCCGCTGCCGCGTTGCGCCTTTTTTTCCAGAAGCGCAGGCCCCCTGCCTG
TCGACTGCAATGATTACTGTACAGATCAAATATTGGGGACATTCAAGCTCGCAGGACAGG
GTTCCCAGGAGTTCTCGAGGGGGTCGGCACACTGGGCCGGTGGTGGTGTTCCTGGAGGGA
GCCGGGCTCACCACGGCACTGCGCCTATGCCTGTACCGGTGCCTGGTTGCCTTATGCCCA
TCCCATCCCATTCCATGGCTCTAGACGTTCCGTTGGGACACTGAGAAACTCGGGCGTAAC
TACCGCTGCCTTGGGCTCAGTCTCAAGCGGTGCCTGACTATCATCTCAAAGCTACAGTAC
TGTGAGGCCGTCACATTGCCCTTTTGGACCAGCTACACGAGTTTGCTGTCCTCGTGTCGC
TGCTACCACCAACCATGGAGAACCGATGCCACCATCTCAAACAACCACCAATCTTACCCA
GCCTTGACTCTGAAGCTGACCTCATTCTGTCTCAGCGTTTCCCCAATCCTCCATCAACTG
AACTAAAGCTGGCCTTTAGTGTGGTCGATCTGTTTTCTCGCGCATCTCTTACTGCACCTA
TCCGAGACCAGCATGTCTGCTTGACGCAATGCTACGCGGGAACTATGTACTCAGCTGCAG
CGGCTTGGTTGAGGAGTTCATGGCATCATCTGGCACCCAAGAGCCAGCTTCCCTGATCAT
CTCGAGATGATGGCCGCTCTGTTTGTTCGGAGCATTAGACATGACGCTGTCTGTGTCAGG
CCTCAAAACCCAACCAGAGCTGACGGCAACACGATACTCTCGAGACGGGCCGTCGCGAAT
ACGGCAACAGGGCCAATCAATGACCAAACGCCTCACTTTGTGCCGTGCCGTCTCTGGTCT
CCACGCCTTGATCCCTTCTGTGACGGTGCCTTTCAATTAGGCGCGTTCCGGCCCGTCGGG
AGATAGGTAGGCAAACAGTGATTATCAGGCTCTTGCCACAATGTGCACTCAAAGCCAAGG
AAGGACAGGCTTTTTGTCTTTTTTTTGCGCCAATGGCTAATGCTTCGAGACCCTCTTGGA
GGCAATACATGGATCAATTGGGCGCGATCCGAATGGATGGCCGTTGACTTCTGGGACCCT
GCGCCTTTCTCCTACTTCCTTCACCCCACGCGCTTGATGCCTAACTGGCTGATTGCCGAG
CGATGTCCTTGGAGAGAATTGCCTCGATTCACAGGACGCATTCGATGCCTGCCGCTGCGG
ACCCACGATTCCAGTACTGGTAGCAGTTATCCGGCGATACCCTTTCTCCTGTCTGAGAGA
TCCGATCCGGCGGTCACCAAATGTCTCCTCCCCCTGTTCCCTCTCTGGAAAGGGTGACCT
GACTTCACCCGTCTCATCGTCCCACAGCTCCAGTCACGAGATGCGCTGTGTTTAATGAGT
TGGCTGCTCTACCTGTTTTACGACTCGCCTATGCCTCTCGTCCTTCACCATCTTTTTCAC
CGTGTCGTCTCACAAGACGCTTCTAGCACCTCATGAGAGAACCAACCTCACTTGCCTTAT
TTGGCATCCCGTCTTTGACCCCATCTGACCCTGATTGGCATGGGGCATGTCTGAATCTTC
TGGCCTGATGCATCGCGACGTCACCCTTTAAACGGTTCGTTGCTTTTTCCCTGGCCGTTG
GAGATCTCGTCGATCCAGCGACGCGGGACGGGGGCTTGATGCTTGCTGTGCGCTTGACTA
TCACTTTGTAGATCCTAAGCTCCAAAGCCAACATGGATAAAACGTGGCCATAAAGGCTAT
GCTTAGGTGGCTCATGCTTACTCTGACTGTGTTTCGGGTGTATTGTGTCTTGAGTTGAGT
AGACTGTGCGAGTTGAGATACCATGCCTCTCTGTATGAGTCAAGATGACCGTGCAACTGT
AAGACTCGGAGGGCACGATAACTCGGAGGGCACAATACAAGATAAGACATATCGGTCAAT
AACGTAACCTACTGAATCGAACTGCTTTACTACAACTAAATCTCTCTGACTGACTCTCCC
TCATGCATCGTCACACACACCCATTTCAGCTCGCATCCCCTCATCGGTCAAACAGCTATC
CCACCACATCAACGCCTCAGGATACGACCCCGGGGCCATGCCCAATCCAAAGCTCCTTCT
GTTCATCATCATCATCATGGTCATCATCCTCCTGCCCCACAGGTCGTCGTCGTCGTCGTC
GTCGTCCTTGTTATTCCGTCCCCAGCGCCACTAGGACTGGCTGCTCCAGCCAACCCAGCT
TCGGGGCATGACGCGCCAGATCTTGACCTCGCCGCTGCGCAGGTCGTCGAGCTTGAAGCT
CTCAACCTTGACCTTTTTGCTCTCGCGGCCCTGCTCCCAGGCGCGCACCTTCTTCTTGGT
GCCGTCCCACTCGGCCACGATGGCGACATGATCGGGTTTGCCAACCTCGGTTGAGTACTT
TGCGTGCATGGGACCATGCTTGCCCTGGAAGCGTGCGTTGCGGATGGTGAGAACGTCGCC
GGGTCGGATCACGTCGTTTTGTTGCGTAGATGCGTTGGCCATATTGGAGTAGACGAGGGC
GCCGTATGCGCGGGTGCCCACAGGGGGGAGAGCGTCCTTGAAGGGCTTGAGAAGCTCTAG
CACGAGGCCTTGAGGTGTGCCATCTGCAACGACAGTGTCCTTCTTGGCGGCCACGGCCTC
AGAAATAGGACGACCGAATCGTTCGTAGAACTCTTCCATCTGGTCTTGTCGGAGAGGGCG
AGGCGGGGGTTCTTGACGCTGATCGAGCTCAACGTCAGACGGGTCGTAGGGATCATAACG
GATTGTCAAAAAGGTCTGTGAGTAATCTTGGTATAGGATAAAGATCTCGCGAGTAATAGT
CGTCTTCTGTCCACCGTTGGTTGAGGTAGACTCCTCGCTTTCAAAGAAGATATCCTTGCG
GCCTTGGAGGACAGGCGGCACCTGGTTAGCCTGCTTCCACCAGCCGCTTTGGATAGCCAG
GTCGATGTCGTTAGCGATAAAACCAGACTCCATTGACATTGATGGTCGGTGGAGGTCCAT
GGAGCGTCTGACGCCGGCACCTGCTCTTGATACATCTAGGGATGCTCGGCCAGAGGCTCG
GCCTGCAGGTATAGATGGCGGAGGAGCTCGTCGTTCAATAGGAGAAGAAACAGATGGGGA
TCCAGGGAAGATGGCCTCCTCTTCAATCTTGGGAGTTCGAGGAGCGTAGGCATGTCCACC
AGGGGTACCTGAGTAATTATACGGGTCATACTCTTCCTCATGAGGAGGAGGCTGAGGAGG
AACTATGTGGGTGGGAGGCGGAGGTGGAGGAGCAGCGCGTGGCACATCAACAGATCGGCG
CTTATTCTCTGGAGGTGGCTGTGAAGGGACCGGCGGAGGGACAGCCCTGGGGGCTGCGGC
GCTCGGGATAGGAGGTGGTACATTAGCGGGAGCTTCAGCGACAGGAGACTGAAGGGTGTT
ATCTTCCAGGCTGGAATCGCGAGCGTGGGCCTTCAGGGCATCCTTGTGAGGGACCGAGGA
GGCAATATCTGTGTCGTAATCACCCTCATATTCGGTGACCTCTTCGTCTCCTTCCTCACC
GGCCTGGGGCGGTCTTGATGGGGTTGGCGTCTGAGTATCTTGAGTTGACTGTCTTCGAAG
CGCTCCTGGGGGAGGTGGAGGAGGGGGTCGGCTCTGCGAGGGAGGAAATGGTACAGATCC
AGGGATAGGAGGCGGCGGCCGGCTTAGTCGCTTGTTGGCCGTAGAACTAGGAGAGGCGGG
GCTAAACTCTTCGGGATCATGGGATATAGAGGGAGATCGTGCGGGTAAAACAGGGGGCTG
AACCGGCATCGGCGGCATAGGAGGAGATCGCGCAGTAAGCACAGGCATTTCCCTCTCGCT
CTCTCGGCCGCCGCCAGAAAGCTCATCGCCAGACTCGGAGCCTTCAGTTTGAGACTTCAG
GTCCGAAGGAGGAGGAGGTGGGGGAGGCCGAGCCTCAGACGGCACAGGAGGCGGCACCGG
TCGGCCTCCAGGAACAGGGGGTGGTCCTGCGGGATCCCGCGGGGGAATTGTAGGGCCTGA
AGGAGGAGCAGGAGTAGTCTCGCCCTCCTCCTCGTCCGTATCATCCTCCTTCTGCTCCGC
TCGAGGCGGAAAAGATGGCACAGGGGGTGGTGGCGCTCGAGCCGCTGGTTCAGGCTCCTC
TTCAGGGCGAGTCATCTCTTCCGACTTTCTGGGGCCTCCCATTCCCGGGAGAGCCATCAT
AGTAGGGATGGGCGGAGCAGCATAAGACACAGGTGATGCTTCCTCTACGCCCTCATCGAT
AGATGTTCGCTCTGGCTTGGGGGGTGGTGGTGCCTTCTTCTTCTTGGGAGGAGGAGCGGG
GGCGGGCATGGGCGCACCGAACATGCCGTGGAAACCCATACCGCCGCTCATCTTGGCCAT
TCTCGCCCTCAATTCTTCCTTGCGCTTGACCTCGGGATCAACATCCTCCTCTTCCTCTTC
CTCCTCCTCCTCGTTATCACTCTCTTGCTTCTTTGGCGCCTCAGGGGGAGGACCAGGATG
TACGGGTAAAGTAGGCGGCCGTGAGGCAAGTCGAGACACACCATCACTATCGTCGCGCTC
CGTCAACTCATCGTTGCCCTCAGTTGTATCACCGGCTCCAGACATATCCGCCTCATTACC
ATCATGTATGGGTTCCGCGGGTCCCTTAGACGACTTGCGGCGTGGAGCAGGCGGCATGCG
GTTCGGCCGGGGTTCGTCTGTAGATGTCCTGACACCCGAATCCTCGGTATCTCTGCGCTC
AAGAGGAACAGGAGGTTGTTGTGGTGCCTCCTCCGTTTCACCCACGGCTTCGGCATGTCC
GATACTCTCGCGCTTCTTCTGAGGCTTTTTGGGCTTCTCCTTCTTGGCAGCAGCATCGGC
ATGTCGCTGCGCCTGTTCCAACTGCTGCTTTTGTAGAAGAGCAATGCGCTCTTTTAGGCT
GGTAGGCTTAGGCTGATCCTCATTACCACCCTCCTGACTCTCAGACGGCACAAGGCCGGC
TCTCTCGGCTTGTCCCTGGTTCTCAGCTTCCCTCTCTTTAATTTCAGGATCCTCATCTCG
CCGGTAGACCTTTGCAGTAGGAGTTTGCTGCGGGGGAGGCACGTAGGCATGCCTGCTCGG
AGGAGGGGCAACAAACGGCTTTCTAACAAAGCCCGAGCCGCCGAGGCCGCTGGGCTTGAA
CGGCGCGATGGGAGGCGCTGCGGGTTTATTAAAGGCCGCAATGCGATCCTTGAACGAGCT
GCTTTTGGGCTTCTCTGACACGGGAGGCGGACCGGGCTTAGGCTTGGGAGGAGGAGCCGC
GGCAGCTGGAGCTGGAGCTGGAGCTGGCCGAGGACCTGGGGCCGACTCCAGCGATGCGCC
AAAACCTCGGCCAATCAACACCCGCCGCAAATCACTCGCCGCCTCCAACAAGTCCAACAA
GACCAAGTCCAAGCGATCCAGGTCAAGCCCATCCGCATCACACTCTCCCACCCTCCCCGT
CATCTCAAACACCAGAAATTCTTCTGCCGCTGATGCACCCACCGGTGCCACCATCAGCGT
GAGTGCCGAAGCCAGTATGCCAGGAAGGCTTGCTGATGCTCCTGTCTTGAACAACCTCCT
CCCTCCCAAGATCAAGGCGACCAAGGGCGCCAAGGGTTCATCTGTGCCGGTTGATGAGGC
TGGCCACGATAACGACGACTCCTTCTGGGACCGCAGACGCGACGCGCAAAAGTTTGCCAA
CAGCGTCACAGTCCGTGAGAGCTCGGTCCGTGATGGTGAGGACGATGAGCAGGTTGCGAC
ACCCGCCAAGAAGACCAGGAGGACGCGTCAGTCGATCGCGGCCCCAACAACAACAAGAGC
GACCCGATCGGCCAGCAAGAGGCCTCACGATGAGATTGAGAGCACCGTGTCTCCAGTTGC
ATGGCCTTTCCAGCGTGAGAGCAGTTCAGTCGCAGGCTCGAGGGCTGCCACGCCCACGCT
ACGCCCACCCAAGAAGCAGAGAACTGGCCTTCGTGTCAAGTCATCCCCCGTGAAGAAGCG
AGGAGGAACTGCTGCCGGAGTGCCTCGGGCTATGGGAGATGGCCCAGCAACCAGCGTGGC
CGCCAAGGATCAGATATCCGACAACGATGAGGACTGCTCTGCCTGTGGTGCAGCTGGTGA
TGTCGTCTGCTGCGACGGATGCCCTCGGTCATTCCACTTTGAGTGCGTGGGCATGGTACC
ATCTGAGGACCTCCCCGATGAGTGGTATTGCAACGAGTGCCTGTTCAAGCGGTATCCTTC
GCGTGTGCCTGTCCATAAGGGCGTCTTTGGACCTGCTCTGAACAACCTCGAGAAGAGCAT
TCCTCGCGCCTTTAGCCTCCCCAAGAAGCTGCAAACCCGCTTCGAAGGGGTCAAGGCTGG
TCCTGATGGCGAGTACGAAGAGGTCACGACTGCCAAGACGATCAAGAGGAAGAATGGCTA
CGAAGAAGTTCCCGACTTCTTCAGGCAGCGAGACGATGGACAACCTGTACTCTGCCACGG
CTGCCAGAAGGCCGCGACAGACGTCCGGGCCATCATTCCTTGCAGCGTCTGCCCGCGTTA
CTGGCATATTGACTGCCTGGACCCCCCTCTGGCTGTCCCTCCAGTTCTCAAGAACTGGCG
ATGCCCTCTCCACGCTGAAGAGACAATTGCCGAGGTCCGCGCGCTTGCGCCTGCTCATCG
GTTCCGCAAGATCAAGGGAGCGGAGACTATCACACCACTCTTCTCACGAGGCCTCAAGAA
CAATGGTCAAATTGAAGTGGACTGGGACGATGAGACAGAGTCTGAAACAGAGTCAAAGCC
CGTCAACAATTCTGGCTGGCCAGATCCCGACTCGTTTGGACGGGCTTACAAGCTGCCGGC
CCAAGGTATTGTGCTGGACTTTATTGAACAGTTGCGCCGCCAAAATGCTGGCTACGGCCC
TCGTCAAGACGAGCCTCGATGGCTGTCATACGCCCCTGTGCCCGTGAAGGACTCGAGCCA
TCCCGTCAAAGGCTCTGATCTTCAGCGATCGGTGGACGAGATGCAAGTCGCCTTGACCAT
GACCAGCCTCAAGGACCACAAGTCGGAGAGCGTTGACCAACTCATCTCAGCTCTCTTGGA
CGCTGCTGACCCTAATGTCCTGGCACTCATGACCAAGACTGATGCTGGCAACGTCGCTAC
TGGTGACCTCACAAACAGTGACAAGCTTAGCCTACGCGTTCTGCTTGCTCAGATGAATGC
TATGGGATCACGTATCAGACACCTTCTCGGTGAACCGGACGCCACCACTATGCTTGATCA
GGAGCACGAGATACCTAGCATCCTATCTCCCCAAGACTCAGCCATCGCCGAGCCACTCGA
TAAGGTTGCGGTGCCTCCGCCTGTCACTGAACCCACCCCCCCTTCCACCATTGACCACGC
CGAAGGTGCCATGGAACTCGATTAAATCTCTATCGACATGTCCTGAGAGCGGCTTACAAC
CCCTCCACCTTCTTCCTACCCACTCTGCCACAGCAGAGTATCACGATTCCCAACGATTCT
CGACCAAAATTGGCACTCTTGTTTGACTATAGCGTACCCCCCTTTTCTTCTCTTCACTTT
TTTCCTTTTCATAGAAATCTGTGTACGAACTCCAAGCTCTCACACGCATGCGAGCACTCT
CACTCTATCAACCCCAACGACCAAACACCCCTTGAAACCCGCTGACTATGGATCGCTGGA
GTTTGGGAGGCTTTTGATATTTCGAAATCATCACGACCACGGCATAGAAACGACCTGGGT
GCTCTTTTGACAATTTTGTTTTTTTCCACTCTTCCACTTCGCCCTCGCCCTCTCCCTCCC
CGATTCTTCTCTTCCTGTGCCAACTTGCCGTTCAGGTTATTGCCCATGGTCGTCCCCTCT
TCTCTTCCCAGTGCCATCTGATTCGTGGTCTTTCCCCTGCGACTCTACTTAAAACCACTA
TATTATGGACGAAACGAATCTCCTTTTTCTTTCTTTTCACCCGCCAGCGGGGCGGCAGCG
GTCTGATGCACCAGGGAGGGGGTCTAGGTGGGTGGCACAAACAAGGCCACCCAAAACAGC
GCTGCGTTTAATGCTCTTGTTGTATCATAGTTTGGGCGGGGTGATTTGGGATGAGATATT
TCATCCCATCACTCGCCGGAGAGGGGAAAGATGGGTAGGTGGATGGATGGAAGGATGGAA
GGGGTGGAATGGTGATGGATATAGCTCCTTTTCGGTATCGAGGATAAAAAAAGACACAAG
AAGGCGAGCCCAATATCAAACCTAACAATATGACATGCGTGTTCCTTTTGCTACCGTGAC
TGTGATGTTGATCCTCTTTAAGATTGTTCTTGGTTATCATGCATACATGTGCTGGTTATT
TGGCTGACAACGGGAGTCAAGGACCTTAATAATGTTGGCCTCAAGGACATTGGTATGCAC
CATACATATGAACAACATCAATTGCAAGGCCGTGAGAAGGTCAAGGTCGTAAAAGCGCCC
CCATCTTCCTATTCTTCCATTTTAATATACAACAATCCTTTCTTTGCGAGGCATTGCCAG
CCAATATCCTTCGCAAAACCCACACCAGCCTTCTTCCTCCTCCCAAGGCTGAGTGAGCCC
AACAAAAAGATTCCTTTCAGTCCATCGACACGCCCAAATCTCACTTGTGTGAATTGAGAC
TTGTAGCAGGCCCTTGAAGGGGGTGCCAAGGTTTCCTTTCTACAGAGAATTGAACAAACC
CAGAGAGAGCCCATACATAAATCCGTCCGTCGCCGCCTTGAACAAGAATCGTCGTCGAGT
ACCTTAATTTTATTTCTTTCTTTCTTTCTTAAAAAGTGATTTTCCCCCAGGTTCGTTCAA
TCGTGGAAATAGAATAGTCCCGCTTCTCCGTCTTTTGTTTGTTGGCGGCGTCAGACATTC
AAGGCCGGCCTGAAGTGCGCTCCCGCAACGCAAAGCAAAGCAAGAGATAGGAGGCAGGCG
TCGAAACAAGAGATCTCGCAACCCAAGGCATCCAAAGTCGCACATGGGACACCCGGTCCA
TACCGACCATATTTGGTCATCATAGACAACGCGGCCGTCTTTGCCATGCATGTCTGTATC
CGAAGTAAGAACCCCCCTAATACCCCCCAACTCCTGATGGCATCATGTGCCGGAACTGGC
CTGAAAAGTGAGAAGAAAAGCTCAAAAAGATCCGTCTAAGTTGCAAACAGCTCCCAGTGA
CGCCGTTGAAGCACAGCTGATTTGATCATCTGCGGCCGCGTCTGGGATTACCCTGGTCCT
GCTGCATGTAGCCCATGTTGGGCATGCCTCCTCCCATGTTTCCGTAGCCATAGTTGCCCA
TTCCCATGTTGAACCCCGGTGGCGCAAATGGGGTCTGCCCGGCAGGCATCTGAGGCATCT
GCGAGACAGGCGGCTGGATTGGGCTGCCATTGGGCATGTTCTGCTGACGATACTGATCGA
CAGAGGGGTTGGGACCGTTGAAACCCCCGTAGCCGGCCTGCATGGGAGGGAAGTTGTAAT
TCATGGGTGGTGGGCCACGGTTCATCATCTGCTGGTACTGCATCTGCTGGAGGTTGGCAG
GCATTGGGCCACTCGGCGCGTTGTACATCATGCCCTGGTTGAACTGAGGGAATGCCGAGA
CACCGCCATCGCCTGCCTCGTTCCTCTGGCCGCCATAAGGCATGTCGAAGCCAGGGGGGT
TAGCCGGGGCATTCATTGGGTTATAGAACGGCTTGTTGGAGTGAGCAGACTGAGGATGGT
GGCCGTTGGAATTCGCCTGCCTCGAAGCGGGTCGCTGGCGCTGCTCAGCGTGAGTGCTGG
CATCACGGTTGTTAGCAGCGTTTCGAGTCGAGATGCCGACCTCATCCATCAAGCGCTTGT
ATCCCTGGTTGGGCTGGGCCTTGATTCTGACCAGGACAGCCTTCACGTTGTCAACCACCT
GGGTGCGGATCGACTCGTCAAAGAAGGGCGTCGTAAGCACCTTGAAGATGAGCGTGGCAC
CGCACTGATGATCCTTGAGAATGGCCTCAAGAACCTGGTCGTTGGGGGTGAAGAAGAGCG
CCTTGAGGATCGCATCTCGAGCATCGGCCTCGGCCTTCTGGTTGATCACCTTCAGGACAG
TGAGATAGGCAACCTTGTGAGTGCAAAGGTGCACAAGATAGGGGACGAGCTGAGGTGAGA
GGACGGTGCGACGTTGAGGGAATGTGCAGGTATCCAGGAACCATGTCAGAAGCAGGGCGC
CGTTAGCGTTTGTTGCCAGCTGAACACTGTGAAGGGCAATGGCAGCCGCGAGCATCCTCT
GCTGATCCTTGGTAGCATGGTGGCTTTCCAAGCAGGCCCGCATAGCACGGGCGCCATACC
GACCCTGAGCAATCTCCCACATGCGACTGAGCATCGTCTCAAAGATGAAGTCGTTGTAGG
GAGCGCCGAACTTGAGGCATCCTTGCAGAACATAGTTGCCGTACTGATCAAGGAAGAGAG
GGATCGTGTAGGGTCGCAGGTGCTCGACAATCATCGTCATCTGGGCGGGCGTCTTGCACA
CATCGATGATCTTCTGAGCCGCCCAGGTGCCGTTCTTGTGCACGCCAATCTCGGCCATGT
GAGGGGCAATCTCGGTCAGCATGGCATCGCGGAGTTGGTCGGAGCAGTGCTCGAACAGCT
TCTGAACCACAGTGTTGCCCAGGTAGTCGGACGAAAGCTCGGCAATCTCCGGGAGCATGT
CGACGGCAATGTTCTCAATCTCAGCCTGAGACAGGCTCTGGTTGTCAATTCGCTTACGGA
TATCTCTGAGCTTTGGTGCGTCGTGGACTCTAGTATGAGCAGGCTCGCGGATCGGGGGAA
TCTCTTCAACGAACGAGTTGAACTGGATGGCTGACTGAAGGTTGCGAGAGATCCTGAACC
TGTCCTCGTCGGAAGCTCCAAACTGCTTGACAATGTCGAGAATGTCCGTAGTCATCTCAC
GAAGAGCTGGAACCTTGGGAGAGGCGTTTGCTGAGGCAGGGGCAGGGGCAGTTTCGCCAG
CTGGGGTAGCAGAGCTGGTGCCCTGAGTGTTGTCTTGTCCCTTGGCGAATGGATCAGGGC
TGGGAGAAGGGAAAACACCGTCATGACCAGGAGTGTTGGAAGCAGAGGGTGGCTTGGCAA
AGTTGATGCGGATGGGTCCAGCACCTGGGAAAATCTCCTTGCTGTTCATGCTTGCCTTGG
CCGAAATGGCACTCTCAACACGCTCAAAATTGACAAAGCCACAGTTCTTGTGGGTAAGGA
CACGGGCAGACAGGATGGGACCGTGGGACTTGAACATTTCGATCAGAGTCGAGGTGGTGG
TTGAAGTGGGAATGCTACCCAGCCAGAGTGCGCTGGTAGGTCCTTCAAGGCCCTGCTCGT
CAGCGCTGAGAAGGCCAGCATTGCGGCTGTTGGACCTGCCAAGGTTCATTCCAGCAACGG
CCTGAGGGAGGTCCTCGTAATCCTTTTCGTCCTGCAGGCGAATCTCGGCGGGCGCAATGG
CATTGGGGATGTTGGAACCACTCGACATGTACGTCCTCATAAGTCGACTGCCGGGAGTAT
CCAAGACACCAGCGGTGCGGGCACGAGGGCGGGTGGCCGAGGCCTGGTTGGCAAAGGCCT
GGACAGCAAGGTTGTGGTTGTGGATTGCGGCGTTGGTAGCTGCCAGCTGATCCTGGAGGG
CGGCCACATACTGGGGATCCAGGGGCATGTCCGCATCATAGTCGTCCTCGTCATCGGCAT
ACTTGTCCTTGTTGTTGACCGAGTAGGATCGGAAACGGCTTGCTTGCTTTGTAAAGTCGA
GGTTGGCCAGGTATGGGGTCGCAAGCTGGGCGCGGGGAGGCTGTGGGGTCTCTGCGAGGC
CGAGATAATCCAGGGTCCTCATGTGGACATCAGACTCGCCGCCGCCTTCCTTAGAGAACT
GAGACTGAGCCGGGGAGCTGGGACCGTTGGAGCCCACACTGGCAATGCTGGCGAGGGTAG
AAGCTCGCTCACGCCCAACACCCGCAGGGTTCCAGCTGCTGAAGATGGAGGGGCCGAACG
GGGAGCTGGTGCCGGGAATCGGGGCAAACTGGCTTCTCTGGGGCATGGATCCGGCTCGCA
GACGGGAGAGGAGCGTAGAGCTAGAGTTGGCAGCTGGGTTCTCCTGGGGGTCTGGGTTGG
GAGAGGGGGACTTGAAGGGGCTCTGAGTTGGCGTTGGCCTGCTGGTCTTTGCAGCCAAGC
CAGCAACGCCCAACATGCCGTTGGCCGCGCCCCCGGGAGAGAAGCGCGAAGGCACCGTGC
CAGCACGAGCGCGCCTGGTCTGAGGCATCGAGTCTGGCGTGGGAAGCTGGGCGAAGTCGG
GGAAGCCATCGGTTGGGGATTCGGGAATATTCTCGCGCAGCGGCGTGGAATTACCGCTTG
TGGGAGGACCACCCCAGAGGCTCCCCGGCATGCCCGGTACGCCCTCTTGAGCCTGAATCT
CGCGAGCCCTCTTGGAAAACAGACGGCTGGAACCAGACATTTCGTGCGACGGAGAACCAG
CCCCGGATCGCGAATTGCTCGCCATCTTGCCAGAGGGATTGAGACCACCAGACAGACCGA
ATGGAGAGCGAGAAGGCGGCAGAGGGTCGATGGGGGAGTTGTTGGCGGAGGGAGAGGTGG
AACGGGGTTGACTGGCAGACTGGGAGGCGTAGCCAAGAGTCAAGTGTTCGGATCTAGAAG
TTGACATTATCAATTATCTAGCCGACCTCATGAGACGGTGACACGAAGAGGTGTCGGGCC
GGATAGTGGATTATTATTCGCAGCGGGGATCGGTTTGACCAGTGGATCAAATCGTGTAGT
CGTATCTAGAGGCGAAAAGGACAGCCCTGGGAAGGAAGTCGTCTAGTGAACAGTACAGTA
TTGCAACAGCTTTCTTTCTTCTGACCCCAAGCGATGGACGAAGGGGTGGATGATGACGTG
GAGCGCCGAGGATGATGTACCGTAGGTAGGCGACAGAAACGGGGGTGTTGGATTTAAGGA
GCGCGATGCGAACGAGAAGAGATCCAGGAGCCGTCGGTATTACAAAGGATGCTTCGTACG
AAGGAGACGAGGACAAGATCGGGGCCGAGAGCAGTCGATGACCGAGAGTCGTTAGGTCTA
ATATGGATGTCGAGGGACAGGGCGATCCGGGAAGAGAGCCGATCGAGACGATGGACTTTT
CTGTGGCCAGACGAGAGCGCTGGAACTTGTGTGAAGGACTGGATAGTGGCCGTCCAGCGT
CGTCCGAGCCAGCGGCTTGGGGGAGTGATGCAAAAAAGGAAGGGAATGGGGAAGGGGACT
ATATGAAGGGGGGAGGGGGGGACAGGAAGAGAGAGTGTGTGAGAGGGGAGAGGGCACAAA
CAAAGGGTAGGATCAATATACAGGCCTCATGGAGAAGGACAAAAAAGGAAGATTTTTTGA
CGGGGCCTGGAGAAGTAGACGAGGCGCGCGCGATATGGAGAACGGGGCAAAATGGGGGGT
CCCCCCCGATGTCATCCTTGGAAGT
>UN00020
CCTCCTAGAAGGCTTCCGCTCCATCCCGCTCTTCAAAACTCTTTTTTTTATTTTATTCGT
TTCATTCCCTTCCCTCCCCCCCCTTCTATTTCATCTACTTTTCTCGCCTCTCCTTTTCCC
CTCTCTATCTCCTCTACCCATCCCGACATACTCCCCTTACTAGGCCAGACCACTTTCAGA
GCAACACCCCCAACTCGCTCTGTCATTCGTCGCTTCTTTTACGGCACCGGCGGCCCCCCA
GCTGGATCTCTTGTGGTGTCTTGGACCTAGCGGCTGCTCCGAGTCCATAACATCGCCACT
GCAGAACCACTCCGTCTCACCCTGCGCAACGAGTCGCCGGGAAAGGGCAGGCGATAAAAA
AAAAAAAGGAGGCCGCTGGCAAACGCAAACGCAATTCATAGGGTACCGGAAAAAAGGGTC
GTTCACGTCAGGGATCGGCCCTTCGTCATCCTGGCTCAAGCCTCCCCGAACTTCAGCTGT
CATTGTCTTGCCTCGTGCTCCATACTCAGCTCGACAGGTCGACCGCCGAGCTCGACACCA
TGGCTTTCCCACCACAATATAGAGACGCCGCGCCGCCTCTCCCGAGCATCATTGCCCCTC
CTCCAGGCGACCGGTTCCGATCACACGCGAGTCATCACGAATTGCCTTTTGGTCGGAGTC
CTGCCATGTCAATACCAGGAATCGGGACCCCCAGCGACGTTCCTCCTCCTCTACCTCCTC
CTCGATACTTGCCTGGGGCTGAACAACCTGCTCCTCCCGAAGAGATGGGTATCAAGCGCG
AGTATACTACACATGGTTCCTTTGCCAGTGGTTATGGAAGCATGAACTCGTCATATCACG
ATGAACACCCCAACTACCAGCGAAGGGACATTAGTGACCGAGACGAAGGCTATGCTAGTT
ACTCATCAACTGACAGGTATGGGATTTGCGATACCACCGGCGGCTGGCCCTACCCATGGG
CTTCCAGGATTTTGCCGCCGACTTACCATTGAGGGACCTCAACTAACACTGACATGAACA
GGTCCCGCGAGTCCGTCCCTCTAAGCTTCGGTCGCCTCCACGACCACTTTCAATTCCGAT
CCCCTGCAGATATTTACGGCGACAGCCTCAAGAAGAAGCTTGGCCCAATCAGACTTTCGG
AAAGGTCACCACCACGATCACTCCTCAGTGCCTCAGCCAACGAGCCCTTCTCCCGAAGGC
CCTCAGCTGAAGGTCGACTACCCCCAGCACTCAGCCTGCCCGTTCAGCTCCCCATTCACA
CCCGCAACATCCTGGGCTCCCCAGCAAGGCTGACTGAGACGCCAATTCACACTGCCATCT
CTCCACGAAGCACTCCCTTCGCCTACGGAGATCGGTCACCTAACGATAGCTCCGATATCG
ACCGCTCCCCTAGAACACGAACTAAGAGGAACAACAGTGATGATGCTACATCAACACAGT
CGAGTTACGATTTCAATGGGGAAGATATGGAGATGGAAGATGGACAGTCACTCAAGAGGC
TTCATATCGATGATGCCTACATGCCGGGTGGCCAGAAGCGGAGGGCAGCCAGTCCTAACG
ACCCCAACGACCACCTTCTCGCCATGACGGCTGACTTCTCGCGTCGGCGTGACCTCAGCT
CTCGTGGCTCCCCTACACGCCTTGCATCTCTGGCGCGAGGAGCTACCATGCCCTCAGTGT
CGACATCTCGATCCAACTCTTATATCTCGACAATGTCGATTCCCACAACGAGCATCACTA
CTGCCAATTCTTATGGTCGACGCTCACCTGTAGGATTGTCACCTGGTGGCATTTCCCCCA
CCTCGTGCAACTCACCTTACACGGCGCCCGTCTCCCTCAACCCCAGCCCTCGAACCTCCA
TCTCGGGTCGCGGCTCGGTCCACTCTAGGACCGTCTCGGGAGCCAGCACACGAAAGATCA
CTGAAGTACAAAAGCCTGGCGGATCTAAGATGCAAGGTTTCTTCATGTGCGAGTGCTGCC
CCAAGAAGCCTAAGCGATTCGAGACGCTCGAGGAACTCAACGCCCACGAAGCTGAGAAGC
AATACGAATGCAGCTTTTGCGGCAATCGCTTCAAGAACAAGAACGAGGCCGAGCGCCACC
AAAACTCGCTTCATGTGCGTCGACATTCGTGGTCATGCTCTGCACTCTCTGGATACGACC
GGGCCTTCCACGACTCAACCAACCGGCCTGGAGAAGCTGACACCTGTGGCTACTGCGGCG
ACGAATTCCCGCGGTCTGGACGCGGGCCTGGCCAAGGAGTGCTCAGCGGTGGTAATGCGC
CTCGACACGCCACAGAGGCGGATTGGGACGAGCGGATCAAGCACCTGCAAGAGGTGCACA
AGTTTAGGGAGTGCAACTCGTCCAAGAAGTTTTACCGTGCGGACCACTTCAGACAGCATC
TCAAGCACAGCCACGCAGGCACGAGCGGCAAGTGGACCAACATGCTTGAGAACGCCTGTA
TGATGGACGAGGACCCAACCCCCCGGTAAATACCACGAGACATGGAACGATGGACCTTTA
CTCAAGACCCAGGTTCGGCCGCGCACACGACAAAAGGGGCACTGGAGTTGAATGAGAGAG
AGGTCGGCCGCCATATGACGACAAGTCTGGGGTGGTATTGGTATTGGATGTTGGAAATTC
AAGATGAGTGGAGGATGGGGCTGATGAAGGCGGGGTACAAAGCGAGCCGTCGTCGCCGGG
ACATGTCAGTCAGTGGGTCAGAACAGGACAGGGACTACTAAACGGACCAAAACGCGGCCG
ACGATTCAAAGACCGATGATACAGATCGACAATCATCCCTCCCAGACGGCGTCTTGAAAA
GGTTTGGGACGACGACAAGACAAGACAAGACGCGCGCGCACAGTTGCACAACTATCCATC
ATCCATCCACCTACGGAATGCGCGGCCACCTAAGCTGGCCCATGTTTAGCGAACGAGTTA
AACGACAAATTGTGGAGAAGAAACTGTTTCGCGTTGACGGACTGTCGCAGGATGCAGATG
CGGCAGACCCCAAGACGAATCAGCGAGAGGCTAGGCGACGGGCGCTGATCTCCCGAGTCG
AATCGGGGTATTCCGCGCGCAGCGAACGTGCACAGGGCGTTGTTGACCATACCCAACTGC
TGGGGTCTGTGGAGGGCTGAACCGACCGGCCATTGTGGCAGTGCTGCCGAGAGGGAGGGA
TAGGAAATGATGCTGCCGTGGATCATGGACCGCCCTTTCCTTTCGCACCGACAAGCAAAG
CGATGCGGCATTTGGACCATGGCTCGACTCTACTCAACCTTGGCTTGACAGCTAGGCGTT
CCTAGCGGAGACGTCTGCATCACAACCACATGGCGTCTTTGGGCTGAGTCTCGAATGGCC
AAAGGTTCGCCCGGTCTGACAGCCTCAGTTGCATCTGGCGAGATGAGTTTTGACGATGGA
ACAGCACCACTGTGGATGGCAGATGGCGAGACGGTGGCCTCTGGTGGCCTCTGGCCATGC
ATCGGTGGAGGCGCTACTTGCTGACTGGGCTGAAGATCCCTGCTGGCAGCCTGAGCAAGG
TTGAGCTACCTGGACGACTGCCGGTGCTATCTACAGTCCAGTCCAGCTCAGCACACGAAA
GAAGGTTATGACGAAAGGAACCGGGCGTTATTGACATGATCTGGATTTACACTACAGTTT
ATTATTGGGGTTGTCGCTCAAAAGTGTACAACTCGCAAGACCAAGCAAGAGAGGAGGAAA
TGGGCTTTACTTCGTATACATATTAGCTGACACAGCTTGATGCTGATGTCGCATGCATCA
TCTCATGGGTAACGGCACAAAAAGGTTCTATCATGGTAACGGACACGGACACGGAAACGG
CATTGGGACGGATGGCACTTTGATTTCATGTTATGTTTGGGTTCCTGGGCAATCGATACA
CAGCAGCAGAGCGGATGAGAAGATCTAGTGAGGCAGTAAGTGCGAAGAGATACAATGTTA
GTAGCTGATGAACAACAAGAATAAAAAATGTGAAAGCAAACCAAGCTCGCTTCCTCCCTT
CCTCCCGTCCGTGTCCTTCCCGTGTCCTGTCCTATTCTGTCCCAGGTACCCGGTTACCCT
TGCGATGTAACGATCCATGGTGAAACGCAGGGCTCTCAAGGCAGATGGGTTTGTGCAGAG
AGGCGTTGCAGGGTCTCTAATTGTTGAGGACGGCAAAATGCCATGATGATGGTGATTAAT
CTGCGATGCATGCACCCATGGTTTCAGCCTAGATGAGGCAGAGATTCAACGGTTCCTTGG
CAAGGCTGTTTAAACAAGCAGTTAAGTTCATGATGGGGGGGTCCTGAGCGGAATTACGGA
TACAACCAAGCTGCGAGTTGAAGACACCAGCTGCCTCTTTGGGAAATTCGTGTCCCTTGG
CAAAAAGAGGGTGTGCAGTCGTCATTTCTCATGTTGAGTTTTTTCACTCTCTTCAGCTTG
AGCAAAAAGAAGGTGAGTCCGGAGCTAATGCACTCTTCTTGTTCATGGGCAATAATGGCT
CTTGCTCCCCTTTTACGAAGTTAATTTGGTGAGAATACGGGAGGATCCAACAATGATTTC
TTGGCGGAGACGGAGCAGGGTCCGGGTCACGTGTTTAAAACAATGATGAAGATCGCCCTG
TAAGGCTTGGGGGTTCAGGGACAAGGGTCCTGGCAATGAGGCTGGAGGCCTTTTGAGTTT
AAAAATCCAATAGCGTGGGAGCGGAGAGAGAGAGAGAGAGAGAGAGGCGTCCATTCGGCC
TTTGAGCCGCAGCTTGGTTTTTTTGTTTTTTTTGCCTTCATGGATGGATGGGGGGATGAT
CCCACGTGGTGAAACCACACCAGAGACCCGAATTCTCTCCCTCGCAGCATGCAGGGAGCC
AGTCCCCGTCTGCCAGGACGCGGGAAGGGATGGGGGGATGAATGGGGAGCAAGGCATTTT
TGGCCCCCAGGGATCCCCCGAGGTGTCGTGTGTGTGTATGCGTGTATGCGTGTGCATGTG
TTTCGAAAACATCCCGTCAACGTTCGGGGGAGGAGCCAATTCCCTTGCAGAGAGAGACAG
ACCATATTCCCTGTTCAATTCACATCCGTCCTTGTCGAGCGGCATGTGTAAGACGTTGCA
CAGCATAGAGACATCGCCATCCTCGTCGATGCCACGGGCACCCGAAGCCAAGCGCAGCCA
AGCGGCAGAACCAGAAACCGACGACATTGGATGAGAGTGAGTAAAAAAGAACTTCTTATC
CCGAGGGGTCTCATCAAAATTCGGTAGTGAGACGTTTGATGGAAGTGGCGGGCTGTGCCT
GGAATGTAAAAAACCTAACCTAGACGAATGGGAAATTGTCTTGCATTGTTTTTTTTTTCT
TGTCAACTCCCAATATTACCCTCCCATGACGAGGTCGTATCCGCCCTGAAGAGCCTCAGA
GTAAAAAAAAAGGCACCCGCATTGCAATGAAAGAAAGAAGGAGAAAGGCGGAGTGGGGGG
TCTTGGTTTAGCAAAGAACCGGTCAGAAGATGGCGGTTCCTGGTTGAGACAAATGGAAAA
ACAAAGAAGAATTTTCTTCCTCTCTCAAGTTGTGCAAATGCTGCCATCGTAGAACCCATG
ATGCACACATTTTGTCCATCATTCATCACAGTCTCGACCGGCTTACAAGACACGCCCTCT
CATGAAAGCGGAGCAGGCCGAGGATTTTCTCGCAGACGTCACCCAGCGGTCTTTGCTTTC
CCATGGATTCTTCTCGCGAGGAAGAGCTTCCGCAACGTCCGGGCCGACCCCCCCGGCGAT
CAAGGAAGGTTCCAGGGGCTCCGAGCAGGGAACAGAAGAGAAGGGAACAGCAGACGGAGC
GGCCACGTAGGTACAGTACCGTAGCATTGAACGGGGACGACGGAGAAAAGAAATCAATGG
ATCTCTTTCATCTCGATCCATGGATCCGTCCCGTCCGTCCAAGATGCTCCGGCCGGCCGC
TGCCTGTGGAGGCAAGGCAAGGCAAGGCAAAAAGGCAAGCATAACAATGCCCCCTCCCGC
CGAAACAGCCCACATTTGCTCCATAATGTTCCAAATGCAAGGTCTCACTGCCGGCGAAGC
GAATGAACTGCTTGTTCATCTGCCGAGATGGAAAGCAATAAGGGGGAAATAACGGCTCAT
GAGTGTCGGACGGTGAGTCCAGTTTTCGGATAATCGAGGCATGAGAAGCTCTCTCGTTCC
GGGTTGTTAGCGCCGAAAGTCTCCCGGGGCAATCAGAGAGTTCGGTCTCTTGTTCCGTCA
ACAGGCGACCTGGCGGACCCTGCCGACGATGATGTAGATCTCGGCCGACTCAACGTGAAA
AAGGCATGAAACTGGGAGCGCCACAGCCTTGGATAGTAAAGACCTCTTTCTGCCTTTGTA
GGGGCTCCTGGTTCGACAACAGCGTCATCATCAAAAGGGAGCGTCGTTAACAAAGCCCTC
AATCTCGCTGGATATCCAATCCCATTGCAATGCGCAGCCCGTAAGAGCCAAAGAGAAAAA
TTTTCTTCCCTTAATCGCTGTTTCGGAAGCCGCCCTGGCCAGAACACGATCAATCAATCA
ATCAATCGTCGTTCCCTGGCAGGTTTGAAAGTGAGCAAGACAAACAAAGGGCAAGGGAAA
AAATTACCCACTATTTTTCATCTTCCAAGCGTCAAGCCAGCTAGCCAGTCCAGACAATCG
TCTAGCTGGTTGGCTCCATTAGCTCAGATCATCAATCTCAGTCAGCATCGCCGATTCCGA
AGGTAACGATGCGTTGGCAGAAAACCCCAAGCACCAAGAGAAAAAAAGAGCTCCATACCA
ATACGGCCCGCCTTAGCATGACGTTTCAAACCTTGCAATCAATGGGGATGGGATGAGATA
TGGGGAGGGGGGACCCATCCAAGGCGGAAACGGGCGAGACGAGCTCCCGAAGGGGGCTAA
AAAATCTTGTAAAGGGGGGAGACCCGAAGTTTGGGGGTGGCCAAATAGCTAAAATTGAGT
GTGAAAGACTTTTCTCAGCGTGCGTGCTATCGTGAACCAGGGATTACACGCCGGCGTCCC
CAGTTGGTAAAGTTGTGTGCTCTGTGTTGTCGAGTGAAAAGTTTTTGGAAGAGCTAGGCA
CACCAGGGGTGCTCATGCATGATAGGTAGCATTGAAACTGTCTCTGGTGAATTGAGTTAT
CGTCTCACTCCATCTCGGCCTTGGTGGCATCATGCCCATCGACGAGCACGTTTCGGGTGC
TGGTGGTGCTGGTGGTGCTGGTGTTAGTTGGCTTCAGTAATGGATTCATCATGGCCCCAT
CCCATCGGTGATGCGAAACAAGATTGATGGCTCAGAGTGCTCGCCGGACATCGGAGCACT
GAATGAATGACTGACTTGACTGCTCTCACACCAATAGAGCTGTTGGCGCCAAAGTCAACC
AAGTCTGGGGAACGGAGCTGAGATGGAGCTCTCATGGAGCATGACCCGTCAGGCTTTTGC
TAGCGCCCTCGTCGTTTTGCCTCAATCTGGAGACGCATTGCGAAACTCGCTCTCTCTCTC
AAAGTTTATTGTTGGTTGGTTAGCTTAGTCACACCCTCACTCACCTACCAAAGGCGCTAG
GTAGGTAGGGGTCGATGACTGTTTTGTTTGCTCAGGACCGGACCAGAAGTCTTTGACAAA
TGCTGCCAACCATGTCATCACGCCCCCGTAAAGGGCCCGTGAAAATTGTAAACAAATGCC
GAGTCACTGTAGTTAATTAATCATCCCAGTCTATTGTTTGGTAGAACTCGGGAAATCCTT
GGACAGACGCCCATCAAGCAAGTGCCGGCGACTCTCTGCAAAAGCCCCGAGAAAAGCAAT
TCTGTCCACTAGCCCATCACCACTAACACTGTCCATCAGGAGGGTGACACCGAGAAGAGC
TGGGGGACAGAGATGGAGAATTGTGGAGAAGACTGGGCTGGCTTCGGCCTCTGCCGCCTG
GTACCTGTGCATGCTCTGTGTATGGATCTGTCTGTCTGTCAAAACAGGGATGGATAGAGG
GACGCGTGTGTGGAGGGAGAAAAATCCGTTCTTTGGCTATAGTATGCTATGCTATGCTGT
GCTGTGCAGTCTTCCGCAGTTCCTGTGAATGGCCAGTAACCCCTTGGTCAAAAGTGCAGC
AACCCTCCCAATATGACAACCATCGACCGGCTCGTGTGCCTGGTCGGTCCTGTACGCCTG
ACCCAAAATGTCCCCATCCGTTGTTGCATCCCGGCCGCTCTCTGGCGGGTAGCAGACGCC
GTCGTGTCCCAGTATCATGATAACCTCCCGTGGATCCCAAGTGCTCCCATAATCCATGCG
ATGTCAACTCCGCCCTTTATTTGGTACAAGGCGCCCGTCATGGCTCCCGTATCCCGTGAA
CCCATGGACAATAAAGCCGCCCAGATGATCCCGCCCAAAGCAGGTCGAGATAGAGAAAAG
TGTTGGGTCGATGTAAAAACAAACTTTTTTTGATGCAGTGCTCCGGTGTAATGCCCTTCT
TTGGTACAAACAAATTCTTGAGATAAGAAAAAAAAAAAAATGCGTGAGGTGTTGGTTGTA
GTATTCGTGTGTTTATGCAGTTGTAGTTGTTGGAGTGAGTTGCGTGGTCTTTAATTCAAA
AGCAGCGAGAGTCGTGTGAGTGTAGTGTCGTGTATGCGTGATGTGTTGTCTAGTATGATC
GCCTTCGCTGCATCCTCACTTGCTCAAATGAAACAGCGTATGCTCGGAGTTCTTTCCTCG
CTTTGTCAGACAGTTGAGTTGACTCGCCCGTTGTCGAGGTGCTCTGCATGGAGCAGAGGC
TGCTGTGAGAGCTCGAGGGGGTGAGGGATCGGACGTTGGCGGTAGACTGCTCGGTGCCGT
AGGGCTTGCAGTTTGGTTGGCTCATGTGTCGAGCGCCATAGGGCTTCGCGTTGGAGAAGT
CGTAGGCGGGAGACAGGTAGAAGCCTGAGCTTGAGGTCTTCGATGTCCAAGGGTAGGAAG
GAGGAGCGAAGCCAGGTGAGCTGGCTTGCGAGGAGGTTGTCGAGGTCTTCTCGAAGTCGG
CCAGTCTGCAGGATTCGGAGCAGTAGGCGTCGGACGAAGATTGGACCTGCTTGTCGCAAG
CGAGGCAGAAGGAGTGAGACCAGGAGTCGAAGTCCATGGTTTCGGTGTTGTGCGGTGTGT
GTGTGAGTGGTGGTAGAGTTGAGGGTGGTGTGCCCAGAAAGATAGCTCGAGACGTAGATG
AGTGTCTAGCGTCTCAATTTGTAGTCTTGTCTCTTGGTAAAGCCAGCCGATAGAGTGTAG
TCAGTCGGATGGGTTCGAGGATGAGTCGAAGTGTCGAGTTGAGTTGGGGGACGAGTCAAG
GATTACAAGCGAGTAAGGGTAGATAGAGATGAAGAGTGATGGCAGTGTCAGATCCAGTCA
GGCCAGCAGCTCAAATGAAAGAAGTAGAAGCAATTGGAGAGATTGCGGGTGAGAGTCGAG
ATGATGATAGCGGAGAAGGAGAGAAGAGGTTCGAGGGGGACTCCAACATATGTACTATTC
TGCTCTCCCGGGCTGTGCCTGGTGGATGATCACCTCAGTTGCACGACAAAGCCTGGCACT
AGAGGTACATTGCCTAAGAAAATGTGGAGGAGGGTACAGGCACACACCATTGCTCCGCTC
AAACCAGCATAGCTCCTCATTATCCCCACCCAAATGCCCTGCAGCAGATGCTAGCGCAGG
CAGGGATCCAATTGGTGAAGTACGTACCCCCACTCCTCGAGAGTCCACTTCAACTCACGC
CCTGCCTGACGCCGTCTTCACGCCCACGCCCTCTCTGGATGGCTCACTCATGGACGCCCG
CCGGGCGTGGGTGGGCGAGCCAGAGGACGAGGAGGGGTGTGTCATGCCGACGCCTGGGTG
TCTCGACCCTGATGGGGGAGTGTGCCACGGGCGTGAGAGCAATGACGAGGAGTGCGGGCC
TGAAGGTGCAAGACTCCAGCGAAGGAAGAGCTCTGCTGTCGCTATCGTAGCCCAGTATTA
GCAGCGGCACACAGCACAACGCAACGCCAGAAGTCCCCCCAGCAGAGGTGCACAACCAAC
TCTTGCCCATCCAAAGACAAGCCTGACAAAGGACCCAAGACATTCAGACACCAGACACTG
GCGTGTGATTTTCTTGGAGACATGGCTGGCTGGCTGTGCCCTGTCTGTCCTGCCTAGCCT
AGCAGAAGCTACGGATACTACGAGATTGCAATGAGTGCAGAAAAATTTTCCCATCTTTTG
CTCTGTGCTCAGTCCACGTCCACGACAGCTATCGCCCATGTTGAGCTTCGATGAGGTGAC
TCAGGCGGGTGCGAACGGGACTTGAGGGTCCCGCCGCGAGGGCATCAGCCGAGATTCTTG
GCTGGGGCCTGGGCTGATTGAGCACCACAGCGACATCGGTGGGATGATATTTCGCCTCCT
CGCCGTGCAATTCTGCACGGTTCTGCCCGCTGGCCGCCGGAGTGCCCAGTGTCCCCCCGC
TGCCCAGAGGTTGCTCTGCTCCAGAGTGGTGTCCAAGCTGCCTCCGTCAACCCCGTGCCT
CCGCTCTCCGTGGTGTGAGGCCGGCTCGCCGATGGCCTGCTTTGTCCGTGTCCCATCGCA
AACTCTTCTCCCTCATGGGATTCTCTTGCCGGCATTCTACTCTGCCGTTTGACCCAGTGA
CCACACACCTGACTGGTCAATGGGTGTCGTCGAGGGTTTGGTTTCTGAGCCTGGGGGGAG
GGGGTTGCCGGCGAACAGCGACTGGGACGCACGCCCTGGGTCGATTTCTCTCATATTCTG
CTCGTCTCTCTGCTGTGAGAGTTATTGCTGCTGCTGCAGCGTTGCCCAAGCTCTTTTAGC
TGTCTGCCTTCTTCACTGTGCCTCTCGCCTTGCCCATTCGCCAGGCGCTTCTCGCCTCTG
TCTTCAGTGCGGCCCAAGGCCAGCCCAGGAATGGACAATGGAAGGCGTCTACCGCTGATG
ACTGGTCGCTGGAGGGGGGCCTGGGAGAGCAGCACAGCAGAGCTGCGGCCGCAGGAATCC
CGCATTGGGATTAGTGCGCCATTCTGGAGGAGTCTAGTCCCTTCCGGGCATGGTCGCTCC
TCCTCACCTTCCCACACCCCTCTCCACCTTTTTGGCCTCTGCTGCTTCAGTTGCTTCTCC
ACCTGGAGCACGCAAAATCCACTTGGACTGTCAACTTGCTGGCTGCCCGCTGCTCTCAGT
TACAGGGCCAAGATGCCTTTGTCACTGTCAGCGACTTACAAGATGATTGTGAATATCATG
TGCTGCTATCGCCCCAGATCACCCTTTAGCATCCTCATCTCGTCTTGTAGATGACACGAA
GAGTTTTCCAACACGTCGAGCACTTGCTGCACAGAACAGACGAGCCAAGGCAATACGAGA
GAGAACCCTTTCAGACACGGCATATTTGCTCATCTATTCTGCTTGAGCCATGGGTTCCTC
GCTCAATGCGGCAATCCCATTCCTGTCTCGACCGGGTCCATGGCCAGACGCAGACATGAC
GCTGGAGTTCCCCTGCCGCTGCCGCTCTGCTGCCGTGTCGTTGACCATCAACCTCCTCTC
AAGCAGACGCGCAATCGACTTGTGAGACGCTCGAAGCGCTCGACGTTGCAGTGACGCCAT
CATTCTAGGTGGACCTCCCCAGAAGGGTATTCCGAATGGGAACAAGATCAAACCGCCTAG
TAAATGCAGTACCACCCTCTGGTCGGCCACTCTGGAGGCTTCTCCTGTCCTGCGCTAGGT
GCATCGCACCATTGGTCGTTGTCTTGCACCTTAAACCTAACAAGCCAATGCTCTCCCAGC
AGCCTCCCACAAAGGTCGTCTCGCTCGCCAGCCACAATACCTTTGGGAGGCGACCGTTGC
ACGTCGAGACAACCTGGCCGGCAAAGGTCAACCTCCAGGGTTGTATCAACCACCATCCTC
GCCACCAGATATGGCTTGACAAAGATGGATCAGCAATGGGAGATCCCAAGAAAAATTCAG
GGACTGGACCCTGAATTTTTCTGCGGAAATTTGAGAAGCAGGGAAAAAAACTCTATCTAA
TCGCCACAATCTGCCGCGAATCGTCCCCTCGAGTTGACACGACGGGATGTTCAATGTCTA
CCCATGTTTAGGTTGTCAGGCGGATGGTGTCAAGTTTTTGCAAGCTTGCAGTGGGCGAGT
TACGAGTACTGATAACTCATGGACTCGTCTTAGCCCAAGATGTGGCAGAGGCGTATCAAG
TTGAGACGCGACTACGATGTACGCCCTACAGCTATCAAAGAGACCAACCGCCAGGCACTC
GGTTCTTACATCTGTATGTCTATGATGTCTATGGCCTGCTGCACCGCGTCCTTCGTGTGC
TCAAGAGCGTGTGAACAACCCGGCCTGTCACCTTGCTCTTGTGTCAGTTTGACTATCAAT
AGTCTCGAGCCCTCGACGCTACGACACTACCAGTCTGTGCATCCTACGGATACCCCAGGT
TCGCCAGGATTGCGTGGTCGAGGGGGAGATTGACAGTGATCCTCTATCATGATCACCAGC
TAGCAAGCACGCAGAGCCATGTGGTGCTTGCTTCCATGGTCGTCGCCAAGTTGGCCATTC
CATTTTCGATATTACCTGCTTCTGGAGGCGGGGATGACAAGGGACAGACAGCGAATCACA
ATTGTTCTCGCTGTCTACCCCATCCAACCGCGTCCCGTCTTGATACAGCCACCTGACCAC
[truncated: 72,521,806 more chars]
