# Supplementary material for: Environmental pH modulates transcriptomic responses in the fungus Fusarium sp. associated with KSHB Euwallacea sp. near fornicatus
Source: BMC Genomics. 2018 Oct 1;19:721. doi: 10.1186/s12864-018-5083-1 (PMC6167834; doi:10.1186/s12864-018-5083-1)
Supplement: Supplementary file 3 — Table S3. Functional categorization of the Fusarium sp. associated with KSHB Euwallacea sp. near fornicatus non-redundant unigenes Table S4. Metabolomic pathways network. Table S5. OrthoMCL-defined protein families shared between some Ascomycota species. Table S6. Expression profile matrix. Table S7. pH-responsive genes identified in Fusarium sp. associated with KSHB Euwallacea sp. near fornicatus. Table S8. pH-responsive genes from Fusarium sp. associated with KSHB Euwallacea sp. near fornicatus involved in specific matabolic pathways. Table S9. pH-responsive genes from Fusarium sp. associated with KSHB Euwallacea sp. near fornicatus with significant similarity (e-value 10-05) to those genes/proteins previosly reported in PHI-base (pathogen-host interaction database). Tabla S10. Non-redundnat unigenes from Fusarium sp. associated with KSHB Euwallacea sp. near fornicatus involved in the tricarboxylic acid cycle (oxaloacetate biosynthetic pathway). Table S11. Genes involved in fusaric acid (FA) biosynthesis. Table S12. Primers used in RT-qPCR assays. (XLSX 14848 kb) [file 12864_2018_5083_MOESM3_ESM.xlsx]

## Sheet: Table S3
	Table S3. Functional categorization of the Fusarium sp. associated with KSHB Euwallacea sp. near fornicatus non-redundant unigenes. InterPro (IPR) domains, Gene Ontology (GO) terms, COG/KOG terms and enzyme commission (EC) numbers were assigned to each of the nr-unigenes based on the annotations available from the homologous sequences identified by BLASTp searches (see homologous in Additional fi…
		UniGene ID	Protein ID	Protein Description	Domain Database	Domain ID	Domain Description		Molecular function			Biological process			Cellular component				KOG ID	KOG Definition	KOG Class	KOG Group		ecNum	Definition	Catalytic Activity	Cofactors	Associated Diseases	Pathway	Pathway class	Pathway type
									GOterm ID	GOName	GOAcc	GOterm ID	GOName	GOAcc	GOterm ID	GOName	GOAcc
	1	UN00001	IPR000873 | IPR001242 | IPR006163 | IPR010071	AMP-dependent synthetase and ligase | Condensation domain | Phosphopantetheine-binding | Amino acid adenylation	FPrintScan | HMMPfam | HMMPfam | HMMTigr	PR00154 | PF00668 | PF00550 | TIGR01733	AMPBINDING | Condensation | PP-binding | AA-adenyl-dom		2290 | 14021 | 22441 | 10069 | 2485	catalytic activity | phosphopantetheine binding | cofactor binding | ligase activity | L-aminoadipate-semialdehyde dehydrogenase activity	GO:0003824 | GO:0031177 | GO:0048037 | GO:0016874 | GO:0004043	5830	metabolic process	GO:0008152	4120	aminoadipate-semialdehyde dehydrogenase complex	GO:0005949		KOG1178	Non-ribosomal peptide synthetase/alpha-aminoadipate reductase and related enzymes	Secondary metabolites biosynthesis, transport and catabolism	METABOLISM		---	---	---	---	---	---	---	---
	2	UN00002	---	---	---	---	---		3708	binding	GO:0005488	---	---	---	---	---	---		KOG1810	Cell cycle-associated protein	Cell cycle control, cell division, chromosome partitioning	METABOLISM		---	---	---	---	---	---	---	---
	3	UN00004	IPR000330 | IPR001410	SNF2-related | DEAD/DEAH box helicase	HMMPfam | HMMSmart	PF00176 | SM00487	SNF2_N | DEXDc		2176 | 3736 | 2175 | 2792 | 2450 | 2451 | 5716 | 5778 | 5860 | 8800 | 10082 | 10273 | 18132 | 18133 | 18134 | 18135	DNA binding | ATP binding | nucleic acid binding | helicase activity | ATP-dependent DNA helicase activity | ATP-dependent RNA helicase activity | ATP-dependent helicase activity | DNA-dependent ATPase activity | RNA-dependent ATPase activity | protein-transmembrane transporting ATPase activity | ATPase activity | single-stranded DNA-dependent ATP-dependent DNA helicase activity | ATPase activity…	GO:0003677 | GO:0005524 | GO:0003676 | GO:0004386 | GO:0004003 | GO:0004004 | GO:0008026 | GO:0008094 | GO:0008186 | GO:0015462 | GO:0016887 | GO:0017116 | GO:0042623 | GO:0042624 | GO:0042625 | GO:0042626	---	---	---	---	---	---		KOG1001 | KOG1002	Helicase-like transcription factor HLTF/DNA helicase RAD5, DEAD-box superfamily | Nucleotide excision repair protein RAD16	Replication, recombination and repair | Transcription	INFORMATION STORAGE AND PROCESSING		3.6.1.3	Adenosinetriphosphatase.	ATP + H(2)O = ADP + phosphate.	\N	Hemolytic anemia due to deficiency of adenosine triphosphatase; MIM:102800.	Purine metabolism	Nucleotide Metabolism	METABOLIC
	4	UN00007	---	---	---	---	---		3055	myosin light chain kinase activity	GO:0004687	---	---	---	---	---	---		KOG1181	FOG: Low-complexity	Function unknown	POORLY CHARACTERIZED		2.7.1.117	[Myosin light-chain] kinase.	ATP + [myosin light-chain] = ADP + [myosin light-chain] phosphate.	Calcium.	\N	\N	\N	\N
	5	UN00008	IPR007087	Zn-finger, C2H2 type	HMMPfam	PF00096	zf-C2H2		2175 | 5939	nucleic acid binding | zinc ion binding	GO:0003676 | GO:0008270	---	---	---	3827	intracellular	GO:0005622		KOG1721	FOG: Zn-finger	General function prediction only	POORLY CHARACTERIZED		---	---	---	---	---	---	---	---
	6	UN00009	IPR000504 | IPR001313	RNA-binding region RNP-1 (RNA recognition motif) | Pumilio/Puf RNA-binding	HMMPfam | HMMPfam	PF00076 | PF00806	RRM_1 | PUF		2175 | 2216 | 3708	nucleic acid binding | RNA binding | binding	GO:0003676 | GO:0003723 | GO:0005488	---	---	---	---	---	---		KOG4574	RNA-binding protein (contains RRM and Pumilio-like repeats)	General function prediction only	POORLY CHARACTERIZED		---	---	---	---	---	---	---	---
	7	UN00014	---	---	---	---	---		---	---	---	---	---	---	---	---	---		KOG1187	Serine/threonine protein kinase	Signal transduction mechanisms	CELLULAR PROCESSES AND SIGNALING		---	---	---	---	---	---	---	---
	8	UN00020	IPR007087	Zn-finger, C2H2 type	HMMPfam	PF00096	zf-C2H2		2175 | 5939	nucleic acid binding | zinc ion binding	GO:0003676 | GO:0008270	---	---	---	3827	intracellular	GO:0005622		KOG1721	FOG: Zn-finger	General function prediction only	POORLY CHARACTERIZED		---	---	---	---	---	---	---	---
	9	UN00021	IPR007087	Zn-finger, C2H2 type	HMMPfam	PF00096	zf-C2H2		2175 | 5939	nucleic acid binding | zinc ion binding	GO:0003676 | GO:0008270	---	---	---	3827	intracellular	GO:0005622		KOG1721	FOG: Zn-finger	General function prediction only	POORLY CHARACTERIZED		---	---	---	---	---	---	---	---
	10	UN00022	IPR007087	Zn-finger, C2H2 type	HMMPfam	PF00096	zf-C2H2		2175 | 5939	nucleic acid binding | zinc ion binding	GO:0003676 | GO:0008270	---	---	---	3827	intracellular	GO:0005622		KOG1721	FOG: Zn-finger	General function prediction only	POORLY CHARACTERIZED		---	---	---	---	---	---	---	---
	11	UN00023	IPR003439 | IPR003593	ABC transporter | AAA ATPase	BlastProDom | HMMSmart	PD000006 | SM00382	sp_Q8T685_DICDI_Q8T685; | AAA		3736 | 10082 | 162 | 10269	ATP binding | ATPase activity | nucleotide binding | nucleoside-triphosphatase activity	GO:0005524 | GO:0016887 | GO:0000166 | GO:0017111	---	---	---	---	---	---		KOG0061	Transporter, ABC superfamily (Breast cancer resistance protein)	Secondary metabolites biosynthesis, transport and catabolism	METABOLISM		---	---	---	---	---	---	---	---
	12	UN00024	IPR006906 | IPR007725	Timeless protein | Timeless C-terminal	HMMPfam | HMMPfam	PF04821 | PF05029	TIMELESS | TIMELESS_C		9985 | 2365	hydrolase activity | DNA ligase (ATP) activity	GO:0016787 | GO:0003910	---	---	---	---	---	---		KOG1974	DNA topoisomerase I-interacting protein	Replication, recombination and repair	INFORMATION STORAGE AND PROCESSING		---	---	---	---	---	---	---	---
	13	UN00035	IPR001440	TPR repeat	HMMPfam	PF00515	TPR		2972	peptide alpha-N-acetyltransferase activity	GO:0004596	---	---	---	---	---	---		KOG1156	N-terminal acetyltransferase	Chromatin structure and dynamics	INFORMATION STORAGE AND PROCESSING		2.3.1.88	Peptide alpha-N-acetyltransferase.	Acetyl-CoA + peptide = CoA + N-acetylpeptide.	\N	\N	\N	\N	\N
	14	UN00053	IPR003593 | IPR004273	AAA ATPase | Dynein heavy chain	HMMSmart | HMMPfam	SM00382 | PF03028	AAA | Dynein_heavy		2635 | 162 | 10269 | 2244 | 3736 | 10082 | 6214	cysteine-type endopeptidase activity | nucleotide binding | nucleoside-triphosphatase activity | microtubule motor activity | ATP binding | ATPase activity | dynein ATPase activity	GO:0004197 | GO:0000166 | GO:0017111 | GO:0003777 | GO:0005524 | GO:0016887 | GO:0008567	4639 | 5113	proteolysis | microtubule-based movement	GO:0006508 | GO:0007018	13175	dynein complex	GO:0030286		KOG3595	Dyneins, heavy chain	Cytoskeleton	CELLULAR PROCESSES AND SIGNALING		3.6.4.2	Dynein ATPase.	ATP + H(2)O = ADP + phosphate.	\N	\N	\N	\N	\N
	15	UN00054	IPR004177 | IPR008262	DDHD | Lipase, active site	HMMPfam | ScanRegExp	PF02862 | PS00120	DDHD | LIPASE_SER		21295 | 2994 | 9570 | 11033 | 11034 | 11035 | 11036	metal ion binding | phospholipase activity | lipase activity | 1-oxa-2-oxocycloheptane lactonase activity | sulfolactone hydrolase activity | 3,4-dihydrocoumarin hydrolase activity | butyrolactone hydrolase activity	GO:0046872 | GO:0004620 | GO:0016298 | GO:0018731 | GO:0018732 | GO:0018733 | GO:0018734	---	---	---	---	---	---		KOG2308	Phosphatidic acid-preferring phospholipase A1, contains DDHD domain	Intracellular trafficking, secretion, and vesicular transport | Lipid transport and metabolism	CELLULAR PROCESSES AND SIGNALING | METABOLISM		3.1.1.-	Carboxylic ester hydrolases.	\N	\N	\N	2,4-Dichlorobenzoate degradation | Butanoate metabolism | Pentose and glucuronate interconversions	Biodegradation of Xenobiotics | Carbohydrate Metabolism	METABOLIC | METABOLIC | METABOLIC
	16	UN00061	IPR000873 | IPR001242 | IPR006163 | IPR010071	AMP-dependent synthetase and ligase | Condensation domain | Phosphopantetheine-binding | Amino acid adenylation	FPrintScan | HMMPfam | HMMPfam | HMMTigr	PR00154 | PF00668 | PF00550 | TIGR01733	AMPBINDING | Condensation | PP-binding | AA-adenyl-dom		2290 | 14021 | 22441 | 10069 | 2485	catalytic activity | phosphopantetheine binding | cofactor binding | ligase activity | L-aminoadipate-semialdehyde dehydrogenase activity	GO:0003824 | GO:0031177 | GO:0048037 | GO:0016874 | GO:0004043	5830	metabolic process	GO:0008152	4120	aminoadipate-semialdehyde dehydrogenase complex	GO:0005949		KOG1178	Non-ribosomal peptide synthetase/alpha-aminoadipate reductase and related enzymes	Secondary metabolites biosynthesis, transport and catabolism	METABOLISM		1.2.1.31	Aminoadipate-semialdehyde dehydrogenase.	L-2-aminoadipate 6-semialdehyde + NADP(+) + H(2)O = L-2-aminoadipate + NADPH.	\N	\N	Lysine biosynthesis | Lysine degradation	Amino Acid Metabolism	METABOLIC | METABOLIC
	17	UN00063	IPR000873 | IPR001242 | IPR006163 | IPR010071	AMP-dependent synthetase and ligase | Condensation domain | Phosphopantetheine-binding | Amino acid adenylation	FPrintScan | HMMPfam | HMMPfam | HMMTigr	PR00154 | PF00668 | PF00550 | TIGR01733	AMPBINDING | Condensation | PP-binding | AA-adenyl-dom		2290 | 14021 | 22441 | 10069 | 9710 | 9491	catalytic activity | phosphopantetheine binding | cofactor binding | ligase activity | oxidoreductase activity | 4-coumarate-CoA ligase activity	GO:0003824 | GO:0031177 | GO:0048037 | GO:0016874 | GO:0016491 | GO:0016207	5830	metabolic process	GO:0008152	---	---	---		KOG1178	Non-ribosomal peptide synthetase/alpha-aminoadipate reductase and related enzymes	Secondary metabolites biosynthesis, transport and catabolism	METABOLISM		1.2.1.31	Aminoadipate-semialdehyde dehydrogenase.	L-2-aminoadipate 6-semialdehyde + NADP(+) + H(2)O = L-2-aminoadipate + NADPH.	\N	\N	Lysine biosynthesis | Lysine degradation	Amino Acid Metabolism	METABOLIC | METABOLIC
	18	UN00065	IPR007087	Zn-finger, C2H2 type	ScanRegExp	PS00028	ZINC_FINGER_C2H2_1		2175 | 5939	nucleic acid binding | zinc ion binding	GO:0003676 | GO:0008270	---	---	---	3827	intracellular	GO:0005622		KOG1721	FOG: Zn-finger	General function prediction only	POORLY CHARACTERIZED		---	---	---	---	---	---	---	---
	19	UN00067	---	---	---	---	---		---	---	---	---	---	---	---	---	---		---	---	---	---		---	---	---	---	---	---	---	---
	20	UN00071	---	---	---	---	---		---	---	---	---	---	---	---	---	---		KOG2370	Cactin	Signal transduction mechanisms	CELLULAR PROCESSES AND SIGNALING		---	---	---	---	---	---	---	---
	21	UN00073	IPR000569	HECT	HMMPfam	PF00632	HECT		3200 | 3708	ubiquitin-protein ligase activity | binding	GO:0004842 | GO:0005488	4598 | 4643 | 24685 | 24687 | 24690 | 24691	protein modification process | ubiquitin cycle | regulation of ubiquitin-protein ligase activity | regulation of ubiquitin-protein ligase activity during meiotic cell cycle | positive regulation of ubiquitin-protein ligase activity | negative regulation of ubiquitin-protein ligase activity	GO:0006464 | GO:0006512 | GO:0051438 | GO:0051440 | GO:0051443 | GO:0051444	3827	intracellular	GO:0005622		KOG0170	E3 ubiquitin protein ligase	Posttranslational modification, protein turnover, chaperones	CELLULAR PROCESSES AND SIGNALING		---	---	---	---	---	---	---	---
	22	UN00078	IPR001128 | IPR002401	Cytochrome P450 | E-class P450, group I	FPrintScan | FPrintScan	PR00385 | PR00463	P450 | EP450I		2888 | 3721 | 12251 | 23642	monooxygenase activity | iron ion binding | heme binding | unspecific monooxygenase activity	GO:0004497 | GO:0005506 | GO:0020037 | GO:0050381	4283	electron transport	GO:0006118	---	---	---		KOG0157	Cytochrome P450 CYP4/CYP19/CYP26 subfamilies	Lipid transport and metabolism | Secondary metabolites biosynthesis, transport and catabolism	METABOLISM		1.14.14.1	Unspecific monooxygenase.	RH + reduced flavoprotein + O(2) = ROH + oxidized flavoprotein + H(2)O.	Heme-thiolate.	\N	Fatty acid metabolism | gamma-Hexachlorocyclohexane degradation | Tryptophan metabolism	Amino Acid Metabolism | Biodegradation of Xenobiotics | Lipid Metabolism	METABOLIC | METABOLIC | METABOLIC
	23	UN00079	IPR001766	Fork head transcription factor	ScanRegExp	PS00658	FORK_HEAD_2		2196 | 19030	transcription factor activity | sequence-specific DNA binding	GO:0003700 | GO:0043565	4504	regulation of transcription, DNA-dependent	GO:0006355	3838	nucleus	GO:0005634		KOG2294	Transcription factor of the Forkhead/HNF3 family	Transcription	INFORMATION STORAGE AND PROCESSING		---	---	---	---	---	---	---	---
	24	UN00082	IPR000651 | IPR001452 | IPR001895 | IPR011511	Guanine nucleotide exchange factor for Ras-like GTPases, N-terminal | SH3 | Guanine-nucleotide dissociation stimulator CDC25 | Variant SH3	HMMPfam | BlastProDom | HMMPfam | HMMPfam	PF00618 | PD000066 | PF00617 | PF07653	RasGEF_N | sp_Q875L6_USTMA_Q875L6; | RasGEF | SH3_2		3421 | 3727	guanyl-nucleotide exchange factor activity | protein binding	GO:0005085 | GO:0005515	5344 | 24310	small GTPase mediated signal transduction | regulation of small GTPase mediated signal transduction	GO:0007264 | GO:0051056	3827	intracellular	GO:0005622		KOG3417	Ras1 guanine nucleotide exchange factor	Signal transduction mechanisms	CELLULAR PROCESSES AND SIGNALING		---	---	---	---	---	---	---	---
	25	UN00084	---	---	---	---	---		3727 | 5939	protein binding | zinc ion binding	GO:0005515 | GO:0008270	---	---	---	---	---	---		KOG3227	Calcium-responsive transcription coactivator	Transcription	INFORMATION STORAGE AND PROCESSING		---	---	---	---	---	---	---	---
	26	UN00086	IPR001807	Cl- channel, voltage gated	FPrintScan	PR00762	CLCHANNEL		3572 | 3547	voltage-gated chloride channel activity | ion channel activity	GO:0005247 | GO:0005216	4937	chloride transport	GO:0006821	9320	membrane	GO:0016020		KOG0475	Cl- channel CLC-3 and related proteins (CLC superfamily)	Inorganic ion transport and metabolism	METABOLISM		---	---	---	---	---	---	---	---
	27	UN00088	IPR000331	Rap/ran-GAP	HMMPfam	PF02145	Rap_GAP		3432 | 3708	GTPase activator activity | binding	GO:0005096 | GO:0005488	24310	regulation of small GTPase mediated signal transduction	GO:0051056	3827	intracellular	GO:0005622		KOG3687	Tuberin - Rap/ran-GTPase-activating protein	Cell cycle control, cell division, chromosome partitioning | Signal transduction mechanisms	CELLULAR PROCESSES AND SIGNALING | METABOLISM		---	---	---	---	---	---	---	---
	28	UN00090	IPR000591	Pleckstrin/ G-protein, interacting region	HMMSmart	SM00049	DEP		---	---	---	5323	intracellular signaling cascade	GO:0007242	---	---	---		KOG3572	Uncharacterized conserved protein, contains DEP domain	Signal transduction mechanisms	CELLULAR PROCESSES AND SIGNALING		---	---	---	---	---	---	---	---
	29	UN00091	IPR000719 | IPR001245 | IPR002290 | IPR008271	Protein kinase | Tyrosine protein kinase | Serine/threonine protein kinase | Serine/threonine protein kinase, active site	HMMPfam | HMMSmart | HMMSmart | ScanRegExp	PF00069 | SM00219 | SM00220 | PS00108	Pkinase | TyrKc | S_TKc | PROTEIN_KINASE_ST		3043 | 3736 | 3079 | 3045 | 3046 | 3047 | 3048 | 3049 | 3050 | 3051 | 3057 | 3061 | 3062 | 3063 | 3065 | 3067 | 3068 | 3070 | 3071 | 3072 | 3074 | 3076 | 3077 | 3084 | 6004 | 6005 | 6015 | 6196 | 10102 | 10103 | 11472 | 12154 | 17037	protein kinase activity | ATP binding | protein-tyrosine kinase activity | protein serine/threonine kinase activity | transmembrane receptor protein serine/threonine kinase activity | 3-phosphoinositide-dependent protein kinase activity | DNA-dependent protein kinase activity | AMP-activated protein kinase activity | casein kinase activity | casein kinase I activity | cyclic nucleotide-dependent …	GO:0004672 | GO:0005524 | GO:0004713 | GO:0004674 | GO:0004675 | GO:0004676 | GO:0004677 | GO:0004679 | GO:0004680 | GO:0004681 | GO:0004690 | GO:0004694 | GO:0004695 | GO:0004696 | GO:0004698 | GO:0004700 | GO:0004702 | GO:0004704 | GO:0004705 | GO:0004706 | GO:0004708 | GO:0004710 | GO:0004711 | GO:0004718 | GO:0008338 | GO:0008339 | GO:0008349 | GO:0008545 | GO:0016908 | GO:0016909 | GO:001919…	4602	protein amino acid phosphorylation	GO:0006468	---	---	---		KOG0670	U4/U6-associated splicing factor PRP4	RNA processing and modification	INFORMATION STORAGE AND PROCESSING		2.7.1.37	Protein kinase.	ATP + a protein = ADP + a phosphoprotein.	\N	\N	\N	\N	\N
	30	UN00095	IPR005135	Endonuclease/exonuclease/phosphatase	HMMPfam	PF03372	Exo_endo_phos		---	---	---	---	---	---	---	---	---		---	---	---	---		---	---	---	---	---	---	---	---
	31	UN00096	IPR000403 | IPR003151 | IPR003152	Phosphatidylinositol 3- and 4-kinase | PIK-related kinase, FAT | PIK-related kinase, FATC	HMMPfam | HMMPfam | HMMPfam	PF00454 | PF02259 | PF02260	PI3_PI4_kinase | FAT | FATC		9971 | 3708	phosphotransferase activity, alcohol group as acceptor | binding	GO:0016773 | GO:0005488	---	---	---	---	---	---		KOG0889	Histone acetyltransferase SAGA, TRRAP/TRA1 component, PI-3 kinase superfamily	Cell cycle control, cell division, chromosome partitioning | Chromatin structure and dynamics | Replication, recombination and repair | Signal transduction mechanisms	CELLULAR PROCESSES AND SIGNALING | INFORMATION STORAGE AND PROCESSING | METABOLISM		2.7.1.37	Protein kinase.	ATP + a protein = ADP + a phosphoprotein.	\N	\N	\N	\N	\N
	32	UN00097	IPR001680	G-protein beta WD-40 repeat	HMMSmart	SM00320	WD40		---	---	---	---	---	---	---	---	---		KOG0273	Beta-transducin family (WD-40 repeat) protein	Chromatin structure and dynamics	INFORMATION STORAGE AND PROCESSING		---	---	---	---	---	---	---	---
	33	UN00098	IPR011576	Pyridoxamine 5'-phosphate oxidase-related	HMMPfam	PF01243	Pyridox_oxidase		9710	oxidoreductase activity	GO:0016491	4283	electron transport	GO:0006118	---	---	---		---	---	---	---		---	---	---	---	---	---	---	---
	34	UN00099	IPR003781 | IPR005810 | IPR005811	CoA-binding | Succinyl-CoA ligase, alpha subunit | ATP-citrate lyase/succinyl-CoA ligase	HMMPfam | ScanRegExp | HMMPfam	PF02629 | PS01216 | PF00549	CoA_binding | SUCCINYL_COA_LIG_1 | Ligase_CoA		2290 | 3708 | 21335 | 2344 | 3136	catalytic activity | binding | transferase activity, transferring acyl groups, acyl groups converted into alkyl on transfer | ATP citrate synthase activity | succinate-CoA ligase (ADP-forming) activity	GO:0003824 | GO:0005488 | GO:0046912 | GO:0003878 | GO:0004775	5830 | 19400	metabolic process | cellular carbohydrate metabolic process	GO:0008152 | GO:0044262	---	---	---		KOG1254	ATP-citrate lyase	Energy production and conversion	METABOLISM		---	---	---	---	---	---	---	---
	35	UN00103	IPR007087	Zn-finger, C2H2 type	HMMSmart	SM00355	ZnF_C2H2		2175 | 5939	nucleic acid binding | zinc ion binding	GO:0003676 | GO:0008270	---	---	---	3827	intracellular	GO:0005622		KOG1721	FOG: Zn-finger	General function prediction only	POORLY CHARACTERIZED		---	---	---	---	---	---	---	---
	36	UN00104	---	---	---	---	---		---	---	---	---	---	---	---	---	---		KOG1963	WD40 repeat protein	General function prediction only	POORLY CHARACTERIZED		---	---	---	---	---	---	---	---
	37	UN00108	IPR003593	AAA ATPase	HMMSmart	SM00382	AAA		162 | 10269 | 3736 | 10082 | 3200	nucleotide binding | nucleoside-triphosphatase activity | ATP binding | ATPase activity | ubiquitin-protein ligase activity	GO:0000166 | GO:0017111 | GO:0005524 | GO:0016887 | GO:0004842	18742 | 24685 | 24687 | 24690 | 24691	regulation of protein complex assembly | regulation of ubiquitin-protein ligase activity | regulation of ubiquitin-protein ligase activity during meiotic cell cycle | positive regulation of ubiquitin-protein ligase activity | negative regulation of ubiquitin-protein ligase activity	GO:0043254 | GO:0051438 | GO:0051440 | GO:0051443 | GO:0051444	3838	nucleus	GO:0005634		KOG1808	AAA ATPase containing von Willebrand factor type A (vWA) domain	General function prediction only	POORLY CHARACTERIZED		---	---	---	---	---	---	---	---
	38	UN00110	IPR001440	TPR repeat	HMMSmart	SM00028	TPR		---	---	---	---	---	---	---	---	---		KOG1125	TPR repeat-containing protein	General function prediction only	POORLY CHARACTERIZED		---	---	---	---	---	---	---	---
	39	UN00111	IPR001440	TPR repeat	HMMSmart	SM00028	TPR		---	---	---	---	---	---	---	---	---		KOG1125	TPR repeat-containing protein	General function prediction only	POORLY CHARACTERIZED		---	---	---	---	---	---	---	---
	40	UN00114	IPR000447 | IPR006076	FAD-dependent glycerol-3-phosphate dehydrogenase | FAD dependent oxidoreductase	ScanRegExp | HMMPfam	PS00978 | PF01266	FAD_G3PDH_2 | DAO		2774 | 9710	glycerol-3-phosphate dehydrogenase activity | oxidoreductase activity	GO:0004368 | GO:0016491	4240	glycerol-3-phosphate metabolic process	GO:0006072	6928	glycerol-3-phosphate dehydrogenase complex	GO:0009331		KOG0042	Glycerol-3-phosphate dehydrogenase	Energy production and conversion	METABOLISM		1.1.99.5	Glycerol-3-phosphate dehydrogenase.	Sn-glycerol 3-phosphate + acceptor = glycerone phosphate + reduced acceptor.	Flavin.	\N	Glycerolipid metabolism	Metabolism of Complex Lipids	METABOLIC
	41	UN00116	IPR000569 | IPR010309 | IPR010314	HECT | Protein of unknown function DUF908 | Protein of unknown function DUF913	HMMPfam | HMMPfam | HMMPfam	PF00632 | PF06012 | PF06025	HECT | DUF908 | DUF913		3200 | 3724 | 3708	ubiquitin-protein ligase activity | calcium ion binding | binding	GO:0004842 | GO:0005509 | GO:0005488	4598 | 4643 | 24282 | 24685 | 24687 | 24690 | 24691	protein modification process | ubiquitin cycle | mRNA transport | regulation of ubiquitin-protein ligase activity | regulation of ubiquitin-protein ligase activity during meiotic cell cycle | positive regulation of ubiquitin-protein ligase activity | negative regulation of ubiquitin-protein ligase activity	GO:0006464 | GO:0006512 | GO:0051028 | GO:0051438 | GO:0051440 | GO:0051443 | GO:0051444	3827 | 3930	intracellular | cytoplasm	GO:0005622 | GO:0005737		KOG0939	E3 ubiquitin-protein ligase/Putative upstream regulatory element binding protein	Posttranslational modification, protein turnover, chaperones | Transcription	CELLULAR PROCESSES AND SIGNALING | INFORMATION STORAGE AND PROCESSING		6.3.2.19	Ubiquitin--protein ligase.	ATP + ubiquitin + protein lysine = AMP + diphosphate + protein N-ubiquityllysine.	\N	\N	\N	\N	\N
	42	UN00119	IPR001494	Importin-beta, N-terminal	HMMPfam	PF03810	IBN_N		6212 | 3708	protein transporter activity | binding	GO:0008565 | GO:0005488	70 | 4994	protein import into nucleus, docking | intracellular protein transport	GO:0000059 | GO:0006886	3838 | 3846 | 3930	nucleus | nuclear pore | cytoplasm	GO:0005634 | GO:0005643 | GO:0005737		KOG1991	Nuclear transport receptor RANBP7/RANBP8 (importin beta superfamily)	Intracellular trafficking, secretion, and vesicular transport | Nuclear structure	CELLULAR PROCESSES AND SIGNALING		---	---	---	---	---	---	---	---
	43	UN00123	---	---	---	---	---		---	---	---	---	---	---	9321	integral to membrane	GO:0016021		KOG1933	Cholesterol transport protein (Niemann-Pick C disease protein)	Lipid transport and metabolism	METABOLISM		---	---	---	---	---	---	---	---
	44	UN00124	IPR001680	G-protein beta WD-40 repeat	HMMSmart	SM00320	WD40		---	---	---	---	---	---	---	---	---		KOG2394	WD40 protein DMR-N9	General function prediction only	POORLY CHARACTERIZED		---	---	---	---	---	---	---	---
	45	UN00129	---	---	---	---	---		---	---	---	---	---	---	9321	integral to membrane	GO:0016021		KOG1933	Cholesterol transport protein (Niemann-Pick C disease protein)	Lipid transport and metabolism	METABOLISM		---	---	---	---	---	---	---	---
	46	UN00131	---	---	---	---	---		---	---	---	---	---	---	---	---	---		KOG2806	Chitinase	Carbohydrate transport and metabolism	METABOLISM		---	---	---	---	---	---	---	---
	47	UN00133	IPR001138 | IPR007219	Fungal transcriptional regulatory protein, N-terminal | Fungal specific transcription factor	ScanRegExp | HMMPfam	PS00463 | PF04082	ZN2_CY6_FUNGAL_1 | Fungal_trans		2196 | 5939 | 2290 | 3736 | 2176	transcription factor activity | zinc ion binding | catalytic activity | ATP binding | DNA binding	GO:0003700 | GO:0008270 | GO:0003824 | GO:0005524 | GO:0003677	4499 | 4504 | 5830	transcription | regulation of transcription, DNA-dependent | metabolic process	GO:0006350 | GO:0006355 | GO:0008152	3838	nucleus	GO:0005634		KOG1878	Nuclear receptor coregulator SMRT/SMRTER, contains Myb-like domains	Transcription	INFORMATION STORAGE AND PROCESSING		---	---	---	---	---	---	---	---
	48	UN00134	IPR002110	Ankyrin	HMMSmart	SM00248	ANK		---	---	---	---	---	---	---	---	---		KOG4297	C-type lectin	Defense mechanisms | Signal transduction mechanisms	CELLULAR PROCESSES AND SIGNALING		---	---	---	---	---	---	---	---
	49	UN00135	IPR000432 | IPR007695 | IPR007696	DNA mismatch repair protein MutS, C-terminal | DNA mismatch repair protein MutS, N-terminal | MutS III	ScanRegExp | HMMPfam | HMMPfam	PS00486 | PF01624 | PF05192	DNA_MISMATCH_REPAIR_2 | MutS_I | MutS_III		3736 | 13828	ATP binding | mismatched DNA binding	GO:0005524 | GO:0030983	4457	mismatch repair	GO:0006298	---	---	---		KOG0218	Mismatch repair MSH3	Replication, recombination and repair	INFORMATION STORAGE AND PROCESSING		---	---	---	---	---	---	---	---
	50	UN00136	IPR000228	RNA 3'-terminal phosphate cyclase	HMMPfam	PF01137	RTC		2416 | 2290	RNA-3'-phosphate cyclase activity | catalytic activity	GO:0003963 | GO:0003824	---	---	---	---	---	---		KOG3980	RNA 3'-terminal phosphate cyclase	RNA processing and modification	INFORMATION STORAGE AND PROCESSING		---	---	---	---	---	---	---	---
	51	UN00137	IPR004183 | NULL	Catalytic LigB subunit of aromatic ring-opening dioxygenase | NULL	HMMPfam | superfamily	PF02900 | SSF53213	LigB | LigB subunit of an aromatic-ring-opening dioxygenase LigAB		5872 | 9710	ferrous iron binding | oxidoreductase activity	GO:0008198 | GO:0016491	4283 | 4851	electron transport | aromatic compound metabolic process	GO:0006118 | GO:0006725	---	---	---		---	---	---	---		---	---	---	---	---	---	---	---
	52	UN00138	IPR001440	TPR repeat	HMMPfam	PF00515	TPR		24 | 42 | 45 | 48 | 1170 | 2430 | 2782 | 2953 | 2959 | 6039 | 6040 | 6042 | 6077 | 6376 | 6535 | 9532 | 9958 | 11017 | 11018 | 11019 | 11020 | 11396 | 11466 | 14119 | 16390 | 17801 | 17803 | 19616 | 20962 | 21342 | 21343	alpha-1,6-mannosyltransferase activity | alpha-1,2-mannosyltransferase activity | mannosyltransferase activity | alpha-1,3-mannosyltransferase activity | alpha-1,3-galactosyltransferase activity | UDP-glucose:glycoprotein glucosyltransferase activity | glycolipid mannosyltransferase activity | oligosaccharyl transferase activity | dolichyl-phosphate-glucose-glycolipid alpha-glucosyltransferase ac…	GO:0000009 | GO:0000026 | GO:0000030 | GO:0000033 | GO:0001962 | GO:0003980 | GO:0004376 | GO:0004576 | GO:0004583 | GO:0008375 | GO:0008376 | GO:0008378 | GO:0008417 | GO:0008755 | GO:0008921 | GO:0016253 | GO:0016759 | GO:0018715 | GO:0018716 | GO:0018717 | GO:0018718 | GO:0019112 | GO:0019187 | GO:0031278 | GO:0033556 | GO:0042281 | GO:0042283 | GO:0045140 | GO:0046527 | GO:0046920 | GO:0046921	---	---	---	---	---	---		KOG4626	O-linked N-acetylglucosamine transferase OGT	Carbohydrate transport and metabolism | Posttranslational modification, protein turnover, chaperones | Signal transduction mechanisms	CELLULAR PROCESSES AND SIGNALING | METABOLISM		2.4.1.-	Hexosyltransferases.	\N	\N	\N	Blood group glycolipid biosynthesis - lact series | Blood group glycolipid biosynthesis - neolact series | Chondroitin / heparan sulfate biosynthesis | Fructose and mannose metabolism | Globoside metabolism | Glycerolipid metabolism | Keratan sulfate biosynthesis | N-Glycans biosynthesis | O-Glycans biosynthesis | Peptidoglycan biosynthesis | Sphingoglycolipid metabolism	Carbohydrate Metabolism | Metabolism of Complex Carbohydrates | Metabolism of Complex Lipids	METABOLIC | METABOLIC | METABOLIC | METABOLIC | METABOLIC | METABOLIC | METABOLIC | METABOLIC | METABOLIC | METABOLIC | METABOLIC
	53	UN00147	IPR007219	Fungal specific transcription factor	HMMPfam	PF04082	Fungal_trans		2176 | 5939	DNA binding | zinc ion binding	GO:0003677 | GO:0008270	4499	transcription	GO:0006350	3838	nucleus	GO:0005634		---	---	---	---		---	---	---	---	---	---	---	---
	54	UN00148	IPR001394 | IPR001763	Peptidase C19, ubiquitin carboxyl-terminal hydrolase 2 | Rhodanese-like	HMMPfam | HMMPfam	PF00443 | PF00581	UCH | Rhodanese		2657	ubiquitin thiolesterase activity	GO:0004221	4642	ubiquitin-dependent protein catabolic process	GO:0006511	---	---	---		KOG1868	Ubiquitin C-terminal hydrolase	Posttranslational modification, protein turnover, chaperones	CELLULAR PROCESSES AND SIGNALING		3.1.2.15	Ubiquitin thiolesterase.	Ubiquitin C-terminal thiolester + H(2)O = ubiquitin + a thiol.	\N	\N	\N	\N	\N
	55	UN00163	IPR003107	RNA-processing protein, HAT helix	HMMSmart	SM00386	HAT		---	---	---	4541	RNA processing	GO:0006396	3827	intracellular	GO:0005622		KOG1915	Cell cycle control protein (crooked neck)	Cell cycle control, cell division, chromosome partitioning	METABOLISM		---	---	---	---	---	---	---	---
	56	UN00164	IPR003439 | IPR003593 | IPR010509	ABC transporter | AAA ATPase | ABC transporter, N-terminal	ScanRegExp | HMMSmart | HMMPfam	PS00211 | SM00382 | PF06472	ABC_TRANSPORTER_1 | AAA | Ald_N		3736 | 10082 | 162 | 10269 | 18135	ATP binding | ATPase activity | nucleotide binding | nucleoside-triphosphatase activity | ATPase activity, coupled to transmembrane movement of substances	GO:0005524 | GO:0016887 | GO:0000166 | GO:0017111 | GO:0042626	4927	transport	GO:0006810	9320 | 9321	membrane | integral to membrane	GO:0016020 | GO:0016021		KOG0064	Peroxisomal long-chain acyl-CoA transporter, ABC superfamily	Lipid transport and metabolism	METABOLISM		---	---	---	---	---	---	---	---
	57	UN00167	IPR002035	von Willebrand factor, type A	HMMSmart	SM00327	VWA		3727 | 5939 | 3724 | 2745	protein binding | zinc ion binding | calcium ion binding | glucan 1,4-alpha-glucosidase activity	GO:0005515 | GO:0008270 | GO:0005509 | GO:0004339	---	---	---	---	---	---		KOG1878	Nuclear receptor coregulator SMRT/SMRTER, contains Myb-like domains	Transcription	INFORMATION STORAGE AND PROCESSING		3.1.1.3	Triacylglycerol lipase.	Triacylglycerol + H(2)O = diacylglycerol + a fatty acid anion.	\N	Hepatic lipase deficiency; MIM:151670. Congenital lipase deficiency; MIM:246600. Wolman disease; MIM:278000.	Glycerolipid metabolism	Metabolism of Complex Lipids	METABOLIC
	58	UN00169	IPR002018	Carboxylesterase, type B	ScanRegExp	PS00122	CARBOXYLESTERASE_B_1		2438	acetylcholinesterase activity	GO:0003990	---	---	---	---	---	---		KOG1516	Carboxylesterase and related proteins	General function prediction only	POORLY CHARACTERIZED		3.1.1.8	Cholinesterase.	An acylcholine + H(2)O = choline + a carboxylic acid anion.	\N	Drug induced (postanesthetic) apnea; MIM:177400.	\N	\N	\N
	59	UN00170	IPR003594	ATP-binding region, ATPase-like	HMMPfam	PF02518	HATPase_c		3736	ATP binding	GO:0005524	---	---	---	---	---	---		KOG1978	DNA mismatch repair protein - MLH2/PMS1/Pms2 family	Replication, recombination and repair	INFORMATION STORAGE AND PROCESSING		---	---	---	---	---	---	---	---
	60	UN00172	---	---	---	---	---		---	---	---	---	---	---	---	---	---		KOG1674	Cyclin	General function prediction only	POORLY CHARACTERIZED		---	---	---	---	---	---	---	---
	61	UN00174	---	---	---	---	---		---	---	---	---	---	---	---	---	---		KOG4462	WASP-interacting protein VRP1/WIP, contains WH2 domain	Cytoskeleton	CELLULAR PROCESSES AND SIGNALING		---	---	---	---	---	---	---	---
	62	UN00178	IPR001680	G-protein beta WD-40 repeat	BlastProDom	PD000018	sp_Q9USR0_SCHPO_Q9USR0;		2313	1-alkyl-2-acetylglycerophosphocholine esterase activity	GO:0003847	---	---	---	---	---	---		KOG4283	Transcription-coupled repair protein CSA, contains WD40 domain	Replication, recombination and repair | Transcription	INFORMATION STORAGE AND PROCESSING		---	---	---	---	---	---	---	---
	63	UN00180	IPR000695 | IPR001757 | IPR005834 | IPR006068 | IPR006408 | IPR008250	H+ transporting ATPase, proton pump | ATPase, E1-E2 type | Haloacid dehalogenase-like hydrolase | Cation transporting ATPase, C-terminal | Calcium-translocating P-type ATPase, PMCA-type | E1-E2 ATPase-associated region	FPrintScan | FPrintScan | HMMPfam | HMMPfam | HMMTigr | HMMPfam	PR00120 | PR00119 | PF00702 | PF00689 | TIGR01517 | PF00122	HATPASE | CATATPASE | Hydrolase | Cation_ATPase_C | ATPase-IIB_Ca | E1-E2_ATPase		3736 | 8976 | 2290 | 3670 | 3724 | 8451 | 10015	ATP binding | ATPase activity, coupled to transmembrane movement of ions, phosphorylative mechanism | catalytic activity | calcium-transporting ATPase activity | calcium ion binding | calcium ion transmembrane transporter activity | hydrolase activity, acting on acid anhydrides, catalyzing transmembrane movement of substances	GO:0005524 | GO:0015662 | GO:0003824 | GO:0005388 | GO:0005509 | GO:0015085 | GO:0016820	4927 | 4929 | 4933 | 5830 | 9298	transport | cation transport | calcium ion transport | metabolic process | proton transport	GO:0006810 | GO:0006812 | GO:0006816 | GO:0008152 | GO:0015992	9320	membrane	GO:0016020		KOG0204	Calcium transporting ATPase	Inorganic ion transport and metabolism	METABOLISM		3.6.3.8	Calcium-transporting ATPase.	ATP + H(2)O + Ca(2+)(Cis) = ADP + phosphate + Ca(2+)(Trans).	Magnesium.	Darier disease; MIM:124200. Benign chronic pemphigus; MIM:169600.	\N	\N	\N
	64	UN00183	---	---	---	---	---		2745	glucan 1,4-alpha-glucosidase activity	GO:0004339	---	---	---	---	---	---		KOG2238	Uncharacterized conserved protein TEX2, contains PH domain	General function prediction only	POORLY CHARACTERIZED		---	---	---	---	---	---	---	---
	65	UN00185	---	---	---	---	---		---	---	---	---	---	---	---	---	---		---	---	---	---		---	---	---	---	---	---	---	---
	66	UN00193	IPR000873 | IPR001242 | IPR006163	AMP-dependent synthetase and ligase | Condensation domain | Phosphopantetheine-binding	HMMPfam | HMMPfam | HMMPfam	PF00501 | PF00668 | PF00550	AMP-binding | Condensation | PP-binding		2290 | 22441	catalytic activity | cofactor binding	GO:0003824 | GO:0048037	5830	metabolic process	GO:0008152	---	---	---		KOG1178	Non-ribosomal peptide synthetase/alpha-aminoadipate reductase and related enzymes	Secondary metabolites biosynthesis, transport and catabolism	METABOLISM		---	---	---	---	---	---	---	---
	67	UN00194	IPR000306 | IPR002498	Zn-finger, FYVE type | Phosphatidylinositol-4-phosphate 5-kinase	HMMPfam | HMMPfam	PF01363 | PF01504	FYVE | PIP5K		---	---	---	---	---	---	---	---	---		KOG0230	Phosphatidylinositol-4-phosphate 5-kinase and related FYVE finger-containing proteins	Signal transduction mechanisms	CELLULAR PROCESSES AND SIGNALING		---	---	---	---	---	---	---	---
	68	UN00195	IPR000403 | IPR001263	Phosphatidylinositol 3- and 4-kinase | Phosphoinositide 3-kinase accessory region PIK	ScanRegExp | HMMSmart	PS00916 | SM00145	PI3_4_KINASE_2 | PI3Ka		9971 | 2825 | 3708 | 2826	phosphotransferase activity, alcohol group as acceptor | inositol or phosphatidylinositol kinase activity | binding | 1-phosphatidylinositol 4-kinase activity	GO:0016773 | GO:0004428 | GO:0005488 | GO:0004430	---	---	---	---	---	---		KOG0902	Phosphatidylinositol 4-kinase	Signal transduction mechanisms	CELLULAR PROCESSES AND SIGNALING		2.7.1.67	1-phosphatidylinositol 4-kinase.	ATP + 1-phosphatidyl-1D-myo-inositol = ADP + 1-phosphatidyl-1D-myo- inositol 4-phosphate.	\N	\N	Inositol phosphate metabolism	Metabolism of Complex Lipids	METABOLIC
	69	UN00200	---	---	---	---	---		6212 | 3708	protein transporter activity | binding	GO:0008565 | GO:0005488	70 | 4994	protein import into nucleus, docking | intracellular protein transport	GO:0000059 | GO:0006886	3838 | 3846 | 3930	nucleus | nuclear pore | cytoplasm	GO:0005634 | GO:0005643 | GO:0005737		KOG2023	Nuclear transport receptor Karyopherin-beta2/Transportin (importin beta superfamily)	Intracellular trafficking, secretion, and vesicular transport | Nuclear structure	CELLULAR PROCESSES AND SIGNALING		---	---	---	---	---	---	---	---
	70	UN00202	IPR001117	Multicopper oxidase, type 1	HMMPfam	PF00394	Cu-oxidase		9710 | 3722 | 6128	oxidoreductase activity | copper ion binding | laccase activity	GO:0016491 | GO:0005507 | GO:0008471	---	---	---	---	---	---		KOG1263	Multicopper oxidases	Secondary metabolites biosynthesis, transport and catabolism	METABOLISM		1.10.3.2	Laccase.	4 benzenediol + O(2) = 4 benzosemiquinone + 2 H(2)O.	Copper.	\N	\N	\N	\N
	71	UN00203	---	---	---	---	---		---	---	---	---	---	---	---	---	---		KOG1216	von Willebrand factor and related coagulation proteins	Defense mechanisms | Extracellular structures	CELLULAR PROCESSES AND SIGNALING		---	---	---	---	---	---	---	---
	72	UN00205	IPR001005	Myb, DNA-binding	HMMSmart	SM00717	SANT		---	---	---	---	---	---	---	---	---		KOG2656	DNA methyltransferase 1-associated protein-1	Chromatin structure and dynamics | Transcription	INFORMATION STORAGE AND PROCESSING		2.4.1.34	1,3-beta-glucan synthase.	UDP-glucose + {(1,3)-beta-D-glucosyl}(N) = UDP + {(1,3)-beta-D- glucosyl}(N+1).	\N	\N	Starch and sucrose metabolism	Metabolism of Complex Carbohydrates	METABOLIC
	73	UN00206	---	---	---	---	---		---	---	---	---	---	---	---	---	---		---	---	---	---		---	---	---	---	---	---	---	---
	74	UN00207	IPR001757 | IPR005834 | IPR006121 | IPR006403 | IPR006416 | IPR008250	ATPase, E1-E2 type | Haloacid dehalogenase-like hydrolase | Heavy metal transport/detoxification protein | Copper-translocating P-type ATPase | Heavy metal translocating P-type ATPase | E1-E2 ATPase-associated region	FPrintScan | HMMPfam | HMMPfam | HMMTigr | HMMTigr | HMMPfam	PR00119 | PF00702 | PF00403 | TIGR01511 | TIGR01525 | PF00122	CATATPASE | Hydrolase | HMA | ATPase-IB1_Cu | ATPase-IB_hvy | E1-E2_ATPase		3736 | 8976 | 2290 | 21295 | 2454 | 21296 | 10015	ATP binding | ATPase activity, coupled to transmembrane movement of ions, phosphorylative mechanism | catalytic activity | metal ion binding | copper-exporting ATPase activity | metal ion transmembrane transporter activity | hydrolase activity, acting on acid anhydrides, catalyzing transmembrane movement of substances	GO:0005524 | GO:0015662 | GO:0003824 | GO:0046872 | GO:0004008 | GO:0046873 | GO:0016820	4927 | 5830 | 12906	transport | metabolic process | metal ion transport	GO:0006810 | GO:0008152 | GO:0030001	9320 | 9321	membrane | integral to membrane	GO:0016020 | GO:0016021		KOG0207	Cation transport ATPase	Inorganic ion transport and metabolism	METABOLISM		3.6.3.4	Copper-exporting ATPase.	ATP + H(2)O + Cu(2+)(In) = ADP + phosphate + Cu(2+)(Out).	Magnesium.	Menkes syndrome; MIM:309400. Occipital horn syndrome; MIM:304150. Wilson disease; MIM:277900.	\N	\N	\N
	75	UN00208	IPR001680	G-protein beta WD-40 repeat	HMMPfam	PF00400	WD40		---	---	---	---	---	---	---	---	---		KOG0771	Prolactin regulatory element-binding protein/Protein transport protein SEC12p	Intracellular trafficking, secretion, and vesicular transport	CELLULAR PROCESSES AND SIGNALING		---	---	---	---	---	---	---	---
	76	UN00211	IPR000719 | IPR002290 | IPR008271	Protein kinase | Serine/threonine protein kinase | Serine/threonine protein kinase, active site	ScanRegExp | HMMSmart | ScanRegExp	PS00107 | SM00220 | PS00108	PROTEIN_KINASE_ATP | S_TKc | PROTEIN_KINASE_ST		3043 | 3736 | 3079 | 3045 | 3052	protein kinase activity | ATP binding | protein-tyrosine kinase activity | protein serine/threonine kinase activity | protein kinase CK2 activity	GO:0004672 | GO:0005524 | GO:0004713 | GO:0004674 | GO:0004682	4602	protein amino acid phosphorylation	GO:0006468	---	---	---		KOG1165	Casein kinase (serine/threonine/tyrosine protein kinase)	Signal transduction mechanisms	CELLULAR PROCESSES AND SIGNALING		2.7.1.-	Phosphotransferases with an alcohol group as acceptor.	\N	\N	\N	Benzoate degradation via CoA ligation | Inositol phosphate metabolism | Nicotinate and nicotinamide metabolism | Sphingoglycolipid metabolism | Starch and sucrose metabolism	Biodegradation of Xenobiotics | Metabolism of Cofactors and Vitamins | Metabolism of Complex Carbohydrates | Metabolism of Complex Lipids	METABOLIC | METABOLIC | METABOLIC | METABOLIC | METABOLIC
	77	UN00214	---	---	---	---	---		2745	glucan 1,4-alpha-glucosidase activity	GO:0004339	---	---	---	---	---	---		KOG1869	Splicing coactivator SRm160/300, subunit SRm300	RNA processing and modification	INFORMATION STORAGE AND PROCESSING		3.2.1.3	Glucan 1,4-alpha-glucosidase.	Hydrolysis of terminal 1,4-linked alpha-D-glucose residues successively from non-reducing ends of the chains with release of beta-D-glucose.	\N	\N	Starch and sucrose metabolism	Metabolism of Complex Carbohydrates	METABOLIC
	78	UN00217	IPR008913	CHY zinc finger	HMMPfam	PF05495	zf-CHY		5939	zinc ion binding	GO:0008270	---	---	---	---	---	---		KOG1940	Zn-finger protein	General function prediction only	POORLY CHARACTERIZED		---	---	---	---	---	---	---	---
	79	UN00218	IPR004087 | IPR004088	KH | KH, type 1	HMMSmart | HMMPfam	SM00322 | PF00013	KH | KH_1		2216	RNA binding	GO:0003723	---	---	---	---	---	---		KOG2208	Vigilin	Lipid transport and metabolism	METABOLISM		---	---	---	---	---	---	---	---
	80	UN00220	IPR004837	Sodium/calcium exchanger membrane region	HMMPfam	PF01699	Na_Ca_ex		---	---	---	---	---	---	9321	integral to membrane	GO:0016021		KOG2399	K+-dependent Na+:Ca2+ antiporter	Inorganic ion transport and metabolism	METABOLISM		---	---	---	---	---	---	---	---
	81	UN00222	---	---	---	---	---		---	---	---	---	---	---	---	---	---		KOG0954	PHD finger protein	General function prediction only	POORLY CHARACTERIZED		---	---	---	---	---	---	---	---
	82	UN00224	IPR007034	Protein of unknown function DUF663	HMMPfam	PF04950	DUF663		---	---	---	17777	ribosome biogenesis and assembly	GO:0042254	3838	nucleus	GO:0005634		KOG1951	GTP-binding protein AARP2 involved in 40S ribosome biogenesis	Translation, ribosomal structure and biogenesis	INFORMATION STORAGE AND PROCESSING		6.5.1.1	DNA ligase (ATP).	ATP + {deoxyribonucleotide}(N) + {deoxyribonucleotide}(M) = AMP + diphosphate + {deoxyribonucleotide}(N+M).	\N	\N	\N	\N	\N
	83	UN00231	IPR004843 | IPR006186	Metallophosphoesterase | Serine/threonine-specific protein phosphatase and bis(5-nucleosyl)-tetraphosphatase	HMMPfam | BlastProDom	PF00149 | PD000252	Metallophos | sp_Q9YI74_FUGRU_Q9YI74;		9985 | 3087 | 3089 | 3090 | 6080 | 6240 | 10186 | 10187	hydrolase activity | phosphoprotein phosphatase activity | calcium-dependent protein serine/threonine phosphatase activity | magnesium-dependent protein serine/threonine phosphatase activity | CTD phosphatase activity | calcium-dependent protein serine/threonine phosphatase regulator activity | myosin phosphatase activity | myosin phosphatase regulator activity	GO:0016787 | GO:0004721 | GO:0004723 | GO:0004724 | GO:0008420 | GO:0008597 | GO:0017018 | GO:0017020	---	---	---	4132 | 10190	magnesium-dependent protein serine/threonine phosphatase complex | myosin phosphatase complex	GO:0005963 | GO:0017023		KOG0372	Serine/threonine specific protein phosphatase involved in glycogen accumulation, PP2A-related	Carbohydrate transport and metabolism | Signal transduction mechanisms	CELLULAR PROCESSES AND SIGNALING | METABOLISM		3.1.3.16	Serine/threonine specific protein phosphatase.	A phosphoprotein + H(2)O = a protein + phosphate.	\N	\N	\N	\N	\N
	84	UN00233	IPR001164 | IPR001849	Human Rev interacting-like protein (hRIP) | Pleckstrin-like	HMMSmart | HMMSmart	SM00105 | SM00233	ArfGap | PH		5746 | 5939	ARF GTPase activator activity | zinc ion binding	GO:0008060 | GO:0008270	15147	regulation of ARF GTPase activity	GO:0032312	---	---	---		KOG0521	Putative GTPase activating proteins (GAPs)	Signal transduction mechanisms	CELLULAR PROCESSES AND SIGNALING		---	---	---	---	---	---	---	---
	85	UN00234	IPR003593 | IPR003959	AAA ATPase | AAA ATPase, central region	HMMSmart | HMMPfam	SM00382 | PF00004	AAA | AAA		3126 | 3736 | 162 | 10269 | 3708 | 3727 | 2450 | 2451 | 5716 | 5778 | 5860 | 8800 | 10082 | 10273 | 18132 | 18133 | 18134 | 18135	shikimate kinase activity | ATP binding | nucleotide binding | nucleoside-triphosphatase activity | binding | protein binding | ATP-dependent DNA helicase activity | ATP-dependent RNA helicase activity | ATP-dependent helicase activity | DNA-dependent ATPase activity | RNA-dependent ATPase activity | protein-transmembrane transporting ATPase activity | ATPase activity | single-stranded DNA-depend…	GO:0004765 | GO:0005524 | GO:0000166 | GO:0017111 | GO:0005488 | GO:0005515 | GO:0004003 | GO:0004004 | GO:0008026 | GO:0008094 | GO:0008186 | GO:0015462 | GO:0016887 | GO:0017116 | GO:0042623 | GO:0042624 | GO:0042625 | GO:0042626	5126	peroxisome organization and biogenesis	GO:0007031	3966	peroxisome	GO:0005777		KOG0735	AAA+-type ATPase	Posttranslational modification, protein turnover, chaperones	CELLULAR PROCESSES AND SIGNALING		3.6.1.3	Adenosinetriphosphatase.	ATP + H(2)O = ADP + phosphate.	\N	Hemolytic anemia due to deficiency of adenosine triphosphatase; MIM:102800.	Purine metabolism	Nucleotide Metabolism	METABOLIC
	86	UN00239	---	---	---	---	---		---	---	---	---	---	---	---	---	---		---	---	---	---		---	---	---	---	---	---	---	---
	87	UN00242	IPR000794 | IPR001227 | IPR002085	Beta-ketoacyl synthase | Acyl transferase region | Zinc-containing alcohol dehydrogenase superfamily	HMMPfam | HMMPfam | HMMPfam	PF02801 | PF00698 | PF00107	Ketoacyl-synt_C | Acyl_transf_1 | ADH_zinc_N		22441 | 2290 | 3708	cofactor binding | catalytic activity | binding	GO:0048037 | GO:0003824 | GO:0005488	5830	metabolic process	GO:0008152	---	---	---		KOG1202	Animal-type fatty acid synthase and related proteins	Lipid transport and metabolism	METABOLISM		---	---	---	---	---	---	---	---
	88	UN00243	---	---	---	---	---		---	---	---	---	---	---	---	---	---		---	---	---	---		---	---	---	---	---	---	---	---
	89	UN00248	IPR003126	Zn-finger (putative), N-recognin	HMMSmart	SM00396	ZnF_UBR1		3200 | 5939 | 2246	ubiquitin-protein ligase activity | zinc ion binding | actin binding	GO:0004842 | GO:0008270 | GO:0003779	4643 | 5107 | 24685 | 24687 | 24690 | 24691	ubiquitin cycle | cytoskeleton organization and biogenesis | regulation of ubiquitin-protein ligase activity | regulation of ubiquitin-protein ligase activity during meiotic cell cycle | positive regulation of ubiquitin-protein ligase activity | negative regulation of ubiquitin-protein ligase activity	GO:0006512 | GO:0007010 | GO:0051438 | GO:0051440 | GO:0051443 | GO:0051444	---	---	---		KOG1140	N-end rule pathway, recognition component UBR1	Posttranslational modification, protein turnover, chaperones	CELLULAR PROCESSES AND SIGNALING		6.3.2.19	Ubiquitin--protein ligase.	ATP + ubiquitin + protein lysine = AMP + diphosphate + protein N-ubiquityllysine.	\N	\N	\N	\N	\N
	90	UN00249	IPR001965	Zn-finger-like, PHD finger	HMMSmart	SM00249	PHD		3727 | 5939	protein binding | zinc ion binding	GO:0005515 | GO:0008270	---	---	---	---	---	---		KOG4299	PHD Zn-finger protein	General function prediction only	POORLY CHARACTERIZED		---	---	---	---	---	---	---	---
	91	UN00258	---	---	---	---	---		2196 | 5939 | 6387 | 10509 | 19237 | 19238	transcription factor activity | zinc ion binding | UDP-N-acetylmuramoylalanyl-D-glutamyl-2,6-diaminopimelate-D-alanyl-D-alanine ligase activity | ribosomal S6-glutamic acid ligase activity | coenzyme F420-0 gamma-glutamyl ligase activity | coenzyme F420-2 alpha-glutamyl ligase activity	GO:0003700 | GO:0008270 | GO:0008766 | GO:0018169 | GO:0043773 | GO:0043774	4504	regulation of transcription, DNA-dependent	GO:0006355	3838	nucleus	GO:0005634		KOG1187	Serine/threonine protein kinase	Signal transduction mechanisms	CELLULAR PROCESSES AND SIGNALING		6.3.2.-	Acid--D-amino-acid ligases (peptide synthases).	\N	\N	\N	Tryptophan metabolism | Ubiquinone biosynthesis	Amino Acid Metabolism | Metabolism of Cofactors and Vitamins	METABOLIC | METABOLIC
	92	UN00260	---	---	---	---	---		---	---	---	---	---	---	---	---	---		---	---	---	---		---	---	---	---	---	---	---	---
	93	UN00262	IPR001965 | IPR003347 | IPR003349	Zn-finger-like, PHD finger | Transcription factor jumonji, jmjC | Transcription factor jumonji, JmjN	HMMSmart | HMMPfam | HMMPfam	SM00249 | PF02373 | PF02375	PHD | JmjC | JmjN		2176 | 3727 | 5939	DNA binding | protein binding | zinc ion binding	GO:0003677 | GO:0005515 | GO:0008270	---	---	---	3827	intracellular	GO:0005622		KOG1246	DNA-binding protein jumonji/RBP2/SMCY, contains JmjC domain	General function prediction only	POORLY CHARACTERIZED		---	---	---	---	---	---	---	---
	94	UN00265	IPR005532	Protein of unknown function DUF323	HMMPfam	PF03781	DUF323		---	---	---	---	---	---	---	---	---		---	---	---	---		---	---	---	---	---	---	---	---
	95	UN00267	IPR001841	Zn-finger, RING	ScanRegExp	PS00518	ZF_RING_1		3727 | 5939	protein binding | zinc ion binding	GO:0005515 | GO:0008270	---	---	---	---	---	---		KOG2164	Predicted E3 ubiquitin ligase	Posttranslational modification, protein turnover, chaperones	CELLULAR PROCESSES AND SIGNALING		---	---	---	---	---	---	---	---
	96	UN00268	IPR002121 | IPR002562	HRDC | 3'-5' exonuclease	HMMSmart | HMMSmart	SM00341 | SM00474	HRDC | 35EXOc		2175 | 6068 | 171 | 2924	nucleic acid binding | 3'-5' exonuclease activity | 3'-5'-exoribonuclease activity | 5'-3' exoribonuclease activity	GO:0003676 | GO:0008408 | GO:0000175 | GO:0004534	4301 | 4541	nucleobase, nucleoside, nucleotide and nucleic acid metabolic process | RNA processing	GO:0006139 | GO:0006396	172 | 3827	nuclear exosome (RNase complex) | intracellular	GO:0000176 | GO:0005622		KOG2206	Exosome 3'-5' exoribonuclease complex, subunit PM/SCL-100 (Rrp6)	Translation, ribosomal structure and biogenesis	INFORMATION STORAGE AND PROCESSING		3.1.13.-	Exoribonucleases producing 5'-phosphomonoesters.	\N	\N	\N	\N	\N	\N
	97	UN00269	IPR005804 | IPR010257	Fatty acid desaturase | Fatty acid desaturase subdomain	HMMPfam | BlastProDom	PF00487 | PD001081	FA_desaturase | sp_O24499_HELAN_O24499;		9710 | 9918 | 23447	oxidoreductase activity | oxidoreductase activity, acting on paired donors, with oxidation of a pair of donors resulting in the reduction of molecular oxygen to two molecules of water | phosphatidylcholine desaturase activity	GO:0016491 | GO:0016717 | GO:0050184	4758	lipid metabolic process	GO:0006629	9320	membrane	GO:0016020		---	---	---	---		1.3.1.35	Phosphatidylcholine desaturase.	1-acyl-2-oleoyl-sn-glycero-3-phosphocholine + NAD(+) = 1-acyl-2-linoleoyl-sn-glycero-3-phosphocholine + NADH.	\N	\N	\N	\N	\N
	98	UN00272	IPR007087	Zn-finger, C2H2 type	HMMPfam	PF00096	zf-C2H2		2175 | 5939	nucleic acid binding | zinc ion binding	GO:0003676 | GO:0008270	---	---	---	3827	intracellular	GO:0005622		KOG1721	FOG: Zn-finger	General function prediction only	POORLY CHARACTERIZED		---	---	---	---	---	---	---	---
	99	UN00277	IPR004840 | IPR004841	Amino acid permease | Amino acid permease-associated region	ScanRegExp | HMMPfam	PS00218 | PF00324	AMINO_ACID_PERMEASE_1 | AA_permease		8535	amino acid transmembrane transporter activity	GO:0015171	4927 | 4977	transport | amino acid transport	GO:0006810 | GO:0006865	9320 | 9321	membrane | integral to membrane	GO:0016020 | GO:0016021		KOG1286	Amino acid transporters	Amino acid transport and metabolism	METABOLISM		---	---	---	---	---	---	---	---
	100	UN00278	IPR000909 | IPR001192 | IPR001711	Phosphatidylinositol-specific phospholipase C, X region | Phosphoinositide-specific phospholipase C (PLC) | Phosphatidylinositol-specific phospholipase C, Y domain	HMMPfam | FPrintScan | HMMSmart	PF00388 | PR00390 | SM00149	PI-PLC-X | PHPHLIPASEC | PLCYc		3003 | 2830	phospholipase C activity | phosphoinositide phospholipase C activity	GO:0004629 | GO:0004435	4758 | 5250 | 5323	lipid metabolic process | signal transduction | intracellular signaling cascade	GO:0006629 | GO:0007165 | GO:0007242	---	---	---		KOG0169	Phosphoinositide-specific phospholipase C	Signal transduction mechanisms	CELLULAR PROCESSES AND SIGNALING		3.1.4.11	1-phosphatidylinositol-4,5-bisphosphate phosphodiesterase.	1-phosphatidyl-1D-myo-inositol 4,5-bisphosphate + H(2)O = D-myo- inositol 1,4,5-trisphosphate + diacylglycerol.	\N	\N	Inositol phosphate metabolism	Metabolism of Complex Lipids	METABOLIC
	101	UN00279	IPR000253 | IPR000719 | IPR001245 | IPR002290 | IPR008271	Forkhead-associated | Protein kinase | Tyrosine protein kinase | Serine/threonine protein kinase | Serine/threonine protein kinase, active site	HMMSmart | BlastProDom | HMMSmart | HMMSmart | ScanRegExp	SM00240 | PD000001 | SM00219 | SM00220 | PS00108	FHA | sp_SPK1_YEAST_P22216; | TyrKc | S_TKc | PROTEIN_KINASE_ST		3043 | 3736 | 3079 | 3045 | 3046 | 3047 | 3048 | 3049 | 3050 | 3051 | 3057 | 3061 | 3062 | 3063 | 3065 | 3067 | 3068 | 3070 | 3071 | 3072 | 3074 | 3076 | 3077 | 3084 | 6004 | 6005 | 6015 | 6196 | 10102 | 10103 | 11472 | 12154 | 17037	protein kinase activity | ATP binding | protein-tyrosine kinase activity | protein serine/threonine kinase activity | transmembrane receptor protein serine/threonine kinase activity | 3-phosphoinositide-dependent protein kinase activity | DNA-dependent protein kinase activity | AMP-activated protein kinase activity | casein kinase activity | casein kinase I activity | cyclic nucleotide-dependent …	GO:0004672 | GO:0005524 | GO:0004713 | GO:0004674 | GO:0004675 | GO:0004676 | GO:0004677 | GO:0004679 | GO:0004680 | GO:0004681 | GO:0004690 | GO:0004694 | GO:0004695 | GO:0004696 | GO:0004698 | GO:0004700 | GO:0004702 | GO:0004704 | GO:0004705 | GO:0004706 | GO:0004708 | GO:0004710 | GO:0004711 | GO:0004718 | GO:0008338 | GO:0008339 | GO:0008349 | GO:0008545 | GO:0016908 | GO:0016909 | GO:001919…	4602	protein amino acid phosphorylation	GO:0006468	---	---	---		KOG0615	Serine/threonine protein kinase Chk2 and related proteins	Cell cycle control, cell division, chromosome partitioning	METABOLISM		2.7.1.-	Phosphotransferases with an alcohol group as acceptor.	\N	\N	\N	Benzoate degradation via CoA ligation | Inositol phosphate metabolism | Nicotinate and nicotinamide metabolism | Sphingoglycolipid metabolism | Starch and sucrose metabolism	Biodegradation of Xenobiotics | Metabolism of Cofactors and Vitamins | Metabolism of Complex Carbohydrates | Metabolism of Complex Lipids	METABOLIC | METABOLIC | METABOLIC | METABOLIC | METABOLIC
	102	UN00280	IPR002318	Alanyl-tRNA synthetase, class IIc	FPrintScan	PR00980	TRNASYNTHALA		3173 | 3736 | 2175 | 10071	alanine-tRNA ligase activity | ATP binding | nucleic acid binding | ligase activity, forming aminoacyl-tRNA and related compounds	GO:0004813 | GO:0005524 | GO:0003676 | GO:0016876	4556 | 4562 | 18535	translation | alanyl-tRNA aminoacylation | tRNA aminoacylation	GO:0006412 | GO:0006419 | GO:0043039	3930	cytoplasm	GO:0005737		KOG0188	Alanyl-tRNA synthetase	Translation, ribosomal structure and biogenesis	INFORMATION STORAGE AND PROCESSING		6.1.1.7	Alanine--tRNA ligase.	ATP + L-alanine + tRNA(Ala) = AMP + diphosphate + L-alanyl-tRNA(Ala).	\N	\N	Aminoacyl-tRNA biosynthesis | Alanine and aspartate metabolism	Amino Acid Metabolism | TRANSLATION	METABOLIC | REGULATORY
	103	UN00285	IPR000719 | IPR001245 | IPR001789 | IPR002290 | IPR008271	Protein kinase | Tyrosine protein kinase | Response regulator receiver | Serine/threonine protein kinase | Serine/threonine protein kinase, active site	BlastProDom | HMMSmart | HMMPfam | HMMSmart | ScanRegExp	PD000001 | SM00219 | PF00072 | SM00220 | PS00108	sp_Q8TFG6_SCHPO_Q8TFG6; | TyrKc | Response_reg | S_TKc | PROTEIN_KINASE_ST		3228 | 3043 | 3736 | 3045 | 3079 | 155 | 3046 | 3047 | 3048 | 3049 | 3050 | 3051 | 3057 | 3061 | 3062 | 3063 | 3065 | 3067 | 3068 | 3070 | 3071 | 3072 | 3074 | 3076 | 3077 | 3084 | 6004 | 6005 | 6015 | 6196 | 10102 | 10103 | 11472 | 12154 | 17037	signal transducer activity | protein kinase activity | ATP binding | protein serine/threonine kinase activity | protein-tyrosine kinase activity | two-component response regulator activity | transmembrane receptor protein serine/threonine kinase activity | 3-phosphoinositide-dependent protein kinase activity | DNA-dependent protein kinase activity | AMP-activated protein kinase activity | casein …	GO:0004871 | GO:0004672 | GO:0005524 | GO:0004674 | GO:0004713 | GO:0000156 | GO:0004675 | GO:0004676 | GO:0004677 | GO:0004679 | GO:0004680 | GO:0004681 | GO:0004690 | GO:0004694 | GO:0004695 | GO:0004696 | GO:0004698 | GO:0004700 | GO:0004702 | GO:0004704 | GO:0004705 | GO:0004706 | GO:0004708 | GO:0004710 | GO:0004711 | GO:0004718 | GO:0008338 | GO:0008339 | GO:0008349 | GO:0008545 | GO:001690…	157 | 4504 | 4602 | 5250	two-component signal transduction system (phosphorelay) | regulation of transcription, DNA-dependent | protein amino acid phosphorylation | signal transduction	GO:0000160 | GO:0006355 | GO:0006468 | GO:0007165	---	---	---		KOG0605	NDR and related serine/threonine kinases	General function prediction only	POORLY CHARACTERIZED		2.7.1.37	Protein kinase.	ATP + a protein = ADP + a phosphoprotein.	\N	\N	\N	\N	\N
	104	UN00286	IPR007603	Protein of unknown function DUF580	HMMPfam	PF04515	DUF580		---	---	---	---	---	---	---	---	---		KOG1362	Choline transporter-like protein	Lipid transport and metabolism	METABOLISM		---	---	---	---	---	---	---	---
	105	UN00289	IPR001757 | IPR004014 | IPR005834 | IPR006068 | IPR006069 | IPR008250	ATPase, E1-E2 type | Cation transporting ATPase, N-terminal | Haloacid dehalogenase-like hydrolase | Cation transporting ATPase, C-terminal | Cation transporting ATPase | E1-E2 ATPase-associated region	FPrintScan | HMMPfam | HMMPfam | HMMPfam | FPrintScan | HMMPfam	PR00119 | PF00690 | PF00702 | PF00689 | PR00121 | PF00122	CATATPASE | Cation_ATPase_N | Hydrolase | Cation_ATPase_C | NAKATPASE | E1-E2_ATPase		3736 | 8976 | 2290 | 10015	ATP binding | ATPase activity, coupled to transmembrane movement of ions, phosphorylative mechanism | catalytic activity | hydrolase activity, acting on acid anhydrides, catalyzing transmembrane movement of substances	GO:0005524 | GO:0015662 | GO:0003824 | GO:0016820	4927 | 4929 | 5830	transport | cation transport | metabolic process	GO:0006810 | GO:0006812 | GO:0008152	9320	membrane	GO:0016020		KOG0203	Na+/K+ ATPase, alpha subunit	Inorganic ion transport and metabolism	METABOLISM		---	---	---	---	---	---	---	---
	106	UN00290	---	---	---	---	---		3546 | 3708	transporter activity | binding	GO:0005215 | GO:0005488	4927	transport	GO:0006810	---	---	---		KOG3979	FGF receptor activating protein 1	Signal transduction mechanisms	CELLULAR PROCESSES AND SIGNALING		---	---	---	---	---	---	---	---
	107	UN00303	IPR000198 | IPR001138 | IPR001849	RhoGAP | Fungal transcriptional regulatory protein, N-terminal | Pleckstrin-like	HMMSmart | HMMSmart | HMMSmart	SM00324 | SM00066 | SM00233	RhoGAP | GAL4 | PH		2196 | 5939	transcription factor activity | zinc ion binding	GO:0003700 | GO:0008270	4504	regulation of transcription, DNA-dependent	GO:0006355	3838	nucleus	GO:0005634		KOG4269	Rac GTPase-activating protein BCR/ABR	Signal transduction mechanisms	CELLULAR PROCESSES AND SIGNALING		---	---	---	---	---	---	---	---
	108	UN00304	IPR002077 | IPR005821	Ca2+ channel, alpha subunit | Ion transport protein	FPrintScan | HMMPfam	PR00167 | PF00520	CACHANNEL | Ion_trans		3724 | 3570 | 3547	calcium ion binding | voltage-gated calcium channel activity | ion channel activity	GO:0005509 | GO:0005245 | GO:0005216	4928 | 4933	ion transport | calcium ion transport	GO:0006811 | GO:0006816	4065 | 9320	voltage-gated calcium channel complex | membrane	GO:0005891 | GO:0016020		KOG2301	Voltage-gated Ca2+ channels, alpha1 subunits	Inorganic ion transport and metabolism | Signal transduction mechanisms	CELLULAR PROCESSES AND SIGNALING | METABOLISM		---	---	---	---	---	---	---	---
	109	UN00309	---	---	---	---	---		3530 | 3736 | 10082 | 3708	structural molecule activity | ATP binding | ATPase activity | binding	GO:0005198 | GO:0005524 | GO:0016887 | GO:0005488	---	---	---	---	---	---		KOG1825	Fry-like conserved proteins	General function prediction only	POORLY CHARACTERIZED		---	---	---	---	---	---	---	---
	110	UN00313	IPR001357	BRCT	HMMPfam	PF00533	BRCT		---	---	---	---	---	---	3827	intracellular	GO:0005622		KOG2043	Signaling protein SWIFT and related BRCT domain proteins	Cell cycle control, cell division, chromosome partitioning | Replication, recombination and repair | Signal transduction mechanisms | Transcription	CELLULAR PROCESSES AND SIGNALING | INFORMATION STORAGE AND PROCESSING | METABOLISM		---	---	---	---	---	---	---	---
	111	UN00315	IPR000253	Forkhead-associated	HMMSmart	SM00240	FHA		---	---	---	---	---	---	3827	intracellular	GO:0005622		KOG1869	Splicing coactivator SRm160/300, subunit SRm300	RNA processing and modification	INFORMATION STORAGE AND PROCESSING		---	---	---	---	---	---	---	---
	112	UN00316	IPR000253	Forkhead-associated	HMMSmart	SM00240	FHA		---	---	---	---	---	---	3827	intracellular	GO:0005622		KOG1869	Splicing coactivator SRm160/300, subunit SRm300	RNA processing and modification	INFORMATION STORAGE AND PROCESSING		---	---	---	---	---	---	---	---
	113	UN00322	IPR001138 | IPR007219	Fungal transcriptional regulatory protein, N-terminal | Fungal specific transcription factor	HMMSmart | HMMPfam	SM00066 | PF04082	GAL4 | Fungal_trans		2176 | 5939	DNA binding | zinc ion binding	GO:0003677 | GO:0008270	4499	transcription	GO:0006350	3838	nucleus	GO:0005634		---	---	---	---		---	---	---	---	---	---	---	---
	114	UN00327	IPR003822	Paired amphipathic helix	HMMPfam	PF02671	PAH		---	---	---	---	---	---	---	---	---		KOG4297	C-type lectin	Defense mechanisms | Signal transduction mechanisms	CELLULAR PROCESSES AND SIGNALING		---	---	---	---	---	---	---	---
	115	UN00331	IPR001138 | IPR007219	Fungal transcriptional regulatory protein, N-terminal | Fungal specific transcription factor	HMMSmart | HMMPfam	SM00066 | PF04082	GAL4 | Fungal_trans		2176 | 5939	DNA binding | zinc ion binding	GO:0003677 | GO:0008270	4499	transcription	GO:0006350	3838	nucleus	GO:0005634		---	---	---	---		---	---	---	---	---	---	---	---
	116	UN00332	IPR001296	Glycosyl transferase, group 1	HMMPfam	PF00534	Glycos_transf_1		---	---	---	---	---	---	---	---	---		---	---	---	---		---	---	---	---	---	---	---	---
	117	UN00336	IPR001138 | IPR007219	Fungal transcriptional regulatory protein, N-terminal | Fungal specific transcription factor	ScanRegExp | HMMPfam	PS00463 | PF04082	ZN2_CY6_FUNGAL_1 | Fungal_trans		2196 | 5939 | 2176	transcription factor activity | zinc ion binding | DNA binding	GO:0003700 | GO:0008270 | GO:0003677	4499 | 4504	transcription | regulation of transcription, DNA-dependent	GO:0006350 | GO:0006355	3838	nucleus	GO:0005634		---	---	---	---		---	---	---	---	---	---	---	---
	118	UN00339	IPR002048	Calcium-binding EF-hand	HMMSmart	SM00054	EFh		3724	calcium ion binding	GO:0005509	---	---	---	---	---	---		KOG0037	Ca2+-binding protein, EF-Hand protein superfamily	Signal transduction mechanisms	CELLULAR PROCESSES AND SIGNALING		---	---	---	---	---	---	---	---
	119	UN00345	IPR000890 | IPR004372	Acetate and butyrate kinase | Acetate kinase	ScanRegExp | HMMTigr	PS01075 | TIGR00016	ACETATE_KINASE_1 | ackA		9573 | 9972 | 6397	kinase activity | phosphotransferase activity, carboxyl group as acceptor | acetate kinase activity	GO:0016301 | GO:0016774 | GO:0008776	4250 | 5830 | 9581	organic acid metabolic process | metabolic process | phosphorylation	GO:0006082 | GO:0008152 | GO:0016310	3827	intracellular	GO:0005622		---	---	---	---		2.7.2.1	Acetate kinase.	ATP + acetate = ADP + acetyl phosphate.	\N	\N	Propanoate metabolism | Pyruvate metabolism	Carbohydrate Metabolism	METABOLIC | METABOLIC
	120	UN00350	IPR006153	Sodium/hydrogen exchanger	HMMPfam	PF00999	Na_H_Exchanger		8649	solute:hydrogen antiporter activity	GO:0015299	4993	regulation of pH	GO:0006885	9321	integral to membrane	GO:0016021		KOG4505	Na+/H+ antiporter	Inorganic ion transport and metabolism	METABOLISM		---	---	---	---	---	---	---	---
	121	UN00351	IPR003663 | IPR005828 | IPR005829	Sugar transporter | General substrate transporter | Sugar transporter superfamily	HMMTigr | HMMPfam | ScanRegExp	TIGR00879 | PF00083 | PS00217	SP | Sugar_tr | SUGAR_TRANSPORT_2		3642 | 3546	sugar:hydrogen symporter activity | transporter activity	GO:0005351 | GO:0005215	4927 | 6276	transport | carbohydrate transport	GO:0006810 | GO:0008643	9320 | 9321	membrane | integral to membrane	GO:0016020 | GO:0016021		KOG0254	Predicted transporter (major facilitator superfamily)	General function prediction only	POORLY CHARACTERIZED		---	---	---	---	---	---	---	---
	122	UN00355	---	---	---	---	---		---	---	---	---	---	---	---	---	---		KOG1874	KEKE-like motif-containing transcription regulator (Rlr1)/suppressor of sin4	Transcription	INFORMATION STORAGE AND PROCESSING		---	---	---	---	---	---	---	---
	123	UN00366	IPR004578 | IPR006133 | IPR006134 | IPR006172	DNA polymerase (pol2) | DNA polymerase B, exonuclease | DNA polymerase B region | DNA-directed DNA polymerase B	HMMTigr | HMMPfam | HMMPfam | ScanRegExp	TIGR00592 | PF03104 | PF00136 | PS00116	pol2 | DNA_pol_B_exo | DNA_pol_B | DNA_POLYMERASE_B		162 | 2176 | 2353 | 2175 | 16887	nucleotide binding | DNA binding | DNA-directed DNA polymerase activity | nucleic acid binding | DNA polymerase activity	GO:0000166 | GO:0003677 | GO:0003887 | GO:0003676 | GO:0034061	4301 | 4421	nucleobase, nucleoside, nucleotide and nucleic acid metabolic process | DNA replication	GO:0006139 | GO:0006260	3838	nucleus	GO:0005634		KOG0970	DNA polymerase alpha, catalytic subunit	Replication, recombination and repair	INFORMATION STORAGE AND PROCESSING		2.7.7.7	DNA-directed DNA polymerase.	N deoxynucleoside triphosphate = N diphosphate + {DNA}(N).	\N	\N	DNA polymerase | Purine metabolism | Pyrimidine metabolism	Nucleotide Metabolism | REPLICATION AND REPAIR	METABOLIC | METABOLIC | REGULATORY
	124	UN00367	IPR001199 | IPR001609 | IPR004835	Cytochrome b5 | Myosin head, motor region | Fungal chitin synthase	HMMPfam | HMMSmart | HMMPfam	PF00173 | SM00242 | PF03142	Cyt-b5 | MYSc | Chitin_synth_2		12251 | 21336 | 2241 | 3736 | 9957 | 2540	heme binding | transition metal ion binding | motor activity | ATP binding | transferase activity, transferring hexosyl groups | chitin synthase activity	GO:0020037 | GO:0046914 | GO:0003774 | GO:0005524 | GO:0016758 | GO:0004100	---	---	---	9681	myosin complex	GO:0016459		KOG2571	Chitin synthase/hyaluronan synthase (glycosyltransferases)	Cell wall/membrane/envelope biogenesis	CELLULAR PROCESSES AND SIGNALING		2.4.1.16	Chitin synthase.	UDP-N-acetyl-D-glucosamine + {(1,4)-(N-acetyl-beta-D-glucosaminyl)}(N) = UDP + {(1,4)-(N-acetyl-beta-D-glucosaminyl)}(N+1).	\N	\N	Aminosugars metabolism	Metabolism of Complex Carbohydrates	METABOLIC
	125	UN00375	IPR007087	Zn-finger, C2H2 type	HMMSmart	SM00355	ZnF_C2H2		2175 | 5939	nucleic acid binding | zinc ion binding	GO:0003676 | GO:0008270	---	---	---	3827	intracellular	GO:0005622		KOG1721	FOG: Zn-finger	General function prediction only	POORLY CHARACTERIZED		---	---	---	---	---	---	---	---
	126	UN00377	IPR000073 | IPR000873	Alpha/beta hydrolase fold | AMP-dependent synthetase and ligase	HMMPfam | ScanRegExp	PF00561 | PS00455	Abhydrolase_1 | AMP_BINDING		2290 | 10069 | 9491	catalytic activity | ligase activity | 4-coumarate-CoA ligase activity	GO:0003824 | GO:0016874 | GO:0016207	5830	metabolic process	GO:0008152	---	---	---		KOG2382	Predicted alpha/beta hydrolase	General function prediction only	POORLY CHARACTERIZED		---	---	---	---	---	---	---	---
	127	UN00378	IPR003953 | IPR010960	Fumarate reductase/succinate dehydrogenase flavoprotein, N-terminal | Flavocytochrome c	HMMPfam | HMMTigr	PF00890 | TIGR01813	FAD_binding_2 | flavo_cyto_c		9710 | 109	oxidoreductase activity | succinate dehydrogenase activity	GO:0016491 | GO:0000104	4283	electron transport	GO:0006118	---	---	---		KOG2404	Fumarate reductase, flavoprotein subunit	Energy production and conversion	METABOLISM		1.3.99.1	Succinate dehydrogenase.	Succinate + acceptor = fumarate + reduced acceptor.	FAD.	\N	Benzoate degradation via CoA ligation | Butanoate metabolism | Citrate cycle (TCA cycle) | Oxidative phosphorylation | Reductive carboxylate cycle (CO2 fixation)	Biodegradation of Xenobiotics | Carbohydrate Metabolism | Energy Metabolism	METABOLIC | METABOLIC | METABOLIC | METABOLIC | METABOLIC
	128	UN00379	---	---	---	---	---		---	---	---	---	---	---	---	---	---		KOG2417	Predicted G-protein coupled receptor	Signal transduction mechanisms	CELLULAR PROCESSES AND SIGNALING		---	---	---	---	---	---	---	---
	129	UN00382	IPR007087	Zn-finger, C2H2 type	HMMSmart	SM00355	ZnF_C2H2		2175 | 5939	nucleic acid binding | zinc ion binding	GO:0003676 | GO:0008270	---	---	---	3827	intracellular	GO:0005622		KOG1721	FOG: Zn-finger	General function prediction only	POORLY CHARACTERIZED		---	---	---	---	---	---	---	---
	130	UN00383	---	---	---	---	---		---	---	---	---	---	---	---	---	---		KOG3596	Uncharacterized conserved protein	Function unknown	POORLY CHARACTERIZED		---	---	---	---	---	---	---	---
	131	UN00387	IPR001327	FAD-dependent pyridine nucleotide-disulphide oxidoreductase	FPrintScan	PR00368	FADPNR		9710 | 23919 | 2407	oxidoreductase activity | FAD binding | NADH dehydrogenase activity	GO:0016491 | GO:0050660 | GO:0003954	---	---	---	---	---	---		KOG2495	NADH-dehydrogenase (ubiquinone)	Energy production and conversion	METABOLISM		---	---	---	---	---	---	---	---
	132	UN00388	---	---	---	---	---		---	---	---	---	---	---	---	---	---		KOG1084	Transcription factor TCF20	Transcription	INFORMATION STORAGE AND PROCESSING		---	---	---	---	---	---	---	---
	133	UN00390	IPR000194 | IPR000793 | IPR004100 | IPR005725	H+-transporting two-sector ATPase, alpha/beta subunit, central region | H+-transporting two-sector ATPase, alpha/beta subunit, C-terminal | H+-transporting two-sector ATPase, alpha/beta subunit, N-terminal | ATP synthase V-type, A subunit	HMMPfam | HMMPfam | HMMPfam | HMMTigr	PF00006 | PF00306 | PF02874 | TIGR01042	ATP-synt_ab | ATP-synt_ab_C | ATP-synt_ab_N | V-ATPase_V1_A		8445 | 21355 | 21380 | 2390	hydrogen ion transmembrane transporter activity | hydrogen ion transporting ATP synthase activity, rotational mechanism | hydrogen ion transporting ATPase activity, rotational mechanism | hydrogen-transporting two-sector ATPase activity	GO:0015078 | GO:0046933 | GO:0046961 | GO:0003936	9292	ATP synthesis coupled proton transport	GO:0015986	9691 | 19729	proton-transporting two-sector ATPase complex | proton-transporting ATP synthase complex	GO:0016469 | GO:0045259		KOG1352	Vacuolar H+-ATPase V1 sector, subunit A	Energy production and conversion	METABOLISM		3.6.3.14	H(+)-transporting two-sector ATPase.	ATP + H(2)O + H(+)(In) = ADP + phosphate + H(+)(Out).	\N	\N	Flagellar assembly | Type III secretion system | ATP synthesis	\N | Energy Metabolism | SORTING AND DEGRADATION	\N | METABOLIC | REGULATORY
	134	UN00391	---	---	---	---	---		---	---	---	---	---	---	---	---	---		KOG3630	Nuclear pore complex, Nup214/CAN component	Intracellular trafficking, secretion, and vesicular transport | Nuclear structure	CELLULAR PROCESSES AND SIGNALING		3.2.1.3	Glucan 1,4-alpha-glucosidase.	Hydrolysis of terminal 1,4-linked alpha-D-glucose residues successively from non-reducing ends of the chains with release of beta-D-glucose.	\N	\N	Starch and sucrose metabolism	Metabolism of Complex Carbohydrates	METABOLIC
	135	UN00392	---	---	---	---	---		---	---	---	---	---	---	---	---	---		KOG1910	Uncharacterized conserved protein	Function unknown	POORLY CHARACTERIZED		---	---	---	---	---	---	---	---
	136	UN00395	---	---	---	---	---		2365 | 3736	DNA ligase (ATP) activity | ATP binding	GO:0003910 | GO:0005524	4421 | 4440 | 4468	DNA replication | DNA repair | DNA recombination	GO:0006260 | GO:0006281 | GO:0006310	---	---	---		KOG1216	von Willebrand factor and related coagulation proteins	Defense mechanisms | Extracellular structures	CELLULAR PROCESSES AND SIGNALING		---	---	---	---	---	---	---	---
	137	UN00396	---	---	---	---	---		2356 | 2357 | 2358 | 2359 | 16888	DNA-directed RNA polymerase activity | DNA-directed RNA polymerase I activity | DNA-directed RNA polymerase II activity | DNA-directed RNA polymerase III activity | RNA polymerase activity	GO:0003899 | GO:0003900 | GO:0003901 | GO:0003902 | GO:0034062	---	---	---	---	---	---		KOG0161	Myosin class II heavy chain	Cytoskeleton	CELLULAR PROCESSES AND SIGNALING		---	---	---	---	---	---	---	---
	138	UN00400	IPR000757	Glycoside hydrolase, family 16	HMMPfam	PF00722	Glyco_hydro_16		---	---	---	---	---	---	---	---	---		---	---	---	---		---	---	---	---	---	---	---	---
	139	UN00405	IPR009543	Protein of unknown function DUF1162	HMMPfam	PF06650	DUF1162		3546 | 5957	transporter activity | lipid binding	GO:0005215 | GO:0008289	4927 | 5786	transport | protein localization	GO:0006810 | GO:0008104	---	---	---		KOG1809	Vacuolar protein sorting-associated protein	Intracellular trafficking, secretion, and vesicular transport	CELLULAR PROCESSES AND SIGNALING		---	---	---	---	---	---	---	---
	140	UN00408	IPR001789 | IPR003594 | IPR003660 | IPR003661 | IPR004358	Response regulator receiver | ATP-binding region, ATPase-like | Histidine kinase, HAMP region | Histidine kinase A, N-terminal | Bacterial sensor protein, C-terminal	HMMPfam | HMMSmart | HMMPfam | HMMSmart | FPrintScan	PF00072 | SM00387 | PF00672 | SM00388 | PR00344	Response_reg | HATPase_c | HAMP | HisKA | BCTRLSENSOR		3228 | 154 | 155 | 3736 | 9970 | 3044	signal transducer activity | two-component sensor activity | two-component response regulator activity | ATP binding | transferase activity, transferring phosphorus-containing groups | protein histidine kinase activity	GO:0004871 | GO:0000155 | GO:0000156 | GO:0005524 | GO:0016772 | GO:0004673	157 | 4504 | 5250 | 9581 | 10446	two-component signal transduction system (phosphorelay) | regulation of transcription, DNA-dependent | signal transduction | phosphorylation | peptidyl-histidine phosphorylation	GO:0000160 | GO:0006355 | GO:0007165 | GO:0016310 | GO:0018106	9320	membrane	GO:0016020		KOG0519	Sensory transduction histidine kinase	Signal transduction mechanisms	CELLULAR PROCESSES AND SIGNALING		---	---	---	---	---	---	---	---
	141	UN00409	IPR002182	NB-ARC	HMMPfam	PF00931	NB-ARC		---	---	---	---	---	---	---	---	---		KOG2029	Uncharacterized conserved protein	Function unknown	POORLY CHARACTERIZED		---	---	---	---	---	---	---	---
	142	UN00412	IPR001227 | IPR002539 | IPR003965	Acyl transferase region | MaoC-like dehydratase | Fatty acid synthase	HMMPfam | HMMPfam | FPrintScan	PF00698 | PF01575 | PR01483	Acyl_transf_1 | MaoC_dehydratas | FASYNTHASE		9710 | 2719 | 2290 | 3708	oxidoreductase activity | fatty-acid synthase activity | catalytic activity | binding	GO:0016491 | GO:0004312 | GO:0003824 | GO:0005488	4761 | 5830	fatty acid biosynthetic process | metabolic process	GO:0006633 | GO:0008152	4020	fatty acid synthase complex	GO:0005835		KOG2926	Malonyl-CoA:ACP transacylase	Lipid transport and metabolism	METABOLISM		---	---	---	---	---	---	---	---
	143	UN00413	IPR000380 | IPR003601 | IPR003602 | IPR006154 | IPR006171	DNA topoisomerase I | DNA topoisomerase I, ATP-binding | DNA topoisomerase I, DNA-binding | Toprim subdomain | TOPRIM	FPrintScan | HMMSmart | HMMSmart | HMMSmart | HMMPfam	PR00417 | SM00436 | SM00437 | SM00493 | PF01751	PRTPISMRASEI | TOP1Bc | TOP1Ac | TOPRIM | Toprim		2176 | 2371 | 2370 | 2175	DNA binding | DNA topoisomerase type I activity | DNA topoisomerase activity | nucleic acid binding	GO:0003677 | GO:0003917 | GO:0003916 | GO:0003676	4424 | 4427 | 4462	DNA topological change | DNA unwinding during replication | DNA modification	GO:0006265 | GO:0006268 | GO:0006304	3891	chromosome	GO:0005694		KOG1956	DNA topoisomerase III alpha	Replication, recombination and repair	INFORMATION STORAGE AND PROCESSING		5.99.1.2	DNA topoisomerase.	ATP-independent breakage of single-stranded DNA, followed by passage and rejoining.	\N	\N	\N	\N	\N
	144	UN00414	IPR003710	Ketopantoate reductase ApbA/PanE	HMMPfam	PF02558	ApbA		9710 | 23920 | 2290 | 3708	oxidoreductase activity | NADP binding | catalytic activity | binding	GO:0016491 | GO:0050661 | GO:0003824 | GO:0005488	5830	metabolic process	GO:0008152	---	---	---		KOG2510	SWI-SNF chromatin-remodeling complex protein	Chromatin structure and dynamics	INFORMATION STORAGE AND PROCESSING		---	---	---	---	---	---	---	---
	145	UN00416	IPR007241	Autophagy protein Apg9	HMMPfam	PF04109	APG9		---	---	---	---	---	---	---	---	---		KOG2173	Integral membrane protein	General function prediction only	POORLY CHARACTERIZED		---	---	---	---	---	---	---	---
	146	UN00417	IPR002917 | IPR005289 | IPR006073	GTP-binding protein, HSR1-related | GTP-binding | GTP1/OBG	HMMPfam | HMMTigr | FPrintScan	PF01926 | TIGR00650 | PR00326	MMR_HSR1 | MG442 | GTP1OBG		3737	GTP binding	GO:0005525	---	---	---	3827	intracellular	GO:0005622		KOG2423	Nucleolar GTPase	General function prediction only	POORLY CHARACTERIZED		---	---	---	---	---	---	---	---
	147	UN00418	IPR007822	Lanthionine synthetase C-like	HMMPfam	PF05147	LANC_like		---	---	---	---	---	---	---	---	---		KOG2787	Lanthionine synthetase C-like protein 1	Defense mechanisms	CELLULAR PROCESSES AND SIGNALING		---	---	---	---	---	---	---	---
	148	UN00419	---	---	---	---	---		2441	acid phosphatase activity	GO:0003993	---	---	---	---	---	---		KOG1057	Arp2/3 complex-interacting protein VIP1/Asp1, involved in regulation of actin cytoskeleton	Cytoskeleton	CELLULAR PROCESSES AND SIGNALING		---	---	---	---	---	---	---	---
	149	UN00423	IPR007283	Chromosome condensation protein 3, C-terminal	HMMPfam	PF04154	Cnd3_C		3708	binding	GO:0005488	---	---	---	---	---	---		KOG2025	Chromosome condensation complex Condensin, subunit G	Cell cycle control, cell division, chromosome partitioning | Chromatin structure and dynamics	INFORMATION STORAGE AND PROCESSING | METABOLISM		---	---	---	---	---	---	---	---
	150	UN00424	IPR000219 | IPR001180 | IPR001849	DH | Citron-like | Pleckstrin-like	HMMPfam | HMMSmart | HMMSmart	PF00621 | SM00036 | SM00233	RhoGEF | CNH | PH		3425 | 3419	Rho guanyl-nucleotide exchange factor activity | small GTPase regulator activity	GO:0005089 | GO:0005083	17205	regulation of Rho protein signal transduction	GO:0035023	3827	intracellular	GO:0005622		KOG4305	RhoGEF GTPase	Signal transduction mechanisms	CELLULAR PROCESSES AND SIGNALING		---	---	---	---	---	---	---	---
	151	UN00426	---	---	---	---	---		6387 | 10509 | 19237 | 19238	UDP-N-acetylmuramoylalanyl-D-glutamyl-2,6-diaminopimelate-D-alanyl-D-alanine ligase activity | ribosomal S6-glutamic acid ligase activity | coenzyme F420-0 gamma-glutamyl ligase activity | coenzyme F420-2 alpha-glutamyl ligase activity	GO:0008766 | GO:0018169 | GO:0043773 | GO:0043774	---	---	---	---	---	---		KOG1216	von Willebrand factor and related coagulation proteins	Defense mechanisms | Extracellular structures	CELLULAR PROCESSES AND SIGNALING		6.3.2.-	Acid--D-amino-acid ligases (peptide synthases).	\N	\N	\N	Tryptophan metabolism | Ubiquinone biosynthesis	Amino Acid Metabolism | Metabolism of Cofactors and Vitamins	METABOLIC | METABOLIC
	152	UN00430	IPR004841	Amino acid permease-associated region	HMMPfam	PF00324	AA_permease		---	---	---	4927	transport	GO:0006810	9320	membrane	GO:0016020		KOG1288	Amino acid transporters	Amino acid transport and metabolism	METABOLISM		---	---	---	---	---	---	---	---
	153	UN00436	---	---	---	---	---		9710 | 2474	oxidoreductase activity | aldehyde dehydrogenase [NAD(P)+] activity	GO:0016491 | GO:0004030	5830	metabolic process	GO:0008152	---	---	---		---	---	---	---		---	---	---	---	---	---	---	---
	154	UN00437	---	---	---	---	---		2745	glucan 1,4-alpha-glucosidase activity	GO:0004339	---	---	---	---	---	---		KOG1216 | KOG1869	Splicing coactivator SRm160/300, subunit SRm300 | von Willebrand factor and related coagulation proteins	Defense mechanisms | Extracellular structures | RNA processing and modification	CELLULAR PROCESSES AND SIGNALING | INFORMATION STORAGE AND PROCESSING		3.2.1.3	Glucan 1,4-alpha-glucosidase.	Hydrolysis of terminal 1,4-linked alpha-D-glucose residues successively from non-reducing ends of the chains with release of beta-D-glucose.	\N	\N	Starch and sucrose metabolism	Metabolism of Complex Carbohydrates	METABOLIC
	155	UN00439	---	---	---	---	---		5939	zinc ion binding	GO:0008270	---	---	---	3827	intracellular	GO:0005622		KOG1721	FOG: Zn-finger	General function prediction only	POORLY CHARACTERIZED		---	---	---	---	---	---	---	---
	156	UN00440	IPR001494	Importin-beta, N-terminal	HMMPfam	PF03810	IBN_N		6212 | 3708 | 8439 | 8440 | 9574	protein transporter activity | binding | phosphatidylinositol 3-kinase, class I, catalyst activity | phosphatidylinositol 3-kinase, class I, regulator activity | 1-phosphatidylinositol-3-kinase activity	GO:0008565 | GO:0005488 | GO:0015072 | GO:0015073 | GO:0016303	70 | 4994	protein import into nucleus, docking | intracellular protein transport	GO:0000059 | GO:0006886	3838 | 3846 | 3930	nucleus | nuclear pore | cytoplasm	GO:0005634 | GO:0005643 | GO:0005737		KOG1241	Karyopherin (importin) beta 1	Intracellular trafficking, secretion, and vesicular transport | Nuclear structure	CELLULAR PROCESSES AND SIGNALING		---	---	---	---	---	---	---	---
	157	UN00442	IPR004147	ABC-1	HMMPfam	PF03109	ABC1		---	---	---	---	---	---	---	---	---		KOG1235	Predicted unusual protein kinase	General function prediction only	POORLY CHARACTERIZED		---	---	---	---	---	---	---	---
	158	UN00443	---	---	---	---	---		---	---	---	---	---	---	---	---	---		---	---	---	---		---	---	---	---	---	---	---	---
	159	UN00446	IPR000719 | IPR001789 | IPR002290 | IPR003018 | IPR003594 | IPR003661 | IPR004358	Protein kinase | Response regulator receiver | Serine/threonine protein kinase | GAF | ATP-binding region, ATPase-like | Histidine kinase A, N-terminal | Bacterial sensor protein, C-terminal	BlastProDom | BlastProDom | HMMSmart | HMMPfam | HMMSmart | HMMSmart | FPrintScan	PD000001 | PD000039 | SM00220 | PF01590 | SM00387 | SM00388 | PR00344	sp_O14002_SCHPO_O14002; | sp_Q8DJE3_SYNEL_Q8DJE3; | S_TKc | GAF | HATPase_c | HisKA | BCTRLSENSOR		3043 | 3736 | 155 | 3045 | 154 | 9970 | 3044 | 10450	protein kinase activity | ATP binding | two-component response regulator activity | protein serine/threonine kinase activity | two-component sensor activity | transferase activity, transferring phosphorus-containing groups | protein histidine kinase activity | histone arginine kinase activity	GO:0004672 | GO:0005524 | GO:0000156 | GO:0004674 | GO:0000155 | GO:0016772 | GO:0004673 | GO:0018110	157 | 4504 | 4602 | 5250 | 9581 | 10446	two-component signal transduction system (phosphorelay) | regulation of transcription, DNA-dependent | protein amino acid phosphorylation | signal transduction | phosphorylation | peptidyl-histidine phosphorylation	GO:0000160 | GO:0006355 | GO:0006468 | GO:0007165 | GO:0016310 | GO:0018106	9320	membrane	GO:0016020		KOG0519	Sensory transduction histidine kinase	Signal transduction mechanisms	CELLULAR PROCESSES AND SIGNALING		2.7.3.-	Phosphotransferases with a nitrogenous group as acceptor.	\N	\N	\N	Type II secretion system	SORTING AND DEGRADATION	REGULATORY
	160	UN00453	IPR000403	Phosphatidylinositol 3- and 4-kinase	HMMPfam	PF00454	PI3_PI4_kinase		9971	phosphotransferase activity, alcohol group as acceptor	GO:0016773	---	---	---	---	---	---		KOG2381	Phosphatidylinositol 4-kinase	Signal transduction mechanisms	CELLULAR PROCESSES AND SIGNALING		---	---	---	---	---	---	---	---
	161	UN00454	IPR002885	PPR repeat	HMMPfam	PF01535	PPR		10891 | 10892 | 10893 | 10894 | 10895 | 10896 | 10897 | 10898 | 10899 | 10900 | 10901 | 10902 | 10903 | 10904 | 10905 | 10906 | 19287	fluorene oxygenase activity | mono-butyltin dioxygenase activity | limonene 8-monooxygenase activity | tri-n-butyltin dioxygenase activity | di-n-butyltin dioxygenase activity | methylsilanetriol hydroxylase activity | methyl tertiary butyl ether 3-monooxygenase activity | 4-nitrocatechol 4-monooxygenase activity | 4-chlorophenoxyacetate monooxygenase activity | tert-butyl alcohol 2-monooxygenase…	GO:0018585 | GO:0018586 | GO:0018587 | GO:0018588 | GO:0018589 | GO:0018590 | GO:0018591 | GO:0018592 | GO:0018593 | GO:0018594 | GO:0018595 | GO:0018596 | GO:0018597 | GO:0018598 | GO:0018599 | GO:0018600 | GO:0043823	---	---	---	---	---	---		KOG4197	FOG: PPR repeat	General function prediction only	POORLY CHARACTERIZED		1.14.-.-	Acting on paired donors, with incorporation or reduction of	\N	\N	\N	Ascorbate and aldarate metabolism | Flavonoids, stilbene and lignin biosynthesis | Fluorene degradation | gamma-Hexachlorocyclohexane degradation	Biodegradation of Xenobiotics | Biosynthesis of Secondary Metabolites | Carbohydrate Metabolism	METABOLIC | METABOLIC | METABOLIC | METABOLIC
	162	UN00456	IPR001140 | IPR003439 | IPR003593	ABC transporter, transmembrane region | ABC transporter | AAA ATPase	HMMPfam | ScanRegExp | HMMSmart	PF00664 | PS00211 | SM00382	ABC_membrane | ABC_TRANSPORTER_1 | AAA		3736 | 18135 | 10082 | 162 | 10269	ATP binding | ATPase activity, coupled to transmembrane movement of substances | ATPase activity | nucleotide binding | nucleoside-triphosphatase activity	GO:0005524 | GO:0042626 | GO:0016887 | GO:0000166 | GO:0017111	4927	transport	GO:0006810	9321	integral to membrane	GO:0016021		KOG0055	Multidrug/pheromone exporter, ABC superfamily	Secondary metabolites biosynthesis, transport and catabolism	METABOLISM		---	---	---	---	---	---	---	---
	163	UN00457	IPR000560	Histidine acid phosphatase	ScanRegExp	PS00778	HIS_ACID_PHOSPHAT_2		2441	acid phosphatase activity	GO:0003993	---	---	---	---	---	---		KOG1382	Multiple inositol polyphosphate phosphatase	General function prediction only	POORLY CHARACTERIZED		3.1.3.2	Acid phosphatase.	An orthophosphoric monoester + H(2)O = an alcohol + phosphate.	\N	Acid phosphatase deficiency; MIM:200950.	gamma-Hexachlorocyclohexane degradation | Riboflavin metabolism	Biodegradation of Xenobiotics | Metabolism of Cofactors and Vitamins	METABOLIC | METABOLIC
	164	UN00459	IPR001757 | IPR006539	ATPase, E1-E2 type | Phospholipid-translocating P-type ATPase, flippase	FPrintScan | HMMTigr	PR00119 | TIGR01652	CATATPASE | ATPase-Plipid		3736 | 8976 | 2290 | 281 | 2456	ATP binding | ATPase activity, coupled to transmembrane movement of ions, phosphorylative mechanism | catalytic activity | magnesium ion binding | phospholipid-translocating ATPase activity	GO:0005524 | GO:0015662 | GO:0003824 | GO:0000287 | GO:0004012	4927 | 5830 | 9220	transport | metabolic process | phospholipid transport	GO:0006810 | GO:0008152 | GO:0015914	9320 | 9321	membrane | integral to membrane	GO:0016020 | GO:0016021		KOG0206	P-type ATPase	General function prediction only	POORLY CHARACTERIZED		3.6.3.1	Magnesium-ATPase.	ATP + H(2)O = ADP + phosphate.	Magnesium.	Progressive familial intrahepatic cholestasis; MIM:211600. Benign recurrent intrahepatic cholestasis; MIM:243300.	\N	\N	\N
	165	UN00461	IPR000008	C2	HMMSmart	SM00239	C2		---	---	---	---	---	---	---	---	---		KOG1012	Ca2+-dependent lipid-binding protein CLB1/vesicle protein vp115/Granuphilin A, contains C2 domain	General function prediction only	POORLY CHARACTERIZED		3.2.1.18	Exo-alpha-sialidase.	Hydrolysis of alpha-(2->3)-, alpha-(2->6)-, alpha-(2->8)-glycosidic linkages of terminal sialic residues in oligosaccharides, glycoproteins, glycolipids, colominic acid and synthetic substrates.	\N	Sialidosis; MIM:256550.	N-Glycan degradation | Sphingoglycolipid metabolism	Metabolism of Complex Carbohydrates | Metabolism of Complex Lipids	METABOLIC | METABOLIC
	166	UN00464	IPR003855	K+ potassium transporter	HMMPfam	PF02705	K_trans		8446	potassium ion transmembrane transporter activity	GO:0015079	4930	potassium ion transport	GO:0006813	9320	membrane	GO:0016020		---	---	---	---		---	---	---	---	---	---	---	---
	167	UN00468	IPR001757 | IPR006539	ATPase, E1-E2 type | Phospholipid-translocating P-type ATPase, flippase	FPrintScan | HMMTigr	PR00119 | TIGR01652	CATATPASE | ATPase-Plipid		3736 | 8976 | 281 | 2456	ATP binding | ATPase activity, coupled to transmembrane movement of ions, phosphorylative mechanism | magnesium ion binding | phospholipid-translocating ATPase activity	GO:0005524 | GO:0015662 | GO:0000287 | GO:0004012	4927 | 9220	transport | phospholipid transport	GO:0006810 | GO:0015914	9320 | 9321	membrane | integral to membrane	GO:0016020 | GO:0016021		KOG0206	P-type ATPase	General function prediction only	POORLY CHARACTERIZED		3.6.3.1	Magnesium-ATPase.	ATP + H(2)O = ADP + phosphate.	Magnesium.	Progressive familial intrahepatic cholestasis; MIM:211600. Benign recurrent intrahepatic cholestasis; MIM:243300.	\N	\N	\N
	168	UN00469	IPR001494	Importin-beta, N-terminal	HMMPfam	PF03810	IBN_N		6212 | 3708	protein transporter activity | binding	GO:0008565 | GO:0005488	70 | 4994	protein import into nucleus, docking | intracellular protein transport	GO:0000059 | GO:0006886	3838 | 3846 | 3930	nucleus | nuclear pore | cytoplasm	GO:0005634 | GO:0005643 | GO:0005737		KOG2081	Nuclear transport regulator	Intracellular trafficking, secretion, and vesicular transport	CELLULAR PROCESSES AND SIGNALING		---	---	---	---	---	---	---	---
	169	UN00471	IPR001789 | IPR003594 | IPR003661 | IPR004358	Response regulator receiver | ATP-binding region, ATPase-like | Histidine kinase A, N-terminal | Bacterial sensor protein, C-terminal	HMMPfam | HMMSmart | HMMSmart | FPrintScan	PF00072 | SM00387 | SM00388 | PR00344	Response_reg | HATPase_c | HisKA | BCTRLSENSOR		155 | 3736 | 154 | 9970 | 3044 | 3228 | 10450	two-component response regulator activity | ATP binding | two-component sensor activity | transferase activity, transferring phosphorus-containing groups | protein histidine kinase activity | signal transducer activity | histone arginine kinase activity	GO:0000156 | GO:0005524 | GO:0000155 | GO:0016772 | GO:0004673 | GO:0004871 | GO:0018110	157 | 4504 | 5250 | 9581 | 10446	two-component signal transduction system (phosphorelay) | regulation of transcription, DNA-dependent | signal transduction | phosphorylation | peptidyl-histidine phosphorylation	GO:0000160 | GO:0006355 | GO:0007165 | GO:0016310 | GO:0018106	9320	membrane	GO:0016020		KOG0519	Sensory transduction histidine kinase	Signal transduction mechanisms	CELLULAR PROCESSES AND SIGNALING		2.7.3.-	Phosphotransferases with a nitrogenous group as acceptor.	\N	\N	\N	Type II secretion system	SORTING AND DEGRADATION	REGULATORY
	170	UN00472	IPR000583 | IPR001962 | IPR006426	Glutamine amidotransferase, class-II | Asparagine synthase | Asparagine synthase, glutamine-hydrolyzing	HMMPfam | HMMPfam | HMMTigr	PF00310 | PF00733 | TIGR01536	GATase_2 | Asn_synthase | asn_synth_AEB		2508	asparagine synthase (glutamine-hydrolyzing) activity	GO:0004066	4659 | 5830	asparagine biosynthetic process | metabolic process	GO:0006529 | GO:0008152	---	---	---		KOG0571	Asparagine synthase (glutamine-hydrolyzing)	Amino acid transport and metabolism	METABOLISM		6.3.5.4	Asparagine synthase (glutamine-hydrolysing).	ATP + L-aspartate + L-glutamine = AMP + diphosphate + L-asparagine + L-glutamate.	\N	\N	Alanine and aspartate metabolism | Nitrogen metabolism	Amino Acid Metabolism | Energy Metabolism	METABOLIC | METABOLIC
	171	UN00475	IPR000014 | IPR001610 | IPR001789 | IPR003594 | IPR003661 | IPR004358	PAS | PAC motif | Response regulator receiver | ATP-binding region, ATPase-like | Histidine kinase A, N-terminal | Bacterial sensor protein, C-terminal	HMMSmart | HMMSmart | BlastProDom | HMMSmart | HMMSmart | FPrintScan	SM00091 | SM00086 | PD000039 | SM00387 | SM00388 | PR00344	PAS | PAC | sp_Q8PD62_XANCP_Q8PD62; | HATPase_c | HisKA | BCTRLSENSOR		3228 | 155 | 3736 | 154 | 9970 | 3044	signal transducer activity | two-component response regulator activity | ATP binding | two-component sensor activity | transferase activity, transferring phosphorus-containing groups | protein histidine kinase activity	GO:0004871 | GO:0000156 | GO:0005524 | GO:0000155 | GO:0016772 | GO:0004673	157 | 4504 | 5250 | 9581 | 10446	two-component signal transduction system (phosphorelay) | regulation of transcription, DNA-dependent | signal transduction | phosphorylation | peptidyl-histidine phosphorylation	GO:0000160 | GO:0006355 | GO:0007165 | GO:0016310 | GO:0018106	9320	membrane	GO:0016020		KOG0519	Sensory transduction histidine kinase	Signal transduction mechanisms	CELLULAR PROCESSES AND SIGNALING		2.7.3.-	Phosphotransferases with a nitrogenous group as acceptor.	\N	\N	\N	Type II secretion system	SORTING AND DEGRADATION	REGULATORY
	172	UN00476	---	---	---	---	---		2196 | 5939	transcription factor activity | zinc ion binding	GO:0003700 | GO:0008270	4504	regulation of transcription, DNA-dependent	GO:0006355	3838	nucleus	GO:0005634		---	---	---	---		---	---	---	---	---	---	---	---
	173	UN00485	---	---	---	---	---		---	---	---	---	---	---	---	---	---		KOG1674	Cyclin	General function prediction only	POORLY CHARACTERIZED		---	---	---	---	---	---	---	---
	174	UN00487	IPR008811	Raffinose synthase	HMMPfam	PF05691	Raffinose_syn		---	---	---	---	---	---	---	---	---		---	---	---	---		---	---	---	---	---	---	---	---
	175	UN00488	---	---	---	---	---		---	---	---	---	---	---	3972	endoplasmic reticulum	GO:0005783		KOG4744	Uncharacterized conserved protein	Function unknown	POORLY CHARACTERIZED		3.2.1.18	Exo-alpha-sialidase.	Hydrolysis of alpha-(2->3)-, alpha-(2->6)-, alpha-(2->8)-glycosidic linkages of terminal sialic residues in oligosaccharides, glycoproteins, glycolipids, colominic acid and synthetic substrates.	\N	Sialidosis; MIM:256550.	N-Glycan degradation | Sphingoglycolipid metabolism	Metabolism of Complex Carbohydrates | Metabolism of Complex Lipids	METABOLIC | METABOLIC
	176	UN00489	IPR005995 | IPR006124 | IPR011258	Phosphoglycerate mutase, 2,3-bisphosphoglycerate-independent | Metalloenzyme | BPG-independent PGAM, N-terminal	BlastProDom | HMMPfam | HMMPfam	PD004429 | PF01676 | PF06415	sp_Q9HGY4_ASPOR_Q9HGY4; | Metalloenzyme | iPGM_N		2993 | 2290 | 21295 | 13038 | 20971 | 20972	phosphoglycerate mutase activity | catalytic activity | metal ion binding | manganese ion binding | 2,3-bisphosphoglycerate-independent phosphoglycerate mutase activity | 2,3-bisphosphoglycerate-dependent phosphoglycerate mutase activity	GO:0004619 | GO:0003824 | GO:0046872 | GO:0030145 | GO:0046537 | GO:0046538	4175	glucose catabolic process	GO:0006007	3930	cytoplasm	GO:0005737		KOG4513	Phosphoglycerate mutase	Carbohydrate transport and metabolism	METABOLISM		5.4.2.1	Phosphoglycerate mutase.	2-phospho-D-glycerate + 2,3-diphosphoglycerate = 3-phospho-D-glycerate + 2,3-diphosphoglycerate.	\N	Myopathy due to phosphoglycerate mutase deficiency; MIM:261670.	Glycolysis / Gluconeogenesis	Carbohydrate Metabolism	METABOLIC
	177	UN00491	IPR001138	Fungal transcriptional regulatory protein, N-terminal	HMMPfam	PF00172	Zn_clus		2196 | 5939	transcription factor activity | zinc ion binding	GO:0003700 | GO:0008270	4504	regulation of transcription, DNA-dependent	GO:0006355	3838	nucleus	GO:0005634		---	---	---	---		---	---	---	---	---	---	---	---
	178	UN00495	IPR000357	HEAT	HMMPfam	PF02985	HEAT		3708 | 3087 | 3089 | 3090 | 6080 | 6240 | 10186 | 10187	binding | phosphoprotein phosphatase activity | calcium-dependent protein serine/threonine phosphatase activity | magnesium-dependent protein serine/threonine phosphatase activity | CTD phosphatase activity | calcium-dependent protein serine/threonine phosphatase regulator activity | myosin phosphatase activity | myosin phosphatase regulator activity	GO:0005488 | GO:0004721 | GO:0004723 | GO:0004724 | GO:0008420 | GO:0008597 | GO:0017018 | GO:0017020	---	---	---	4132 | 10190	magnesium-dependent protein serine/threonine phosphatase complex | myosin phosphatase complex	GO:0005963 | GO:0017023		KOG0211	Protein phosphatase 2A regulatory subunit A and related proteins	Signal transduction mechanisms	CELLULAR PROCESSES AND SIGNALING		3.1.3.16	Serine/threonine specific protein phosphatase.	A phosphoprotein + H(2)O = a protein + phosphate.	\N	\N	\N	\N	\N
	179	UN00500	IPR001757 | IPR004014 | IPR005834 | IPR006068 | IPR006414 | IPR008250	ATPase, E1-E2 type | Cation transporting ATPase, N-terminal | Haloacid dehalogenase-like hydrolase | Cation transporting ATPase, C-terminal | Potassium/sodium efflux P-type ATPase, fungal-type | E1-E2 ATPase-associated region	FPrintScan | HMMPfam | HMMPfam | HMMPfam | HMMTigr | HMMPfam	PR00119 | PF00690 | PF00702 | PF00689 | TIGR01523 | PF00122	CATATPASE | Cation_ATPase_N | Hydrolase | Cation_ATPase_C | ATPase-IID_K-Na | E1-E2_ATPase		3736 | 8976 | 2290 | 10015 | 3670	ATP binding | ATPase activity, coupled to transmembrane movement of ions, phosphorylative mechanism | catalytic activity | hydrolase activity, acting on acid anhydrides, catalyzing transmembrane movement of substances | calcium-transporting ATPase activity	GO:0005524 | GO:0015662 | GO:0003824 | GO:0016820 | GO:0005388	4927 | 4929 | 5830	transport | cation transport | metabolic process	GO:0006810 | GO:0006812 | GO:0008152	9320 | 9321	membrane | integral to membrane	GO:0016020 | GO:0016021		KOG0202	Ca2+ transporting ATPase	Inorganic ion transport and metabolism	METABOLISM		3.6.3.8	Calcium-transporting ATPase.	ATP + H(2)O + Ca(2+)(Cis) = ADP + phosphate + Ca(2+)(Trans).	Magnesium.	Darier disease; MIM:124200. Benign chronic pemphigus; MIM:169600.	\N	\N	\N
	180	UN00502	IPR003439 | IPR003593	ABC transporter | AAA ATPase	BlastProDom | HMMSmart	PD000006 | SM00382	sp_Q08972_YEAST_Q08972; | AAA		2180 | 3736 | 10082 | 162 | 10269 | 3708	chromatin binding | ATP binding | ATPase activity | nucleotide binding | nucleoside-triphosphatase activity | binding	GO:0003682 | GO:0005524 | GO:0016887 | GO:0000166 | GO:0017111 | GO:0005488	4483 | 6841	chromatin assembly or disassembly | cobalamin biosynthetic process	GO:0006333 | GO:0009236	586 | 3838	chromatin | nucleus	GO:0000785 | GO:0005634		KOG0062	ATPase component of ABC transporters with duplicated ATPase domains/Translation elongation factor EF-3b	Amino acid transport and metabolism | Translation, ribosomal structure and biogenesis	INFORMATION STORAGE AND PROCESSING | METABOLISM		---	---	---	---	---	---	---	---
	181	UN00507	---	---	---	---	---		---	---	---	---	---	---	---	---	---		KOG1187 | KOG1869	Serine/threonine protein kinase | Splicing coactivator SRm160/300, subunit SRm300	RNA processing and modification | Signal transduction mechanisms	CELLULAR PROCESSES AND SIGNALING | INFORMATION STORAGE AND PROCESSING		3.6.1.-	In phosphorous-containing anhydrides.	\N	\N	\N	Folate biosynthesis | Starch and sucrose metabolism	Metabolism of Cofactors and Vitamins | Metabolism of Complex Carbohydrates	METABOLIC | METABOLIC
	182	UN00509	IPR000330 | IPR001410 | IPR001650 | IPR006935	SNF2-related | DEAD/DEAH box helicase | Helicase, C-terminal | Type III restriction enzyme, res subunit	HMMPfam | HMMSmart | HMMSmart | HMMPfam	PF00176 | SM00487 | SM00490 | PF04851	SNF2_N | DEXDc | HELICc | ResIII		2176 | 3736 | 2175 | 2792 | 14332 | 2450 | 2451 | 5716 | 5778 | 5860 | 8800 | 10082 | 10273 | 18132 | 18133 | 18134 | 18135	DNA binding | ATP binding | nucleic acid binding | helicase activity | nucleosome binding | ATP-dependent DNA helicase activity | ATP-dependent RNA helicase activity | ATP-dependent helicase activity | DNA-dependent ATPase activity | RNA-dependent ATPase activity | protein-transmembrane transporting ATPase activity | ATPase activity | single-stranded DNA-dependent ATP-dependent DNA helicase activ…	GO:0003677 | GO:0005524 | GO:0003676 | GO:0004386 | GO:0031491 | GO:0004003 | GO:0004004 | GO:0008026 | GO:0008094 | GO:0008186 | GO:0015462 | GO:0016887 | GO:0017116 | GO:0042623 | GO:0042624 | GO:0042625 | GO:0042626	18540	ATP-dependent chromatin remodeling	GO:0043044	9794	chromatin remodeling complex	GO:0016585		KOG0385	Chromatin remodeling complex WSTF-ISWI, small subunit	Transcription	INFORMATION STORAGE AND PROCESSING		3.6.1.3	Adenosinetriphosphatase.	ATP + H(2)O = ADP + phosphate.	\N	Hemolytic anemia due to deficiency of adenosine triphosphatase; MIM:102800.	Purine metabolism	Nucleotide Metabolism	METABOLIC
	183	UN00510	IPR000198	RhoGAP	HMMPfam	PF00620	RhoGAP		---	---	---	5250	signal transduction	GO:0007165	3827	intracellular	GO:0005622		KOG1847	mRNA splicing factor	RNA processing and modification	INFORMATION STORAGE AND PROCESSING		---	---	---	---	---	---	---	---
	184	UN00516	IPR001138 | IPR007219	Fungal transcriptional regulatory protein, N-terminal | Fungal specific transcription factor	HMMPfam | HMMPfam	PF00172 | PF04082	Zn_clus | Fungal_trans		2196 | 5939 | 2176	transcription factor activity | zinc ion binding | DNA binding	GO:0003700 | GO:0008270 | GO:0003677	4499 | 4504	transcription | regulation of transcription, DNA-dependent	GO:0006350 | GO:0006355	3838	nucleus	GO:0005634		---	---	---	---		---	---	---	---	---	---	---	---
	185	UN00518	IPR002086 | IPR005931	Aldehyde dehydrogenase | delta-1-pyrroline-5-carboxylate dehydrogenase 1	HMMPfam | HMMTigr	PF00171 | TIGR01236	Aldedh | D1pyr5carbox1		2308 | 9710	1-pyrroline-5-carboxylate dehydrogenase activity | oxidoreductase activity	GO:0003842 | GO:0016491	4691 | 5830	proline biosynthetic process | metabolic process	GO:0006561 | GO:0008152	3949	mitochondrial matrix	GO:0005759		KOG2455	Delta-1-pyrroline-5-carboxylate dehydrogenase	Amino acid transport and metabolism	METABOLISM		1.5.1.12	1-pyrroline-5-carboxylate dehydrogenase.	1-pyrroline-5-carboxylate + NAD(+) + H(2)O = L-glutamate + NADH.	\N	Hyperprolinemia II; MIM:239510.	Arginine and proline metabolism | Glutamate metabolism	Amino Acid Metabolism	METABOLIC | METABOLIC
	186	UN00527	---	---	---	---	---		---	---	---	---	---	---	---	---	---		---	---	---	---		---	---	---	---	---	---	---	---
	187	UN00528	---	---	---	---	---		2745	glucan 1,4-alpha-glucosidase activity	GO:0004339	---	---	---	---	---	---		KOG1869	Splicing coactivator SRm160/300, subunit SRm300	RNA processing and modification	INFORMATION STORAGE AND PROCESSING		---	---	---	---	---	---	---	---
	188	UN00531	---	---	---	---	---		---	---	---	---	---	---	---	---	---		KOG1060	Vesicle coat complex AP-3, beta subunit	Intracellular trafficking, secretion, and vesicular transport	CELLULAR PROCESSES AND SIGNALING		---	---	---	---	---	---	---	---
	189	UN00532	IPR002110 | IPR004129 | IPR004331	Ankyrin | Glycerophosphoryl diester phosphodiesterase | SPX, N-terminal	HMMPfam | HMMPfam | HMMPfam	PF00023 | PF03009 | PF03105	Ank | GDPD | SPX		6505	glycerophosphodiester phosphodiesterase activity	GO:0008889	4239	glycerol metabolic process	GO:0006071	---	---	---		KOG2421	Predicted starch-binding protein	General function prediction only	POORLY CHARACTERIZED		---	---	---	---	---	---	---	---
	190	UN00533	IPR001810	Cyclin-like F-box	HMMPfam	PF00646	F-box		---	---	---	---	---	---	---	---	---		KOG0274	Cdc4 and related F-box and WD-40 proteins	General function prediction only	POORLY CHARACTERIZED		---	---	---	---	---	---	---	---
	191	UN00535	---	---	---	---	---		---	---	---	---	---	---	---	---	---		---	---	---	---		---	---	---	---	---	---	---	---
	192	UN00536	IPR003439 | IPR003593	ABC transporter | AAA ATPase	BlastProDom | HMMSmart	PD000006 | SM00382	sp_Q8W010_ARATH_Q8W010; | AAA		3736 | 10082 | 162 | 10269 | 2290	ATP binding | ATPase activity | nucleotide binding | nucleoside-triphosphatase activity | catalytic activity	GO:0005524 | GO:0016887 | GO:0000166 | GO:0017111 | GO:0003824	4143	carbohydrate metabolic process	GO:0005975	---	---	---		KOG0059	Lipid exporter ABCA1 and related proteins, ABC superfamily	General function prediction only | Lipid transport and metabolism	METABOLISM | POORLY CHARACTERIZED		---	---	---	---	---	---	---	---
	193	UN00538	IPR004841	Amino acid permease-associated region	HMMPfam	PF00324	AA_permease		8535	amino acid transmembrane transporter activity	GO:0015171	4927 | 4977	transport | amino acid transport	GO:0006810 | GO:0006865	9320	membrane	GO:0016020		KOG1287	Amino acid transporters	Amino acid transport and metabolism	METABOLISM		---	---	---	---	---	---	---	---
	194	UN00540	IPR001138 | IPR007219	Fungal transcriptional regulatory protein, N-terminal | Fungal specific transcription factor	FPrintScan | HMMPfam	PR00054 | PF04082	FUNGALZNCYS | Fungal_trans		2196 | 5939 | 2176	transcription factor activity | zinc ion binding | DNA binding	GO:0003700 | GO:0008270 | GO:0003677	4499 | 4504	transcription | regulation of transcription, DNA-dependent	GO:0006350 | GO:0006355	3838	nucleus	GO:0005634		KOG3924	Putative protein methyltransferase involved in meiosis and transcriptional silencing (Dot1)	Cell cycle control, cell division, chromosome partitioning | Transcription	INFORMATION STORAGE AND PROCESSING | METABOLISM		---	---	---	---	---	---	---	---
	195	UN00541	IPR005365	Protein of unknown function UPF0171	HMMPfam	PF03666	UPF0171		---	---	---	---	---	---	---	---	---		KOG3830	Uncharacterized conserved protein	Function unknown	POORLY CHARACTERIZED		---	---	---	---	---	---	---	---
	196	UN00542	---	---	---	---	---		3546	transporter activity	GO:0005215	4927	transport	GO:0006810	9321	integral to membrane	GO:0016021		---	---	---	---		---	---	---	---	---	---	---	---
	197	UN00543	IPR001382 | IPR002553 | IPR008152	Glycoside hydrolase, family 47 | Adaptin, N-terminal | Alpha/gamma adaptin, C-terminal	BlastProDom | HMMPfam | HMMPfam	PD003239 | PF01602 | PF02883	sp_YH04_YEAST_P38888; | Adaptin_N | Alpha_adaptinC2		3727 | 6212 | 3708	protein binding | protein transporter activity | binding	GO:0005515 | GO:0008565 | GO:0005488	4595 | 4994 | 9480	protein complex assembly | intracellular protein transport | vesicle-mediated transport	GO:0006461 | GO:0006886 | GO:0016192	13011 | 13025	membrane coat | clathrin adaptor complex	GO:0030117 | GO:0030131		KOG1062	Vesicle coat complex AP-1, gamma subunit	Intracellular trafficking, secretion, and vesicular transport	CELLULAR PROCESSES AND SIGNALING		---	---	---	---	---	---	---	---
	198	UN00544	---	---	---	---	---		---	---	---	---	---	---	---	---	---		KOG2510	SWI-SNF chromatin-remodeling complex protein	Chromatin structure and dynamics	INFORMATION STORAGE AND PROCESSING		6.3.2.-	Acid--D-amino-acid ligases (peptide synthases).	\N	\N	\N	Tryptophan metabolism | Ubiquinone biosynthesis	Amino Acid Metabolism | Metabolism of Cofactors and Vitamins	METABOLIC | METABOLIC
	199	UN00548	---	---	---	---	---		---	---	---	---	---	---	---	---	---		---	---	---	---		---	---	---	---	---	---	---	---
	200	UN00549	IPR000387 | IPR010569	Tyrosine specific protein phosphatase and dual specificity protein phosphatase | Myotubularin-related	ScanRegExp | HMMPfam	PS00383 | PF06602	TYR_PHOSPHATASE_1 | Myotub-related		2832 | 3091 | 9988 | 888 | 5817 | 5996 | 6224 | 6581 | 9583 | 10185 | 10316 | 11454 | 11457 | 11471 | 13238 | 13239 | 19191 | 19276 | 19277	inositol or phosphatidylinositol phosphatase activity | protein tyrosine phosphatase activity | phosphoric monoester hydrolase activity | phosphatidylinositol-4,5-bisphosphate 5-phosphatase activity | protein tyrosine/serine/threonine phosphatase activity | protein tyrosine/threonine phosphatase activity | JUN kinase phosphatase activity | phosphohistidine phosphatase activity | inositol bisphosp…	GO:0004437 | GO:0004725 | GO:0016791 | GO:0001668 | GO:0008138 | GO:0008330 | GO:0008579 | GO:0008969 | GO:0016312 | GO:0017017 | GO:0017161 | GO:0019175 | GO:0019178 | GO:0019198 | GO:0030351 | GO:0030352 | GO:0043726 | GO:0043812 | GO:0043813	9582 | 21264	dephosphorylation | phospholipid dephosphorylation	GO:0016311 | GO:0046839	---	---	---		KOG1089	Myotubularin-related phosphatidylinositol 3-phosphate 3-phosphatase MTM6	General function prediction only	POORLY CHARACTERIZED		3.1.3.-	Phosphoric monoester hydrolases.	\N	\N	\N	Aminosugars metabolism | Nicotinate and nicotinamide metabolism | Porphyrin and chlorophyll metabolism | Riboflavin metabolism | Thiamine metabolism | Vitamin B6 metabolism	Metabolism of Cofactors and Vitamins | Metabolism of Complex Carbohydrates	METABOLIC | METABOLIC | METABOLIC | METABOLIC | METABOLIC | METABOLIC
	201	UN00550	---	---	---	---	---		---	---	---	---	---	---	---	---	---		---	---	---	---		---	---	---	---	---	---	---	---
	202	UN00553	IPR001138	Fungal transcriptional regulatory protein, N-terminal	HMMPfam	PF00172	Zn_clus		2196 | 5939	transcription factor activity | zinc ion binding	GO:0003700 | GO:0008270	4504	regulation of transcription, DNA-dependent	GO:0006355	3838	nucleus	GO:0005634		---	---	---	---		---	---	---	---	---	---	---	---
	203	UN00554	IPR001757 | IPR004014 | IPR005834 | IPR006068 | IPR006414 | IPR008250	ATPase, E1-E2 type | Cation transporting ATPase, N-terminal | Haloacid dehalogenase-like hydrolase | Cation transporting ATPase, C-terminal | Potassium/sodium efflux P-type ATPase, fungal-type | E1-E2 ATPase-associated region	FPrintScan | HMMPfam | HMMPfam | HMMPfam | HMMTigr | HMMPfam	PR00119 | PF00690 | PF00702 | PF00689 | TIGR01523 | PF00122	CATATPASE | Cation_ATPase_N | Hydrolase | Cation_ATPase_C | ATPase-IID_K-Na | E1-E2_ATPase		3736 | 8976 | 2290 | 10015 | 3670	ATP binding | ATPase activity, coupled to transmembrane movement of ions, phosphorylative mechanism | catalytic activity | hydrolase activity, acting on acid anhydrides, catalyzing transmembrane movement of substances | calcium-transporting ATPase activity	GO:0005524 | GO:0015662 | GO:0003824 | GO:0016820 | GO:0005388	4927 | 4929 | 5830	transport | cation transport | metabolic process	GO:0006810 | GO:0006812 | GO:0008152	9320 | 9321	membrane | integral to membrane	GO:0016020 | GO:0016021		KOG0202	Ca2+ transporting ATPase	Inorganic ion transport and metabolism	METABOLISM		3.6.3.8	Calcium-transporting ATPase.	ATP + H(2)O + Ca(2+)(Cis) = ADP + phosphate + Ca(2+)(Trans).	Magnesium.	Darier disease; MIM:124200. Benign chronic pemphigus; MIM:169600.	\N	\N	\N
	204	UN00556	---	---	---	---	---		---	---	---	---	---	---	---	---	---		KOG0946	ER-Golgi vesicle-tethering protein p115	Intracellular trafficking, secretion, and vesicular transport	CELLULAR PROCESSES AND SIGNALING		3.6.4.1	Myosin ATPase.	ATP + H(2)O = ADP + phosphate.	\N	\N	Purine metabolism	Nucleotide Metabolism	METABOLIC
	205	UN00563	IPR000209	Peptidase S8 and S53, subtilisin, kexin, sedolisin	ScanRegExp	PS00138	SUBTILASE_SER		2700	subtilase activity	GO:0004289	4639	proteolysis	GO:0006508	---	---	---		KOG4266	Subtilisin kexin isozyme-1/site 1 protease, subtilase superfamily	Posttranslational modification, protein turnover, chaperones	CELLULAR PROCESSES AND SIGNALING		---	---	---	---	---	---	---	---
	206	UN00564	IPR000022 | IPR000089 | IPR005479 | IPR005481 | IPR005482	Carboxyl transferase | Biotin/lipoyl attachment | Carbamoyl-phosphate synthase L chain, ATP-binding | Carbamoyl-phosphate synthetase large chain, N-terminal | Biotin carboxylase, C-terminal	HMMPfam | HMMPfam | ScanRegExp | HMMPfam | HMMPfam	PF01039 | PF00364 | PS00866 | PF00289 | PF02785	Carboxyl_trans | Biotin_lipoyl | CPSASE_1 | CPSase_L_chain | Biotin_carb_C		10069 | 6968 | 2290 | 3736	ligase activity | biotin binding | catalytic activity | ATP binding	GO:0016874 | GO:0009374 | GO:0003824 | GO:0005524	5830	metabolic process	GO:0008152	---	---	---		KOG0368	Acetyl-CoA carboxylase	Lipid transport and metabolism	METABOLISM		---	---	---	---	---	---	---	---
	207	UN00566	---	---	---	---	---		9957 | 8390	transferase activity, transferring hexosyl groups | glucuronosyltransferase activity	GO:0016758 | GO:0015020	5830	metabolic process	GO:0008152	---	---	---		KOG1192	UDP-glucuronosyl and UDP-glucosyl transferase	Carbohydrate transport and metabolism | Energy production and conversion	METABOLISM		---	---	---	---	---	---	---	---
	208	UN00569	IPR000014 | IPR001789 | IPR003594 | IPR003661 | IPR004358	PAS | Response regulator receiver | ATP-binding region, ATPase-like | Histidine kinase A, N-terminal | Bacterial sensor protein, C-terminal	HMMTigr | BlastProDom | HMMSmart | HMMPfam | FPrintScan	TIGR00229 | PD000039 | SM00387 | PF00512 | PR00344	sensory_box | sp_Q9A5E9_CAUCR_Q9A5E9; | HATPase_c | HisKA | BCTRLSENSOR		3228 | 155 | 3736 | 154 | 9970 | 3044	signal transducer activity | two-component response regulator activity | ATP binding | two-component sensor activity | transferase activity, transferring phosphorus-containing groups | protein histidine kinase activity	GO:0004871 | GO:0000156 | GO:0005524 | GO:0000155 | GO:0016772 | GO:0004673	157 | 4504 | 5250 | 9581 | 10446	two-component signal transduction system (phosphorelay) | regulation of transcription, DNA-dependent | signal transduction | phosphorylation | peptidyl-histidine phosphorylation	GO:0000160 | GO:0006355 | GO:0007165 | GO:0016310 | GO:0018106	9320	membrane	GO:0016020		KOG0519	Sensory transduction histidine kinase	Signal transduction mechanisms	CELLULAR PROCESSES AND SIGNALING		---	---	---	---	---	---	---	---
	209	UN00571	IPR001410 | IPR001650 | IPR004179 | IPR006935 | IPR011545	DEAD/DEAH box helicase | Helicase, C-terminal | Sec63 | Type III restriction enzyme, res subunit | DEAD/DEAH box helicase, N-terminal	HMMSmart | HMMPfam | HMMSmart | HMMPfam | HMMPfam	SM00487 | PF00271 | SM00611 | PF04851 | PF00270	DEXDc | Helicase_C | SEC63 | ResIII | DEAD		2175 | 2792 | 3736 | 5716 | 611 | 3147 | 6073 | 6379 | 6416 | 6447 | 9684 | 11455 | 11456 | 18631	nucleic acid binding | helicase activity | ATP binding | ATP-dependent helicase activity | diacylglycerol pyrophosphate phosphatase activity | thiamin-pyrophosphatase activity | 8-oxo-7,8-dihydroguanine triphosphatase activity | UDP-2,3-diacylglucosamine hydrolase activity | bis(5'-nucleosyl)-tetraphosphatase activity | dATP pyrophosphohydrolase activity | pyrophosphatase activity | dihydroneopte…	GO:0003676 | GO:0004386 | GO:0005524 | GO:0008026 | GO:0000810 | GO:0004787 | GO:0008413 | GO:0008758 | GO:0008796 | GO:0008828 | GO:0016462 | GO:0019176 | GO:0019177 | GO:0043141	---	---	---	---	---	---		KOG0951	RNA helicase BRR2, DEAD-box superfamily	RNA processing and modification	INFORMATION STORAGE AND PROCESSING		3.6.1.-	In phosphorous-containing anhydrides.	\N	\N	\N	Folate biosynthesis | Starch and sucrose metabolism	Metabolism of Cofactors and Vitamins | Metabolism of Complex Carbohydrates	METABOLIC | METABOLIC
	210	UN00572	---	---	---	---	---		---	---	---	---	---	---	---	---	---		KOG1877	Putative transmembrane protein cmp44E	General function prediction only	POORLY CHARACTERIZED		---	---	---	---	---	---	---	---
	211	UN00574	IPR001138	Fungal transcriptional regulatory protein, N-terminal	HMMPfam	PF00172	Zn_clus		2196 | 5939 | 6387 | 10509 | 19237 | 19238	transcription factor activity | zinc ion binding | UDP-N-acetylmuramoylalanyl-D-glutamyl-2,6-diaminopimelate-D-alanyl-D-alanine ligase activity | ribosomal S6-glutamic acid ligase activity | coenzyme F420-0 gamma-glutamyl ligase activity | coenzyme F420-2 alpha-glutamyl ligase activity	GO:0003700 | GO:0008270 | GO:0008766 | GO:0018169 | GO:0043773 | GO:0043774	4504	regulation of transcription, DNA-dependent	GO:0006355	3838	nucleus	GO:0005634		KOG3227	Calcium-responsive transcription coactivator	Transcription	INFORMATION STORAGE AND PROCESSING		6.3.2.-	Acid--D-amino-acid ligases (peptide synthases).	\N	\N	\N	Tryptophan metabolism | Ubiquinone biosynthesis	Amino Acid Metabolism | Metabolism of Cofactors and Vitamins	METABOLIC | METABOLIC
	212	UN00575	IPR003402	Protein of unknown function Met10	HMMPfam	PF02475	Met_10		---	---	---	---	---	---	---	---	---		KOG2078	tRNA modification enzyme	RNA processing and modification	INFORMATION STORAGE AND PROCESSING		---	---	---	---	---	---	---	---
	213	UN00576	---	---	---	---	---		---	---	---	---	---	---	---	---	---		KOG2993	Cytoplasm to vacuole targeting protein	Intracellular trafficking, secretion, and vesicular transport	CELLULAR PROCESSES AND SIGNALING		3.2.1.3	Glucan 1,4-alpha-glucosidase.	Hydrolysis of terminal 1,4-linked alpha-D-glucose residues successively from non-reducing ends of the chains with release of beta-D-glucose.	\N	\N	Starch and sucrose metabolism	Metabolism of Complex Carbohydrates	METABOLIC
	214	UN00577	IPR007859	Electron transfer flavoprotein-ubiquinone oxidoreductase	HMMPfam	PF05187	ETF_QO		2612	electron-transferring-flavoprotein dehydrogenase activity	GO:0004174	4283	electron transport	GO:0006118	---	---	---		KOG2415	Electron transfer flavoprotein ubiquinone oxidoreductase	Energy production and conversion	METABOLISM		1.5.5.1	Electron-transferring-flavoprotein dehydrogenase.	Reduced ETF + ubiquinone = ETF + ubiquinol.	Iron-sulfur; FAD.	\N	\N	\N	\N
	215	UN00579	---	---	---	---	---		2745	glucan 1,4-alpha-glucosidase activity	GO:0004339	---	---	---	---	---	---		KOG2510	SWI-SNF chromatin-remodeling complex protein	Chromatin structure and dynamics	INFORMATION STORAGE AND PROCESSING		2.3.1.48	Histone acetyltransferase.	Acetyl-CoA + histone = CoA + acetyl-histone.	\N	\N	\N	\N	\N
	216	UN00581	IPR001155	NADH:flavin oxidoreductase/NADH oxidase	HMMPfam	PF00724	Oxidored_FMN		7744 | 9710 | 2412	FMN binding | oxidoreductase activity | NADPH dehydrogenase activity	GO:0010181 | GO:0016491 | GO:0003959	---	---	---	---	---	---		KOG0134	NADH:flavin oxidoreductase/12-oxophytodienoate reductase	Energy production and conversion | General function prediction only	METABOLISM | POORLY CHARACTERIZED		1.6.99.1	NADPH dehydrogenase.	NADPH + acceptor = NADP(+) + reduced acceptor.	FMN or FAD.	\N	\N	\N	\N
	217	UN00582	---	---	---	---	---		---	---	---	---	---	---	---	---	---		---	---	---	---		---	---	---	---	---	---	---	---
	218	UN00583	---	---	---	---	---		2745	glucan 1,4-alpha-glucosidase activity	GO:0004339	---	---	---	---	---	---		KOG1869	Splicing coactivator SRm160/300, subunit SRm300	RNA processing and modification	INFORMATION STORAGE AND PROCESSING		3.2.1.3	Glucan 1,4-alpha-glucosidase.	Hydrolysis of terminal 1,4-linked alpha-D-glucose residues successively from non-reducing ends of the chains with release of beta-D-glucose.	\N	\N	Starch and sucrose metabolism	Metabolism of Complex Carbohydrates	METABOLIC
	219	UN00585	IPR007213	Leucine carboxyl methyltransferase	HMMPfam	PF04072	LCM		175 | 2346 | 5847 | 5848 | 5849 | 5850 | 5851 | 5852 | 5853 | 5945 | 5992 | 6085 | 6281 | 6282 | 6619 | 6977 | 9489 | 9552 | 9553 | 9556 | 9557 | 9572 | 9652 | 9653 | 9654 | 9655 | 9659 | 9661 | 9662 | 9663 | 9664 | 10743 | 11011 | 11960 | 13642 | 19234 | 19240 | 19241 | 19244 | 19246 | 19254 | 19255 | 19267 | 19291 | 19297 | 19298 | 19315 | 19316	rRNA (adenine-N6,N6-)-dimethyltransferase activity | C-terminal protein carboxyl methyltransferase activity | C-methyltransferase activity | N-methyltransferase activity | O-methyltransferase activity | S-methyltransferase activity | RNA methyltransferase activity | mRNA methyltransferase activity | tRNA methyltransferase activity | protein methyltransferase activity | site-specific DNA-methyltra…	GO:0000179 | GO:0003880 | GO:0008169 | GO:0008170 | GO:0008171 | GO:0008172 | GO:0008173 | GO:0008174 | GO:0008175 | GO:0008276 | GO:0008326 | GO:0008425 | GO:0008649 | GO:0008650 | GO:0009008 | GO:0009383 | GO:0016205 | GO:0016273 | GO:0016274 | GO:0016278 | GO:0016279 | GO:0016300 | GO:0016423 | GO:0016424 | GO:0016426 | GO:0016427 | GO:0016431 | GO:0016433 | GO:0016434 | GO:0016435 | GO:001643…	---	---	---	---	---	---		KOG2918	Carboxymethyl transferase	Posttranslational modification, protein turnover, chaperones	CELLULAR PROCESSES AND SIGNALING		2.1.1.-	Methyltransferases.	\N	\N	\N	Aminophosphonate metabolism | Androgen and estrogen metabolism | Histidine metabolism | Porphyrin and chlorophyll metabolism | Selenoamino acid metabolism | Tryptophan metabolism | Tyrosine metabolism | Ubiquinone biosynthesis	Amino Acid Metabolism | Lipid Metabolism | Metabolism of Cofactors and Vitamins | Metabolism of Other Amino Acids	METABOLIC | METABOLIC | METABOLIC | METABOLIC | METABOLIC | METABOLIC | METABOLIC | METABOLIC
	220	UN00588	---	---	---	---	---		---	---	---	---	---	---	---	---	---		---	---	---	---		---	---	---	---	---	---	---	---
	221	UN00589	IPR001140 | IPR003439 | IPR003593	ABC transporter, transmembrane region | ABC transporter | AAA ATPase	HMMPfam | ScanRegExp | HMMSmart	PF00664 | PS00211 | SM00382	ABC_membrane | ABC_TRANSPORTER_1 | AAA		3736 | 18135 | 10082 | 162 | 10269	ATP binding | ATPase activity, coupled to transmembrane movement of substances | ATPase activity | nucleotide binding | nucleoside-triphosphatase activity	GO:0005524 | GO:0042626 | GO:0016887 | GO:0000166 | GO:0017111	4927	transport	GO:0006810	9321	integral to membrane	GO:0016021		KOG0054	Multidrug resistance-associated protein/mitoxantrone resistance protein, ABC superfamily	Secondary metabolites biosynthesis, transport and catabolism	METABOLISM		---	---	---	---	---	---	---	---
	222	UN00591	---	---	---	---	---		---	---	---	---	---	---	---	---	---		---	---	---	---		---	---	---	---	---	---	---	---
	223	UN00593	---	---	---	---	---		---	---	---	---	---	---	---	---	---		KOG2688	Transcription-associated recombination protein - Thp1p	Cell cycle control, cell division, chromosome partitioning	METABOLISM		---	---	---	---	---	---	---	---
	224	UN00596	---	---	---	---	---		---	---	---	---	---	---	---	---	---		KOG1805	DNA replication helicase	Replication, recombination and repair	INFORMATION STORAGE AND PROCESSING		---	---	---	---	---	---	---	---
	225	UN00602	IPR002422	Amino acid/polyamine transporter II	HMMPfam	PF01490	Aa_trans		---	---	---	---	---	---	---	---	---		KOG1305	Amino acid transporter protein	Amino acid transport and metabolism	METABOLISM		---	---	---	---	---	---	---	---
	226	UN00603	IPR005847 | IPR006680	Dihydroorotase region | Amidohydrolase	BlastProDom | HMMPfam	PD000518 | PF01979	sp_Q8YMC4_ANASP_Q8YMC4; | Amidohydro_1		10083 | 10007 | 9985 | 10005 | 2481	endodeoxyribonuclease activity, producing 5'-phosphomonoesters | hydrolase activity, acting on carbon-nitrogen (but not peptide) bonds, in cyclic amides | hydrolase activity | hydrolase activity, acting on carbon-nitrogen (but not peptide) bonds | allantoinase activity	GO:0016888 | GO:0016812 | GO:0016787 | GO:0016810 | GO:0004038	---	---	---	---	---	---		KOG2584	Dihydroorotase and related enzymes	Nucleotide transport and metabolism	METABOLISM		3.5.2.5	Allantoinase.	Allantoin + H(2)O = allantoate.	\N	\N	Purine metabolism	Nucleotide Metabolism	METABOLIC
	227	UN00608	IPR006353 | IPR006357	HAD-superfamily subfamily IIA hydrolase, CECR5 | HAD-superfamily hydrolase, subfamily IIA	HMMTigr | HMMTigr	TIGR01456 | TIGR01460	CECR5 | HAD-SF-IIA		3546 | 3708 | 9985	transporter activity | binding | hydrolase activity	GO:0005215 | GO:0005488 | GO:0016787	4927 | 5830	transport | metabolic process	GO:0006810 | GO:0008152	---	---	---		KOG1618	Predicted phosphatase	General function prediction only	POORLY CHARACTERIZED		---	---	---	---	---	---	---	---
	228	UN00610	IPR001138 | IPR007219	Fungal transcriptional regulatory protein, N-terminal | Fungal specific transcription factor	HMMPfam | HMMPfam	PF00172 | PF04082	Zn_clus | Fungal_trans		2196 | 5939 | 2176	transcription factor activity | zinc ion binding | DNA binding	GO:0003700 | GO:0008270 | GO:0003677	4499 | 4504	transcription | regulation of transcription, DNA-dependent	GO:0006350 | GO:0006355	3838	nucleus	GO:0005634		---	---	---	---		---	---	---	---	---	---	---	---
	229	UN00611	---	---	---	---	---		---	---	---	---	---	---	---	---	---		KOG0379	Kelch repeat-containing proteins	General function prediction only	POORLY CHARACTERIZED		---	---	---	---	---	---	---	---
	230	UN00612	IPR000403 | IPR003151 | IPR003152	Phosphatidylinositol 3- and 4-kinase | PIK-related kinase, FAT | PIK-related kinase, FATC	ScanRegExp | HMMPfam | HMMPfam	PS00915 | PF02259 | PF02260	PI3_4_KINASE_1 | FAT | FATC		9971 | 9970 | 3708 | 8439 | 8440 | 9574	phosphotransferase activity, alcohol group as acceptor | transferase activity, transferring phosphorus-containing groups | binding | phosphatidylinositol 3-kinase, class I, catalyst activity | phosphatidylinositol 3-kinase, class I, regulator activity | 1-phosphatidylinositol-3-kinase activity	GO:0016773 | GO:0016772 | GO:0005488 | GO:0015072 | GO:0015073 | GO:0016303	---	---	---	---	---	---		KOG0891	DNA-dependent protein kinase	Replication, recombination and repair	INFORMATION STORAGE AND PROCESSING		2.7.1.137	1-phosphatidylinositol 3-kinase.	ATP + 1-phosphatidyl-1D-myo-inositol = ADP + 1-phosphatidyl-1D-myo- inositol 3-phosphate.	\N	\N	Inositol phosphate metabolism	Metabolism of Complex Lipids	METABOLIC
	231	UN00616	---	---	---	---	---		---	---	---	---	---	---	---	---	---		---	---	---	---		---	---	---	---	---	---	---	---
	232	UN00617	IPR003395 | IPR003405 | IPR010935	SMC protein, N-terminal | Structural maintenance of chromosome protein SMC, C-terminal | SMCs flexible hinge	HMMPfam | HMMPfam | HMMPfam	PF02463 | PF02483 | PF06470	SMC_N | SMC_C | SMC_hinge		3736 | 10082 | 3727 | 162 | 2196 | 3228	ATP binding | ATPase activity | protein binding | nucleotide binding | transcription factor activity | signal transducer activity	GO:0005524 | GO:0016887 | GO:0005515 | GO:0000166 | GO:0003700 | GO:0004871	4420 | 4504 | 5250 | 24525	DNA metabolic process | regulation of transcription, DNA-dependent | signal transduction | chromosome organization and biogenesis	GO:0006259 | GO:0006355 | GO:0007165 | GO:0051276	3838 | 3891	nucleus | chromosome	GO:0005634 | GO:0005694		KOG0964	Structural maintenance of chromosome protein 3 (sister chromatid cohesion complex Cohesin, subunit SMC3)	Cell cycle control, cell division, chromosome partitioning	METABOLISM		---	---	---	---	---	---	---	---
	233	UN00622	IPR001345 | IPR003094	Phosphoglycerate/bisphosphoglycerate mutase | Fructose-2,6-bisphosphatase	HMMPfam | FPrintScan	PF00300 | PR00991	PGAM | 6PFRUCTKNASE		2290 | 3736 | 2737	catalytic activity | ATP binding | fructose-2,6-bisphosphate 2-phosphatase activity	GO:0003824 | GO:0005524 | GO:0004331	4171	fructose 2,6-bisphosphate metabolic process	GO:0006003	---	---	---		KOG0234	Fructose-6-phosphate 2-kinase/fructose-2,6-biphosphatase	Carbohydrate transport and metabolism	METABOLISM		3.1.3.46	Fructose-2,6-bisphosphate 2-phosphatase.	D-fructose 2,6-bisphosphate + H(2)O = D-fructose 6-phosphate + phosphate.	\N	\N	Fructose and mannose metabolism	Carbohydrate Metabolism	METABOLIC
	234	UN00624	IPR000092	Polyprenyl synthetase	ScanRegExp	PS00723	POLYPRENYL_SYNTHET_1		22447	trans-pentaprenyltranstransferase activity	GO:0048045	5967	isoprenoid biosynthetic process	GO:0008299	---	---	---		KOG0776	Geranylgeranyl pyrophosphate synthase/Polyprenyl synthetase	Coenzyme transport and metabolism	METABOLISM		2.5.1.33	Trans-pentaprenyltransferase.	All-trans-pentaprenyl diphosphate + isopentenyl diphosphate = diphosphate + all-trans-hexaprenyl diphosphate.	\N	\N	Sterol biosynthesis	Lipid Metabolism	METABOLIC
	235	UN00626	IPR004843 | IPR006186	Metallophosphoesterase | Serine/threonine-specific protein phosphatase and bis(5-nucleosyl)-tetraphosphatase	HMMPfam | BlastProDom	PF00149 | PD000252	Metallophos | sp_P2A1_EMENI_Q9HFQ2;		9985 | 3087 | 3089 | 3090 | 6080 | 6240 | 10186 | 10187	hydrolase activity | phosphoprotein phosphatase activity | calcium-dependent protein serine/threonine phosphatase activity | magnesium-dependent protein serine/threonine phosphatase activity | CTD phosphatase activity | calcium-dependent protein serine/threonine phosphatase regulator activity | myosin phosphatase activity | myosin phosphatase regulator activity	GO:0016787 | GO:0004721 | GO:0004723 | GO:0004724 | GO:0008420 | GO:0008597 | GO:0017018 | GO:0017020	---	---	---	4132 | 10190	magnesium-dependent protein serine/threonine phosphatase complex | myosin phosphatase complex	GO:0005963 | GO:0017023		KOG0371	Serine/threonine protein phosphatase 2A, catalytic subunit	Signal transduction mechanisms	CELLULAR PROCESSES AND SIGNALING		3.1.3.16	Serine/threonine specific protein phosphatase.	A phosphoprotein + H(2)O = a protein + phosphate.	\N	\N	\N	\N	\N
	236	UN00627	IPR001208 | IPR008047	MCM | MCM protein 4	ScanRegExp | FPrintScan	PS00847 | PR01660	MCM_1 | MCMPROTEIN4		2176 | 3736 | 5778 | 2450 | 2451 | 5716 | 5860 | 8800 | 10082 | 10273 | 18132 | 18133 | 18134 | 18135	DNA binding | ATP binding | DNA-dependent ATPase activity | ATP-dependent DNA helicase activity | ATP-dependent RNA helicase activity | ATP-dependent helicase activity | RNA-dependent ATPase activity | protein-transmembrane transporting ATPase activity | ATPase activity | single-stranded DNA-dependent ATP-dependent DNA helicase activity | ATPase activity, coupled | ATPase activity, uncoupled | AT…	GO:0003677 | GO:0005524 | GO:0008094 | GO:0004003 | GO:0004004 | GO:0008026 | GO:0008186 | GO:0015462 | GO:0016887 | GO:0017116 | GO:0042623 | GO:0042624 | GO:0042625 | GO:0042626	4429	DNA replication initiation	GO:0006270	3838	nucleus	GO:0005634		KOG0478	DNA replication licensing factor, MCM4 component	Replication, recombination and repair	INFORMATION STORAGE AND PROCESSING		3.6.1.3	Adenosinetriphosphatase.	ATP + H(2)O = ADP + phosphate.	\N	Hemolytic anemia due to deficiency of adenosine triphosphatase; MIM:102800.	Purine metabolism	Nucleotide Metabolism	METABOLIC
	237	UN00628	IPR004843 | IPR006186	Metallophosphoesterase | Serine/threonine-specific protein phosphatase and bis(5-nucleosyl)-tetraphosphatase	HMMPfam | BlastProDom	PF00149 | PD000252	Metallophos | sp_P2A1_EMENI_Q9HFQ2;		9985 | 3087 | 3089 | 3090 | 6080 | 6240 | 10186 | 10187	hydrolase activity | phosphoprotein phosphatase activity | calcium-dependent protein serine/threonine phosphatase activity | magnesium-dependent protein serine/threonine phosphatase activity | CTD phosphatase activity | calcium-dependent protein serine/threonine phosphatase regulator activity | myosin phosphatase activity | myosin phosphatase regulator activity	GO:0016787 | GO:0004721 | GO:0004723 | GO:0004724 | GO:0008420 | GO:0008597 | GO:0017018 | GO:0017020	---	---	---	4132 | 10190	magnesium-dependent protein serine/threonine phosphatase complex | myosin phosphatase complex	GO:0005963 | GO:0017023		KOG0371	Serine/threonine protein phosphatase 2A, catalytic subunit	Signal transduction mechanisms	CELLULAR PROCESSES AND SIGNALING		3.1.3.16	Serine/threonine specific protein phosphatase.	A phosphoprotein + H(2)O = a protein + phosphate.	\N	\N	\N	\N	\N
	238	UN00632	IPR002885	PPR repeat	HMMTigr	TIGR00756	PPR		---	---	---	---	---	---	---	---	---		KOG4197	FOG: PPR repeat	General function prediction only	POORLY CHARACTERIZED		---	---	---	---	---	---	---	---
	239	UN00636	---	---	---	---	---		---	---	---	---	---	---	---	---	---		KOG4475	FOG: Immunoglobin and related proteins	General function prediction only | Inorganic ion transport and metabolism	METABOLISM | POORLY CHARACTERIZED		---	---	---	---	---	---	---	---
	240	UN00639	IPR004843	Metallophosphoesterase	HMMPfam	PF00149	Metallophos		9985 | 292	hydrolase activity | endopolyphosphatase activity	GO:0016787 | GO:0000298	---	---	---	3962 | 9321	vacuole | integral to membrane	GO:0005773 | GO:0016021		KOG3770	Acid sphingomyelinase and PHM5 phosphate metabolism protein	Lipid transport and metabolism	METABOLISM		3.6.1.10	Endopolyphosphatase.	Polyphosphate + N H(2)O = (N+1) oligophosphate.	\N	\N	\N	\N	\N
	241	UN00642	IPR000640 | IPR000795 | IPR004161 | IPR005225 | IPR005517	Elongation factor G, C-terminal | Protein synthesis factor, GTP-binding | Elongation factor Tu, domain 2 | Small GTP-binding protein domain | Elongation factor G, domain IV	HMMPfam | FPrintScan | HMMPfam | HMMTigr | HMMPfam	PF00679 | PR00315 | PF03144 | TIGR00231 | PF03764	EFG_C | ELONGATNFCT | GTP_EFTU_D2 | small_GTP | EFG_IV		3737 | 2378 | 6198	GTP binding | GTPase activity | protein-synthesizing GTPase activity	GO:0005525 | GO:0003924 | GO:0008547	4556	translation	GO:0006412	---	---	---		KOG0468	U5 snRNP-specific protein	Translation, ribosomal structure and biogenesis	INFORMATION STORAGE AND PROCESSING		---	---	---	---	---	---	---	---
	242	UN00644	IPR004648 | IPR004813	Tetrapeptide transporter, OPT1/isp4 | Oligopeptide transporter OPT superfamily	HMMTigr | HMMPfam	TIGR00727 | PF03169	ISP4_OPT | OPT		3519	neuropeptide hormone activity	GO:0005184	5302	neuropeptide signaling pathway	GO:0007218	---	---	---		KOG2262	Sexual differentiation process protein ISP4	Signal transduction mechanisms	CELLULAR PROCESSES AND SIGNALING		---	---	---	---	---	---	---	---
	243	UN00645	IPR006652 | IPR011498	Kelch repeat | Kelch	HMMSmart | HMMPfam	SM00612 | PF07646	Kelch | Kelch_2		2635	cysteine-type endopeptidase activity	GO:0004197	4639	proteolysis	GO:0006508	---	---	---		KOG0379	Kelch repeat-containing proteins	General function prediction only	POORLY CHARACTERIZED		---	---	---	---	---	---	---	---
	244	UN00647	IPR007723	TBP-interacting 120	HMMPfam	PF05027	TIP120		3708	binding	GO:0005488	---	---	---	---	---	---		KOG1824	TATA-binding protein-interacting protein	General function prediction only	POORLY CHARACTERIZED		---	---	---	---	---	---	---	---
	245	UN00648	IPR004308	Glutamate-cysteine ligase catalytic subunit	HMMPfam	PF03074	GCS		2763	glutamate-cysteine ligase activity	GO:0004357	4873	glutathione biosynthetic process	GO:0006750	10267	glutamate-cysteine ligase complex	GO:0017109		KOG3754	Gamma-glutamylcysteine synthetase	Coenzyme transport and metabolism	METABOLISM		6.3.2.2	Glutamate--cysteine ligase.	ATP + L-glutamate + L-cysteine = ADP + phosphate + gamma-L- glutamyl-L-cysteine.	\N	Hemolytic anemia due to gamma-glutamylcysteine synthetase; MIM:230450.	Glutamate metabolism | Glutathione metabolism	Amino Acid Metabolism | Metabolism of Other Amino Acids	METABOLIC | METABOLIC
	246	UN00649	IPR001138	Fungal transcriptional regulatory protein, N-terminal	ScanRegExp	PS00463	ZN2_CY6_FUNGAL_1		---	---	---	---	---	---	---	---	---		---	---	---	---		---	---	---	---	---	---	---	---
	247	UN00650	IPR001849	Pleckstrin-like	HMMSmart	SM00233	PH		---	---	---	---	---	---	---	---	---		KOG2806	Chitinase	Carbohydrate transport and metabolism	METABOLISM		---	---	---	---	---	---	---	---
	248	UN00656	IPR004342	EXS, C-terminal	HMMPfam	PF03124	EXS		---	---	---	---	---	---	9321	integral to membrane	GO:0016021		KOG1162	Predicted small molecule transporter	Intracellular trafficking, secretion, and vesicular transport	CELLULAR PROCESSES AND SIGNALING		---	---	---	---	---	---	---	---
	249	UN00657	---	---	---	---	---		---	---	---	---	---	---	---	---	---		---	---	---	---		---	---	---	---	---	---	---	---
	250	UN00658	IPR001585	Transaldolase	HMMPfam	PF00923	Transaldolase		---	---	---	---	---	---	---	---	---		KOG2772	Transaldolase	Carbohydrate transport and metabolism	METABOLISM		2.2.1.2	Transaldolase.	Sedoheptulose 7-phosphate + D-glyceraldehyde 3-phosphate = D-erythrose 4-phosphate + D-fructose 6-phosphate.	\N	\N	Pentose phosphate pathway	Carbohydrate Metabolism	METABOLIC
	251	UN00659	IPR001313	Pumilio/Puf RNA-binding	HMMSmart	SM00025	Pumilio		2216 | 3708	RNA binding | binding	GO:0003723 | GO:0005488	---	---	---	---	---	---		KOG1488	Translational repressor Pumilio/PUF3 and related RNA-binding proteins (Puf superfamily)	Translation, ribosomal structure and biogenesis	INFORMATION STORAGE AND PROCESSING		---	---	---	---	---	---	---	---
	252	UN00661	---	---	---	---	---		5939	zinc ion binding	GO:0008270	---	---	---	3827	intracellular	GO:0005622		KOG1721	FOG: Zn-finger	General function prediction only	POORLY CHARACTERIZED		---	---	---	---	---	---	---	---
	253	UN00663	IPR005522	Inositol polyphosphate kinase	HMMPfam	PF03770	IPK		6099 | 2745	inositol trisphosphate 3-kinase activity | glucan 1,4-alpha-glucosidase activity	GO:0008440 | GO:0004339	---	---	---	---	---	---		KOG1620	Inositol polyphosphate multikinase, component of the ARGR transcription regulatory complex	Lipid transport and metabolism | Signal transduction mechanisms | Transcription	CELLULAR PROCESSES AND SIGNALING | INFORMATION STORAGE AND PROCESSING | METABOLISM		---	---	---	---	---	---	---	---
	254	UN00664	IPR004841	Amino acid permease-associated region	HMMPfam	PF00324	AA_permease		8535	amino acid transmembrane transporter activity	GO:0015171	4927 | 4977	transport | amino acid transport	GO:0006810 | GO:0006865	9320	membrane	GO:0016020		KOG1289	Amino acid transporters	Amino acid transport and metabolism	METABOLISM		---	---	---	---	---	---	---	---
	255	UN00673	IPR000403 | IPR003151 | IPR003152	Phosphatidylinositol 3- and 4-kinase | PIK-related kinase, FAT | PIK-related kinase, FATC	HMMPfam | HMMPfam | HMMPfam	PF00454 | PF02259 | PF02260	PI3_PI4_kinase | FAT | FATC		9971 | 8439 | 8440 | 9574	phosphotransferase activity, alcohol group as acceptor | phosphatidylinositol 3-kinase, class I, catalyst activity | phosphatidylinositol 3-kinase, class I, regulator activity | 1-phosphatidylinositol-3-kinase activity	GO:0016773 | GO:0015072 | GO:0015073 | GO:0016303	---	---	---	---	---	---		KOG0892	Protein kinase ATM/Tel1, involved in telomere length regulation and DNA repair	Cell cycle control, cell division, chromosome partitioning | Chromatin structure and dynamics | Replication, recombination and repair | Signal transduction mechanisms	CELLULAR PROCESSES AND SIGNALING | INFORMATION STORAGE AND PROCESSING | METABOLISM		2.7.1.137	1-phosphatidylinositol 3-kinase.	ATP + 1-phosphatidyl-1D-myo-inositol = ADP + 1-phosphatidyl-1D-myo- inositol 3-phosphate.	\N	\N	Inositol phosphate metabolism	Metabolism of Complex Lipids	METABOLIC
	256	UN00675	IPR001394 | IPR006615	Peptidase C19, ubiquitin carboxyl-terminal hydrolase 2 | Ubiquitin carboxyl-terminal hydrolase, N-terminal region 1	ScanRegExp | HMMSmart	PS00973 | SM00695	UCH_2_2 | DUSP		2657	ubiquitin thiolesterase activity	GO:0004221	4642 | 4643	ubiquitin-dependent protein catabolic process | ubiquitin cycle	GO:0006511 | GO:0006512	---	---	---		KOG1870	Ubiquitin C-terminal hydrolase	Posttranslational modification, protein turnover, chaperones	CELLULAR PROCESSES AND SIGNALING		3.1.2.15	Ubiquitin thiolesterase.	Ubiquitin C-terminal thiolester + H(2)O = ubiquitin + a thiol.	\N	\N	\N	\N	\N
	257	UN00685	IPR004143	Biotin/lipoate A/B protein ligase	HMMPfam	PF03099	BPL_LipA_LipB		2290 | 6387 | 10509 | 19237 | 19238	catalytic activity | UDP-N-acetylmuramoylalanyl-D-glutamyl-2,6-diaminopimelate-D-alanyl-D-alanine ligase activity | ribosomal S6-glutamic acid ligase activity | coenzyme F420-0 gamma-glutamyl ligase activity | coenzyme F420-2 alpha-glutamyl ligase activity	GO:0003824 | GO:0008766 | GO:0018169 | GO:0043773 | GO:0043774	4598	protein modification process	GO:0006464	---	---	---		KOG3159	Lipoate-protein ligase A	Coenzyme transport and metabolism	METABOLISM		6.3.2.-	Acid--D-amino-acid ligases (peptide synthases).	\N	\N	\N	Tryptophan metabolism | Ubiquinone biosynthesis	Amino Acid Metabolism | Metabolism of Cofactors and Vitamins	METABOLIC | METABOLIC
	258	UN00687	IPR006133 | IPR006134 | IPR006172	DNA polymerase B, exonuclease | DNA polymerase B region | DNA-directed DNA polymerase B	HMMPfam | HMMPfam | HMMSmart	PF03104 | PF00136 | SM00486	DNA_pol_B_exo | DNA_pol_B | POLBc		2353 | 162 | 2176 | 2175 | 16887	DNA-directed DNA polymerase activity | nucleotide binding | DNA binding | nucleic acid binding | DNA polymerase activity	GO:0003887 | GO:0000166 | GO:0003677 | GO:0003676 | GO:0034061	4301 | 4421	nucleobase, nucleoside, nucleotide and nucleic acid metabolic process | DNA replication	GO:0006139 | GO:0006260	---	---	---		KOG1798	DNA polymerase epsilon, catalytic subunit A	Replication, recombination and repair	INFORMATION STORAGE AND PROCESSING		2.7.7.7	DNA-directed DNA polymerase.	N deoxynucleoside triphosphate = N diphosphate + {DNA}(N).	\N	\N	DNA polymerase | Purine metabolism | Pyrimidine metabolism	Nucleotide Metabolism | REPLICATION AND REPAIR	METABOLIC | METABOLIC | REGULATORY
	259	UN00688	IPR000008 | IPR000719 | IPR000961 | IPR001245 | IPR002290 | IPR008271	C2 | Protein kinase | Protein kinase, C-terminal | Tyrosine protein kinase | Serine/threonine protein kinase | Serine/threonine protein kinase, active site	HMMSmart | ScanRegExp | HMMPfam | HMMSmart | HMMSmart | ScanRegExp	SM00239 | PS00107 | PF00433 | SM00219 | SM00220 | PS00108	C2 | PROTEIN_KINASE_ATP | Pkinase_C | TyrKc | S_TKc | PROTEIN_KINASE_ST		3043 | 3736 | 3045 | 3079 | 3046 | 3047 | 3048 | 3049 | 3050 | 3051 | 3057 | 3061 | 3062 | 3063 | 3065 | 3067 | 3068 | 3070 | 3071 | 3072 | 3074 | 3076 | 3077 | 3084 | 6004 | 6005 | 6015 | 6196 | 10102 | 10103 | 11472 | 12154 | 17037	protein kinase activity | ATP binding | protein serine/threonine kinase activity | protein-tyrosine kinase activity | transmembrane receptor protein serine/threonine kinase activity | 3-phosphoinositide-dependent protein kinase activity | DNA-dependent protein kinase activity | AMP-activated protein kinase activity | casein kinase activity | casein kinase I activity | cyclic nucleotide-dependent …	GO:0004672 | GO:0005524 | GO:0004674 | GO:0004713 | GO:0004675 | GO:0004676 | GO:0004677 | GO:0004679 | GO:0004680 | GO:0004681 | GO:0004690 | GO:0004694 | GO:0004695 | GO:0004696 | GO:0004698 | GO:0004700 | GO:0004702 | GO:0004704 | GO:0004705 | GO:0004706 | GO:0004708 | GO:0004710 | GO:0004711 | GO:0004718 | GO:0008338 | GO:0008339 | GO:0008349 | GO:0008545 | GO:0016908 | GO:0016909 | GO:001919…	4602	protein amino acid phosphorylation	GO:0006468	---	---	---		KOG0598	Ribosomal protein S6 kinase and related proteins	General function prediction only | Signal transduction mechanisms	CELLULAR PROCESSES AND SIGNALING | POORLY CHARACTERIZED		2.7.1.37	Protein kinase.	ATP + a protein = ADP + a phosphoprotein.	\N	\N	\N	\N	\N
	260	UN00694	IPR000409 | IPR001680	Beige/BEACH | G-protein beta WD-40 repeat	HMMPfam | HMMSmart	PF02138 | SM00320	Beach | WD40		162 | 3172 | 3736	nucleotide binding | aminoacyl-tRNA ligase activity | ATP binding	GO:0000166 | GO:0004812 | GO:0005524	4556 | 4561	translation | tRNA aminoacylation for protein translation	GO:0006412 | GO:0006418	3930	cytoplasm	GO:0005737		KOG1786	Lysosomal trafficking regulator LYST and related BEACH and WD40 repeat proteins	Intracellular trafficking, secretion, and vesicular transport | Signal transduction mechanisms	CELLULAR PROCESSES AND SIGNALING		---	---	---	---	---	---	---	---
	261	UN00695	IPR001296	Glycosyl transferase, group 1	HMMPfam	PF00534	Glycos_transf_1		24 | 42 | 45 | 48 | 1170 | 2430 | 2782 | 2953 | 2959 | 6039 | 6040 | 6042 | 6077 | 6376 | 6535 | 9532 | 9958 | 11017 | 11018 | 11019 | 11020 | 11396 | 11466 | 14119 | 16390 | 17801 | 17803 | 19616 | 20962 | 21342 | 21343	alpha-1,6-mannosyltransferase activity | alpha-1,2-mannosyltransferase activity | mannosyltransferase activity | alpha-1,3-mannosyltransferase activity | alpha-1,3-galactosyltransferase activity | UDP-glucose:glycoprotein glucosyltransferase activity | glycolipid mannosyltransferase activity | oligosaccharyl transferase activity | dolichyl-phosphate-glucose-glycolipid alpha-glucosyltransferase ac…	GO:0000009 | GO:0000026 | GO:0000030 | GO:0000033 | GO:0001962 | GO:0003980 | GO:0004376 | GO:0004576 | GO:0004583 | GO:0008375 | GO:0008376 | GO:0008378 | GO:0008417 | GO:0008755 | GO:0008921 | GO:0016253 | GO:0016759 | GO:0018715 | GO:0018716 | GO:0018717 | GO:0018718 | GO:0019112 | GO:0019187 | GO:0031278 | GO:0033556 | GO:0042281 | GO:0042283 | GO:0045140 | GO:0046527 | GO:0046920 | GO:0046921	6667	biosynthetic process	GO:0009058	---	---	---		KOG1111	N-acetylglucosaminyltransferase complex, subunit PIG-A/SPT14, required for phosphatidylinositol biosynthesis/Sulfolipid synthase	Cell wall/membrane/envelope biogenesis | Lipid transport and metabolism | Posttranslational modification, protein turnover, chaperones	CELLULAR PROCESSES AND SIGNALING | METABOLISM		2.4.1.-	Hexosyltransferases.	\N	\N	\N	Blood group glycolipid biosynthesis - lact series | Blood group glycolipid biosynthesis - neolact series | Chondroitin / heparan sulfate biosynthesis | Fructose and mannose metabolism | Globoside metabolism | Glycerolipid metabolism | Keratan sulfate biosynthesis | N-Glycans biosynthesis | O-Glycans biosynthesis | Peptidoglycan biosynthesis | Sphingoglycolipid metabolism	Carbohydrate Metabolism | Metabolism of Complex Carbohydrates | Metabolism of Complex Lipids	METABOLIC | METABOLIC | METABOLIC | METABOLIC | METABOLIC | METABOLIC | METABOLIC | METABOLIC | METABOLIC | METABOLIC | METABOLIC
	262	UN00697	IPR000008	C2	HMMSmart	SM00239	C2		---	---	---	---	---	---	---	---	---		KOG1012	Ca2+-dependent lipid-binding protein CLB1/vesicle protein vp115/Granuphilin A, contains C2 domain	General function prediction only	POORLY CHARACTERIZED		---	---	---	---	---	---	---	---
	263	UN00706	IPR001270 | IPR003593 | IPR003959	Chaperonin clpA/B | AAA ATPase | AAA ATPase, central region	ScanRegExp | HMMSmart | HMMPfam	PS00871 | SM00382 | PF00004	CLPAB_2 | AAA | AAA		3736 | 162 | 10269	ATP binding | nucleotide binding | nucleoside-triphosphatase activity	GO:0005524 | GO:0000166 | GO:0017111	---	---	---	---	---	---		KOG1051	Chaperone HSP104 and related ATP-dependent Clp proteases	Posttranslational modification, protein turnover, chaperones	CELLULAR PROCESSES AND SIGNALING		---	---	---	---	---	---	---	---
	264	UN00707	IPR002110	Ankyrin	HMMSmart	SM00248	ANK		---	---	---	---	---	---	---	---	---		KOG0504	FOG: Ankyrin repeat	General function prediction only	POORLY CHARACTERIZED		2.4.2.30	NAD(+) ADP-ribosyltransferase.	NAD(+) + {ADP-D-ribosyl}(N)-acceptor = nicotinamide + {ADP-D-ribosyl}(N+1)-acceptor.	\N	\N	\N	\N	\N
	265	UN00708	---	---	---	---	---		---	---	---	---	---	---	---	---	---		---	---	---	---		---	---	---	---	---	---	---	---
	266	UN00709	---	---	---	---	---		---	---	---	---	---	---	---	---	---		---	---	---	---		---	---	---	---	---	---	---	---
	267	UN00710	IPR001452 | IPR001660 | IPR001849 | IPR011510 | IPR011511	SH3 | Sterile alpha motif SAM | Pleckstrin-like | Sterile alpha motif homology 2 | Variant SH3	FPrintScan | HMMSmart | HMMSmart | HMMPfam | HMMPfam	PR00452 | SM00454 | SM00233 | PF07647 | PF07653	SH3DOMAIN | SAM | PH | SAM_2 | SH3_2		---	---	---	---	---	---	---	---	---		KOG2177	Predicted E3 ubiquitin ligase	Posttranslational modification, protein turnover, chaperones	CELLULAR PROCESSES AND SIGNALING		---	---	---	---	---	---	---	---
	268	UN00713	IPR005135	Endonuclease/exonuclease/phosphatase	HMMPfam	PF03372	Exo_endo_phos		3025 | 2290 | 2216 | 9977	polynucleotide adenylyltransferase activity | catalytic activity | RNA binding | nucleotidyltransferase activity	GO:0004652 | GO:0003824 | GO:0003723 | GO:0016779	4499 | 9366 | 13967	transcription | RNA metabolic process | RNA 3'-end processing	GO:0006350 | GO:0016070 | GO:0031123	3827	intracellular	GO:0005622		KOG2245	Poly(A) polymerase and related nucleotidyltransferases	RNA processing and modification	INFORMATION STORAGE AND PROCESSING		---	---	---	---	---	---	---	---
	269	UN00715	IPR002312 | IPR004364 | IPR004365 | IPR004522	Aspartyl-tRNA synthetase, class IIb | tRNA synthetase, class II (D, K and N) | OB-fold nucleic acid binding | Asparaginyl-tRNA synthetase, class IIb	FPrintScan | HMMPfam | HMMPfam | HMMTigr	PR01042 | PF00152 | PF01336 | TIGR00457	TRNASYNTHASP | tRNA-synt_2 | tRNA_anti | asnS		162 | 3175 | 3736 | 3172 | 2175 | 3176	nucleotide binding | aspartate-tRNA ligase activity | ATP binding | aminoacyl-tRNA ligase activity | nucleic acid binding | asparagine-tRNA ligase activity	GO:0000166 | GO:0004815 | GO:0005524 | GO:0004812 | GO:0003676 | GO:0004816	4556 | 4561 | 4564 | 4565	translation | tRNA aminoacylation for protein translation | asparaginyl-tRNA aminoacylation | aspartyl-tRNA aminoacylation	GO:0006412 | GO:0006418 | GO:0006421 | GO:0006422	3930	cytoplasm	GO:0005737		KOG0555	Asparaginyl-tRNA synthetase	Translation, ribosomal structure and biogenesis	INFORMATION STORAGE AND PROCESSING		6.1.1.22	Asparagine--tRNA ligase.	ATP + L-asparagine + tRNA(Asn) = AMP + diphosphate + L-asparaginyl- tRNA(Asn).	\N	\N	Aminoacyl-tRNA biosynthesis | Alanine and aspartate metabolism	Amino Acid Metabolism | TRANSLATION	METABOLIC | REGULATORY
	270	UN00716	---	---	---	---	---		---	---	---	---	---	---	---	---	---		KOG1869	Splicing coactivator SRm160/300, subunit SRm300	RNA processing and modification	INFORMATION STORAGE AND PROCESSING		---	---	---	---	---	---	---	---
	271	UN00718	---	---	---	---	---		---	---	---	---	---	---	---	---	---		KOG2314	Translation initiation factor 3, subunit b (eIF-3b)	Translation, ribosomal structure and biogenesis	INFORMATION STORAGE AND PROCESSING		---	---	---	---	---	---	---	---
	272	UN00723	IPR002553	Adaptin, N-terminal	HMMPfam	PF01602	Adaptin_N		3727 | 3708	protein binding | binding	GO:0005515 | GO:0005488	4595 | 4994 | 9480	protein complex assembly | intracellular protein transport | vesicle-mediated transport	GO:0006461 | GO:0006886 | GO:0016192	13011	membrane coat	GO:0030117		KOG1061	Vesicle coat complex AP-1/AP-2/AP-4, beta subunit	Intracellular trafficking, secretion, and vesicular transport	CELLULAR PROCESSES AND SIGNALING		---	---	---	---	---	---	---	---
	273	UN00727	IPR000399 | IPR001094 | IPR005117 | IPR006066 | IPR006067 | IPR008254	Pyruvate decarboxylase | Flavodoxin-like | Nitrite/sulfite reductase, hemoprotein beta-component, ferrodoxin-like | Nitrite and sulfite reductase iron-sulfur/siroheme-binding site | Nitrite and sulphite reductase 4Fe-4S region | Flavodoxin/nitric oxide synthase	HMMPfam | FPrintScan | HMMPfam | ScanRegExp | HMMPfam | HMMPfam	PF02775 | PR00369 | PF03460 | PS00365 | PF01077 | PF00258	TPP_enzyme_C | FLAVODOXIN | NIR_SIR_ferr | NIR_SIR | NIR_SIR | Flavodoxin_1		3721 | 6664 | 7744 | 9710 | 12251 | 24783 | 2290 | 23573	iron ion binding | electron carrier activity | FMN binding | oxidoreductase activity | heme binding | iron-sulfur cluster binding | catalytic activity | sulfite reductase (ferredoxin) activity	GO:0005506 | GO:0009055 | GO:0010181 | GO:0016491 | GO:0020037 | GO:0051536 | GO:0003824 | GO:0050311	4283 | 5830	electron transport | metabolic process	GO:0006118 | GO:0008152	---	---	---		KOG0560	Sulfite reductase (ferredoxin)	Inorganic ion transport and metabolism	METABOLISM		1.8.7.1	Sulfite reductase (ferredoxin).	H(2)S + 3 oxidized ferredoxin + 3 H(2)O = sulfite + 3 reduced ferredoxin.	Iron.	\N	Selenoamino acid metabolism | Sulfur metabolism	Energy Metabolism | Metabolism of Other Amino Acids	METABOLIC | METABOLIC
	274	UN00735	IPR001017 | IPR005475	Dehydrogenase, E1 component | Transketolase, central region	HMMPfam | HMMPfam	PF00676 | PF02779	E1_dh | Transket_pyr		9831 | 2967 | 13821	oxidoreductase activity, acting on the aldehyde or oxo group of donors, disulfide as acceptor | oxoglutarate dehydrogenase (succinyl-transferring) activity | thiamin pyrophosphate binding	GO:0016624 | GO:0004591 | GO:0030976	4261 | 5830	glycolysis | metabolic process	GO:0006096 | GO:0008152	---	---	---		KOG0450	2-oxoglutarate dehydrogenase, E1 subunit	Carbohydrate transport and metabolism	METABOLISM		1.2.4.2	Oxoglutarate dehydrogenase (lipoamide).	2-oxoglutarate + lipoamide = S-succinyldihydrolipoamide + CO(2).	Thiamine pyrophosphate.	\N	Citrate cycle (TCA cycle) | Lysine degradation | Tryptophan metabolism	Amino Acid Metabolism | Carbohydrate Metabolism	METABOLIC | METABOLIC | METABOLIC
	275	UN00741	IPR001138 | IPR007219	Fungal transcriptional regulatory protein, N-terminal | Fungal specific transcription factor	ScanRegExp | HMMPfam	PS00463 | PF04082	ZN2_CY6_FUNGAL_1 | Fungal_trans		2196 | 5939 | 2176	transcription factor activity | zinc ion binding | DNA binding	GO:0003700 | GO:0008270 | GO:0003677	4499 | 4504	transcription | regulation of transcription, DNA-dependent	GO:0006350 | GO:0006355	3838	nucleus	GO:0005634		KOG2352	Predicted spermine/spermidine synthase	Amino acid transport and metabolism	METABOLISM		---	---	---	---	---	---	---	---
	276	UN00742	IPR000504 | IPR002130	RNA-binding region RNP-1 (RNA recognition motif) | Peptidyl-prolyl cis-trans isomerase, cyclophilin type	HMMPfam | FPrintScan	PF00076 | PR00153	RRM_1 | CSAPPISMRASE		2175 | 2233 | 2975 | 12948 | 17567	nucleic acid binding | peptidyl-prolyl cis-trans isomerase activity | cyclophilin | FK506-sensitive peptidyl-prolyl cis-trans isomerase | cyclophilin-type peptidyl-prolyl cis-trans isomerase activity	GO:0003676 | GO:0003755 | GO:0004600 | GO:0030051 | GO:0042027	4591	protein folding	GO:0006457	---	---	---		KOG0415	Predicted peptidyl prolyl cis-trans isomerase	Posttranslational modification, protein turnover, chaperones	CELLULAR PROCESSES AND SIGNALING		5.2.1.8	Peptidylprolyl isomerase.	Peptidylproline (omega=180) = peptidylproline (omega=0).	\N	\N	\N	\N	\N
	277	UN00744	---	---	---	---	---		3708	binding	GO:0005488	---	---	---	---	---	---		KOG1020	Sister chromatid cohesion protein SCC2/Nipped-B	Cell cycle control, cell division, chromosome partitioning | Chromatin structure and dynamics | Replication, recombination and repair	INFORMATION STORAGE AND PROCESSING | METABOLISM		---	---	---	---	---	---	---	---
	278	UN00750	IPR001025 | IPR001487	Bromo adjacent region | Bromodomain	HMMSmart | ScanRegExp	SM00439 | PS00633	BAH | BROMODOMAIN_1		2176	DNA binding	GO:0003677	---	---	---	---	---	---		KOG1827	Chromatin remodeling complex RSC, subunit RSC1/Polybromo and related proteins	Chromatin structure and dynamics | Transcription	INFORMATION STORAGE AND PROCESSING		---	---	---	---	---	---	---	---
	279	UN00751	IPR001138 | IPR007219	Fungal transcriptional regulatory protein, N-terminal | Fungal specific transcription factor	ScanRegExp | HMMPfam	PS00463 | PF04082	ZN2_CY6_FUNGAL_1 | Fungal_trans		2196 | 5939 | 2176	transcription factor activity | zinc ion binding | DNA binding	GO:0003700 | GO:0008270 | GO:0003677	4499 | 4504	transcription | regulation of transcription, DNA-dependent	GO:0006350 | GO:0006355	3838	nucleus	GO:0005634		KOG2352	Predicted spermine/spermidine synthase	Amino acid transport and metabolism	METABOLISM		---	---	---	---	---	---	---	---
	280	UN00752	IPR000733 | IPR002938 | IPR003042	Flavoprotein monooxygenase | Monooxygenase, FAD-binding | Aromatic-ring hydroxylase	HMMPfam | HMMPfam | FPrintScan	PF01360 | PF01494 | PR00420	Monooxygenase | FAD_binding_3 | RNGMNOXGNASE		2888 | 9710 | 10968	monooxygenase activity | oxidoreductase activity | phenol 2-monooxygenase activity	GO:0004497 | GO:0016491 | GO:0018662	4283 | 4851 | 5830	electron transport | aromatic compound metabolic process | metabolic process	GO:0006118 | GO:0006725 | GO:0008152	---	---	---		KOG3855	Monooxygenase involved in coenzyme Q (ubiquinone) biosynthesis	Coenzyme transport and metabolism | Energy production and conversion	METABOLISM		1.14.13.7	Phenol 2-monooxygenase.	Phenol + NADPH + O(2) = catechol + NADP(+) + H(2)O.	FAD.	\N	gamma-Hexachlorocyclohexane degradation | Nitorobenzene degradation | Toluene and xylene degradation	Biodegradation of Xenobiotics	METABOLIC | METABOLIC | METABOLIC
	281	UN00759	---	---	---	---	---		---	---	---	---	---	---	---	---	---		KOG4415	Uncharacterized conserved protein	Function unknown	POORLY CHARACTERIZED		---	---	---	---	---	---	---	---
	282	UN00760	IPR000640 | IPR000795 | IPR004161 | IPR005225 | IPR005517	Elongation factor G, C-terminal | Protein synthesis factor, GTP-binding | Elongation factor Tu, domain 2 | Small GTP-binding protein domain | Elongation factor G, domain IV	HMMPfam | ScanRegExp | HMMPfam | HMMTigr | HMMPfam	PF00679 | PS00301 | PF03144 | TIGR00231 | PF03764	EFG_C | EFACTOR_GTP | GTP_EFTU_D2 | small_GTP | EFG_IV		3737	GTP binding	GO:0005525	---	---	---	---	---	---		KOG0469	Elongation factor 2	Translation, ribosomal structure and biogenesis	INFORMATION STORAGE AND PROCESSING		---	---	---	---	---	---	---	---
	283	UN00761	IPR000103 | IPR000759 | IPR001100 | IPR001327 | IPR002489 | IPR002932 | IPR006005 | IPR006981 | IPR006982	Pyridine nucleotide-disulphide oxidoreductase, class-II | Adrenodoxin reductase | Pyridine nucleotide-disulphide oxidoreductase, class I | FAD-dependent pyridine nucleotide-disulphide oxidoreductase | Glutamate synthase, alpha subunit, C-terminal | Ferredoxin-dependent glutamate synthase | Glutamate synthase, NADH/NADPH, small subunit 1 | Glutamate synthase, amidotransferase region | Glutamate sy…	FPrintScan | FPrintScan | FPrintScan | FPrintScan | HMMPfam | HMMPfam | HMMTigr | HMMPfam | HMMPfam	PR00469 | PR00419 | PR00411 | PR00368 | PF01493 | PF01645 | TIGR01317 | PF04897 | PF04898	PNDRDTASEII | ADXRDTASE | PNDRDTASEI | FADPNR | GXGXG | Glu_synthase | GOGAT_sm_gam | Glu_synth_NTN | Glu_syn_central		9710 | 9236 | 9846 | 24783 | 3721 | 7744 | 19656 | 23919 | 2761	oxidoreductase activity | glutamate synthase activity | oxidoreductase activity, acting on the CH-NH2 group of donors, NAD or NADP as acceptor | iron-sulfur cluster binding | iron ion binding | FMN binding | glutamate synthase activity, NADH or NADPH as acceptor | FAD binding | glutamate synthase (NADPH) activity	GO:0016491 | GO:0015930 | GO:0016639 | GO:0051536 | GO:0005506 | GO:0010181 | GO:0045181 | GO:0050660 | GO:0004355	4283 | 4667 | 4924 | 5830	electron transport | glutamate biosynthetic process | nitrogen compound metabolic process | metabolic process	GO:0006118 | GO:0006537 | GO:0006807 | GO:0008152	6939	glutamate synthase complex (NADPH)	GO:0009342		KOG0399	Glutamate synthase	Amino acid transport and metabolism	METABOLISM		1.4.1.13	Glutamate synthase (NADPH).	2 L-glutamate + NADP(+) = L-glutamine + 2-oxoglutarate + NADPH.	Iron-sulfur; FAD; FMN.	\N	Glutamate metabolism | Nitrogen metabolism	Amino Acid Metabolism | Energy Metabolism	METABOLIC | METABOLIC
	284	UN00769	IPR000733 | IPR002938 | IPR003042	Flavoprotein monooxygenase | Monooxygenase, FAD-binding | Aromatic-ring hydroxylase	HMMPfam | HMMPfam | FPrintScan	PF01360 | PF01494 | PR00420	Monooxygenase | FAD_binding_3 | RNGMNOXGNASE		2888 | 9710 | 10968	monooxygenase activity | oxidoreductase activity | phenol 2-monooxygenase activity	GO:0004497 | GO:0016491 | GO:0018662	4283 | 4851 | 5830	electron transport | aromatic compound metabolic process | metabolic process	GO:0006118 | GO:0006725 | GO:0008152	---	---	---		KOG3855	Monooxygenase involved in coenzyme Q (ubiquinone) biosynthesis	Coenzyme transport and metabolism | Energy production and conversion	METABOLISM		1.14.13.7	Phenol 2-monooxygenase.	Phenol + NADPH + O(2) = catechol + NADP(+) + H(2)O.	FAD.	\N	gamma-Hexachlorocyclohexane degradation | Nitorobenzene degradation | Toluene and xylene degradation	Biodegradation of Xenobiotics	METABOLIC | METABOLIC | METABOLIC
	285	UN00772	IPR001849	Pleckstrin-like	HMMSmart	SM00233	PH		2745	glucan 1,4-alpha-glucosidase activity	GO:0004339	---	---	---	---	---	---		KOG0613	Projectin/twitchin and related proteins	Cytoskeleton	CELLULAR PROCESSES AND SIGNALING		---	---	---	---	---	---	---	---
	286	UN00777	---	---	---	---	---		3708	binding	GO:0005488	---	---	---	---	---	---		KOG1822	Uncharacterized conserved protein	Function unknown	POORLY CHARACTERIZED		---	---	---	---	---	---	---	---
	287	UN00779	---	---	---	---	---		---	---	---	---	---	---	---	---	---		---	---	---	---		---	---	---	---	---	---	---	---
	288	UN00780	IPR001410 | IPR001650 | IPR007502 | IPR011545	DEAD/DEAH box helicase | Helicase, C-terminal | Helicase-associated region | DEAD/DEAH box helicase, N-terminal	HMMSmart | HMMPfam | HMMPfam | HMMPfam	SM00487 | PF00271 | PF04408 | PF00270	DEXDc | Helicase_C | HA2 | DEAD		10015 | 2175 | 2792 | 3736 | 5716	hydrolase activity, acting on acid anhydrides, catalyzing transmembrane movement of substances | nucleic acid binding | helicase activity | ATP binding | ATP-dependent helicase activity	GO:0016820 | GO:0003676 | GO:0004386 | GO:0005524 | GO:0008026	9298	proton transport	GO:0015992	9320 | 9691	membrane | proton-transporting two-sector ATPase complex	GO:0016020 | GO:0016469		KOG0920	ATP-dependent RNA helicase A	RNA processing and modification	INFORMATION STORAGE AND PROCESSING		---	---	---	---	---	---	---	---
	289	UN00781	IPR001327 | IPR005117 | IPR005806 | IPR006066 | IPR006067 | IPR007419	FAD-dependent pyridine nucleotide-disulphide oxidoreductase | Nitrite/sulfite reductase, hemoprotein beta-component, ferrodoxin-like | Rieske [2Fe-2S] region | Nitrite and sulfite reductase iron-sulfur/siroheme-binding site | Nitrite and sulphite reductase 4Fe-4S region | BFD-like [2Fe-2S]-binding region	FPrintScan | HMMPfam | HMMPfam | ScanRegExp | HMMPfam | HMMPfam	PR00368 | PF03460 | PF00355 | PS00365 | PF01077 | PF04324	FADPNR | NIR_SIR_ferr | Rieske | NIR_SIR | NIR_SIR | Fer2_BFD		9710 | 23919 | 12251 | 24783 | 6556 | 23920	oxidoreductase activity | FAD binding | heme binding | iron-sulfur cluster binding | nitrite reductase [NAD(P)H] activity | NADP binding	GO:0016491 | GO:0050660 | GO:0020037 | GO:0051536 | GO:0008942 | GO:0050661	4283 | 17658	electron transport | nitrate assimilation	GO:0006118 | GO:0042128	---	---	---		KOG1336	Monodehydroascorbate/ferredoxin reductase	General function prediction only	POORLY CHARACTERIZED		---	---	---	---	---	---	---	---
	290	UN00785	IPR000300 | IPR005135	Inositol polyphosphate related phosphatase | Endonuclease/exonuclease/phosphatase	HMMSmart | HMMPfam	SM00128 | PF03372	IPPc | Exo_endo_phos		2832 | 2839	inositol or phosphatidylinositol phosphatase activity | inositol-polyphosphate 5-phosphatase activity	GO:0004437 | GO:0004445	---	---	---	---	---	---		KOG0566	Inositol-1,4,5-triphosphate 5-phosphatase (synaptojanin), INP51/INP52/INP53 family	Intracellular trafficking, secretion, and vesicular transport	CELLULAR PROCESSES AND SIGNALING		---	---	---	---	---	---	---	---
	291	UN00786	IPR007196	CCR4-Not complex component, Not1	HMMPfam	PF04054	Not1		---	---	---	---	---	---	---	---	---		KOG1831	Negative regulator of transcription	Transcription	INFORMATION STORAGE AND PROCESSING		---	---	---	---	---	---	---	---
	292	UN00787	IPR004839	Aminotransferase, class I and II	HMMPfam	PF00155	Aminotran_1_2		9967 | 13063 | 3123	transferase activity, transferring nitrogenous groups | pyridoxal phosphate binding | serine C-palmitoyltransferase activity	GO:0016769 | GO:0030170 | GO:0004758	6667	biosynthetic process	GO:0009058	10222	serine C-palmitoyltransferase complex	GO:0017059		KOG1357	Serine palmitoyltransferase	Posttranslational modification, protein turnover, chaperones	CELLULAR PROCESSES AND SIGNALING		---	---	---	---	---	---	---	---
	293	UN00788	IPR001849	Pleckstrin-like	HMMSmart	SM00233	PH		2745	glucan 1,4-alpha-glucosidase activity	GO:0004339	---	---	---	---	---	---		KOG0613	Projectin/twitchin and related proteins	Cytoskeleton	CELLULAR PROCESSES AND SIGNALING		---	---	---	---	---	---	---	---
	294	UN00789	IPR007087	Zn-finger, C2H2 type	ScanRegExp	PS00028	ZINC_FINGER_C2H2_1		2175 | 5939	nucleic acid binding | zinc ion binding	GO:0003676 | GO:0008270	---	---	---	3827	intracellular	GO:0005622		KOG1721	FOG: Zn-finger	General function prediction only	POORLY CHARACTERIZED		---	---	---	---	---	---	---	---
	295	UN00792	---	---	---	---	---		2196 | 5939	transcription factor activity | zinc ion binding	GO:0003700 | GO:0008270	4504	regulation of transcription, DNA-dependent	GO:0006355	3838	nucleus	GO:0005634		---	---	---	---		---	---	---	---	---	---	---	---
	296	UN00793	IPR000547 | IPR001473	7-Fold repeat in clathrin and VPS proteins | Clathrin propeller, N-terminal	HMMSmart | HMMPfam	SM00299 | PF01394	CLH | Clathrin_propel		3727 | 3530 | 6212 | 3708	protein binding | structural molecule activity | protein transporter activity | binding	GO:0005515 | GO:0005198 | GO:0008565 | GO:0005488	4595 | 4994 | 9480	protein complex assembly | intracellular protein transport | vesicle-mediated transport	GO:0006461 | GO:0006886 | GO:0016192	13024 | 13026	clathrin coat of trans-Golgi network vesicle | clathrin coat of coated pit	GO:0030130 | GO:0030132		KOG0985	Vesicle coat protein clathrin, heavy chain	Intracellular trafficking, secretion, and vesicular transport	CELLULAR PROCESSES AND SIGNALING		---	---	---	---	---	---	---	---
	297	UN00794	---	---	---	---	---		---	---	---	---	---	---	---	---	---		---	---	---	---		---	---	---	---	---	---	---	---
	298	UN00796	IPR001804 | IPR004790	Isocitrate/isopropylmalate dehydrogenase | Isocitrate dehydrogenase NADP-dependent, eukaryotic	ScanRegExp | HMMTigr	PS00470 | TIGR00127	IDH_IMDH | nadp_idh_euk		9823 | 2844 | 2842	oxidoreductase activity, acting on the CH-OH group of donors, NAD or NADP as acceptor | isocitrate dehydrogenase (NADP+) activity | isocitrate dehydrogenase activity	GO:0016616 | GO:0004450 | GO:0004448	5830	metabolic process	GO:0008152	---	---	---		KOG1526	NADP-dependent isocitrate dehydrogenase	Energy production and conversion	METABOLISM		1.1.1.42	Isocitrate dehydrogenase (NADP+).	Isocitrate + NADP(+) = 2-oxoglutarate + CO(2) + NADPH.	\N	\N	Citrate cycle (TCA cycle) | Glutathione metabolism | Reductive carboxylate cycle (CO2 fixation)	Carbohydrate Metabolism | Energy Metabolism | Metabolism of Other Amino Acids	METABOLIC | METABOLIC | METABOLIC
	299	UN00797	IPR000722 | IPR006592 | IPR007066 | IPR007080 | IPR007081 | IPR007083	RNA polymerase, alpha subunit | RNA polymerase I subunit A, N-terminal | RNA polymerase Rpb1, domain 3 | RNA polymerase Rpb1, domain 1 | RNA polymerase Rpb1, domain 5 | RNA polymerase Rpb1, domain 4	HMMPfam | HMMSmart | HMMPfam | HMMPfam | HMMPfam | HMMPfam	PF00623 | SM00663 | PF04983 | PF04997 | PF04998 | PF05000	RNA_pol_Rpb1_2 | RPOLA_N | RNA_pol_Rpb1_3 | RNA_pol_Rpb1_1 | RNA_pol_Rpb1_5 | RNA_pol_Rpb1_4		2176 | 2356 | 2357 | 2358 | 2359 | 16888	DNA binding | DNA-directed RNA polymerase activity | DNA-directed RNA polymerase I activity | DNA-directed RNA polymerase II activity | DNA-directed RNA polymerase III activity | RNA polymerase activity	GO:0003677 | GO:0003899 | GO:0003900 | GO:0003901 | GO:0003902 | GO:0034062	4499 | 4514	transcription | transcription from RNA polymerase II promoter	GO:0006350 | GO:0006366	3864	DNA-directed RNA polymerase II, core complex	GO:0005665		KOG0261	RNA polymerase III, large subunit	Transcription	INFORMATION STORAGE AND PROCESSING		2.7.7.6	DNA-directed RNA polymerase.	N nucleoside triphosphate = N diphosphate + {RNA}(N).	\N	\N	RNA polymerase | Purine metabolism | Pyrimidine metabolism	Nucleotide Metabolism | TRANSCRIPTION	METABOLIC | METABOLIC | REGULATORY
	300	UN00798	IPR000904 | IPR001849	SEC7-like | Pleckstrin-like	HMMSmart | HMMPfam	SM00222 | PF00169	Sec7 | PH		---	---	---	---	---	---	---	---	---		KOG0929	Guanine nucleotide exchange factor	Intracellular trafficking, secretion, and vesicular transport	CELLULAR PROCESSES AND SIGNALING		---	---	---	---	---	---	---	---
	301	UN00799	---	---	---	---	---		2216 | 3708	RNA binding | binding	GO:0003723 | GO:0005488	---	---	---	---	---	---		KOG2050	Puf family RNA-binding protein	Translation, ribosomal structure and biogenesis	INFORMATION STORAGE AND PROCESSING		---	---	---	---	---	---	---	---
	302	UN00801	---	---	---	---	---		2196 | 5939	transcription factor activity | zinc ion binding	GO:0003700 | GO:0008270	4504	regulation of transcription, DNA-dependent	GO:0006355	3838	nucleus	GO:0005634		---	---	---	---		---	---	---	---	---	---	---	---
	303	UN00802	---	---	---	---	---		162 | 2175 | 2353	nucleotide binding | nucleic acid binding | DNA-directed DNA polymerase activity	GO:0000166 | GO:0003676 | GO:0003887	4301	nucleobase, nucleoside, nucleotide and nucleic acid metabolic process	GO:0006139	---	---	---		KOG4197	FOG: PPR repeat	General function prediction only	POORLY CHARACTERIZED		---	---	---	---	---	---	---	---
	304	UN00803	IPR000602	Glycoside hydrolase, family 38	HMMPfam	PF01074	Glyco_hydro_38		2938 | 2290 | 9229	alpha-mannosidase activity | catalytic activity | mannosidase activity	GO:0004559 | GO:0003824 | GO:0015923	4143 | 4181	carbohydrate metabolic process | mannose metabolic process	GO:0005975 | GO:0006013	---	---	---		KOG4342	Alpha-mannosidase	Carbohydrate transport and metabolism	METABOLISM		3.2.1.24	Alpha-mannosidase.	Hydrolysis of terminal, non-reducing alpha-D-mannose residues in alpha-D-mannosides.	\N	Mannosidosis; MIM:248500.	N-Glycan degradation	Metabolism of Complex Carbohydrates	METABOLIC
	305	UN00804	IPR000719 | IPR001245 | IPR002290 | IPR008271	Protein kinase | Tyrosine protein kinase | Serine/threonine protein kinase | Serine/threonine protein kinase, active site	ScanRegExp | HMMSmart | HMMSmart | ScanRegExp	PS00107 | SM00219 | SM00220 | PS00108	PROTEIN_KINASE_ATP | TyrKc | S_TKc | PROTEIN_KINASE_ST		3043 | 3736 | 3079 | 3045 | 6102 | 6245 | 6438 | 9578 | 9751 | 11022 | 12155 | 15776 | 17186 | 18069 | 18070 | 19207 | 19235 | 19262 | 19305 | 24976 | 24979 | 24980	protein kinase activity | ATP binding | protein-tyrosine kinase activity | protein serine/threonine kinase activity | phosphofructokinase activity | phosphorylase kinase regulator activity | cobinamide kinase activity | phosphatidylinositol phosphate kinase activity | cyclin-dependent protein kinase regulator activity | phenol kinase activity | cyclin-dependent protein kinase activating kinase re…	GO:0004672 | GO:0005524 | GO:0004713 | GO:0004674 | GO:0008443 | GO:0008607 | GO:0008819 | GO:0016307 | GO:0016538 | GO:0018720 | GO:0019914 | GO:0032942 | GO:0035004 | GO:0042556 | GO:0042557 | GO:0043743 | GO:0043771 | GO:0043798 | GO:0043841 | GO:0051731 | GO:0051734 | GO:0051735	4602	protein amino acid phosphorylation	GO:0006468	---	---	---		KOG0667	Dual-specificity tyrosine-phosphorylation regulated kinase	General function prediction only	POORLY CHARACTERIZED		2.7.1.-	Phosphotransferases with an alcohol group as acceptor.	\N	\N	\N	Benzoate degradation via CoA ligation | Inositol phosphate metabolism | Nicotinate and nicotinamide metabolism | Sphingoglycolipid metabolism | Starch and sucrose metabolism	Biodegradation of Xenobiotics | Metabolism of Cofactors and Vitamins | Metabolism of Complex Carbohydrates | Metabolism of Complex Lipids	METABOLIC | METABOLIC | METABOLIC | METABOLIC | METABOLIC
	306	UN00806	IPR001401	Dynamin	ScanRegExp	PS00410	DYNAMIN		2378 | 3737 | 2290 | 6200	GTPase activity | GTP binding | catalytic activity | dynamin GTPase activity	GO:0003924 | GO:0005525 | GO:0003824 | GO:0008549	---	---	---	---	---	---		KOG0446	Vacuolar sorting protein VPS1, dynamin, and related proteins	General function prediction only | Intracellular trafficking, secretion, and vesicular transport	CELLULAR PROCESSES AND SIGNALING | POORLY CHARACTERIZED		---	---	---	---	---	---	---	---
	307	UN00810	IPR000277	Cys/Met metabolism pyridoxal-phosphate-dependent enzymes	HMMPfam	PF01053	Cys_Met_Meta_PP		13063 | 2415	pyridoxal phosphate binding | cystathionine gamma-synthase activity	GO:0030170 | GO:0003962	4650	amino acid metabolic process	GO:0006520	---	---	---		KOG0053	Cystathionine beta-lyases/cystathionine gamma-synthases	Amino acid transport and metabolism	METABOLISM		---	---	---	---	---	---	---	---
	308	UN00817	---	---	---	---	---		3724 | 3727	calcium ion binding | protein binding	GO:0005509 | GO:0005515	---	---	---	9320	membrane	GO:0016020		KOG4157	beta-1,6-N-acetylglucosaminyltransferase, contains WSC domain	Carbohydrate transport and metabolism | Posttranslational modification, protein turnover, chaperones	CELLULAR PROCESSES AND SIGNALING | METABOLISM		---	---	---	---	---	---	---	---
	309	UN00818	IPR001891	Malic oxidoreductase	FPrintScan	PR00072	MALOXRDTASE		2863 | 9823 | 24535 | 2290 | 3708 | 2865	malic enzyme activity | oxidoreductase activity, acting on the CH-OH group of donors, NAD or NADP as acceptor | NAD binding | catalytic activity | binding | malate dehydrogenase (oxaloacetate-decarboxylating) (NADP+) activity	GO:0004470 | GO:0016616 | GO:0051287 | GO:0003824 | GO:0005488 | GO:0004473	4273 | 5830	malate metabolic process | metabolic process	GO:0006108 | GO:0008152	---	---	---		KOG1257	NADP+-dependent malic enzyme	Energy production and conversion	METABOLISM		1.1.1.40	Malate dehydrogenase (oxaloacetate decarboxylating) (NADP+).	(S)-malate + NADP(+) = pyruvate + CO(2) + NADPH.	\N	\N	Carbon fixation | Pyruvate metabolism	Carbohydrate Metabolism | Energy Metabolism	METABOLIC | METABOLIC
	310	UN00819	IPR010816	Heterokaryon incompatibility Het-C	HMMPfam	PF07217	Het-C		---	---	---	---	---	---	---	---	---		KOG3227	Calcium-responsive transcription coactivator	Transcription	INFORMATION STORAGE AND PROCESSING		---	---	---	---	---	---	---	---
	311	UN00820	IPR000196 | IPR000357	Ribosomal protein L19e | HEAT	ScanRegExp | HMMPfam	PS00526 | PF02985	RIBOSOMAL_L19E | HEAT		9940 | 3708	transferase activity | binding	GO:0016740 | GO:0005488	5830	metabolic process	GO:0008152	---	---	---		KOG1242	Protein containing adaptin N-terminal region	Translation, ribosomal structure and biogenesis	INFORMATION STORAGE AND PROCESSING		---	---	---	---	---	---	---	---
	312	UN00821	IPR000719 | IPR001245 | IPR002290	Protein kinase | Tyrosine protein kinase | Serine/threonine protein kinase	HMMPfam | HMMSmart | HMMSmart	PF00069 | SM00219 | SM00220	Pkinase | TyrKc | S_TKc		3043 | 3736 | 3079 | 3045	protein kinase activity | ATP binding | protein-tyrosine kinase activity | protein serine/threonine kinase activity	GO:0004672 | GO:0005524 | GO:0004713 | GO:0004674	4602	protein amino acid phosphorylation	GO:0006468	---	---	---		KOG1187	Serine/threonine protein kinase	Signal transduction mechanisms	CELLULAR PROCESSES AND SIGNALING		---	---	---	---	---	---	---	---
	313	UN00825	---	---	---	---	---		2196 | 5939	transcription factor activity | zinc ion binding	GO:0003700 | GO:0008270	4504	regulation of transcription, DNA-dependent	GO:0006355	3838	nucleus	GO:0005634		---	---	---	---		---	---	---	---	---	---	---	---
	314	UN00826	---	---	---	---	---		---	---	---	---	---	---	---	---	---		---	---	---	---		---	---	---	---	---	---	---	---
	315	UN00828	---	---	---	---	---		---	---	---	---	---	---	---	---	---		---	---	---	---		---	---	---	---	---	---	---	---
	316	UN00831	IPR011430	Down-regulated in metastasis	HMMPfam	PF07539	DRIM		3708	binding	GO:0005488	---	---	---	---	---	---		KOG1823	DRIM (Down-regulated in metastasis)-like proteins	Defense mechanisms	CELLULAR PROCESSES AND SIGNALING		---	---	---	---	---	---	---	---
	317	UN00833	IPR000433	Zn-finger, ZZ type	HMMPfam	PF00569	ZZ		5939 | 2196 | 2802	zinc ion binding | transcription factor activity | histone acetyltransferase activity	GO:0008270 | GO:0003700 | GO:0004402	4504	regulation of transcription, DNA-dependent	GO:0006355	3838	nucleus	GO:0005634		KOG4582	Uncharacterized conserved protein, contains ZZ-type Zn-finger	General function prediction only	POORLY CHARACTERIZED		2.3.1.48	Histone acetyltransferase.	Acetyl-CoA + histone = CoA + acetyl-histone.	\N	\N	\N	\N	\N
	318	UN00838	---	---	---	---	---		2745	glucan 1,4-alpha-glucosidase activity	GO:0004339	---	---	---	---	---	---		KOG2992	Nucleolar GTPase/ATPase p130	Nuclear structure	CELLULAR PROCESSES AND SIGNALING		---	---	---	---	---	---	---	---
	319	UN00843	---	---	---	---	---		---	---	---	---	---	---	---	---	---		---	---	---	---		---	---	---	---	---	---	---	---
	320	UN00848	IPR000873	AMP-dependent synthetase and ligase	ScanRegExp	PS00455	AMP_BINDING		2290 | 2861 | 8961 | 14792 | 14793 | 14794	catalytic activity | long-chain-fatty-acid-CoA ligase activity | fatty-acid ligase activity | short-chain-fatty-acid-CoA ligase activity | medium-chain-fatty-acid-CoA ligase activity | very-long-chain-fatty-acid-CoA ligase activity	GO:0003824 | GO:0004467 | GO:0015645 | GO:0031955 | GO:0031956 | GO:0031957	5830	metabolic process	GO:0008152	---	---	---		KOG1180	Acyl-CoA synthetase	Lipid transport and metabolism	METABOLISM		6.2.1.3	Long-chain-fatty-acid--CoA ligase.	ATP + a long-chain carboxylic acid + CoA = AMP + diphosphate + an acyl-CoA.	\N	\N	Fatty acid metabolism	Lipid Metabolism	METABOLIC
	321	UN00853	---	---	---	---	---		2715	exo-alpha-sialidase activity	GO:0004308	21330	intracellular transport	GO:0046907	---	---	---		---	---	---	---		---	---	---	---	---	---	---	---
	322	UN00860	---	---	---	---	---		2745	glucan 1,4-alpha-glucosidase activity	GO:0004339	---	---	---	---	---	---		---	---	---	---		---	---	---	---	---	---	---	---
	323	UN00861	IPR000608	Ubiquitin-conjugating enzymes	BlastProDom	PD000461	sp_UBC4_SCHPO_P46595;		12037 | 2403	small conjugating protein ligase activity | NAD+ ADP-ribosyltransferase activity	GO:0019787 | GO:0003950	19152 | 24495	post-translational protein modification | regulation of protein metabolic process	GO:0043687 | GO:0051246	3838	nucleus	GO:0005634		KOG0897	Predicted ubiquitin-conjugating enzyme	Posttranslational modification, protein turnover, chaperones	CELLULAR PROCESSES AND SIGNALING		---	---	---	---	---	---	---	---
	324	UN00864	IPR003817	Phosphatidylserine decarboxylase-related	HMMPfam	PF02666	PS_Dcarbxylase		2983	phosphatidylserine decarboxylase activity	GO:0004609	6286	phospholipid biosynthetic process	GO:0008654	---	---	---		KOG2419	Phosphatidylserine decarboxylase	Lipid transport and metabolism	METABOLISM		---	---	---	---	---	---	---	---
	325	UN00868	IPR001394	Peptidase C19, ubiquitin carboxyl-terminal hydrolase 2	HMMPfam	PF00443	UCH		2657	ubiquitin thiolesterase activity	GO:0004221	4642	ubiquitin-dependent protein catabolic process	GO:0006511	---	---	---		KOG1866	Ubiquitin carboxyl-terminal hydrolase	Posttranslational modification, protein turnover, chaperones	CELLULAR PROCESSES AND SIGNALING		3.1.2.15	Ubiquitin thiolesterase.	Ubiquitin C-terminal thiolester + H(2)O = ubiquitin + a thiol.	\N	\N	\N	\N	\N
	326	UN00869	---	---	---	---	---		---	---	---	---	---	---	---	---	---		KOG2273	Membrane coat complex Retromer, subunit VPS5/SNX1, Sorting nexins, and related PX domain-containing proteins	Intracellular trafficking, secretion, and vesicular transport	CELLULAR PROCESSES AND SIGNALING		---	---	---	---	---	---	---	---
	327	UN00870	IPR000504 | IPR007275	RNA-binding region RNP-1 (RNA recognition motif) | YT521-B-like protein	HMMSmart | HMMPfam	SM00360 | PF04146	RRM | YTH		2175	nucleic acid binding	GO:0003676	---	---	---	---	---	---		KOG1902	Putative signal transduction protein involved in RNA splicing	RNA processing and modification | Signal transduction mechanisms	CELLULAR PROCESSES AND SIGNALING | INFORMATION STORAGE AND PROCESSING		---	---	---	---	---	---	---	---
	328	UN00873	IPR001804 | IPR004790	Isocitrate/isopropylmalate dehydrogenase | Isocitrate dehydrogenase NADP-dependent, eukaryotic	ScanRegExp | HMMTigr	PS00470 | TIGR00127	IDH_IMDH | nadp_idh_euk		9823 | 2844 | 2842	oxidoreductase activity, acting on the CH-OH group of donors, NAD or NADP as acceptor | isocitrate dehydrogenase (NADP+) activity | isocitrate dehydrogenase activity	GO:0016616 | GO:0004450 | GO:0004448	5830	metabolic process	GO:0008152	---	---	---		KOG1526	NADP-dependent isocitrate dehydrogenase	Energy production and conversion	METABOLISM		1.1.1.42	Isocitrate dehydrogenase (NADP+).	Isocitrate + NADP(+) = 2-oxoglutarate + CO(2) + NADPH.	\N	\N	Citrate cycle (TCA cycle) | Glutathione metabolism | Reductive carboxylate cycle (CO2 fixation)	Carbohydrate Metabolism | Energy Metabolism | Metabolism of Other Amino Acids	METABOLIC | METABOLIC | METABOLIC
	329	UN00876	---	---	---	---	---		---	---	---	---	---	---	---	---	---		---	---	---	---		---	---	---	---	---	---	---	---
	330	UN00878	IPR001394	Peptidase C19, ubiquitin carboxyl-terminal hydrolase 2	HMMPfam	PF00443	UCH		2657	ubiquitin thiolesterase activity	GO:0004221	4642	ubiquitin-dependent protein catabolic process	GO:0006511	---	---	---		KOG1866	Ubiquitin carboxyl-terminal hydrolase	Posttranslational modification, protein turnover, chaperones	CELLULAR PROCESSES AND SIGNALING		3.1.2.15	Ubiquitin thiolesterase.	Ubiquitin C-terminal thiolester + H(2)O = ubiquitin + a thiol.	\N	\N	\N	\N	\N
	331	UN00879	IPR003817	Phosphatidylserine decarboxylase-related	HMMPfam	PF02666	PS_Dcarbxylase		2983	phosphatidylserine decarboxylase activity	GO:0004609	6286	phospholipid biosynthetic process	GO:0008654	---	---	---		KOG2419	Phosphatidylserine decarboxylase	Lipid transport and metabolism	METABOLISM		---	---	---	---	---	---	---	---
	332	UN00880	IPR003817	Phosphatidylserine decarboxylase-related	HMMPfam	PF02666	PS_Dcarbxylase		2983	phosphatidylserine decarboxylase activity	GO:0004609	6286	phospholipid biosynthetic process	GO:0008654	---	---	---		KOG2419	Phosphatidylserine decarboxylase	Lipid transport and metabolism	METABOLISM		---	---	---	---	---	---	---	---
	333	UN00886	---	---	---	---	---		---	---	---	---	---	---	---	---	---		---	---	---	---		---	---	---	---	---	---	---	---
	334	UN00890	IPR001083	Copper fist DNA-binding	FPrintScan	PR00617	COPPERFIST		---	---	---	---	---	---	---	---	---		KOG2510	SWI-SNF chromatin-remodeling complex protein	Chromatin structure and dynamics	INFORMATION STORAGE AND PROCESSING		---	---	---	---	---	---	---	---
	335	UN00893	IPR000504 | IPR007275	RNA-binding region RNP-1 (RNA recognition motif) | YT521-B-like protein	HMMSmart | HMMPfam	SM00360 | PF04146	RRM | YTH		2175	nucleic acid binding	GO:0003676	---	---	---	---	---	---		KOG1902	Putative signal transduction protein involved in RNA splicing	RNA processing and modification | Signal transduction mechanisms	CELLULAR PROCESSES AND SIGNALING | INFORMATION STORAGE AND PROCESSING		---	---	---	---	---	---	---	---
	336	UN00894	IPR000504 | IPR007275	RNA-binding region RNP-1 (RNA recognition motif) | YT521-B-like protein	HMMSmart | HMMPfam	SM00360 | PF04146	RRM | YTH		2175	nucleic acid binding	GO:0003676	---	---	---	---	---	---		KOG1902	Putative signal transduction protein involved in RNA splicing	RNA processing and modification | Signal transduction mechanisms	CELLULAR PROCESSES AND SIGNALING | INFORMATION STORAGE AND PROCESSING		---	---	---	---	---	---	---	---
	337	UN00897	IPR003817	Phosphatidylserine decarboxylase-related	HMMPfam	PF02666	PS_Dcarbxylase		2983	phosphatidylserine decarboxylase activity	GO:0004609	6286	phospholipid biosynthetic process	GO:0008654	---	---	---		KOG2419	Phosphatidylserine decarboxylase	Lipid transport and metabolism	METABOLISM		---	---	---	---	---	---	---	---
	338	UN00900	IPR001590 | IPR001762	Peptidase M12B, ADAM/reprolysin | Disintegrin	HMMPfam | FPrintScan	PF01421 | PR00289	Reprolysin | DISINTEGRIN		2658	metalloendopeptidase activity	GO:0004222	4639	proteolysis	GO:0006508	---	---	---		KOG3607	Meltrins, fertilins and related Zn-dependent metalloproteinases of the ADAMs family	Posttranslational modification, protein turnover, chaperones	CELLULAR PROCESSES AND SIGNALING		3.4.24.-	Metalloendopeptidases.	\N	\N	\N	\N	\N	\N
	339	UN00904	---	---	---	---	---		2233 | 2975 | 12948 | 17567	peptidyl-prolyl cis-trans isomerase activity | cyclophilin | FK506-sensitive peptidyl-prolyl cis-trans isomerase | cyclophilin-type peptidyl-prolyl cis-trans isomerase activity	GO:0003755 | GO:0004600 | GO:0030051 | GO:0042027	---	---	---	---	---	---		KOG1874	KEKE-like motif-containing transcription regulator (Rlr1)/suppressor of sin4	Transcription	INFORMATION STORAGE AND PROCESSING		6.3.2.-	Acid--D-amino-acid ligases (peptide synthases).	\N	\N	\N	Tryptophan metabolism | Ubiquinone biosynthesis	Amino Acid Metabolism | Metabolism of Cofactors and Vitamins	METABOLIC | METABOLIC
	340	UN00905	IPR001138	Fungal transcriptional regulatory protein, N-terminal	ScanRegExp	PS00463	ZN2_CY6_FUNGAL_1		2196 | 5939	transcription factor activity | zinc ion binding	GO:0003700 | GO:0008270	4504	regulation of transcription, DNA-dependent	GO:0006355	3838	nucleus	GO:0005634		---	---	---	---		---	---	---	---	---	---	---	---
	341	UN00906	IPR001841 | IPR002867 | IPR007751	Zn-finger, RING | Zn-finger, cysteine-rich C6HC | Protein of unknown function DUF676	ScanRegExp | HMMPfam | HMMPfam	PS00518 | PF01485 | PF05057	ZF_RING_1 | IBR | DUF676		---	---	---	---	---	---	---	---	---		KOG4372	Predicted alpha/beta hydrolase	General function prediction only	POORLY CHARACTERIZED		3.2.1.18	Exo-alpha-sialidase.	Hydrolysis of alpha-(2->3)-, alpha-(2->6)-, alpha-(2->8)-glycosidic linkages of terminal sialic residues in oligosaccharides, glycoproteins, glycolipids, colominic acid and synthetic substrates.	\N	Sialidosis; MIM:256550.	N-Glycan degradation | Sphingoglycolipid metabolism	Metabolism of Complex Carbohydrates | Metabolism of Complex Lipids	METABOLIC | METABOLIC
	342	UN00907	IPR001525	C-5 cytosine-specific DNA methylase	FPrintScan	PR00105	C5METTRFRASE		2176 | 2352 | 24963 | 24964 | 24965	DNA binding | DNA (cytosine-5-)-methyltransferase activity | DNA (cytosine-5-)-methyltransferase activity, acting on CpG substrates | DNA (cytosine-5-)-methyltransferase activity, acting on CpN substrates | DNA (cytosine-5-)-methyltransferase activity, acting on CpNpG substrates	GO:0003677 | GO:0003886 | GO:0051718 | GO:0051719 | GO:0051720	4464	DNA methylation	GO:0006306	---	---	---		---	---	---	---		2.1.1.37	DNA (cytosine-5-)-methyltransferase.	S-adenosyl-L-methionine + DNA = S-adenosyl-L-homocysteine + DNA containing 5-methylcytosine.	\N	\N	Methionine metabolism	Amino Acid Metabolism	METABOLIC
	343	UN00910	---	---	---	---	---		2290	catalytic activity	GO:0003824	---	---	---	---	---	---		---	---	---	---		---	---	---	---	---	---	---	---
	344	UN00911	IPR000219 | IPR001331 | IPR001849 | IPR010481	DH | Guanine-nucleotide dissociation stimulator, CDC24 | Pleckstrin-like | CDC24 calponin	HMMPfam | ScanRegExp | HMMSmart | HMMPfam	PF00621 | PS00741 | SM00233 | PF06395	RhoGEF | DH_1 | PH | CDC24		3425 | 3421	Rho guanyl-nucleotide exchange factor activity | guanyl-nucleotide exchange factor activity	GO:0005089 | GO:0005085	5323 | 17205	intracellular signaling cascade | regulation of Rho protein signal transduction	GO:0007242 | GO:0035023	3827	intracellular	GO:0005622		KOG3519	Invasion-inducing protein TIAM1/CDC24 and related RhoGEF GTPases	Signal transduction mechanisms	CELLULAR PROCESSES AND SIGNALING		---	---	---	---	---	---	---	---
	345	UN00913	IPR002765	Protein of unknown function DUF74	HMMPfam	PF01906	DUF74		---	---	---	---	---	---	---	---	---		---	---	---	---		---	---	---	---	---	---	---	---
	346	UN00914	IPR000938	CAP-Gly	ScanRegExp	PS00845	CAP_GLY_1		---	---	---	---	---	---	---	---	---		KOG0971	Microtubule-associated protein dynactin DCTN1/Glued	Cell cycle control, cell division, chromosome partitioning | Cytoskeleton	CELLULAR PROCESSES AND SIGNALING | METABOLISM		2.7.1.37	Protein kinase.	ATP + a protein = ADP + a phosphoprotein.	\N	\N	\N	\N	\N
	347	UN00915	IPR007087	Zn-finger, C2H2 type	HMMSmart	SM00355	ZnF_C2H2		2175 | 5939	nucleic acid binding | zinc ion binding	GO:0003676 | GO:0008270	---	---	---	3827	intracellular	GO:0005622		KOG1721	FOG: Zn-finger	General function prediction only	POORLY CHARACTERIZED		---	---	---	---	---	---	---	---
	348	UN00916	IPR001140 | IPR003439 | IPR003593	ABC transporter, transmembrane region | ABC transporter | AAA ATPase	HMMPfam | ScanRegExp | HMMSmart	PF00664 | PS00211 | SM00382	ABC_membrane | ABC_TRANSPORTER_1 | AAA		3736 | 18135 | 10082 | 162 | 10269	ATP binding | ATPase activity, coupled to transmembrane movement of substances | ATPase activity | nucleotide binding | nucleoside-triphosphatase activity	GO:0005524 | GO:0042626 | GO:0016887 | GO:0000166 | GO:0017111	4927	transport	GO:0006810	9321	integral to membrane	GO:0016021		KOG0054	Multidrug resistance-associated protein/mitoxantrone resistance protein, ABC superfamily	Secondary metabolites biosynthesis, transport and catabolism	METABOLISM		---	---	---	---	---	---	---	---
	349	UN00918	---	---	---	---	---		---	---	---	---	---	---	---	---	---		---	---	---	---		---	---	---	---	---	---	---	---
	350	UN00921	IPR003280	K+ channel, two pore	FPrintScan	PR01333	2POREKCHANEL		3583	potassium channel activity	GO:0005267	4930	potassium ion transport	GO:0006813	9320	membrane	GO:0016020		KOG1418	Tandem pore domain K+ channel	Inorganic ion transport and metabolism	METABOLISM		---	---	---	---	---	---	---	---
	351	UN00922	IPR001984 | IPR003111 | IPR003593 | IPR003959 | IPR004815 | IPR008269	Peptidase S16, lon protease | Peptidase S16, lon N-terminal | AAA ATPase | AAA ATPase, central region | Peptidase S16, ATP-dependent protease La | Peptidase S16, lon C-terminal	FPrintScan | HMMPfam | HMMSmart | HMMPfam | HMMTigr | HMMPfam	PR00830 | PF02190 | SM00382 | PF00004 | TIGR00763 | PF05362	ENDOLAPTASE | LON | AAA | AAA | lon | Lon_C		2614 | 2682 | 162 | 10269 | 3736 | 6464	ATP-dependent peptidase activity | serine-type endopeptidase activity | nucleotide binding | nucleoside-triphosphatase activity | ATP binding | endopeptidase La activity	GO:0004176 | GO:0004252 | GO:0000166 | GO:0017111 | GO:0005524 | GO:0008846	4639 | 4641	proteolysis | ATP-dependent proteolysis	GO:0006508 | GO:0006510	---	---	---		KOG2004	Mitochondrial ATP-dependent protease PIM1/LON	Posttranslational modification, protein turnover, chaperones	CELLULAR PROCESSES AND SIGNALING		3.4.21.-	Serine endopeptidases.	\N	\N	\N	\N	\N	\N
	352	UN00926	IPR002110	Ankyrin	HMMSmart	SM00248	ANK		2403	NAD+ ADP-ribosyltransferase activity	GO:0003950	---	---	---	---	---	---		KOG4177	Ankyrin	Cell wall/membrane/envelope biogenesis	CELLULAR PROCESSES AND SIGNALING		2.4.2.30	NAD(+) ADP-ribosyltransferase.	NAD(+) + {ADP-D-ribosyl}(N)-acceptor = nicotinamide + {ADP-D-ribosyl}(N+1)-acceptor.	\N	\N	\N	\N	\N
	353	UN00927	IPR000277	Cys/Met metabolism pyridoxal-phosphate-dependent enzymes	ScanRegExp	PS00868	CYS_MET_METAB_PP		13063 | 2415	pyridoxal phosphate binding | cystathionine gamma-synthase activity	GO:0030170 | GO:0003962	4650	amino acid metabolic process	GO:0006520	---	---	---		KOG0053	Cystathionine beta-lyases/cystathionine gamma-synthases	Amino acid transport and metabolism	METABOLISM		---	---	---	---	---	---	---	---
	354	UN00931	---	---	---	---	---		2233 | 2975 | 12948 | 17567	peptidyl-prolyl cis-trans isomerase activity | cyclophilin | FK506-sensitive peptidyl-prolyl cis-trans isomerase | cyclophilin-type peptidyl-prolyl cis-trans isomerase activity	GO:0003755 | GO:0004600 | GO:0030051 | GO:0042027	---	---	---	---	---	---		KOG1874	KEKE-like motif-containing transcription regulator (Rlr1)/suppressor of sin4	Transcription	INFORMATION STORAGE AND PROCESSING		6.3.2.-	Acid--D-amino-acid ligases (peptide synthases).	\N	\N	\N	Tryptophan metabolism | Ubiquinone biosynthesis	Amino Acid Metabolism | Metabolism of Cofactors and Vitamins	METABOLIC | METABOLIC
	355	UN00932	IPR001392	Clathrin adaptor complex, medium chain	ScanRegExp	PS00991	CLAT_ADAPTOR_M_2		3727 | 6212	protein binding | protein transporter activity	GO:0005515 | GO:0008565	4595 | 4927 | 4994 | 9480	protein complex assembly | transport | intracellular protein transport | vesicle-mediated transport	GO:0006461 | GO:0006810 | GO:0006886 | GO:0016192	13011 | 13025	membrane coat | clathrin adaptor complex	GO:0030117 | GO:0030131		KOG0937	Adaptor complexes medium subunit family	Intracellular trafficking, secretion, and vesicular transport	CELLULAR PROCESSES AND SIGNALING		---	---	---	---	---	---	---	---
	356	UN00934	IPR002765	Protein of unknown function DUF74	HMMPfam	PF01906	DUF74		---	---	---	---	---	---	---	---	---		---	---	---	---		---	---	---	---	---	---	---	---
	357	UN00936	IPR005301	Mob1/phocein	HMMPfam	PF03637	Mob1_phocein		3727	protein binding	GO:0005515	---	---	---	---	---	---		KOG0440	Cell cycle-associated protein Mob1-1	Cell cycle control, cell division, chromosome partitioning	METABOLISM		---	---	---	---	---	---	---	---
	358	UN00939	---	---	---	---	---		2290 | 23921 | 3708 | 20008	catalytic activity | coenzyme binding | binding | cinnamyl-alcohol dehydrogenase activity	GO:0003824 | GO:0050662 | GO:0005488 | GO:0045551	5830 | 19375	metabolic process | cellular metabolic process	GO:0008152 | GO:0044237	---	---	---		KOG1502	Flavonol reductase/cinnamoyl-CoA reductase	Defense mechanisms	CELLULAR PROCESSES AND SIGNALING		1.1.1.195	Cinnamyl-alcohol dehydrogenase.	Cinnamyl alcohol + NADP(+) = cinnamaldehyde + NADPH.	\N	\N	Flavonoids, stilbene and lignin biosynthesis	Biosynthesis of Secondary Metabolites	METABOLIC
	359	UN00944	IPR001810	Cyclin-like F-box	HMMSmart	SM00256	FBOX		3727	protein binding	GO:0005515	---	---	---	---	---	---		KOG4341	F-box protein containing LRR	General function prediction only	POORLY CHARACTERIZED		---	---	---	---	---	---	---	---
	360	UN00948	IPR005045	Eukaryotic protein of unknown function DUF284	HMMPfam	PF03381	CDC50		---	---	---	---	---	---	9320	membrane	GO:0016020		KOG2952	Cell cycle control protein	Cell cycle control, cell division, chromosome partitioning | Signal transduction mechanisms | Transcription	CELLULAR PROCESSES AND SIGNALING | INFORMATION STORAGE AND PROCESSING | METABOLISM		---	---	---	---	---	---	---	---
	361	UN00949	IPR004276	Glycosyl transferase, family 28	HMMPfam	PF03033	Glyco_transf_28		9957	transferase activity, transferring hexosyl groups	GO:0016758	4143 | 13148	carbohydrate metabolic process | lipid glycosylation	GO:0005975 | GO:0030259	---	---	---		KOG1192	UDP-glucuronosyl and UDP-glucosyl transferase	Carbohydrate transport and metabolism | Energy production and conversion	METABOLISM		---	---	---	---	---	---	---	---
	362	UN00951	IPR006849	IKI3	HMMPfam	PF04762	IKI3		2176 | 10005	DNA binding | hydrolase activity, acting on carbon-nitrogen (but not peptide) bonds	GO:0003677 | GO:0016810	---	---	---	---	---	---		KOG1920	IkappaB kinase complex, IKAP component	Transcription	INFORMATION STORAGE AND PROCESSING		---	---	---	---	---	---	---	---
	363	UN00952	---	---	---	---	---		---	---	---	---	---	---	---	---	---		KOG2427	Uncharacterized conserved protein	Function unknown	POORLY CHARACTERIZED		2.3.1.48	Histone acetyltransferase.	Acetyl-CoA + histone = CoA + acetyl-histone.	\N	\N	\N	\N	\N
	364	UN00954	IPR000504 | IPR006569	RNA-binding region RNP-1 (RNA recognition motif) | Regulation of nuclear pre-mRNA protein	HMMPfam | HMMSmart	PF00076 | SM00582	RRM_1 | RPR		2175	nucleic acid binding	GO:0003676	---	---	---	---	---	---		KOG0132	RNA polymerase II C-terminal domain-binding protein RA4, contains RPR and RRM domains	RNA processing and modification | Transcription	INFORMATION STORAGE AND PROCESSING		3.6.1.-	In phosphorous-containing anhydrides.	\N	\N	\N	Folate biosynthesis | Starch and sucrose metabolism	Metabolism of Cofactors and Vitamins | Metabolism of Complex Carbohydrates	METABOLIC | METABOLIC
	365	UN00955	IPR000569	HECT	HMMPfam	PF00632	HECT		3200	ubiquitin-protein ligase activity	GO:0004842	4598 | 4643 | 24685 | 24687 | 24690 | 24691	protein modification process | ubiquitin cycle | regulation of ubiquitin-protein ligase activity | regulation of ubiquitin-protein ligase activity during meiotic cell cycle | positive regulation of ubiquitin-protein ligase activity | negative regulation of ubiquitin-protein ligase activity	GO:0006464 | GO:0006512 | GO:0051438 | GO:0051440 | GO:0051443 | GO:0051444	3827	intracellular	GO:0005622		KOG0941	E3 ubiquitin protein ligase	Posttranslational modification, protein turnover, chaperones	CELLULAR PROCESSES AND SIGNALING		6.3.2.19	Ubiquitin--protein ligase.	ATP + ubiquitin + protein lysine = AMP + diphosphate + protein N-ubiquityllysine.	\N	\N	\N	\N	\N
	366	UN00956	---	---	---	---	---		2745	glucan 1,4-alpha-glucosidase activity	GO:0004339	---	---	---	---	---	---		KOG0613	Projectin/twitchin and related proteins	Cytoskeleton	CELLULAR PROCESSES AND SIGNALING		3.2.1.3	Glucan 1,4-alpha-glucosidase.	Hydrolysis of terminal 1,4-linked alpha-D-glucose residues successively from non-reducing ends of the chains with release of beta-D-glucose.	\N	\N	Starch and sucrose metabolism	Metabolism of Complex Carbohydrates	METABOLIC
	367	UN00958	---	---	---	---	---		---	---	---	---	---	---	---	---	---		KOG2510	SWI-SNF chromatin-remodeling complex protein	Chromatin structure and dynamics	INFORMATION STORAGE AND PROCESSING		---	---	---	---	---	---	---	---
	368	UN00959	IPR001138	Fungal transcriptional regulatory protein, N-terminal	HMMPfam	PF00172	Zn_clus		2196 | 5939	transcription factor activity | zinc ion binding	GO:0003700 | GO:0008270	4504	regulation of transcription, DNA-dependent	GO:0006355	3838	nucleus	GO:0005634		---	---	---	---		---	---	---	---	---	---	---	---
	369	UN00961	IPR000719 | IPR001245 | IPR002290 | IPR008271	Protein kinase | Tyrosine protein kinase | Serine/threonine protein kinase | Serine/threonine protein kinase, active site	HMMPfam | HMMSmart | HMMSmart | ScanRegExp	PF00069 | SM00219 | SM00220 | PS00108	Pkinase | TyrKc | S_TKc | PROTEIN_KINASE_ST		3043 | 3736 | 3079 | 3045 | 3046 | 3047 | 3048 | 3049 | 3050 | 3051 | 3057 | 3061 | 3062 | 3063 | 3065 | 3067 | 3068 | 3070 | 3071 | 3072 | 3074 | 3076 | 3077 | 3084 | 6004 | 6005 | 6015 | 6196 | 10102 | 10103 | 11472 | 12154 | 17037	protein kinase activity | ATP binding | protein-tyrosine kinase activity | protein serine/threonine kinase activity | transmembrane receptor protein serine/threonine kinase activity | 3-phosphoinositide-dependent protein kinase activity | DNA-dependent protein kinase activity | AMP-activated protein kinase activity | casein kinase activity | casein kinase I activity | cyclic nucleotide-dependent …	GO:0004672 | GO:0005524 | GO:0004713 | GO:0004674 | GO:0004675 | GO:0004676 | GO:0004677 | GO:0004679 | GO:0004680 | GO:0004681 | GO:0004690 | GO:0004694 | GO:0004695 | GO:0004696 | GO:0004698 | GO:0004700 | GO:0004702 | GO:0004704 | GO:0004705 | GO:0004706 | GO:0004708 | GO:0004710 | GO:0004711 | GO:0004718 | GO:0008338 | GO:0008339 | GO:0008349 | GO:0008545 | GO:0016908 | GO:0016909 | GO:001919…	4602	protein amino acid phosphorylation	GO:0006468	---	---	---		KOG1152	Signal transduction serine/threonine kinase with PAS/PAC sensor domain	Signal transduction mechanisms	CELLULAR PROCESSES AND SIGNALING		2.7.1.37	Protein kinase.	ATP + a protein = ADP + a phosphoprotein.	\N	\N	\N	\N	\N
	370	UN00964	IPR006652 | IPR011498	Kelch repeat | Kelch	HMMSmart | HMMPfam	SM00612 | PF07646	Kelch | Kelch_2		---	---	---	---	---	---	---	---	---		KOG0379	Kelch repeat-containing proteins	General function prediction only	POORLY CHARACTERIZED		---	---	---	---	---	---	---	---
	371	UN00969	IPR000719 | IPR001245 | IPR002290 | IPR008271	Protein kinase | Tyrosine protein kinase | Serine/threonine protein kinase | Serine/threonine protein kinase, active site	BlastProDom | HMMSmart | HMMSmart | ScanRegExp	PD000001 | SM00219 | SM00220 | PS00108	sp_O59763_SCHPO_O59763; | TyrKc | S_TKc | PROTEIN_KINASE_ST		3043 | 3736 | 3079 | 3045	protein kinase activity | ATP binding | protein-tyrosine kinase activity | protein serine/threonine kinase activity	GO:0004672 | GO:0005524 | GO:0004713 | GO:0004674	4602	protein amino acid phosphorylation	GO:0006468	---	---	---		KOG0590	Checkpoint kinase and related serine/threonine protein kinases	Cell cycle control, cell division, chromosome partitioning	METABOLISM		2.7.1.37	Protein kinase.	ATP + a protein = ADP + a phosphoprotein.	\N	\N	\N	\N	\N
	372	UN00970	---	---	---	---	---		2196 | 5939	transcription factor activity | zinc ion binding	GO:0003700 | GO:0008270	4504	regulation of transcription, DNA-dependent	GO:0006355	3838	nucleus	GO:0005634		---	---	---	---		---	---	---	---	---	---	---	---
	373	UN00973	IPR001140 | IPR003439 | IPR003593	ABC transporter, transmembrane region | ABC transporter | AAA ATPase	HMMPfam | ScanRegExp | HMMSmart	PF00664 | PS00211 | SM00382	ABC_membrane | ABC_TRANSPORTER_1 | AAA		3736 | 18135 | 2976 | 12251 | 10082 | 162 | 10269	ATP binding | ATPase activity, coupled to transmembrane movement of substances | peroxidase activity | heme binding | ATPase activity | nucleotide binding | nucleoside-triphosphatase activity	GO:0005524 | GO:0042626 | GO:0004601 | GO:0020037 | GO:0016887 | GO:0000166 | GO:0017111	4283 | 4927 | 5077	electron transport | transport | response to oxidative stress	GO:0006118 | GO:0006810 | GO:0006979	9321	integral to membrane	GO:0016021		KOG0054	Multidrug resistance-associated protein/mitoxantrone resistance protein, ABC superfamily	Secondary metabolites biosynthesis, transport and catabolism	METABOLISM		---	---	---	---	---	---	---	---
	374	UN00974	IPR000651 | IPR001452 | IPR001895	Guanine nucleotide exchange factor for Ras-like GTPases, N-terminal | SH3 | Guanine-nucleotide dissociation stimulator CDC25	HMMPfam | HMMPfam | HMMPfam	PF00618 | PF00018 | PF00617	RasGEF_N | SH3_1 | RasGEF		3421	guanyl-nucleotide exchange factor activity	GO:0005085	5344 | 24310	small GTPase mediated signal transduction | regulation of small GTPase mediated signal transduction	GO:0007264 | GO:0051056	3827	intracellular	GO:0005622		KOG3417	Ras1 guanine nucleotide exchange factor	Signal transduction mechanisms	CELLULAR PROCESSES AND SIGNALING		---	---	---	---	---	---	---	---
	375	UN00981	---	---	---	---	---		---	---	---	---	---	---	---	---	---		KOG2510	SWI-SNF chromatin-remodeling complex protein	Chromatin structure and dynamics	INFORMATION STORAGE AND PROCESSING		---	---	---	---	---	---	---	---
	376	UN00986	---	---	---	---	---		---	---	---	---	---	---	---	---	---		---	---	---	---		---	---	---	---	---	---	---	---
	377	UN00988	IPR000719 | IPR001245 | IPR002290 | IPR008271	Protein kinase | Tyrosine protein kinase | Serine/threonine protein kinase | Serine/threonine protein kinase, active site	HMMPfam | HMMSmart | HMMSmart | ScanRegExp	PF00069 | SM00219 | SM00220 | PS00108	Pkinase | TyrKc | S_TKc | PROTEIN_KINASE_ST		3043 | 3736 | 3079 | 3045 | 3060	protein kinase activity | ATP binding | protein-tyrosine kinase activity | protein serine/threonine kinase activity | cyclin-dependent protein kinase activity	GO:0004672 | GO:0005524 | GO:0004713 | GO:0004674 | GO:0004693	4602	protein amino acid phosphorylation	GO:0006468	---	---	---		KOG0661	MAPK related serine/threonine protein kinase	Signal transduction mechanisms	CELLULAR PROCESSES AND SIGNALING		2.7.1.37	Protein kinase.	ATP + a protein = ADP + a phosphoprotein.	\N	\N	\N	\N	\N
	378	UN00989	---	---	---	---	---		---	---	---	---	---	---	---	---	---		KOG0161	Myosin class II heavy chain	Cytoskeleton	CELLULAR PROCESSES AND SIGNALING		---	---	---	---	---	---	---	---
	379	UN00991	IPR002523	Mg2+ transporter protein, CorA-like	HMMPfam	PF01544	CorA		3724 | 21296	calcium ion binding | metal ion transmembrane transporter activity	GO:0005509 | GO:0046873	12906	metal ion transport	GO:0030001	9320	membrane	GO:0016020		---	---	---	---		---	---	---	---	---	---	---	---
	380	UN00995	IPR001789 | IPR003594 | IPR003660 | IPR003661 | IPR004358	Response regulator receiver | ATP-binding region, ATPase-like | Histidine kinase, HAMP region | Histidine kinase A, N-terminal | Bacterial sensor protein, C-terminal	HMMPfam | HMMSmart | HMMPfam | HMMSmart | FPrintScan	PF00072 | SM00387 | PF00672 | SM00388 | PR00344	Response_reg | HATPase_c | HAMP | HisKA | BCTRLSENSOR		155 | 3736 | 3228 | 154 | 9970 | 3044 | 10450	two-component response regulator activity | ATP binding | signal transducer activity | two-component sensor activity | transferase activity, transferring phosphorus-containing groups | protein histidine kinase activity | histone arginine kinase activity	GO:0000156 | GO:0005524 | GO:0004871 | GO:0000155 | GO:0016772 | GO:0004673 | GO:0018110	157 | 4504 | 5250 | 9581 | 10446	two-component signal transduction system (phosphorelay) | regulation of transcription, DNA-dependent | signal transduction | phosphorylation | peptidyl-histidine phosphorylation	GO:0000160 | GO:0006355 | GO:0007165 | GO:0016310 | GO:0018106	9320	membrane	GO:0016020		KOG0519	Sensory transduction histidine kinase	Signal transduction mechanisms	CELLULAR PROCESSES AND SIGNALING		---	---	---	---	---	---	---	---
	381	UN00997	---	---	---	---	---		---	---	---	---	---	---	---	---	---		---	---	---	---		---	---	---	---	---	---	---	---
	382	UN00998	IPR001789 | IPR003594 | IPR003660 | IPR003661 | IPR004358	Response regulator receiver | ATP-binding region, ATPase-like | Histidine kinase, HAMP region | Histidine kinase A, N-terminal | Bacterial sensor protein, C-terminal	HMMPfam | HMMSmart | HMMPfam | HMMSmart | FPrintScan	PF00072 | SM00387 | PF00672 | SM00388 | PR00344	Response_reg | HATPase_c | HAMP | HisKA | BCTRLSENSOR		155 | 3736 | 3228 | 154 | 9970 | 3044 | 10450	two-component response regulator activity | ATP binding | signal transducer activity | two-component sensor activity | transferase activity, transferring phosphorus-containing groups | protein histidine kinase activity | histone arginine kinase activity	GO:0000156 | GO:0005524 | GO:0004871 | GO:0000155 | GO:0016772 | GO:0004673 | GO:0018110	157 | 4504 | 5250 | 9581 | 10446	two-component signal transduction system (phosphorelay) | regulation of transcription, DNA-dependent | signal transduction | phosphorylation | peptidyl-histidine phosphorylation	GO:0000160 | GO:0006355 | GO:0007165 | GO:0016310 | GO:0018106	9320	membrane	GO:0016020		KOG0519	Sensory transduction histidine kinase	Signal transduction mechanisms	CELLULAR PROCESSES AND SIGNALING		---	---	---	---	---	---	---	---
	383	UN01001	IPR001395	Aldo/keto reductase	FPrintScan	PR00069	ALDKETRDTASE		9710	oxidoreductase activity	GO:0016491	---	---	---	---	---	---		KOG1576	Predicted oxidoreductase	Energy production and conversion	METABOLISM		---	---	---	---	---	---	---	---
	384	UN01002	IPR006421 | IPR010401	Glycogen debranching enzyme | Amylo-alpha-1,6-glucosidase	HMMTigr | HMMPfam	TIGR01531 | PF06202	glyc_debranch | GDE_C		3724 | 2572 | 2573 | 2290	calcium ion binding | 4-alpha-glucanotransferase activity | amylo-alpha-1,6-glucosidase activity | catalytic activity	GO:0005509 | GO:0004134 | GO:0004135 | GO:0003824	4146	glycogen biosynthetic process	GO:0005978	---	---	---		KOG3625	Alpha amylase	Carbohydrate transport and metabolism	METABOLISM		---	---	---	---	---	---	---	---
	385	UN01003	IPR001214 | IPR003616	Nuclear protein SET | SET-related region	HMMSmart | HMMSmart	SM00317 | SM00508	SET | PostSET		10375	histone-lysine N-methyltransferase activity	GO:0018024	---	---	---	3838	nucleus	GO:0005634		KOG1080	Histone H3 (Lys4) methyltransferase complex, subunit SET1 and related methyltransferases	Chromatin structure and dynamics | Transcription	INFORMATION STORAGE AND PROCESSING		---	---	---	---	---	---	---	---
	386	UN01004	IPR002642	Lysophospholipase, catalytic region	HMMSmart	SM00022	PLAc		2994 | 2996	phospholipase activity | lysophospholipase activity	GO:0004620 | GO:0004622	5830 | 6987	metabolic process | phospholipid catabolic process	GO:0008152 | GO:0009395	---	---	---		KOG1325	Lysophospholipase	Lipid transport and metabolism	METABOLISM		3.1.1.5	Lysophospholipase.	2-lysophosphatidylcholine + H(2)O = glycerophosphocholine + a fatty acid anion.	\N	\N	Phospholipid degradation	Metabolism of Complex Lipids	METABOLIC
	387	UN01005	IPR000719 | IPR001245 | IPR002290 | IPR008271	Protein kinase | Tyrosine protein kinase | Serine/threonine protein kinase | Serine/threonine protein kinase, active site	ScanRegExp | HMMSmart | HMMSmart | ScanRegExp	PS00107 | SM00219 | SM00220 | PS00108	PROTEIN_KINASE_ATP | TyrKc | S_TKc | PROTEIN_KINASE_ST		3043 | 3736 | 3079 | 3045 | 3060	protein kinase activity | ATP binding | protein-tyrosine kinase activity | protein serine/threonine kinase activity | cyclin-dependent protein kinase activity	GO:0004672 | GO:0005524 | GO:0004713 | GO:0004674 | GO:0004693	4602	protein amino acid phosphorylation	GO:0006468	---	---	---		KOG0600	Cdc2-related protein kinase	Cell cycle control, cell division, chromosome partitioning	METABOLISM		2.7.1.-	Phosphotransferases with an alcohol group as acceptor.	\N	\N	\N	Benzoate degradation via CoA ligation | Inositol phosphate metabolism | Nicotinate and nicotinamide metabolism | Sphingoglycolipid metabolism | Starch and sucrose metabolism	Biodegradation of Xenobiotics | Metabolism of Cofactors and Vitamins | Metabolism of Complex Carbohydrates | Metabolism of Complex Lipids	METABOLIC | METABOLIC | METABOLIC | METABOLIC | METABOLIC
	388	UN01006	IPR001789 | IPR003018 | IPR003594 | IPR003661 | IPR004358	Response regulator receiver | GAF | ATP-binding region, ATPase-like | Histidine kinase A, N-terminal | Bacterial sensor protein, C-terminal	HMMPfam | HMMPfam | HMMSmart | HMMSmart | FPrintScan	PF00072 | PF01590 | SM00387 | SM00388 | PR00344	Response_reg | GAF | HATPase_c | HisKA | BCTRLSENSOR		155 | 3736 | 154 | 9970 | 3044 | 3228 | 10450	two-component response regulator activity | ATP binding | two-component sensor activity | transferase activity, transferring phosphorus-containing groups | protein histidine kinase activity | signal transducer activity | histone arginine kinase activity	GO:0000156 | GO:0005524 | GO:0000155 | GO:0016772 | GO:0004673 | GO:0004871 | GO:0018110	157 | 4504 | 5250 | 9581 | 10446	two-component signal transduction system (phosphorelay) | regulation of transcription, DNA-dependent | signal transduction | phosphorylation | peptidyl-histidine phosphorylation	GO:0000160 | GO:0006355 | GO:0007165 | GO:0016310 | GO:0018106	9320	membrane	GO:0016020		KOG0519	Sensory transduction histidine kinase	Signal transduction mechanisms	CELLULAR PROCESSES AND SIGNALING		2.7.3.-	Phosphotransferases with a nitrogenous group as acceptor.	\N	\N	\N	Type II secretion system	SORTING AND DEGRADATION	REGULATORY
	389	UN01009	IPR000011 | IPR000127 | IPR000594	Ubiquitin-activating enzyme | Ubiquitin-activating enzyme repeat | UBA/THIF-type NAD/FAD binding fold	FPrintScan | HMMPfam | HMMPfam	PR01849 | PF02134 | PF00899	UBIQUITINACT | UBACT | ThiF		6275 | 2290 | 3200	small protein activating enzyme activity | catalytic activity | ubiquitin-protein ligase activity	GO:0008641 | GO:0003824 | GO:0004842	4598 | 4643 | 24685 | 24687 | 24690 | 24691	protein modification process | ubiquitin cycle | regulation of ubiquitin-protein ligase activity | regulation of ubiquitin-protein ligase activity during meiotic cell cycle | positive regulation of ubiquitin-protein ligase activity | negative regulation of ubiquitin-protein ligase activity	GO:0006464 | GO:0006512 | GO:0051438 | GO:0051440 | GO:0051443 | GO:0051444	---	---	---		KOG2012	Ubiquitin activating enzyme UBA1	Posttranslational modification, protein turnover, chaperones	CELLULAR PROCESSES AND SIGNALING		6.3.2.19	Ubiquitin--protein ligase.	ATP + ubiquitin + protein lysine = AMP + diphosphate + protein N-ubiquityllysine.	\N	\N	\N	\N	\N
	390	UN01011	IPR000342 | IPR001683 | IPR003114 | IPR003358 | IPR004395	Regulator of G protein | Phox-like | PX-associated | Putative methyltransferase | Conserved hypothetical protein 91	HMMSmart | HMMSmart | HMMPfam | HMMPfam | HMMTigr	SM00315 | SM00312 | PF02194 | PF02390 | TIGR00091	RGS | PX | PXA | Methyltransf_4 | TIGR00091		3727 | 17271	protein binding | phosphoinositide binding	GO:0005515 | GO:0035091	5239	cell communication	GO:0007154	---	---	---		KOG2101	Intermediate filament-like protein, sorting nexins, and related proteins containing PX (PhoX) domain(s)	Cell cycle control, cell division, chromosome partitioning | Cytoskeleton | Intracellular trafficking, secretion, and vesicular transport	CELLULAR PROCESSES AND SIGNALING | METABOLISM		---	---	---	---	---	---	---	---
	391	UN01012	---	---	---	---	---		---	---	---	---	---	---	---	---	---		---	---	---	---		---	---	---	---	---	---	---	---
	392	UN01016	IPR001632 | IPR001680	Beta G-protein (transducin) | G-protein beta WD-40 repeat	FPrintScan | ScanRegExp	PR00319 | PS00678	GPROTEINB | WD_REPEATS_1		---	---	---	---	---	---	---	---	---		KOG0271	Notchless-like WD40 repeat-containing protein	Function unknown	POORLY CHARACTERIZED		3.1.1.47	2-acetyl-1-alkylglycerophosphocholine esterase.	2-acetyl-1-alkyl-sn-glycero-3-phosphocholine + H(2)O = 1-alkyl-sn- glycero-3-phosphocholine + acetate.	\N	\N	Glycerolipid metabolism	Metabolism of Complex Lipids	METABOLIC
	393	UN01017	---	---	---	---	---		---	---	---	---	---	---	---	---	---		---	---	---	---		---	---	---	---	---	---	---	---
	394	UN01018	IPR004636 | IPR005814	Acetylornithine and succinylornithine aminotransferase | Aminotransferase class-III	HMMTigr | ScanRegExp	TIGR00707 | PS00600	argD | AA_TRANSFER_CLASS_3		6140 | 13063 | 2440	transaminase activity | pyridoxal phosphate binding | acetylornithine transaminase activity	GO:0008483 | GO:0030170 | GO:0003992	4655	arginine metabolic process	GO:0006525	---	---	---		KOG1401	Acetylornithine aminotransferase	Amino acid transport and metabolism	METABOLISM		2.6.1.11	Acetylornithine aminotransferase.	N2-acetyl-L-ornithine + 2-oxoglutarate = N-acetyl-L-glutamate 5-semialdehyde + L-glutamate.	Pyridoxal-phosphate.	\N	Urea cycle and metabolism of amino groups	Amino Acid Metabolism	METABOLIC
	395	UN01019	IPR002728 | IPR010014	Diphthamide synthesis DPH2 protein | Diphthamide biosynthesis protein 2	HMMPfam | HMMTigr	PF01866 | TIGR00272	Diphthamide_syn | DPH2		---	---	---	---	---	---	---	---	---		KOG2648	Diphthamide biosynthesis protein	Translation, ribosomal structure and biogenesis	INFORMATION STORAGE AND PROCESSING		---	---	---	---	---	---	---	---
	396	UN01021	IPR001440	TPR repeat	HMMSmart	SM00028	TPR		2365	DNA ligase (ATP) activity	GO:0003910	---	---	---	---	---	---		KOG2002	TPR-containing nuclear phosphoprotein that regulates K(+) uptake	Inorganic ion transport and metabolism	METABOLISM		---	---	---	---	---	---	---	---
	397	UN01026	---	---	---	---	---		3091 | 3093	protein tyrosine phosphatase activity | prenylated protein tyrosine phosphatase activity	GO:0004725 | GO:0004727	---	---	---	---	---	---		KOG2418	Microtubule-associated protein TAU	Cytoskeleton	CELLULAR PROCESSES AND SIGNALING		2.7.1.37	Protein kinase.	ATP + a protein = ADP + a phosphoprotein.	\N	\N	\N	\N	\N
	398	UN01027	---	---	---	---	---		2175 | 5846	nucleic acid binding | methyltransferase activity	GO:0003676 | GO:0008168	15094	methylation	GO:0032259	---	---	---		KOG2671	Putative RNA methylase	Replication, recombination and repair	INFORMATION STORAGE AND PROCESSING		---	---	---	---	---	---	---	---
	399	UN01028	IPR001540	Glycoside hydrolase, family 20	HMMPfam	PF02838	Glyco_hydro_20b		2941 | 9510	beta-N-acetylhexosaminidase activity | beta-N-acetylglucosaminidase activity	GO:0004563 | GO:0016231	4143	carbohydrate metabolic process	GO:0005975	---	---	---		KOG2499	Beta-N-acetylhexosaminidase	Carbohydrate transport and metabolism	METABOLISM		3.2.1.52	Beta-N-acetylhexosaminidase.	Hydrolysis of terminal non-reducing N-acetyl-D-hexosamine residues in N-acetyl-beta-D-hexosaminides.	\N	Sandhoff disease (GM2-gangliosidosis, variant 0); MIM:268800. Tay-Sachs disease (adult GM2-gangliosidosis); MIM:272800.	Aminosugars metabolism | Globoside metabolism | Glycosaminoglycan degradation | N-Glycan degradation | Sphingoglycolipid metabolism	Metabolism of Complex Carbohydrates | Metabolism of Complex Lipids	METABOLIC | METABOLIC | METABOLIC | METABOLIC | METABOLIC
	400	UN01029	---	---	---	---	---		---	---	---	---	---	---	---	---	---		KOG4386	Uncharacterized conserved protein	Function unknown	POORLY CHARACTERIZED		---	---	---	---	---	---	---	---
	401	UN01031	---	---	---	---	---		3546 | 3708 | 2422 | 3736	transporter activity | binding | RNA ligase (ATP) activity | ATP binding	GO:0005215 | GO:0005488 | GO:0003972 | GO:0005524	4535 | 4927	tRNA splicing | transport	GO:0006388 | GO:0006810	---	---	---		---	---	---	---		6.5.1.3	RNA ligase (ATP).	ATP + {ribonucleotide}(N) + {ribonucleotide}(M) = AMP + diphosphate + {ribonucleotide}(N+M).	\N	\N	\N	\N	\N
	402	UN01036	---	---	---	---	---		---	---	---	4927	transport	GO:0006810	3846	nuclear pore	GO:0005643		KOG1964	Nuclear pore complex, rNup107 component (sc Nup84)	Intracellular trafficking, secretion, and vesicular transport | Nuclear structure	CELLULAR PROCESSES AND SIGNALING		---	---	---	---	---	---	---	---
	403	UN01037	IPR001300	Peptidase C2, calpain	HMMPfam	PF01067	Calpain_III		2636 | 2635	calcium-dependent cysteine-type endopeptidase activity | cysteine-type endopeptidase activity	GO:0004198 | GO:0004197	4639	proteolysis	GO:0006508	3827	intracellular	GO:0005622		KOG0045	Cytosolic Ca2+-dependent cysteine protease (calpain), large subunit (EF-Hand protein superfamily)	Posttranslational modification, protein turnover, chaperones | Signal transduction mechanisms	CELLULAR PROCESSES AND SIGNALING		---	---	---	---	---	---	---	---
	404	UN01043	IPR001005 | IPR006562	Myb, DNA-binding | HSA	HMMSmart | HMMSmart	SM00717 | SM00573	SANT | HSA		611 | 3147 | 6073 | 6379 | 6416 | 6447 | 9684 | 11455 | 11456 | 18631	diacylglycerol pyrophosphate phosphatase activity | thiamin-pyrophosphatase activity | 8-oxo-7,8-dihydroguanine triphosphatase activity | UDP-2,3-diacylglucosamine hydrolase activity | bis(5'-nucleosyl)-tetraphosphatase activity | dATP pyrophosphohydrolase activity | pyrophosphatase activity | dihydroneopterin monophosphate phosphatase activity | dihydroneopterin triphosphate pyrophosphohydrolase…	GO:0000810 | GO:0004787 | GO:0008413 | GO:0008758 | GO:0008796 | GO:0008828 | GO:0016462 | GO:0019176 | GO:0019177 | GO:0043141	---	---	---	---	---	---		KOG0391	SNF2 family DNA-dependent ATPase	General function prediction only	POORLY CHARACTERIZED		3.6.1.-	In phosphorous-containing anhydrides.	\N	\N	\N	Folate biosynthesis | Starch and sucrose metabolism	Metabolism of Cofactors and Vitamins | Metabolism of Complex Carbohydrates	METABOLIC | METABOLIC
	405	UN01046	---	---	---	---	---		---	---	---	---	---	---	---	---	---		---	---	---	---		---	---	---	---	---	---	---	---
	406	UN01048	IPR001993 | IPR002048 | IPR002067 | IPR002113	Mitochondrial substrate carrier | Calcium-binding EF-hand | Mitochondrial carrier protein | Adenine nucleotide translocator 1	HMMPfam | ScanRegExp | FPrintScan | FPrintScan	PF00153 | PS00018 | PR00926 | PR00927	Mito_carr | EF_HAND | MITOCARRIER | ADPTRNSLCASE		3708 | 3724 | 3546	binding | calcium ion binding | transporter activity	GO:0005488 | GO:0005509 | GO:0005215	4927	transport	GO:0006810	3935 | 9320	mitochondrial inner membrane | membrane	GO:0005743 | GO:0016020		KOG0751	Mitochondrial aspartate/glutamate carrier protein Aralar/Citrin (contains EF-hand Ca2+-binding domains)	Energy production and conversion	METABOLISM		---	---	---	---	---	---	---	---
	407	UN01049	---	---	---	---	---		---	---	---	---	---	---	---	---	---		KOG2146	Splicing coactivator SRm160/300, subunit SRm160 (contains PWI domain)	General function prediction only | RNA processing and modification	INFORMATION STORAGE AND PROCESSING | POORLY CHARACTERIZED		---	---	---	---	---	---	---	---
	408	UN01050	---	---	---	---	---		---	---	---	---	---	---	---	---	---		---	---	---	---		---	---	---	---	---	---	---	---
	409	UN01052	---	---	---	---	---		2175 | 5846	nucleic acid binding | methyltransferase activity	GO:0003676 | GO:0008168	15094	methylation	GO:0032259	---	---	---		KOG2671	Putative RNA methylase	Replication, recombination and repair	INFORMATION STORAGE AND PROCESSING		---	---	---	---	---	---	---	---
	410	UN01053	---	---	---	---	---		---	---	---	---	---	---	---	---	---		KOG4635	Vacuolar import and degradation protein	Intracellular trafficking, secretion, and vesicular transport	CELLULAR PROCESSES AND SIGNALING		---	---	---	---	---	---	---	---
	411	UN01059	---	---	---	---	---		---	---	---	---	---	---	---	---	---		KOG2162	Nonsense-mediated mRNA decay protein	RNA processing and modification	INFORMATION STORAGE AND PROCESSING		---	---	---	---	---	---	---	---
	412	UN01067	IPR002110	Ankyrin	HMMSmart	SM00248	ANK		2403	NAD+ ADP-ribosyltransferase activity	GO:0003950	---	---	---	---	---	---		KOG4177	Ankyrin	Cell wall/membrane/envelope biogenesis	CELLULAR PROCESSES AND SIGNALING		2.4.2.30	NAD(+) ADP-ribosyltransferase.	NAD(+) + {ADP-D-ribosyl}(N)-acceptor = nicotinamide + {ADP-D-ribosyl}(N+1)-acceptor.	\N	\N	\N	\N	\N
	413	UN01072	---	---	---	---	---		---	---	---	---	---	---	---	---	---		---	---	---	---		---	---	---	---	---	---	---	---
	414	UN01077	---	---	---	---	---		8445 | 162 | 3172 | 3736	hydrogen ion transmembrane transporter activity | nucleotide binding | aminoacyl-tRNA ligase activity | ATP binding	GO:0015078 | GO:0000166 | GO:0004812 | GO:0005524	4556 | 4561	translation | tRNA aminoacylation for protein translation	GO:0006412 | GO:0006418	3930 | 9691	cytoplasm | proton-transporting two-sector ATPase complex	GO:0005737 | GO:0016469		KOG1858	Anaphase-promoting complex (APC), subunit 1 (meiotic check point regulator/Tsg24)	Cell cycle control, cell division, chromosome partitioning | Posttranslational modification, protein turnover, chaperones	CELLULAR PROCESSES AND SIGNALING | METABOLISM		---	---	---	---	---	---	---	---
	415	UN01079	IPR000159 | IPR001054 | IPR001932	RA | Guanylate cyclase | Protein phosphatase 2C-like	HMMPfam | HMMPfam | HMMSmart	PF00788 | PF00211 | SM00332	RA | Guanylate_cyc | PP2Cc		10044 | 3727 | 2290 | 2460 | 5962	phosphorus-oxygen lyase activity | protein binding | catalytic activity | adenylate cyclase activity | calcium- and calmodulin-responsive adenylate cyclase activity	GO:0016849 | GO:0005515 | GO:0003824 | GO:0004016 | GO:0008294	5250 | 5323 | 6795	signal transduction | intracellular signaling cascade | cyclic nucleotide biosynthetic process	GO:0007165 | GO:0007242 | GO:0009190	---	---	---		KOG0618	Serine/threonine phosphatase 2C containing leucine-rich repeats, similar to SCN circadian oscillatory protein (SCOP)	Signal transduction mechanisms	CELLULAR PROCESSES AND SIGNALING		4.6.1.1	Adenylate cyclase.	ATP = 3',5'-cyclic AMP + diphosphate.	\N	\N	Purine metabolism	Nucleotide Metabolism	METABOLIC
	416	UN01080	IPR000300 | IPR005135	Inositol polyphosphate related phosphatase | Endonuclease/exonuclease/phosphatase	HMMSmart | HMMPfam	SM00128 | PF03372	IPPc | Exo_endo_phos		2832 | 2834	inositol or phosphatidylinositol phosphatase activity | phosphoinositide 5-phosphatase activity	GO:0004437 | GO:0004439	---	---	---	---	---	---		KOG0565	Inositol polyphosphate 5-phosphatase and related proteins	Intracellular trafficking, secretion, and vesicular transport	CELLULAR PROCESSES AND SIGNALING		3.1.3.56	Inositol-1,4,5-trisphosphate 5-phosphatase.	D-myo-inositol 1,4,5-trisphosphate + H(2)O = D-myo-inositol 1,4-bisphosphate + phosphate.	\N	\N	Inositol phosphate metabolism	Metabolism of Complex Lipids	METABOLIC
	417	UN01082	IPR004871	CPSF A subunit, C-terminal	HMMPfam	PF03178	CPSF_A		2175	nucleic acid binding	GO:0003676	---	---	---	3838	nucleus	GO:0005634		KOG1896	mRNA cleavage and polyadenylation factor II complex, subunit CFT1 (CPSF subunit)	RNA processing and modification	INFORMATION STORAGE AND PROCESSING		---	---	---	---	---	---	---	---
	418	UN01086	---	---	---	---	---		---	---	---	---	---	---	---	---	---		KOG1721	FOG: Zn-finger	General function prediction only	POORLY CHARACTERIZED		---	---	---	---	---	---	---	---
	419	UN01089	IPR001208 | IPR008049	MCM | MCM protein 6	ScanRegExp | FPrintScan	PS00847 | PR01662	MCM_1 | MCMPROTEIN6		2176 | 3736 | 5778 | 2450 | 2451 | 5716 | 5860 | 8800 | 10082 | 10273 | 18132 | 18133 | 18134 | 18135	DNA binding | ATP binding | DNA-dependent ATPase activity | ATP-dependent DNA helicase activity | ATP-dependent RNA helicase activity | ATP-dependent helicase activity | RNA-dependent ATPase activity | protein-transmembrane transporting ATPase activity | ATPase activity | single-stranded DNA-dependent ATP-dependent DNA helicase activity | ATPase activity, coupled | ATPase activity, uncoupled | AT…	GO:0003677 | GO:0005524 | GO:0008094 | GO:0004003 | GO:0004004 | GO:0008026 | GO:0008186 | GO:0015462 | GO:0016887 | GO:0017116 | GO:0042623 | GO:0042624 | GO:0042625 | GO:0042626	4429	DNA replication initiation	GO:0006270	3838	nucleus	GO:0005634		KOG0480	DNA replication licensing factor, MCM6 component	Replication, recombination and repair	INFORMATION STORAGE AND PROCESSING		3.6.1.3	Adenosinetriphosphatase.	ATP + H(2)O = ADP + phosphate.	\N	Hemolytic anemia due to deficiency of adenosine triphosphatase; MIM:102800.	Purine metabolism	Nucleotide Metabolism	METABOLIC
	420	UN01091	IPR000357	HEAT	HMMPfam	PF02985	HEAT		3708 | 3087 | 3089 | 3090 | 6080 | 6240 | 10186 | 10187	binding | phosphoprotein phosphatase activity | calcium-dependent protein serine/threonine phosphatase activity | magnesium-dependent protein serine/threonine phosphatase activity | CTD phosphatase activity | calcium-dependent protein serine/threonine phosphatase regulator activity | myosin phosphatase activity | myosin phosphatase regulator activity	GO:0005488 | GO:0004721 | GO:0004723 | GO:0004724 | GO:0008420 | GO:0008597 | GO:0017018 | GO:0017020	---	---	---	4132 | 10190	magnesium-dependent protein serine/threonine phosphatase complex | myosin phosphatase complex	GO:0005963 | GO:0017023		KOG0211	Protein phosphatase 2A regulatory subunit A and related proteins	Signal transduction mechanisms	CELLULAR PROCESSES AND SIGNALING		3.1.3.16	Serine/threonine specific protein phosphatase.	A phosphoprotein + H(2)O = a protein + phosphate.	\N	\N	\N	\N	\N
	421	UN01094	IPR000719 | IPR001245 | IPR002290 | IPR004798 | IPR004837 | IPR008271	Protein kinase | Tyrosine protein kinase | Serine/threonine protein kinase | Calcium/proton exchanger | Sodium/calcium exchanger membrane region | Serine/threonine protein kinase, active site	ScanRegExp | HMMSmart | HMMSmart | HMMTigr | HMMPfam | ScanRegExp	PS00107 | SM00219 | SM00220 | TIGR00378 | PF01699 | PS00108	PROTEIN_KINASE_ATP | TyrKc | S_TKc | cax | Na_Ca_ex | PROTEIN_KINASE_ST		3043 | 3736 | 3079 | 3045 | 3046 | 3047 | 3048 | 3049 | 3050 | 3051 | 3057 | 3061 | 3062 | 3063 | 3065 | 3067 | 3068 | 3070 | 3071 | 3072 | 3074 | 3076 | 3077 | 3084 | 6004 | 6005 | 6015 | 6196 | 10102 | 10103 | 11472 | 12154 | 17037	protein kinase activity | ATP binding | protein-tyrosine kinase activity | protein serine/threonine kinase activity | transmembrane receptor protein serine/threonine kinase activity | 3-phosphoinositide-dependent protein kinase activity | DNA-dependent protein kinase activity | AMP-activated protein kinase activity | casein kinase activity | casein kinase I activity | cyclic nucleotide-dependent …	GO:0004672 | GO:0005524 | GO:0004713 | GO:0004674 | GO:0004675 | GO:0004676 | GO:0004677 | GO:0004679 | GO:0004680 | GO:0004681 | GO:0004690 | GO:0004694 | GO:0004695 | GO:0004696 | GO:0004698 | GO:0004700 | GO:0004702 | GO:0004704 | GO:0004705 | GO:0004706 | GO:0004708 | GO:0004710 | GO:0004711 | GO:0004718 | GO:0008338 | GO:0008339 | GO:0008349 | GO:0008545 | GO:0016908 | GO:0016909 | GO:001919…	4602	protein amino acid phosphorylation	GO:0006468	---	---	---		KOG0583	Serine/threonine protein kinase	Signal transduction mechanisms	CELLULAR PROCESSES AND SIGNALING		2.7.1.109	[Hydroxymethylglutaryl-CoA reductase(NADPH)] kinase.	ATP + [3-hydroxy-3-methylglutaryl-CoA reductase (NADPH)] = ADP + [3-hydroxy-3-methylglutaryl-CoA reductase (NADPH)] phosphate.	\N	\N	\N	\N	\N
	422	UN01098	---	---	---	---	---		5905	peptidase activity	GO:0008233	4639	proteolysis	GO:0006508	---	---	---		KOG2194	Aminopeptidases of the M20 family	General function prediction only | Posttranslational modification, protein turnover, chaperones	CELLULAR PROCESSES AND SIGNALING | POORLY CHARACTERIZED		---	---	---	---	---	---	---	---
	423	UN01100	IPR002129 | IPR010107	Pyridoxal-dependent decarboxylase | Glutamate decarboxylase	HMMPfam | HMMTigr	PF00282 | TIGR01788	Pyridoxal_deC | Glu-decarb-GAD		10026 | 13063 | 2757	carboxy-lyase activity | pyridoxal phosphate binding | glutamate decarboxylase activity	GO:0016831 | GO:0030170 | GO:0004351	4666 | 12002	glutamate metabolic process | carboxylic acid metabolic process	GO:0006536 | GO:0019752	---	---	---		KOG1383	Glutamate decarboxylase/sphingosine phosphate lyase	Amino acid transport and metabolism	METABOLISM		4.1.1.15	Glutamate decarboxylase.	L-glutamate = 4-aminobutanoate + CO(2).	Pyridoxal-phosphate.	Pyridoxine-dependent infantile convulsions; MIM:266100.	Alanine and aspartate metabolism | beta-Alanine metabolism | Butanoate metabolism | Glutamate metabolism | Taurine and hypotaurine metabolism	Amino Acid Metabolism | Carbohydrate Metabolism | Metabolism of Other Amino Acids	METABOLIC | METABOLIC | METABOLIC | METABOLIC | METABOLIC
	424	UN01102	IPR002110	Ankyrin	HMMPfam	PF00023	Ank		10050	racemase and epimerase activity, acting on amino acids and derivatives	GO:0016855	5830	metabolic process	GO:0008152	---	---	---		KOG2319	Vacuolar assembly/sorting protein VPS9	Intracellular trafficking, secretion, and vesicular transport	CELLULAR PROCESSES AND SIGNALING		---	---	---	---	---	---	---	---
	425	UN01103	IPR000322	Glycoside hydrolase, family 31	HMMPfam	PF01055	Glyco_hydro_31		2933 | 2937	hydrolase activity, hydrolyzing O-glycosyl compounds | alpha-glucosidase activity	GO:0004553 | GO:0004558	4143	carbohydrate metabolic process	GO:0005975	---	---	---		KOG1066	Glucosidase II catalytic (alpha) subunit and related enzymes, glycosyl hydrolase family 31	Carbohydrate transport and metabolism | Cell wall/membrane/envelope biogenesis | Posttranslational modification, protein turnover, chaperones	CELLULAR PROCESSES AND SIGNALING | METABOLISM		---	---	---	---	---	---	---	---
	426	UN01107	IPR007249	Dopey, N-terminal	HMMPfam	PF04118	Dopey_N		---	---	---	---	---	---	---	---	---		KOG3613	Dopey and related predicted leucine zipper transcription factors	Transcription	INFORMATION STORAGE AND PROCESSING		---	---	---	---	---	---	---	---
	427	UN01111	IPR000873	AMP-dependent synthetase and ligase	HMMPfam	PF00501	AMP-binding		2290 | 2861 | 8961 | 14792 | 14793 | 14794	catalytic activity | long-chain-fatty-acid-CoA ligase activity | fatty-acid ligase activity | short-chain-fatty-acid-CoA ligase activity | medium-chain-fatty-acid-CoA ligase activity | very-long-chain-fatty-acid-CoA ligase activity	GO:0003824 | GO:0004467 | GO:0015645 | GO:0031955 | GO:0031956 | GO:0031957	5830	metabolic process	GO:0008152	---	---	---		KOG1177	Long chain fatty acid acyl-CoA ligase	Lipid transport and metabolism	METABOLISM		6.2.1.3	Long-chain-fatty-acid--CoA ligase.	ATP + a long-chain carboxylic acid + CoA = AMP + diphosphate + an acyl-CoA.	\N	\N	Fatty acid metabolism	Lipid Metabolism	METABOLIC
	428	UN01113	IPR001410 | IPR001650 | IPR002464 | IPR007502 | IPR011545	DEAD/DEAH box helicase | Helicase, C-terminal | ATP-dependent helicase, DEAH-box | Helicase-associated region | DEAD/DEAH box helicase, N-terminal	HMMSmart | HMMPfam | ScanRegExp | HMMPfam | HMMPfam	SM00487 | PF00271 | PS00690 | PF04408 | PF00270	DEXDc | Helicase_C | DEAH_ATP_HELICASE | HA2 | DEAD		2175 | 2792 | 3736 | 5716 | 2450 | 2451 | 5778 | 5860 | 8800 | 10082 | 10273 | 18132 | 18133 | 18134 | 18135	nucleic acid binding | helicase activity | ATP binding | ATP-dependent helicase activity | ATP-dependent DNA helicase activity | ATP-dependent RNA helicase activity | DNA-dependent ATPase activity | RNA-dependent ATPase activity | protein-transmembrane transporting ATPase activity | ATPase activity | single-stranded DNA-dependent ATP-dependent DNA helicase activity | ATPase activity, coupled | AT…	GO:0003676 | GO:0004386 | GO:0005524 | GO:0008026 | GO:0004003 | GO:0004004 | GO:0008094 | GO:0008186 | GO:0015462 | GO:0016887 | GO:0017116 | GO:0042623 | GO:0042624 | GO:0042625 | GO:0042626	---	---	---	---	---	---		KOG0923	mRNA splicing factor ATP-dependent RNA helicase	RNA processing and modification	INFORMATION STORAGE AND PROCESSING		3.6.1.3	Adenosinetriphosphatase.	ATP + H(2)O = ADP + phosphate.	\N	Hemolytic anemia due to deficiency of adenosine triphosphatase; MIM:102800.	Purine metabolism	Nucleotide Metabolism	METABOLIC
	429	UN01115	IPR001140 | IPR003439 | IPR003593	ABC transporter, transmembrane region | ABC transporter | AAA ATPase	HMMPfam | ScanRegExp | HMMSmart	PF00664 | PS00211 | SM00382	ABC_membrane | ABC_TRANSPORTER_1 | AAA		3736 | 18135 | 10082 | 162 | 10269	ATP binding | ATPase activity, coupled to transmembrane movement of substances | ATPase activity | nucleotide binding | nucleoside-triphosphatase activity	GO:0005524 | GO:0042626 | GO:0016887 | GO:0000166 | GO:0017111	4927	transport	GO:0006810	9321	integral to membrane	GO:0016021		KOG0054	Multidrug resistance-associated protein/mitoxantrone resistance protein, ABC superfamily	Secondary metabolites biosynthesis, transport and catabolism	METABOLISM		---	---	---	---	---	---	---	---
	430	UN01116	IPR001410 | IPR011545	DEAD/DEAH box helicase | DEAD/DEAH box helicase, N-terminal	HMMSmart | HMMPfam	SM00487 | PF00270	DEXDc | DEAD		2175 | 2792 | 3736 | 162 | 3727 | 5716 | 2353 | 16887	nucleic acid binding | helicase activity | ATP binding | nucleotide binding | protein binding | ATP-dependent helicase activity | DNA-directed DNA polymerase activity | DNA polymerase activity	GO:0003676 | GO:0004386 | GO:0005524 | GO:0000166 | GO:0005515 | GO:0008026 | GO:0003887 | GO:0034061	---	---	---	---	---	---		KOG0950	DNA polymerase theta/eta, DEAD-box superfamily	General function prediction only	POORLY CHARACTERIZED		2.7.7.7	DNA-directed DNA polymerase.	N deoxynucleoside triphosphate = N diphosphate + {DNA}(N).	\N	\N	DNA polymerase | Purine metabolism | Pyrimidine metabolism	Nucleotide Metabolism | REPLICATION AND REPAIR	METABOLIC | METABOLIC | REGULATORY
	431	UN01117	---	---	---	---	---		---	---	---	---	---	---	---	---	---		---	---	---	---		---	---	---	---	---	---	---	---
	432	UN01118	---	---	---	---	---		---	---	---	---	---	---	---	---	---		KOG0987	DNA helicase PIF1/RRM3	Cell cycle control, cell division, chromosome partitioning	METABOLISM		---	---	---	---	---	---	---	---
	433	UN01120	---	---	---	---	---		---	---	---	---	---	---	---	---	---		KOG1869	Splicing coactivator SRm160/300, subunit SRm300	RNA processing and modification	INFORMATION STORAGE AND PROCESSING		6.3.2.-	Acid--D-amino-acid ligases (peptide synthases).	\N	\N	\N	Tryptophan metabolism | Ubiquinone biosynthesis	Amino Acid Metabolism | Metabolism of Cofactors and Vitamins	METABOLIC | METABOLIC
	434	UN01124	IPR002198 | IPR002347	Short-chain dehydrogenase/reductase SDR | Glucose/ribitol dehydrogenase	HMMPfam | FPrintScan	PF00106 | PR00081	adh_short | GDHRDH		9710 | 2290 | 3708 | 9633	oxidoreductase activity | catalytic activity | binding | 15-hydroxyprostaglandin dehydrogenase (NAD+) activity	GO:0016491 | GO:0003824 | GO:0005488 | GO:0016404	5830	metabolic process	GO:0008152	---	---	---		KOG0725	Reductases with broad range of substrate specificities	General function prediction only	POORLY CHARACTERIZED		1.1.1.141	15-hydroxyprostaglandin dehydrogenase (NAD+).	(5Z,13E)-(15S)-11-alpha,15-dihydroxy-9-oxoprost-13-enoate + NAD(+) = (5Z,13E)-11-alpha-hydroxy-9,15-dioxoprost-13-enoate + NADH.	\N	\N	\N	\N	\N
	435	UN01126	---	---	---	---	---		---	---	---	---	---	---	---	---	---		---	---	---	---		---	---	---	---	---	---	---	---
	436	UN01129	IPR003653	Peptidase C48, SUMO/Sentrin/Ubl1	HMMPfam	PF02902	Peptidase_C48		5906 | 2635	cysteine-type peptidase activity | cysteine-type endopeptidase activity	GO:0008234 | GO:0004197	4639	proteolysis	GO:0006508	---	---	---		KOG0779	Protease, Ulp1 family	Posttranslational modification, protein turnover, chaperones	CELLULAR PROCESSES AND SIGNALING		3.4.22.-	Cysteine endopeptidases.	\N	\N	\N	\N	\N	\N
	437	UN01130	---	---	---	---	---		---	---	---	---	---	---	---	---	---		---	---	---	---		---	---	---	---	---	---	---	---
	438	UN01131	---	---	---	---	---		---	---	---	---	---	---	---	---	---		KOG2992	Nucleolar GTPase/ATPase p130	Nuclear structure	CELLULAR PROCESSES AND SIGNALING		2.7.1.37	Protein kinase.	ATP + a protein = ADP + a phosphoprotein.	\N	\N	\N	\N	\N
	439	UN01132	---	---	---	---	---		---	---	---	---	---	---	---	---	---		---	---	---	---		---	---	---	---	---	---	---	---
	440	UN01144	IPR000159 | IPR001054 | IPR001932	RA | Guanylate cyclase | Protein phosphatase 2C-like	HMMPfam | HMMPfam | HMMSmart	PF00788 | PF00211 | SM00332	RA | Guanylate_cyc | PP2Cc		10044 | 3727 | 2290 | 2460 | 5962	phosphorus-oxygen lyase activity | protein binding | catalytic activity | adenylate cyclase activity | calcium- and calmodulin-responsive adenylate cyclase activity	GO:0016849 | GO:0005515 | GO:0003824 | GO:0004016 | GO:0008294	5250 | 5323 | 6795	signal transduction | intracellular signaling cascade | cyclic nucleotide biosynthetic process	GO:0007165 | GO:0007242 | GO:0009190	---	---	---		KOG0618	Serine/threonine phosphatase 2C containing leucine-rich repeats, similar to SCN circadian oscillatory protein (SCOP)	Signal transduction mechanisms	CELLULAR PROCESSES AND SIGNALING		4.6.1.1	Adenylate cyclase.	ATP = 3',5'-cyclic AMP + diphosphate.	\N	\N	Purine metabolism	Nucleotide Metabolism	METABOLIC
	441	UN01147	IPR000910 | IPR002937	HMG1/2 (high mobility group) box | Amine oxidase	HMMPfam | HMMPfam	PF00505 | PF01593	HMG_box | Amino_oxidase		2176 | 9710 | 2290 | 3708 | 19203 | 19290 | 19347	DNA binding | oxidoreductase activity | catalytic activity | binding | F420H2 dehydrogenase activity | sulfur oxygenase reductase activity | malolactic enzyme activity	GO:0003677 | GO:0016491 | GO:0003824 | GO:0005488 | GO:0043738 | GO:0043826 | GO:0043883	4283 | 4504 | 5830 | 24588	electron transport | regulation of transcription, DNA-dependent | metabolic process | regulation of oxidoreductase activity	GO:0006118 | GO:0006355 | GO:0008152 | GO:0051341	---	---	---		KOG0029	Amine oxidase	Secondary metabolites biosynthesis, transport and catabolism	METABOLISM		1.-.-.-	Oxidoreductases.	\N	\N	\N	\N	\N	\N
	442	UN01151	IPR001623 | IPR003604 | IPR007087	Heat shock protein DnaJ, N-terminal | Zn-finger, U1-like | Zn-finger, C2H2 type	ScanRegExp | HMMSmart | ScanRegExp	PS00636 | SM00451 | PS00028	DNAJ_1 | ZnF_U1 | ZINC_FINGER_C2H2_1		2175 | 5939	nucleic acid binding | zinc ion binding	GO:0003676 | GO:0008270	---	---	---	3827	intracellular	GO:0005622		KOG0717	Molecular chaperone (DnaJ superfamily)	Posttranslational modification, protein turnover, chaperones	CELLULAR PROCESSES AND SIGNALING		---	---	---	---	---	---	---	---
	443	UN01153	IPR000719 | IPR002290	Protein kinase | Serine/threonine protein kinase	HMMPfam | HMMSmart	PF00069 | SM00220	Pkinase | S_TKc		3043 | 3736 | 3045 | 3046 | 3047 | 3048 | 3049 | 3050 | 3051 | 3057 | 3061 | 3062 | 3063 | 3065 | 3067 | 3068 | 3070 | 3071 | 3072 | 3074 | 3076 | 3077 | 3084 | 6004 | 6005 | 6015 | 6196 | 10102 | 10103 | 11472 | 12154 | 17037	protein kinase activity | ATP binding | protein serine/threonine kinase activity | transmembrane receptor protein serine/threonine kinase activity | 3-phosphoinositide-dependent protein kinase activity | DNA-dependent protein kinase activity | AMP-activated protein kinase activity | casein kinase activity | casein kinase I activity | cyclic nucleotide-dependent protein kinase activity | eukaryoti…	GO:0004672 | GO:0005524 | GO:0004674 | GO:0004675 | GO:0004676 | GO:0004677 | GO:0004679 | GO:0004680 | GO:0004681 | GO:0004690 | GO:0004694 | GO:0004695 | GO:0004696 | GO:0004698 | GO:0004700 | GO:0004702 | GO:0004704 | GO:0004705 | GO:0004706 | GO:0004708 | GO:0004710 | GO:0004711 | GO:0004718 | GO:0008338 | GO:0008339 | GO:0008349 | GO:0008545 | GO:0016908 | GO:0016909 | GO:0019199 | GO:001991…	4602	protein amino acid phosphorylation	GO:0006468	---	---	---		KOG1166	Mitotic checkpoint serine/threonine protein kinase	Cell cycle control, cell division, chromosome partitioning	METABOLISM		2.7.1.37	Protein kinase.	ATP + a protein = ADP + a phosphoprotein.	\N	\N	\N	\N	\N
	444	UN01156	---	---	---	---	---		3708	binding	GO:0005488	---	---	---	---	---	---		KOG0915	Uncharacterized conserved protein	Function unknown	POORLY CHARACTERIZED		---	---	---	---	---	---	---	---
	445	UN01158	IPR000794 | IPR001227 | IPR002085 | IPR002198 | IPR006163	Beta-ketoacyl synthase | Acyl transferase region | Zinc-containing alcohol dehydrogenase superfamily | Short-chain dehydrogenase/reductase SDR | Phosphopantetheine-binding	HMMPfam | HMMPfam | HMMPfam | HMMPfam | HMMPfam	PF02801 | PF00698 | PF00107 | PF00106 | PF00550	Ketoacyl-synt_C | Acyl_transf_1 | ADH_zinc_N | adh_short | PP-binding		14021 | 22441 | 2290 | 3708	phosphopantetheine binding | cofactor binding | catalytic activity | binding	GO:0031177 | GO:0048037 | GO:0003824 | GO:0005488	5830	metabolic process	GO:0008152	---	---	---		KOG1202	Animal-type fatty acid synthase and related proteins	Lipid transport and metabolism	METABOLISM		---	---	---	---	---	---	---	---
	446	UN01166	IPR000555	Mov34/MPN/PAD-1	HMMSmart	SM00232	JAB_MPN		---	---	---	392	nuclear mRNA splicing, via spliceosome	GO:0000398	3878	spliceosome	GO:0005681		KOG1795	U5 snRNP spliceosome subunit	RNA processing and modification	INFORMATION STORAGE AND PROCESSING		---	---	---	---	---	---	---	---
	447	UN01167	IPR000795 | IPR004161	Protein synthesis factor, GTP-binding | Elongation factor Tu, domain 2	ScanRegExp | HMMPfam	PS00301 | PF03144	EFACTOR_GTP | GTP_EFTU_D2		2378 | 3737 | 6198	GTPase activity | GTP binding | protein-synthesizing GTPase activity	GO:0003924 | GO:0005525 | GO:0008547	4556	translation	GO:0006412	---	---	---		KOG0458	Elongation factor 1 alpha	Translation, ribosomal structure and biogenesis	INFORMATION STORAGE AND PROCESSING		---	---	---	---	---	---	---	---
	448	UN01174	---	---	---	---	---		3708	binding	GO:0005488	---	---	---	---	---	---		KOG1851	Uncharacterized conserved protein	Function unknown	POORLY CHARACTERIZED		---	---	---	---	---	---	---	---
	449	UN01175	IPR005841 | IPR005843 | IPR005844 | IPR005845 | IPR005846	Phosphoglucomutase/phosphomannomutase | Phosphoglucomutase/phosphomannomutase C terminal | Phosphoglucomutase/phosphomannomutase alpha/beta/alpha domain I | Phosphoglucomutase/phosphomannomutase alpha/beta/alpha domain II | Phosphoglucomutase/phosphomannomutase alpha/beta/alpha domain III	ScanRegExp | HMMPfam | HMMPfam | HMMPfam | HMMPfam	PS00710 | PF00408 | PF02878 | PF02879 | PF02880	PGM_PMM | PGM_PMM_IV | PGM_PMM_I | PGM_PMM_II | PGM_PMM_III		10063 | 2988	intramolecular transferase activity, phosphotransferases | phosphoglucomutase activity	GO:0016868 | GO:0004614	4143	carbohydrate metabolic process	GO:0005975	---	---	---		KOG0625	Phosphoglucomutase	Carbohydrate transport and metabolism	METABOLISM		5.4.2.2	Phosphoglucomutase.	Alpha-D-glucose 1-phosphate = alpha-D-glucose 6-phosphate.	\N	\N	Aminosugars metabolism | Erythromycin biosynthesis | Galactose metabolism | Glycolysis / Gluconeogenesis | Pentose phosphate pathway | Starch and sucrose metabolism | Streptomycin biosynthesis	Biosynthesis of Secondary Metabolites | Carbohydrate Metabolism | Metabolism of Complex Carbohydrates	METABOLIC | METABOLIC | METABOLIC | METABOLIC | METABOLIC | METABOLIC | METABOLIC
	450	UN01176	IPR001060 | IPR001452 | IPR002219	Cdc15/Fes/CIP4 | SH3 | Protein kinase C, phorbol ester/diacylglycerol binding	HMMSmart | HMMSmart | ScanRegExp	SM00055 | SM00326 | PS00479	FCH | SH3 | DAG_PE_BIND_DOM_1		3082	receptor signaling protein tyrosine kinase activity	GO:0004716	5323	intracellular signaling cascade	GO:0007242	---	---	---		KOG3565	Cdc42-interacting protein CIP4	Cytoskeleton	CELLULAR PROCESSES AND SIGNALING		2.7.1.112	Protein-tyrosine kinase.	ATP + a protein tyrosine = ADP + protein tyrosine phosphate.	\N	\N	\N	\N	\N
	451	UN01178	---	---	---	---	---		3546	transporter activity	GO:0005215	4927	transport	GO:0006810	9321	integral to membrane	GO:0016021		KOG2533	Permease of the major facilitator superfamily	Carbohydrate transport and metabolism	METABOLISM		---	---	---	---	---	---	---	---
	452	UN01182	---	---	---	---	---		---	---	---	---	---	---	---	---	---		KOG2133	Transcriptional corepressor Atrophin-1/DRPLA	General function prediction only	POORLY CHARACTERIZED		2.3.1.48	Histone acetyltransferase.	Acetyl-CoA + histone = CoA + acetyl-histone.	\N	\N	\N	\N	\N
	453	UN01183	IPR001697	Pyruvate kinase	ScanRegExp	PS00110	PYRUVATE_KINASE		281 | 3109 | 13801 | 2290	magnesium ion binding | pyruvate kinase activity | potassium ion binding | catalytic activity	GO:0000287 | GO:0004743 | GO:0030955 | GO:0003824	4261	glycolysis	GO:0006096	---	---	---		KOG2323	Pyruvate kinase	Carbohydrate transport and metabolism	METABOLISM		2.7.1.40	Pyruvate kinase.	ATP + pyruvate = ADP + phosphoenolpyruvate.	\N	Hemolytic anemia due to pyruvate kinase deficiency; MIM:266200.	Carbon fixation | Glycolysis / Gluconeogenesis | Purine metabolism | Pyruvate metabolism	Carbohydrate Metabolism | Energy Metabolism | Nucleotide Metabolism	METABOLIC | METABOLIC | METABOLIC | METABOLIC
	454	UN01185	IPR001680	G-protein beta WD-40 repeat	BlastProDom	PD000018	sp_Q8YTD1_ANASP_Q8YTD1;		---	---	---	---	---	---	---	---	---		KOG0293	WD40 repeat-containing protein	Function unknown	POORLY CHARACTERIZED		---	---	---	---	---	---	---	---
	455	UN01186	---	---	---	---	---		2802	histone acetyltransferase activity	GO:0004402	---	---	---	---	---	---		KOG2043	Signaling protein SWIFT and related BRCT domain proteins	Cell cycle control, cell division, chromosome partitioning | Replication, recombination and repair | Signal transduction mechanisms | Transcription	CELLULAR PROCESSES AND SIGNALING | INFORMATION STORAGE AND PROCESSING | METABOLISM		2.3.1.48	Histone acetyltransferase.	Acetyl-CoA + histone = CoA + acetyl-histone.	\N	\N	\N	\N	\N
	456	UN01187	---	---	---	---	---		---	---	---	---	---	---	---	---	---		---	---	---	---		---	---	---	---	---	---	---	---
	457	UN01188	IPR000719 | IPR001245 | IPR002290 | IPR008271	Protein kinase | Tyrosine protein kinase | Serine/threonine protein kinase | Serine/threonine protein kinase, active site	HMMPfam | HMMSmart | HMMSmart | ScanRegExp	PF00069 | SM00219 | SM00220 | PS00108	Pkinase | TyrKc | S_TKc | PROTEIN_KINASE_ST		3043 | 3736 | 3079 | 3045 | 3046 | 3047 | 3048 | 3049 | 3050 | 3051 | 3057 | 3061 | 3062 | 3063 | 3065 | 3067 | 3068 | 3070 | 3071 | 3072 | 3074 | 3076 | 3077 | 3084 | 6004 | 6005 | 6015 | 6196 | 10102 | 10103 | 11472 | 12154 | 17037	protein kinase activity | ATP binding | protein-tyrosine kinase activity | protein serine/threonine kinase activity | transmembrane receptor protein serine/threonine kinase activity | 3-phosphoinositide-dependent protein kinase activity | DNA-dependent protein kinase activity | AMP-activated protein kinase activity | casein kinase activity | casein kinase I activity | cyclic nucleotide-dependent …	GO:0004672 | GO:0005524 | GO:0004713 | GO:0004674 | GO:0004675 | GO:0004676 | GO:0004677 | GO:0004679 | GO:0004680 | GO:0004681 | GO:0004690 | GO:0004694 | GO:0004695 | GO:0004696 | GO:0004698 | GO:0004700 | GO:0004702 | GO:0004704 | GO:0004705 | GO:0004706 | GO:0004708 | GO:0004710 | GO:0004711 | GO:0004718 | GO:0008338 | GO:0008339 | GO:0008349 | GO:0008545 | GO:0016908 | GO:0016909 | GO:001919…	4602	protein amino acid phosphorylation	GO:0006468	---	---	---		KOG0610	Putative serine/threonine protein kinase	General function prediction only	POORLY CHARACTERIZED		2.7.1.37	Protein kinase.	ATP + a protein = ADP + a phosphoprotein.	\N	\N	\N	\N	\N
	458	UN01192	---	---	---	---	---		---	---	---	---	---	---	---	---	---		---	---	---	---		---	---	---	---	---	---	---	---
	459	UN01196	IPR000794 | IPR001227 | IPR002085	Beta-ketoacyl synthase | Acyl transferase region | Zinc-containing alcohol dehydrogenase superfamily	HMMPfam | HMMPfam | HMMPfam	PF02801 | PF00698 | PF00107	Ketoacyl-synt_C | Acyl_transf_1 | ADH_zinc_N		14021 | 22441 | 9834 | 2290 | 3708	phosphopantetheine binding | cofactor binding | oxidoreductase activity, acting on the CH-CH group of donors | catalytic activity | binding	GO:0031177 | GO:0048037 | GO:0016627 | GO:0003824 | GO:0005488	5830	metabolic process	GO:0008152	---	---	---		KOG1202	Animal-type fatty acid synthase and related proteins	Lipid transport and metabolism	METABOLISM		---	---	---	---	---	---	---	---
	460	UN01199	---	---	---	---	---		---	---	---	---	---	---	---	---	---		KOG4532	WD40-like repeat containing protein	General function prediction only	POORLY CHARACTERIZED		---	---	---	---	---	---	---	---
	461	UN01201	IPR001410 | IPR011545	DEAD/DEAH box helicase | DEAD/DEAH box helicase, N-terminal	HMMSmart | HMMPfam	SM00487 | PF00270	DEXDc | DEAD		2175 | 2792 | 3736 | 162 | 3727 | 5716 | 2353 | 16887	nucleic acid binding | helicase activity | ATP binding | nucleotide binding | protein binding | ATP-dependent helicase activity | DNA-directed DNA polymerase activity | DNA polymerase activity	GO:0003676 | GO:0004386 | GO:0005524 | GO:0000166 | GO:0005515 | GO:0008026 | GO:0003887 | GO:0034061	---	---	---	---	---	---		KOG0950	DNA polymerase theta/eta, DEAD-box superfamily	General function prediction only	POORLY CHARACTERIZED		2.7.7.7	DNA-directed DNA polymerase.	N deoxynucleoside triphosphate = N diphosphate + {DNA}(N).	\N	\N	DNA polymerase | Purine metabolism | Pyrimidine metabolism	Nucleotide Metabolism | REPLICATION AND REPAIR	METABOLIC | METABOLIC | REGULATORY
	462	UN01202	---	---	---	---	---		---	---	---	---	---	---	---	---	---		KOG1835	Uncharacterized conserved protein	Function unknown	POORLY CHARACTERIZED		---	---	---	---	---	---	---	---
	463	UN01205	IPR004328	BRO1	HMMPfam	PF03097	BRO1		3091 | 3093	protein tyrosine phosphatase activity | prenylated protein tyrosine phosphatase activity	GO:0004725 | GO:0004727	---	---	---	---	---	---		KOG2220	Predicted signal transduction protein	General function prediction only	POORLY CHARACTERIZED		3.1.3.48	Protein-tyrosine-phosphatase.	Protein tyrosine phosphate + H(2)O = protein tyrosine + phosphate.	\N	\N	\N	\N	\N
	464	UN01206	IPR000330 | IPR001410 | IPR001650	SNF2-related | DEAD/DEAH box helicase | Helicase, C-terminal	HMMPfam | HMMSmart | HMMSmart	PF00176 | SM00487 | SM00490	SNF2_N | DEXDc | HELICc		2176 | 3736 | 2175 | 2792 | 2450 | 2451 | 5716 | 5778 | 5860 | 8800 | 10082 | 10273 | 18132 | 18133 | 18134 | 18135	DNA binding | ATP binding | nucleic acid binding | helicase activity | ATP-dependent DNA helicase activity | ATP-dependent RNA helicase activity | ATP-dependent helicase activity | DNA-dependent ATPase activity | RNA-dependent ATPase activity | protein-transmembrane transporting ATPase activity | ATPase activity | single-stranded DNA-dependent ATP-dependent DNA helicase activity | ATPase activity…	GO:0003677 | GO:0005524 | GO:0003676 | GO:0004386 | GO:0004003 | GO:0004004 | GO:0008026 | GO:0008094 | GO:0008186 | GO:0015462 | GO:0016887 | GO:0017116 | GO:0042623 | GO:0042624 | GO:0042625 | GO:0042626	---	---	---	---	---	---		KOG0388	SNF2 family DNA-dependent ATPase	Replication, recombination and repair	INFORMATION STORAGE AND PROCESSING		3.6.1.-	In phosphorous-containing anhydrides.	\N	\N	\N	Folate biosynthesis | Starch and sucrose metabolism	Metabolism of Cofactors and Vitamins | Metabolism of Complex Carbohydrates	METABOLIC | METABOLIC
	465	UN01208	---	---	---	---	---		---	---	---	---	---	---	---	---	---		---	---	---	---		---	---	---	---	---	---	---	---
	466	UN01211	IPR001680	G-protein beta WD-40 repeat	HMMSmart	SM00320	WD40		---	---	---	---	---	---	---	---	---		KOG0647	mRNA export protein (contains WD40 repeats)	RNA processing and modification	INFORMATION STORAGE AND PROCESSING		---	---	---	---	---	---	---	---
	467	UN01212	---	---	---	---	---		---	---	---	---	---	---	---	---	---		---	---	---	---		---	---	---	---	---	---	---	---
	468	UN01220	---	---	---	---	---		---	---	---	---	---	---	---	---	---		KOG1878	Nuclear receptor coregulator SMRT/SMRTER, contains Myb-like domains	Transcription	INFORMATION STORAGE AND PROCESSING		---	---	---	---	---	---	---	---
	469	UN01221	IPR000403 | IPR003151 | IPR003152	Phosphatidylinositol 3- and 4-kinase | PIK-related kinase, FAT | PIK-related kinase, FATC	HMMPfam | HMMPfam | HMMPfam	PF00454 | PF02259 | PF02260	PI3_PI4_kinase | FAT | FATC		3708 | 3046 | 3047 | 3048 | 3049 | 3050 | 3051 | 3057 | 3061 | 3062 | 3063 | 3065 | 3067 | 3068 | 3070 | 3071 | 3072 | 3074 | 3076 | 3077 | 3084 | 6004 | 6005 | 6015 | 6196 | 10102 | 10103 | 11472 | 12154 | 17037	binding | transmembrane receptor protein serine/threonine kinase activity | 3-phosphoinositide-dependent protein kinase activity | DNA-dependent protein kinase activity | AMP-activated protein kinase activity | casein kinase activity | casein kinase I activity | cyclic nucleotide-dependent protein kinase activity | eukaryotic translation initiation factor 2alpha kinase activity | galactosyltransf…	GO:0005488 | GO:0004675 | GO:0004676 | GO:0004677 | GO:0004679 | GO:0004680 | GO:0004681 | GO:0004690 | GO:0004694 | GO:0004695 | GO:0004696 | GO:0004698 | GO:0004700 | GO:0004702 | GO:0004704 | GO:0004705 | GO:0004706 | GO:0004708 | GO:0004710 | GO:0004711 | GO:0004718 | GO:0008338 | GO:0008339 | GO:0008349 | GO:0008545 | GO:0016908 | GO:0016909 | GO:0019199 | GO:0019912 | GO:0034211	---	---	---	---	---	---		KOG0890	Protein kinase of the PI-3 kinase family involved in mitotic growth, DNA repair and meiotic recombination	Cell cycle control, cell division, chromosome partitioning | Chromatin structure and dynamics | Replication, recombination and repair | Signal transduction mechanisms	CELLULAR PROCESSES AND SIGNALING | INFORMATION STORAGE AND PROCESSING | METABOLISM		2.7.1.37	Protein kinase.	ATP + a protein = ADP + a phosphoprotein.	\N	\N	\N	\N	\N
	470	UN01224	IPR000330 | IPR001410 | IPR001650	SNF2-related | DEAD/DEAH box helicase | Helicase, C-terminal	HMMPfam | HMMSmart | HMMSmart	PF00176 | SM00487 | SM00490	SNF2_N | DEXDc | HELICc		2176 | 3736 | 2175 | 2792 | 3727 | 5939 | 2450 | 2451 | 5716 | 5778 | 5860 | 8800 | 10082 | 10273 | 18132 | 18133 | 18134 | 18135	DNA binding | ATP binding | nucleic acid binding | helicase activity | protein binding | zinc ion binding | ATP-dependent DNA helicase activity | ATP-dependent RNA helicase activity | ATP-dependent helicase activity | DNA-dependent ATPase activity | RNA-dependent ATPase activity | protein-transmembrane transporting ATPase activity | ATPase activity | single-stranded DNA-dependent ATP-dependent DN…	GO:0003677 | GO:0005524 | GO:0003676 | GO:0004386 | GO:0005515 | GO:0008270 | GO:0004003 | GO:0004004 | GO:0008026 | GO:0008094 | GO:0008186 | GO:0015462 | GO:0016887 | GO:0017116 | GO:0042623 | GO:0042624 | GO:0042625 | GO:0042626	---	---	---	---	---	---		KOG1001	Helicase-like transcription factor HLTF/DNA helicase RAD5, DEAD-box superfamily	Replication, recombination and repair | Transcription	INFORMATION STORAGE AND PROCESSING		3.6.1.3	Adenosinetriphosphatase.	ATP + H(2)O = ADP + phosphate.	\N	Hemolytic anemia due to deficiency of adenosine triphosphatase; MIM:102800.	Purine metabolism	Nucleotide Metabolism	METABOLIC
	471	UN01227	IPR007604	CP2 transcription factor	HMMPfam	PF04516	CP2		3546	transporter activity	GO:0005215	4927	transport	GO:0006810	13177	outer membrane-bounded periplasmic space	GO:0030288		KOG4091	Transcription factor	Transcription	INFORMATION STORAGE AND PROCESSING		---	---	---	---	---	---	---	---
	472	UN01230	---	---	---	---	---		---	---	---	---	---	---	---	---	---		KOG0987	DNA helicase PIF1/RRM3	Cell cycle control, cell division, chromosome partitioning	METABOLISM		---	---	---	---	---	---	---	---
	473	UN01231	IPR000644	CBS	HMMSmart	SM00116	CBS		---	---	---	---	---	---	---	---	---		KOG1764	5'-AMP-activated protein kinase, gamma subunit	Energy production and conversion	METABOLISM		---	---	---	---	---	---	---	---
	474	UN01235	---	---	---	---	---		---	---	---	---	---	---	---	---	---		KOG0987	DNA helicase PIF1/RRM3	Cell cycle control, cell division, chromosome partitioning	METABOLISM		---	---	---	---	---	---	---	---
	475	UN01241	IPR000641 | IPR003593 | IPR003959	CbxX/CfqX | AAA ATPase | AAA ATPase, central region	FPrintScan | HMMSmart | HMMPfam	PR00819 | SM00382 | PF00004	CBXCFQXSUPER | AAA | AAA		3736 | 2196 | 5939 | 162 | 10269	ATP binding | transcription factor activity | zinc ion binding | nucleotide binding | nucleoside-triphosphatase activity	GO:0005524 | GO:0003700 | GO:0008270 | GO:0000166 | GO:0017111	4504	regulation of transcription, DNA-dependent	GO:0006355	3838	nucleus	GO:0005634		KOG1807	Helicases	Replication, recombination and repair	INFORMATION STORAGE AND PROCESSING		---	---	---	---	---	---	---	---
	476	UN01242	IPR002008 | IPR002054	DNA-directed DNA polymerase X, beta-like | DNA polymerase X	FPrintScan | ScanRegExp	PR00870 | PS00522	DNAPOLXBETA | DNA_POLYMERASE_X		2176 | 2353 | 2290 | 16887	DNA binding | DNA-directed DNA polymerase activity | catalytic activity | DNA polymerase activity	GO:0003677 | GO:0003887 | GO:0003824 | GO:0034061	4421 | 4440	DNA replication | DNA repair	GO:0006260 | GO:0006281	3827	intracellular	GO:0005622		KOG2534	DNA polymerase IV (family X)	Replication, recombination and repair	INFORMATION STORAGE AND PROCESSING		2.7.7.7	DNA-directed DNA polymerase.	N deoxynucleoside triphosphate = N diphosphate + {DNA}(N).	\N	\N	DNA polymerase | Purine metabolism | Pyrimidine metabolism	Nucleotide Metabolism | REPLICATION AND REPAIR	METABOLIC | METABOLIC | REGULATORY
	477	UN01245	IPR000677 | IPR001223 | IPR011583	2-S globulin | Glycoside hydrolase, family 18 | Chitinase II	FPrintScan | HMMPfam | BlastProDom	PR00551 | PF00704 | PD000471	2SGLOBULIN | Glyco_hydro_18 | sp_Q8NJP5_BOTCI_Q8NJP5;		20187 | 2933 | 2946 | 6462	nutrient reservoir activity | hydrolase activity, hydrolyzing O-glycosyl compounds | chitinase activity | endochitinase activity	GO:0045735 | GO:0004553 | GO:0004568 | GO:0008843	4143 | 4200	carbohydrate metabolic process | chitin catabolic process	GO:0005975 | GO:0006032	---	---	---		KOG2806	Chitinase	Carbohydrate transport and metabolism	METABOLISM		3.2.1.14	Chitinase.	Hydrolysis of the 1,4-beta-linkages of N-acetyl-D-glucosamine polymers of chitin.	\N	\N	Aminosugars metabolism	Metabolism of Complex Carbohydrates	METABOLIC
	478	UN01247	---	---	---	---	---		2715	exo-alpha-sialidase activity	GO:0004308	---	---	---	---	---	---		KOG2992	Nucleolar GTPase/ATPase p130	Nuclear structure	CELLULAR PROCESSES AND SIGNALING		3.2.1.18	Exo-alpha-sialidase.	Hydrolysis of alpha-(2->3)-, alpha-(2->6)-, alpha-(2->8)-glycosidic linkages of terminal sialic residues in oligosaccharides, glycoproteins, glycolipids, colominic acid and synthetic substrates.	\N	Sialidosis; MIM:256550.	N-Glycan degradation | Sphingoglycolipid metabolism	Metabolism of Complex Carbohydrates | Metabolism of Complex Lipids	METABOLIC | METABOLIC
	479	UN01253	---	---	---	---	---		---	---	---	---	---	---	---	---	---		---	---	---	---		---	---	---	---	---	---	---	---
	480	UN01255	IPR001452 | IPR007461 | IPR011511	SH3 | Protein of unknown function DUF500 | Variant SH3	FPrintScan | HMMPfam | HMMPfam	PR00452 | PF04366 | PF07653	SH3DOMAIN | DUF500 | SH3_2		---	---	---	---	---	---	---	---	---		KOG1843	Uncharacterized conserved protein	Function unknown	POORLY CHARACTERIZED		2.7.1.112	Protein-tyrosine kinase.	ATP + a protein tyrosine = ADP + protein tyrosine phosphate.	\N	\N	\N	\N	\N
	481	UN01257	IPR001404	Heat shock protein Hsp90	FPrintScan	PR00775	HEATSHOCK90		24336 | 3736 | 5909 | 5939	unfolded protein binding | ATP binding | metallopeptidase activity | zinc ion binding	GO:0051082 | GO:0005524 | GO:0008237 | GO:0008270	4591 | 4639	protein folding | proteolysis	GO:0006457 | GO:0006508	---	---	---		---	---	---	---		---	---	---	---	---	---	---	---
	482	UN01258	---	---	---	---	---		---	---	---	---	---	---	---	---	---		KOG1878	Nuclear receptor coregulator SMRT/SMRTER, contains Myb-like domains	Transcription	INFORMATION STORAGE AND PROCESSING		---	---	---	---	---	---	---	---
	483	UN01259	---	---	---	---	---		---	---	---	---	---	---	---	---	---		KOG0584	Serine/threonine protein kinase	General function prediction only	POORLY CHARACTERIZED		---	---	---	---	---	---	---	---
	484	UN01260	IPR000504 | IPR003954	RNA-binding region RNP-1 (RNA recognition motif) | RNA recognition, region 1	HMMPfam | HMMSmart	PF00076 | SM00361	RRM_1 | RRM_1		2175 | 3727 | 5939 | 2745	nucleic acid binding | protein binding | zinc ion binding | glucan 1,4-alpha-glucosidase activity	GO:0003676 | GO:0005515 | GO:0008270 | GO:0004339	---	---	---	---	---	---		KOG2068	MOT2 transcription factor	Transcription	INFORMATION STORAGE AND PROCESSING		---	---	---	---	---	---	---	---
	485	UN01261	IPR001138	Fungal transcriptional regulatory protein, N-terminal	HMMPfam	PF00172	Zn_clus		2196 | 5939	transcription factor activity | zinc ion binding	GO:0003700 | GO:0008270	4504	regulation of transcription, DNA-dependent	GO:0006355	3838	nucleus	GO:0005634		KOG1869	Splicing coactivator SRm160/300, subunit SRm300	RNA processing and modification	INFORMATION STORAGE AND PROCESSING		---	---	---	---	---	---	---	---
	486	UN01263	---	---	---	---	---		---	---	---	---	---	---	---	---	---		KOG1869	Splicing coactivator SRm160/300, subunit SRm300	RNA processing and modification	INFORMATION STORAGE AND PROCESSING		---	---	---	---	---	---	---	---
	487	UN01264	IPR001844 | IPR002194 | IPR002423	Chaperonin Cpn60 | Chaperonin TCP-1 | Chaperonin Cpn60/TCP-1	FPrintScan | ScanRegExp | FPrintScan	PR00298 | PS00995 | PR00304	CHAPERONIN60 | TCP1_3 | TCOMPLEXTCP1		3727 | 3736 | 24336	protein binding | ATP binding | unfolded protein binding	GO:0005515 | GO:0005524 | GO:0051082	4591 | 19405	protein folding | cellular protein metabolic process	GO:0006457 | GO:0044267	---	---	---		KOG0364	Chaperonin complex component, TCP-1 gamma subunit (CCT3)	Posttranslational modification, protein turnover, chaperones	CELLULAR PROCESSES AND SIGNALING		3.6.4.9	Chaperonin ATPase.	ATP + H(2)O = ADP + phosphate.	\N	\N	\N	\N	\N
	488	UN01265	---	---	---	---	---		2246	actin binding	GO:0003779	---	---	---	---	---	---		KOG1307	K+-dependent Ca2+/Na+ exchanger NCKX1 and related proteins	Inorganic ion transport and metabolism | Signal transduction mechanisms	CELLULAR PROCESSES AND SIGNALING | METABOLISM		---	---	---	---	---	---	---	---
	489	UN01282	IPR003195	Transcription initiation factor IID, 18 kDa subunit	HMMPfam	PF02269	TFIID-18kDa		2198 | 2176	RNA polymerase II transcription factor activity | DNA binding	GO:0003702 | GO:0003677	4501	transcription initiation	GO:0006352	3866	transcription factor complex	GO:0005667		KOG3901	Transcription initiation factor IID subunit	Transcription	INFORMATION STORAGE AND PROCESSING		---	---	---	---	---	---	---	---
	490	UN01283	---	---	---	---	---		---	---	---	---	---	---	---	---	---		KOG0987	DNA helicase PIF1/RRM3	Cell cycle control, cell division, chromosome partitioning	METABOLISM		---	---	---	---	---	---	---	---
	491	UN01285	IPR002110	Ankyrin	HMMSmart	SM00248	ANK		---	---	---	---	---	---	---	---	---		KOG4177	Ankyrin	Cell wall/membrane/envelope biogenesis	CELLULAR PROCESSES AND SIGNALING		---	---	---	---	---	---	---	---
	492	UN01286	IPR001844 | IPR002194 | IPR002423	Chaperonin Cpn60 | Chaperonin TCP-1 | Chaperonin Cpn60/TCP-1	FPrintScan | ScanRegExp | FPrintScan	PR00298 | PS00995 | PR00304	CHAPERONIN60 | TCP1_3 | TCOMPLEXTCP1		3727 | 3736 | 24336	protein binding | ATP binding | unfolded protein binding	GO:0005515 | GO:0005524 | GO:0051082	4591 | 19405	protein folding | cellular protein metabolic process	GO:0006457 | GO:0044267	---	---	---		KOG0364	Chaperonin complex component, TCP-1 gamma subunit (CCT3)	Posttranslational modification, protein turnover, chaperones	CELLULAR PROCESSES AND SIGNALING		3.6.4.9	Chaperonin ATPase.	ATP + H(2)O = ADP + phosphate.	\N	\N	\N	\N	\N
	493	UN01292	IPR001138 | IPR007219	Fungal transcriptional regulatory protein, N-terminal | Fungal specific transcription factor	ScanRegExp | HMMPfam	PS00463 | PF04082	ZN2_CY6_FUNGAL_1 | Fungal_trans		2196 | 5939 | 2176	transcription factor activity | zinc ion binding | DNA binding	GO:0003700 | GO:0008270 | GO:0003677	4499 | 4504	transcription | regulation of transcription, DNA-dependent	GO:0006350 | GO:0006355	3838	nucleus	GO:0005634		---	---	---	---		---	---	---	---	---	---	---	---
	494	UN01294	IPR001019 | IPR002975	Guanine nucleotide binding protein (G-protein), alpha subunit | Fungal G-protein, alpha subunit	BlastProDom | FPrintScan	PD000281 | PR01241	sp_Q8J0P9_TRIVE_Q8J0P9; | GPROTEINAFNG		3228 | 11290 | 3737	signal transducer activity | guanyl nucleotide binding | GTP binding	GO:0004871 | GO:0019001 | GO:0005525	5250 | 5270	signal transduction | G-protein coupled receptor protein signaling pathway	GO:0007165 | GO:0007186	---	---	---		KOG0082	G-protein alpha subunit (small G protein superfamily)	Cell cycle control, cell division, chromosome partitioning | Signal transduction mechanisms	CELLULAR PROCESSES AND SIGNALING | METABOLISM		---	---	---	---	---	---	---	---
	495	UN01295	---	---	---	---	---		---	---	---	---	---	---	---	---	---		---	---	---	---		---	---	---	---	---	---	---	---
	496	UN01301	IPR000759	Adrenodoxin reductase	FPrintScan	PR00419	ADXRDTASE		9710	oxidoreductase activity	GO:0016491	---	---	---	---	---	---		---	---	---	---		---	---	---	---	---	---	---	---
	497	UN01302	IPR001452	SH3	HMMPfam	PF00018	SH3_1		2176 | 2290	DNA binding | catalytic activity	GO:0003677 | GO:0003824	---	---	---	---	---	---		KOG1998	Signaling protein DOCK180	Signal transduction mechanisms	CELLULAR PROCESSES AND SIGNALING		---	---	---	---	---	---	---	---
	498	UN01304	---	---	---	---	---		---	---	---	---	---	---	---	---	---		KOG1869	Splicing coactivator SRm160/300, subunit SRm300	RNA processing and modification	INFORMATION STORAGE AND PROCESSING		---	---	---	---	---	---	---	---
	499	UN01305	IPR003123	Vacuolar sorting protein 9	HMMSmart	SM00167	VPS9		---	---	---	---	---	---	---	---	---		KOG2319	Vacuolar assembly/sorting protein VPS9	Intracellular trafficking, secretion, and vesicular transport	CELLULAR PROCESSES AND SIGNALING		---	---	---	---	---	---	---	---
	500	UN01306	IPR003445 | IPR004773	Cation transporter | Potassium transport protein, high-affinity	HMMPfam | HMMTigr	PF02386 | TIGR00934	TrkH | 2a38euk		5991 | 8446	cation transmembrane transporter activity | potassium ion transmembrane transporter activity	GO:0008324 | GO:0015079	4929 | 4930	cation transport | potassium ion transport	GO:0006812 | GO:0006813	9321	integral to membrane	GO:0016021		KOG1341	Na+/K+ transporter	Inorganic ion transport and metabolism	METABOLISM		---	---	---	---	---	---	---	---
	501	UN01307	---	---	---	---	---		---	---	---	---	---	---	---	---	---		KOG1869	Splicing coactivator SRm160/300, subunit SRm300	RNA processing and modification	INFORMATION STORAGE AND PROCESSING		---	---	---	---	---	---	---	---
	502	UN01308	IPR000432 | IPR007695 | IPR007696	DNA mismatch repair protein MutS, C-terminal | DNA mismatch repair protein MutS, N-terminal | MutS III	ScanRegExp | HMMPfam | HMMPfam	PS00486 | PF01624 | PF05192	DNA_MISMATCH_REPAIR_2 | MutS_I | MutS_III		3736 | 13828	ATP binding | mismatched DNA binding	GO:0005524 | GO:0030983	4457	mismatch repair	GO:0006298	---	---	---		KOG0218	Mismatch repair MSH3	Replication, recombination and repair	INFORMATION STORAGE AND PROCESSING		---	---	---	---	---	---	---	---
	503	UN01315	IPR001128 | IPR002403	Cytochrome P450 | E-class P450, group IV	FPrintScan | FPrintScan	PR00385 | PR00465	P450 | EP450IV		2888 | 3721 | 12251 | 6060	monooxygenase activity | iron ion binding | heme binding | sterol 14-demethylase activity	GO:0004497 | GO:0005506 | GO:0020037 | GO:0008398	4283	electron transport	GO:0006118	---	---	---		KOG0684	Cytochrome P450	Secondary metabolites biosynthesis, transport and catabolism	METABOLISM		---	---	---	---	---	---	---	---
	504	UN01316	IPR000873	AMP-dependent synthetase and ligase	HMMPfam	PF00501	AMP-binding		2290 | 9491	catalytic activity | 4-coumarate-CoA ligase activity	GO:0003824 | GO:0016207	5830	metabolic process	GO:0008152	---	---	---		KOG1176	Acyl-CoA synthetase	Lipid transport and metabolism	METABOLISM		6.-.-.-	Ligases.	\N	\N	\N	\N	\N	\N
	505	UN01317	IPR001173	Glycosyl transferase, family 2	HMMPfam	PF00535	Glycos_transf_2		---	---	---	---	---	---	---	---	---		KOG2571	Chitin synthase/hyaluronan synthase (glycosyltransferases)	Cell wall/membrane/envelope biogenesis	CELLULAR PROCESSES AND SIGNALING		---	---	---	---	---	---	---	---
	506	UN01318	IPR004870	Non-repetitive/WGA-negative nucleoporin	HMMPfam	PF03177	Nucleoporin		10219	structural constituent of nuclear pore	GO:0017056	5019	nucleocytoplasmic transport	GO:0006913	3846	nuclear pore	GO:0005643		KOG1900	Nuclear pore complex, Nup155 component (D Nup154, sc Nup157/Nup170)	Intracellular trafficking, secretion, and vesicular transport | Nuclear structure	CELLULAR PROCESSES AND SIGNALING		---	---	---	---	---	---	---	---
	507	UN01320	IPR000219	DH	HMMPfam	PF00621	RhoGEF		3425 | 3727 | 2745	Rho guanyl-nucleotide exchange factor activity | protein binding | glucan 1,4-alpha-glucosidase activity	GO:0005089 | GO:0005515 | GO:0004339	17205	regulation of Rho protein signal transduction	GO:0035023	3827 | 3930	intracellular | cytoplasm	GO:0005622 | GO:0005737		KOG3519	Invasion-inducing protein TIAM1/CDC24 and related RhoGEF GTPases	Signal transduction mechanisms	CELLULAR PROCESSES AND SIGNALING		3.2.1.3	Glucan 1,4-alpha-glucosidase.	Hydrolysis of terminal 1,4-linked alpha-D-glucose residues successively from non-reducing ends of the chains with release of beta-D-glucose.	\N	\N	Starch and sucrose metabolism	Metabolism of Complex Carbohydrates	METABOLIC
	508	UN01321	IPR000277 | IPR006238	Cys/Met metabolism pyridoxal-phosphate-dependent enzymes | Cystathionine beta-lyase, eukaryotic	ScanRegExp | HMMTigr	PS00868 | TIGR01329	CYS_MET_METAB_PP | cysta_beta_ly_E		13063 | 2559	pyridoxal phosphate binding | cystathionine beta-lyase activity	GO:0030170 | GO:0004121	4650	amino acid metabolic process	GO:0006520	---	---	---		KOG0053	Cystathionine beta-lyases/cystathionine gamma-synthases	Amino acid transport and metabolism	METABOLISM		4.4.1.8	Cystathionine beta-lyase.	Cystathionine + H(2)O = L-homocysteine + NH(3) + pyruvate.	Pyridoxal-phosphate.	\N	Cysteine metabolism | Methionine metabolism | Nitrogen metabolism | Selenoamino acid metabolism | Sulfur metabolism	Amino Acid Metabolism | Energy Metabolism | Metabolism of Other Amino Acids	METABOLIC | METABOLIC | METABOLIC | METABOLIC | METABOLIC
	509	UN01322	IPR006577	UAS	HMMSmart	SM00594	UAS		---	---	---	---	---	---	---	---	---		KOG1363	Predicted regulator of the ubiquitin pathway (contains UAS and UBX domains)	Signal transduction mechanisms	CELLULAR PROCESSES AND SIGNALING		---	---	---	---	---	---	---	---
	510	UN01326	IPR001410 | IPR001650 | IPR006575 | IPR007502 | IPR011545	DEAD/DEAH box helicase | Helicase, C-terminal | RWD | Helicase-associated region | DEAD/DEAH box helicase, N-terminal	HMMSmart | HMMPfam | HMMPfam | HMMPfam | HMMPfam	SM00487 | PF00271 | PF05773 | PF04408 | PF00270	DEXDc | Helicase_C | RWD | HA2 | DEAD		2745 | 2175 | 2792 | 3736 | 5716	glucan 1,4-alpha-glucosidase activity | nucleic acid binding | helicase activity | ATP binding | ATP-dependent helicase activity	GO:0004339 | GO:0003676 | GO:0004386 | GO:0005524 | GO:0008026	4144	polysaccharide metabolic process	GO:0005976	---	---	---		KOG0920	ATP-dependent RNA helicase A	RNA processing and modification	INFORMATION STORAGE AND PROCESSING		---	---	---	---	---	---	---	---
	511	UN01328	---	---	---	---	---		---	---	---	---	---	---	---	---	---		KOG3662	Cell division control protein/predicted DNA repair exonuclease	Replication, recombination and repair	INFORMATION STORAGE AND PROCESSING		---	---	---	---	---	---	---	---
	512	UN01330	---	---	---	---	---		2175 | 5939 | 611 | 3147 | 6073 | 6379 | 6416 | 6447 | 9684 | 11455 | 11456 | 18631	nucleic acid binding | zinc ion binding | diacylglycerol pyrophosphate phosphatase activity | thiamin-pyrophosphatase activity | 8-oxo-7,8-dihydroguanine triphosphatase activity | UDP-2,3-diacylglucosamine hydrolase activity | bis(5'-nucleosyl)-tetraphosphatase activity | dATP pyrophosphohydrolase activity | pyrophosphatase activity | dihydroneopterin monophosphate phosphatase activity | dihydron…	GO:0003676 | GO:0008270 | GO:0000810 | GO:0004787 | GO:0008413 | GO:0008758 | GO:0008796 | GO:0008828 | GO:0016462 | GO:0019176 | GO:0019177 | GO:0043141	---	---	---	---	---	---		KOG1878	Nuclear receptor coregulator SMRT/SMRTER, contains Myb-like domains	Transcription	INFORMATION STORAGE AND PROCESSING		---	---	---	---	---	---	---	---
	513	UN01331	IPR001752	Kinesin, motor region	FPrintScan	PR00380	KINESINHEAVY		2244 | 3736 | 3737 | 5980	microtubule motor activity | ATP binding | GTP binding | 7S RNA binding	GO:0003777 | GO:0005524 | GO:0005525 | GO:0008312	4743 | 5113	SRP-dependent cotranslational protein targeting to membrane | microtubule-based movement	GO:0006614 | GO:0007018	4051 | 22828	microtubule associated complex | signal recognition particle	GO:0005875 | GO:0048500		KOG0244	Kinesin-like protein	Cytoskeleton	CELLULAR PROCESSES AND SIGNALING		3.6.4.4	Plus-end-directed kinesin ATPase.	ATP + H(2)O = ADP + phosphate.	\N	\N	\N	\N	\N
	514	UN01332	---	---	---	---	---		2227	structural constituent of ribosome	GO:0003735	4556	translation	GO:0006412	3827 | 4025	intracellular | ribosome	GO:0005622 | GO:0005840		KOG0637	Sucrose transporter and related proteins	Carbohydrate transport and metabolism	METABOLISM		---	---	---	---	---	---	---	---
	515	UN01337	IPR004405 | IPR005140 | IPR005141 | IPR005142	Probable translation factor pelota | eRF1 domain 1 | eRF1 domain 2 | eRF1 domain 3	HMMTigr | HMMPfam | HMMPfam | HMMPfam	TIGR00111 | PF03463 | PF03464 | PF03465	pelota | eRF1_1 | eRF1_2 | eRF1_3		---	---	---	4556	translation	GO:0006412	3838	nucleus	GO:0005634		KOG2869	Meiotic cell division protein Pelota/DOM34	Translation, ribosomal structure and biogenesis	INFORMATION STORAGE AND PROCESSING		---	---	---	---	---	---	---	---
	516	UN01345	---	---	---	---	---		2657	ubiquitin thiolesterase activity	GO:0004221	---	---	---	---	---	---		KOG4364	Chromatin assembly factor-I	Chromatin structure and dynamics	INFORMATION STORAGE AND PROCESSING		---	---	---	---	---	---	---	---
	517	UN01348	---	---	---	---	---		---	---	---	---	---	---	---	---	---		---	---	---	---		---	---	---	---	---	---	---	---
	518	UN01349	---	---	---	---	---		---	---	---	---	---	---	---	---	---		KOG2992	Nucleolar GTPase/ATPase p130	Nuclear structure	CELLULAR PROCESSES AND SIGNALING		3.2.1.18	Exo-alpha-sialidase.	Hydrolysis of alpha-(2->3)-, alpha-(2->6)-, alpha-(2->8)-glycosidic linkages of terminal sialic residues in oligosaccharides, glycoproteins, glycolipids, colominic acid and synthetic substrates.	\N	Sialidosis; MIM:256550.	N-Glycan degradation | Sphingoglycolipid metabolism	Metabolism of Complex Carbohydrates | Metabolism of Complex Lipids	METABOLIC | METABOLIC
	519	UN01353	IPR000330 | IPR001410 | IPR001650	SNF2-related | DEAD/DEAH box helicase | Helicase, C-terminal	HMMPfam | HMMSmart | HMMSmart	PF00176 | SM00487 | SM00490	SNF2_N | DEXDc | HELICc		2176 | 3736 | 2175 | 2792 | 2450 | 2451 | 5716 | 5778 | 5860 | 8800 | 10082 | 10273 | 18132 | 18133 | 18134 | 18135	DNA binding | ATP binding | nucleic acid binding | helicase activity | ATP-dependent DNA helicase activity | ATP-dependent RNA helicase activity | ATP-dependent helicase activity | DNA-dependent ATPase activity | RNA-dependent ATPase activity | protein-transmembrane transporting ATPase activity | ATPase activity | single-stranded DNA-dependent ATP-dependent DNA helicase activity | ATPase activity…	GO:0003677 | GO:0005524 | GO:0003676 | GO:0004386 | GO:0004003 | GO:0004004 | GO:0008026 | GO:0008094 | GO:0008186 | GO:0015462 | GO:0016887 | GO:0017116 | GO:0042623 | GO:0042624 | GO:0042625 | GO:0042626	---	---	---	---	---	---		KOG0387	Transcription-coupled repair protein CSB/RAD26 (contains SNF2 family DNA-dependent ATPase domain)	Replication, recombination and repair | Transcription	INFORMATION STORAGE AND PROCESSING		3.6.1.3	Adenosinetriphosphatase.	ATP + H(2)O = ADP + phosphate.	\N	Hemolytic anemia due to deficiency of adenosine triphosphatase; MIM:102800.	Purine metabolism	Nucleotide Metabolism	METABOLIC
	520	UN01355	---	---	---	---	---		2745	glucan 1,4-alpha-glucosidase activity	GO:0004339	---	---	---	---	---	---		KOG1913	Regucalcin gene promoter region-related protein (RGPR)	Transcription	INFORMATION STORAGE AND PROCESSING		6.3.2.-	Acid--D-amino-acid ligases (peptide synthases).	\N	\N	\N	Tryptophan metabolism | Ubiquinone biosynthesis	Amino Acid Metabolism | Metabolism of Cofactors and Vitamins	METABOLIC | METABOLIC
	521	UN01358	---	---	---	---	---		2403	NAD+ ADP-ribosyltransferase activity	GO:0003950	---	---	---	---	---	---		KOG1082	Histone H3 (Lys9) methyltransferase SUV39H1/Clr4, required for transcriptional silencing	Chromatin structure and dynamics | Transcription	INFORMATION STORAGE AND PROCESSING		---	---	---	---	---	---	---	---
	522	UN01361	IPR001841	Zn-finger, RING	HMMSmart	SM00184	RING		3727 | 5939 | 3708	protein binding | zinc ion binding | binding	GO:0005515 | GO:0008270 | GO:0005488	---	---	---	---	---	---		KOG0803	Predicted E3 ubiquitin ligase	Posttranslational modification, protein turnover, chaperones	CELLULAR PROCESSES AND SIGNALING		---	---	---	---	---	---	---	---
	523	UN01368	IPR000330 | IPR001410 | IPR001650	SNF2-related | DEAD/DEAH box helicase | Helicase, C-terminal	HMMPfam | HMMSmart | HMMSmart	PF00176 | SM00487 | SM00490	SNF2_N | DEXDc | HELICc		2176 | 3736 | 2175 | 2792 | 2450 | 2451 | 5716 | 5778 | 5860 | 8800 | 10082 | 10273 | 18132 | 18133 | 18134 | 18135	DNA binding | ATP binding | nucleic acid binding | helicase activity | ATP-dependent DNA helicase activity | ATP-dependent RNA helicase activity | ATP-dependent helicase activity | DNA-dependent ATPase activity | RNA-dependent ATPase activity | protein-transmembrane transporting ATPase activity | ATPase activity | single-stranded DNA-dependent ATP-dependent DNA helicase activity | ATPase activity…	GO:0003677 | GO:0005524 | GO:0003676 | GO:0004386 | GO:0004003 | GO:0004004 | GO:0008026 | GO:0008094 | GO:0008186 | GO:0015462 | GO:0016887 | GO:0017116 | GO:0042623 | GO:0042624 | GO:0042625 | GO:0042626	---	---	---	---	---	---		KOG0388	SNF2 family DNA-dependent ATPase	Replication, recombination and repair	INFORMATION STORAGE AND PROCESSING		3.6.1.-	In phosphorous-containing anhydrides.	\N	\N	\N	Folate biosynthesis | Starch and sucrose metabolism	Metabolism of Cofactors and Vitamins | Metabolism of Complex Carbohydrates	METABOLIC | METABOLIC
	524	UN01370	---	---	---	---	---		3727	protein binding	GO:0005515	9480	vesicle-mediated transport	GO:0016192	9320	membrane	GO:0016020		KOG4415	Uncharacterized conserved protein	Function unknown	POORLY CHARACTERIZED		2.7.1.37	Protein kinase.	ATP + a protein = ADP + a phosphoprotein.	\N	\N	\N	\N	\N
	525	UN01371	IPR000719 | IPR001245 | IPR002290 | IPR006567 | IPR008271 | IPR010513	Protein kinase | Tyrosine protein kinase | Serine/threonine protein kinase | PUG | Serine/threonine protein kinase, active site | Ribonuclease 2-5A	HMMPfam | HMMSmart | HMMSmart | HMMSmart | ScanRegExp | HMMPfam	PF00069 | SM00219 | SM00220 | SM00580 | PS00108 | PF06479	Pkinase | TyrKc | S_TKc | PUG | PROTEIN_KINASE_ST | Ribonuc_2-5A		3043 | 3736 | 3079 | 3045 | 10086 | 3046 | 3047 | 3048 | 3049 | 3050 | 3051 | 3057 | 3061 | 3062 | 3063 | 3065 | 3067 | 3068 | 3070 | 3071 | 3072 | 3074 | 3076 | 3077 | 3084 | 6004 | 6005 | 6015 | 6196 | 10102 | 10103 | 11472 | 12154 | 17037	protein kinase activity | ATP binding | protein-tyrosine kinase activity | protein serine/threonine kinase activity | endoribonuclease activity, producing 5'-phosphomonoesters | transmembrane receptor protein serine/threonine kinase activity | 3-phosphoinositide-dependent protein kinase activity | DNA-dependent protein kinase activity | AMP-activated protein kinase activity | casein kinase activi…	GO:0004672 | GO:0005524 | GO:0004713 | GO:0004674 | GO:0016891 | GO:0004675 | GO:0004676 | GO:0004677 | GO:0004679 | GO:0004680 | GO:0004681 | GO:0004690 | GO:0004694 | GO:0004695 | GO:0004696 | GO:0004698 | GO:0004700 | GO:0004702 | GO:0004704 | GO:0004705 | GO:0004706 | GO:0004708 | GO:0004710 | GO:0004711 | GO:0004718 | GO:0008338 | GO:0008339 | GO:0008349 | GO:0008545 | GO:0016908 | GO:001690…	4283 | 4542 | 4602	electron transport | mRNA processing | protein amino acid phosphorylation	GO:0006118 | GO:0006397 | GO:0006468	---	---	---		KOG1027	Serine/threonine protein kinase and endoribonuclease ERN1/IRE1, sensor of the unfolded protein response pathway	Signal transduction mechanisms	CELLULAR PROCESSES AND SIGNALING		2.7.1.37	Protein kinase.	ATP + a protein = ADP + a phosphoprotein.	\N	\N	\N	\N	\N
	526	UN01376	IPR000683	Oxidoreductase, N-terminal	HMMPfam	PF01408	GFO_IDH_MocA		9710 | 2290 | 3708	oxidoreductase activity | catalytic activity | binding	GO:0016491 | GO:0003824 | GO:0005488	5830	metabolic process	GO:0008152	---	---	---		KOG2742	Predicted oxidoreductase	General function prediction only	POORLY CHARACTERIZED		---	---	---	---	---	---	---	---
	527	UN01384	IPR001945 | IPR002464 | IPR006554 | IPR006555 | IPR010614	Xeroderma pigmentosum group D protein | ATP-dependent helicase, DEAH-box | DEXDc2 | Helicase c2 | DEAD_2	HMMTigr | ScanRegExp | HMMSmart | HMMSmart | HMMPfam	TIGR00604 | PS00690 | SM00488 | SM00491 | PF06733	rad3 | DEAH_ATP_HELICASE | DEXDc2 | HELICc2 | DEAD_2		2175 | 3736 | 5716 | 2450 | 10013 | 2176 | 611 | 3147 | 6073 | 6379 | 6416 | 6447 | 9684 | 11455 | 11456 | 18631	nucleic acid binding | ATP binding | ATP-dependent helicase activity | ATP-dependent DNA helicase activity | hydrolase activity, acting on acid anhydrides, in phosphorus-containing anhydrides | DNA binding | diacylglycerol pyrophosphate phosphatase activity | thiamin-pyrophosphatase activity | 8-oxo-7,8-dihydroguanine triphosphatase activity | UDP-2,3-diacylglucosamine hydrolase activity | bis(5'…	GO:0003676 | GO:0005524 | GO:0008026 | GO:0004003 | GO:0016818 | GO:0003677 | GO:0000810 | GO:0004787 | GO:0008413 | GO:0008758 | GO:0008796 | GO:0008828 | GO:0016462 | GO:0019176 | GO:0019177 | GO:0043141	4301	nucleobase, nucleoside, nucleotide and nucleic acid metabolic process	GO:0006139	3838	nucleus	GO:0005634		KOG1133	Helicase of the DEAD superfamily	Replication, recombination and repair	INFORMATION STORAGE AND PROCESSING		3.6.1.-	In phosphorous-containing anhydrides.	\N	\N	\N	Folate biosynthesis | Starch and sucrose metabolism	Metabolism of Cofactors and Vitamins | Metabolism of Complex Carbohydrates	METABOLIC | METABOLIC
	528	UN01385	IPR000722 | IPR006592 | IPR007066 | IPR007073 | IPR007075 | IPR007080 | IPR007081 | IPR007083	RNA polymerase, alpha subunit | RNA polymerase I subunit A, N-terminal | RNA polymerase Rpb1, domain 3 | RNA polymerase Rpb1, domain 7 | RNA polymerase Rpb1, domain 6 | RNA polymerase Rpb1, domain 1 | RNA polymerase Rpb1, domain 5 | RNA polymerase Rpb1, domain 4	HMMPfam | HMMSmart | HMMPfam | HMMPfam | HMMPfam | HMMPfam | HMMPfam | HMMPfam	PF00623 | SM00663 | PF04983 | PF04990 | PF04992 | PF04997 | PF04998 | PF05000	RNA_pol_Rpb1_2 | RPOLA_N | RNA_pol_Rpb1_3 | RNA_pol_Rpb1_7 | RNA_pol_Rpb1_6 | RNA_pol_Rpb1_1 | RNA_pol_Rpb1_5 | RNA_pol_Rpb1_4		2176 | 2356 | 2357 | 2358 | 2359 | 16888	DNA binding | DNA-directed RNA polymerase activity | DNA-directed RNA polymerase I activity | DNA-directed RNA polymerase II activity | DNA-directed RNA polymerase III activity | RNA polymerase activity	GO:0003677 | GO:0003899 | GO:0003900 | GO:0003901 | GO:0003902 | GO:0034062	4499 | 4514	transcription | transcription from RNA polymerase II promoter	GO:0006350 | GO:0006366	3864	DNA-directed RNA polymerase II, core complex	GO:0005665		KOG0260	RNA polymerase II, large subunit	Transcription	INFORMATION STORAGE AND PROCESSING		2.7.7.6	DNA-directed RNA polymerase.	N nucleoside triphosphate = N diphosphate + {RNA}(N).	\N	\N	RNA polymerase | Purine metabolism | Pyrimidine metabolism	Nucleotide Metabolism | TRANSCRIPTION	METABOLIC | METABOLIC | REGULATORY
	529	UN01386	---	---	---	---	---		6387 | 10509 | 19237 | 19238	UDP-N-acetylmuramoylalanyl-D-glutamyl-2,6-diaminopimelate-D-alanyl-D-alanine ligase activity | ribosomal S6-glutamic acid ligase activity | coenzyme F420-0 gamma-glutamyl ligase activity | coenzyme F420-2 alpha-glutamyl ligase activity	GO:0008766 | GO:0018169 | GO:0043773 | GO:0043774	---	---	---	---	---	---		KOG0613	Projectin/twitchin and related proteins	Cytoskeleton	CELLULAR PROCESSES AND SIGNALING		---	---	---	---	---	---	---	---
	530	UN01388	IPR002015	Proteasome/cyclosome, regulatory subunit	HMMPfam	PF01851	PC_rep		3708 | 2706 | 2707	binding | threonine endopeptidase activity | proteasome endopeptidase activity	GO:0005488 | GO:0004298 | GO:0004299	---	---	---	---	---	---		KOG2062	26S proteasome regulatory complex, subunit RPN2/PSMD1	Posttranslational modification, protein turnover, chaperones	CELLULAR PROCESSES AND SIGNALING		3.4.25.1	Proteasome endopeptidase complex.	Cleavage at peptide bonds with very broad specificity.	\N	\N	\N	\N	\N
	531	UN01390	IPR001984 | IPR003593 | IPR003959	Peptidase S16, lon protease | AAA ATPase | AAA ATPase, central region	FPrintScan | HMMSmart | HMMPfam	PR00830 | SM00382 | PF00004	ENDOLAPTASE | AAA | AAA		162 | 10269 | 3736 | 2450 | 2451 | 5716 | 5778 | 5860 | 8800 | 10082 | 10273 | 18132 | 18133 | 18134 | 18135	nucleotide binding | nucleoside-triphosphatase activity | ATP binding | ATP-dependent DNA helicase activity | ATP-dependent RNA helicase activity | ATP-dependent helicase activity | DNA-dependent ATPase activity | RNA-dependent ATPase activity | protein-transmembrane transporting ATPase activity | ATPase activity | single-stranded DNA-dependent ATP-dependent DNA helicase activity | ATPase activit…	GO:0000166 | GO:0017111 | GO:0005524 | GO:0004003 | GO:0004004 | GO:0008026 | GO:0008094 | GO:0008186 | GO:0015462 | GO:0016887 | GO:0017116 | GO:0042623 | GO:0042624 | GO:0042625 | GO:0042626	---	---	---	---	---	---		KOG0733	Nuclear AAA ATPase (VCP subfamily)	Posttranslational modification, protein turnover, chaperones	CELLULAR PROCESSES AND SIGNALING		3.6.1.3	Adenosinetriphosphatase.	ATP + H(2)O = ADP + phosphate.	\N	Hemolytic anemia due to deficiency of adenosine triphosphatase; MIM:102800.	Purine metabolism	Nucleotide Metabolism	METABOLIC
	532	UN01391	---	---	---	---	---		---	---	---	---	---	---	---	---	---		KOG4711	Predicted membrane protein	General function prediction only	POORLY CHARACTERIZED		---	---	---	---	---	---	---	---
	533	UN01398	IPR006088	Sterol desaturase	HMMPfam	PF01598	Sterol_desat		2290 | 10891 | 10892 | 10893 | 10894 | 10895 | 10896 | 10897 | 10898 | 10899 | 10900 | 10901 | 10902 | 10903 | 10904 | 10905 | 10906 | 19287	catalytic activity | fluorene oxygenase activity | mono-butyltin dioxygenase activity | limonene 8-monooxygenase activity | tri-n-butyltin dioxygenase activity | di-n-butyltin dioxygenase activity | methylsilanetriol hydroxylase activity | methyl tertiary butyl ether 3-monooxygenase activity | 4-nitrocatechol 4-monooxygenase activity | 4-chlorophenoxyacetate monooxygenase activity | tert-butyl al…	GO:0003824 | GO:0018585 | GO:0018586 | GO:0018587 | GO:0018588 | GO:0018589 | GO:0018590 | GO:0018591 | GO:0018592 | GO:0018593 | GO:0018594 | GO:0018595 | GO:0018596 | GO:0018597 | GO:0018598 | GO:0018599 | GO:0018600 | GO:0043823	5830	metabolic process	GO:0008152	---	---	---		KOG0874	Sphingolipid hydroxylase	Lipid transport and metabolism	METABOLISM		1.14.-.-	Acting on paired donors, with incorporation or reduction of	\N	\N	\N	Ascorbate and aldarate metabolism | Flavonoids, stilbene and lignin biosynthesis | Fluorene degradation | gamma-Hexachlorocyclohexane degradation	Biodegradation of Xenobiotics | Biosynthesis of Secondary Metabolites | Carbohydrate Metabolism	METABOLIC | METABOLIC | METABOLIC | METABOLIC
	534	UN01403	IPR000991 | IPR001317 | IPR002082 | IPR002474 | IPR004362 | IPR005479 | IPR005480 | IPR005481 | IPR005483 | IPR006130 | IPR006131 | IPR006132 | IPR006220 | IPR006274 | IPR006275	Glutamine amidotransferase class-I | Carbamoyl-phosphate synthase, GATase region | Aspartate carbamoyltransferase | Carbamoyl-phosphate synthase, small chain | Methylglyoxal synthase-like | Carbamoyl-phosphate synthase L chain, ATP-binding | Carbamoyl-phosphate synthetase large chain, oligomerisation | Carbamoyl-phosphate synthetase large chain, N-terminal | Carbamoyl-phosphate synthetase large c…	ScanRegExp | FPrintScan | FPrintScan | HMMPfam | HMMPfam | ScanRegExp | HMMPfam | HMMPfam | FPrintScan | ScanRegExp | HMMPfam | HMMPfam | FPrintScan | HMMTigr | HMMTigr	PS00442 | PR00099 | PR00101 | PF00988 | PF02142 | PS00866 | PF02787 | PF00289 | PR00098 | PS00097 | PF00185 | PF02729 | PR00097 | TIGR01368 | TIGR01369	GATASE_TYPE_I | CPSGATASE | ATCASE | CPSase_sm_chain | MGS | CPSASE_1 | CPSase_L_D3 | CPSase_L_chain | CPSASE | CARBAMOYLTRANSFERASE | OTCace | OTCace_N | ANTSNTHASEII | CPSaseIIsmall | CPSaseII_lrg		2290 | 2512 | 2528 | 3736 | 9805 | 9943 | 10005	catalytic activity | aspartate carbamoyltransferase activity | carbamoyl-phosphate synthase activity | ATP binding | amino acid binding | carboxyl- or carbamoyltransferase activity | hydrolase activity, acting on carbon-nitrogen (but not peptide) bonds	GO:0003824 | GO:0004070 | GO:0004086 | GO:0005524 | GO:0016597 | GO:0016743 | GO:0016810	4369 | 4650 | 4671 | 4924 | 5830 | 6667	de novo' pyrimidine base biosynthetic process | amino acid metabolic process | glutamine metabolic process | nitrogen compound metabolic process | metabolic process | biosynthetic process	GO:0006207 | GO:0006520 | GO:0006541 | GO:0006807 | GO:0008152 | GO:0009058	---	---	---		KOG0370	Multifunctional pyrimidine synthesis protein CAD (includes carbamoyl-phophate synthetase, aspartate transcarbamylase, and glutamine amidotransferase)	General function prediction only	POORLY CHARACTERIZED		---	---	---	---	---	---	---	---
	535	UN01404	---	---	---	---	---		---	---	---	---	---	---	---	---	---		KOG1674	Cyclin	General function prediction only	POORLY CHARACTERIZED		---	---	---	---	---	---	---	---
	536	UN01405	---	---	---	---	---		6387 | 10509 | 19237 | 19238	UDP-N-acetylmuramoylalanyl-D-glutamyl-2,6-diaminopimelate-D-alanyl-D-alanine ligase activity | ribosomal S6-glutamic acid ligase activity | coenzyme F420-0 gamma-glutamyl ligase activity | coenzyme F420-2 alpha-glutamyl ligase activity	GO:0008766 | GO:0018169 | GO:0043773 | GO:0043774	---	---	---	---	---	---		KOG0613	Projectin/twitchin and related proteins	Cytoskeleton	CELLULAR PROCESSES AND SIGNALING		---	---	---	---	---	---	---	---
	537	UN01408	IPR000198 | IPR000591 | IPR001060	RhoGAP | Pleckstrin/ G-protein, interacting region | Cdc15/Fes/CIP4	HMMSmart | HMMSmart | HMMSmart	SM00324 | SM00049 | SM00055	RhoGAP | DEP | FCH		2227	structural constituent of ribosome	GO:0003735	4556 | 5250 | 5323	translation | signal transduction | intracellular signaling cascade	GO:0006412 | GO:0007165 | GO:0007242	3827 | 4025	intracellular | ribosome	GO:0005622 | GO:0005840		KOG2398	Predicted proline-serine-threonine phosphatase-interacting protein (PSTPIP)	Cell cycle control, cell division, chromosome partitioning	METABOLISM		---	---	---	---	---	---	---	---
	538	UN01410	IPR000120	Amidase	HMMPfam	PF01425	Amidase		10079 | 2909 | 18089 | 19229	carbon-nitrogen ligase activity, with glutamine as amido-N-donor | nuclease activity | phosphoric ester hydrolase activity | T/G mismatch-specific endonuclease activity	GO:0016884 | GO:0004518 | GO:0042578 | GO:0043765	---	---	---	---	---	---		KOG1212	Amidases	Lipid transport and metabolism | Signal transduction mechanisms | Translation, ribosomal structure and biogenesis	CELLULAR PROCESSES AND SIGNALING | INFORMATION STORAGE AND PROCESSING | METABOLISM		3.1.-.-	Acting on ester bonds.	\N	\N	\N	\N	\N	\N
	539	UN01416	---	---	---	---	---		---	---	---	---	---	---	---	---	---		---	---	---	---		---	---	---	---	---	---	---	---
	540	UN01417	IPR000048 | IPR001609 | IPR002710	IQ calmodulin-binding region | Myosin head, motor region | Dilute	HMMPfam | BlastProDom | HMMPfam	PF00612 | PD000355 | PF01843	IQ | sp_Q871M3_NEUCR_Q871M3; | DIL		2241 | 3736	motor activity | ATP binding	GO:0003774 | GO:0005524	---	---	---	9681	myosin complex	GO:0016459		KOG0160	Myosin class V heavy chain	Cytoskeleton	CELLULAR PROCESSES AND SIGNALING		3.6.4.1	Myosin ATPase.	ATP + H(2)O = ADP + phosphate.	\N	\N	Purine metabolism	Nucleotide Metabolism	METABOLIC
	541	UN01418	IPR001440	TPR repeat	HMMSmart	SM00028	TPR		---	---	---	---	---	---	---	---	---		KOG1124	FOG: TPR repeat	General function prediction only	POORLY CHARACTERIZED		6.3.2.-	Acid--D-amino-acid ligases (peptide synthases).	\N	\N	\N	Tryptophan metabolism | Ubiquinone biosynthesis	Amino Acid Metabolism | Metabolism of Cofactors and Vitamins	METABOLIC | METABOLIC
	542	UN01419	IPR001138	Fungal transcriptional regulatory protein, N-terminal	ScanRegExp	PS00463	ZN2_CY6_FUNGAL_1		2196 | 5939	transcription factor activity | zinc ion binding	GO:0003700 | GO:0008270	4504	regulation of transcription, DNA-dependent	GO:0006355	3838	nucleus	GO:0005634		---	---	---	---		---	---	---	---	---	---	---	---
	543	UN01421	---	---	---	---	---		---	---	---	---	---	---	---	---	---		KOG1869	Splicing coactivator SRm160/300, subunit SRm300	RNA processing and modification	INFORMATION STORAGE AND PROCESSING		3.2.1.3	Glucan 1,4-alpha-glucosidase.	Hydrolysis of terminal 1,4-linked alpha-D-glucose residues successively from non-reducing ends of the chains with release of beta-D-glucose.	\N	\N	Starch and sucrose metabolism	Metabolism of Complex Carbohydrates	METABOLIC
	544	UN01423	IPR002685	Glycosyl transferase, family 15	HMMPfam	PF01793	Glyco_transf_15		2783 | 24 | 42 | 45 | 48 | 1170 | 2430 | 2782 | 2953 | 2959 | 6039 | 6040 | 6042 | 6077 | 6376 | 6535 | 9532 | 9958 | 11017 | 11018 | 11019 | 11020 | 11396 | 11466 | 14119 | 16390 | 17801 | 17803 | 19616 | 20962 | 21342 | 21343	glycolipid 2-alpha-mannosyltransferase activity | alpha-1,6-mannosyltransferase activity | alpha-1,2-mannosyltransferase activity | mannosyltransferase activity | alpha-1,3-mannosyltransferase activity | alpha-1,3-galactosyltransferase activity | UDP-glucose:glycoprotein glucosyltransferase activity | glycolipid mannosyltransferase activity | oligosaccharyl transferase activity | dolichyl-phospha…	GO:0004377 | GO:0000009 | GO:0000026 | GO:0000030 | GO:0000033 | GO:0001962 | GO:0003980 | GO:0004376 | GO:0004576 | GO:0004583 | GO:0008375 | GO:0008376 | GO:0008378 | GO:0008417 | GO:0008755 | GO:0008921 | GO:0016253 | GO:0016759 | GO:0018715 | GO:0018716 | GO:0018717 | GO:0018718 | GO:0019112 | GO:0019187 | GO:0031278 | GO:0033556 | GO:0042281 | GO:0042283 | GO:0045140 | GO:0046527 | GO:004692…	4618	protein amino acid glycosylation	GO:0006486	9320	membrane	GO:0016020		KOG4472	Glycolipid 2-alpha-mannosyltransferase (alpha-1,2-mannosyltransferase)	Carbohydrate transport and metabolism	METABOLISM		---	---	---	---	---	---	---	---
	545	UN01425	IPR000917	Sulfatase	ScanRegExp	PS00149	SULFATASE_2		6141 | 2507	sulfuric ester hydrolase activity | arylsulfatase activity	GO:0008484 | GO:0004065	5830	metabolic process	GO:0008152	---	---	---		KOG3867	Sulfatase	General function prediction only	POORLY CHARACTERIZED		3.1.6.1	Arylsulfatase.	A phenol sulfate + H(2)O = a phenol + sulfate.	\N	\N	Androgen and estrogen metabolism | Sphingoglycolipid metabolism	Lipid Metabolism | Metabolism of Complex Lipids	METABOLIC | METABOLIC
	546	UN01428	---	---	---	---	---		14021	phosphopantetheine binding	GO:0031177	---	---	---	---	---	---		KOG1806	DEAD box containing helicases	Replication, recombination and repair	INFORMATION STORAGE AND PROCESSING		---	---	---	---	---	---	---	---
	547	UN01430	IPR007888	NDT80/PhoG like DNA-binding	HMMPfam	PF05224	NDT80_PhoG		2196	transcription factor activity	GO:0003700	19908	regulation of transcription	GO:0045449	3838	nucleus	GO:0005634		KOG0118	FOG: RRM domain	General function prediction only	POORLY CHARACTERIZED		---	---	---	---	---	---	---	---
	548	UN01434	IPR007122	Gelsolin	FPrintScan	PR00597	GELSOLIN		2246 | 2745	actin binding | glucan 1,4-alpha-glucosidase activity	GO:0003779 | GO:0004339	---	---	---	---	---	---		KOG1869	Splicing coactivator SRm160/300, subunit SRm300	RNA processing and modification	INFORMATION STORAGE AND PROCESSING		3.2.1.3	Glucan 1,4-alpha-glucosidase.	Hydrolysis of terminal 1,4-linked alpha-D-glucose residues successively from non-reducing ends of the chains with release of beta-D-glucose.	\N	\N	Starch and sucrose metabolism	Metabolism of Complex Carbohydrates	METABOLIC
	549	UN01435	---	---	---	---	---		2290	catalytic activity	GO:0003824	---	---	---	---	---	---		KOG2029	Uncharacterized conserved protein	Function unknown	POORLY CHARACTERIZED		---	---	---	---	---	---	---	---
	550	UN01436	IPR001411 | IPR004584 | IPR004638	Tetracycline resistance protein TetB | Recombination/repair protein Rad50 | Drug resistance transporter EmrB/QacA subfamily	FPrintScan | HMMTigr | HMMTigr	PR01036 | TIGR00606 | TIGR00711	TCRTETB | rad50 | efflux_EmrB		3736 | 162	ATP binding | nucleotide binding	GO:0005524 | GO:0000166	4420 | 4440	DNA metabolic process | DNA repair	GO:0006259 | GO:0006281	3891 | 13720	chromosome | Mre11 complex	GO:0005694 | GO:0030870		KOG0962	DNA repair protein RAD50, ABC-type ATPase/SMC superfamily	Replication, recombination and repair	INFORMATION STORAGE AND PROCESSING		3.6.-.-	Acting on acid anhydrides.	\N	\N	\N	\N	\N	\N
	551	UN01437	---	---	---	---	---		---	---	---	---	---	---	---	---	---		KOG1187	Serine/threonine protein kinase	Signal transduction mechanisms	CELLULAR PROCESSES AND SIGNALING		---	---	---	---	---	---	---	---
	552	UN01441	---	---	---	---	---		6387 | 10509 | 19237 | 19238	UDP-N-acetylmuramoylalanyl-D-glutamyl-2,6-diaminopimelate-D-alanyl-D-alanine ligase activity | ribosomal S6-glutamic acid ligase activity | coenzyme F420-0 gamma-glutamyl ligase activity | coenzyme F420-2 alpha-glutamyl ligase activity	GO:0008766 | GO:0018169 | GO:0043773 | GO:0043774	---	---	---	---	---	---		KOG2510	SWI-SNF chromatin-remodeling complex protein	Chromatin structure and dynamics	INFORMATION STORAGE AND PROCESSING		---	---	---	---	---	---	---	---
	553	UN01444	IPR002553	Adaptin, N-terminal	HMMPfam	PF01602	Adaptin_N		3727 | 3708	protein binding | binding	GO:0005515 | GO:0005488	4595 | 4994 | 9480	protein complex assembly | intracellular protein transport | vesicle-mediated transport	GO:0006461 | GO:0006886 | GO:0016192	13011	membrane coat	GO:0030117		KOG1059	Vesicle coat complex AP-3, delta subunit	Intracellular trafficking, secretion, and vesicular transport	CELLULAR PROCESSES AND SIGNALING		---	---	---	---	---	---	---	---
	554	UN01452	IPR006662	Thioredoxin-related	FPrintScan	PR00421	THIOREDOXIN		---	---	---	19912	cell redox homeostasis	GO:0045454	---	---	---		KOG0191	Thioredoxin/protein disulfide isomerase	Posttranslational modification, protein turnover, chaperones	CELLULAR PROCESSES AND SIGNALING		5.3.4.1	Protein disulfide isomerase.	Rearrangement of both intrachain and interchain disulfide bonds in proteins to form the native structures.	\N	\N	\N	\N	\N
	555	UN01454	IPR001902 | IPR011547	Sulphate anion transporter | Sulphate transporter	ScanRegExp | HMMPfam	PS01130 | PF00916	SLC26A | Sulfate_transp		5940 | 3546	secondary active sulfate transmembrane transporter activity | transporter activity	GO:0008271 | GO:0005215	4927 | 5941	transport | sulfate transport	GO:0006810 | GO:0008272	9320 | 9321	membrane | integral to membrane	GO:0016020 | GO:0016021		KOG0236	Sulfate/bicarbonate/oxalate exchanger SAT-1 and related transporters (SLC26 family)	Inorganic ion transport and metabolism	METABOLISM		---	---	---	---	---	---	---	---
	556	UN01455	IPR001841	Zn-finger, RING	HMMPfam	PF00097	zf-C3HC4		3727 | 5939 | 6387 | 10509 | 19237 | 19238	protein binding | zinc ion binding | UDP-N-acetylmuramoylalanyl-D-glutamyl-2,6-diaminopimelate-D-alanyl-D-alanine ligase activity | ribosomal S6-glutamic acid ligase activity | coenzyme F420-0 gamma-glutamyl ligase activity | coenzyme F420-2 alpha-glutamyl ligase activity	GO:0005515 | GO:0008270 | GO:0008766 | GO:0018169 | GO:0043773 | GO:0043774	---	---	---	---	---	---		KOG0802	E3 ubiquitin ligase	Posttranslational modification, protein turnover, chaperones	CELLULAR PROCESSES AND SIGNALING		3.6.1.-	In phosphorous-containing anhydrides.	\N	\N	\N	Folate biosynthesis | Starch and sucrose metabolism	Metabolism of Cofactors and Vitamins | Metabolism of Complex Carbohydrates	METABOLIC | METABOLIC
	557	UN01457	IPR001140 | IPR003439 | IPR003593	ABC transporter, transmembrane region | ABC transporter | AAA ATPase	HMMPfam | ScanRegExp | HMMSmart	PF00664 | PS00211 | SM00382	ABC_membrane | ABC_TRANSPORTER_1 | AAA		3736 | 18135 | 10082 | 162 | 10269	ATP binding | ATPase activity, coupled to transmembrane movement of substances | ATPase activity | nucleotide binding | nucleoside-triphosphatase activity	GO:0005524 | GO:0042626 | GO:0016887 | GO:0000166 | GO:0017111	4927	transport	GO:0006810	9321	integral to membrane	GO:0016021		KOG0056	Heavy metal exporter HMT1, ABC superfamily	Inorganic ion transport and metabolism	METABOLISM		---	---	---	---	---	---	---	---
	558	UN01459	IPR002110	Ankyrin	FPrintScan	PR01415	ANKYRIN		3046 | 3047 | 3048 | 3049 | 3050 | 3051 | 3057 | 3061 | 3062 | 3063 | 3065 | 3067 | 3068 | 3070 | 3071 | 3072 | 3074 | 3076 | 3077 | 3084 | 6004 | 6005 | 6015 | 6196 | 10102 | 10103 | 11472 | 12154 | 17037	transmembrane receptor protein serine/threonine kinase activity | 3-phosphoinositide-dependent protein kinase activity | DNA-dependent protein kinase activity | AMP-activated protein kinase activity | casein kinase activity | casein kinase I activity | cyclic nucleotide-dependent protein kinase activity | eukaryotic translation initiation factor 2alpha kinase activity | galactosyltransferase-asso…	GO:0004675 | GO:0004676 | GO:0004677 | GO:0004679 | GO:0004680 | GO:0004681 | GO:0004690 | GO:0004694 | GO:0004695 | GO:0004696 | GO:0004698 | GO:0004700 | GO:0004702 | GO:0004704 | GO:0004705 | GO:0004706 | GO:0004708 | GO:0004710 | GO:0004711 | GO:0004718 | GO:0008338 | GO:0008339 | GO:0008349 | GO:0008545 | GO:0016908 | GO:0016909 | GO:0019199 | GO:0019912 | GO:0034211	---	---	---	---	---	---		KOG4177	Ankyrin	Cell wall/membrane/envelope biogenesis	CELLULAR PROCESSES AND SIGNALING		---	---	---	---	---	---	---	---
	559	UN01464	---	---	---	---	---		2176	DNA binding	GO:0003677	---	---	---	---	---	---		---	---	---	---		---	---	---	---	---	---	---	---
	560	UN01465	IPR002553	Adaptin, N-terminal	HMMPfam	PF01602	Adaptin_N		3727 | 3708	protein binding | binding	GO:0005515 | GO:0005488	4595 | 4994 | 9480	protein complex assembly | intracellular protein transport | vesicle-mediated transport	GO:0006461 | GO:0006886 | GO:0016192	13011	membrane coat	GO:0030117		KOG1060	Vesicle coat complex AP-3, beta subunit	Intracellular trafficking, secretion, and vesicular transport	CELLULAR PROCESSES AND SIGNALING		---	---	---	---	---	---	---	---
	561	UN01466	IPR003395 | IPR003405 | IPR003439 | IPR010935	SMC protein, N-terminal | Structural maintenance of chromosome protein SMC, C-terminal | ABC transporter | SMCs flexible hinge	HMMPfam | HMMPfam | BlastProDom | HMMPfam	PF02463 | PF02483 | PD000006 | PF06470	SMC_N | SMC_C | sp_SMC2_XENLA_P50533; | SMC_hinge		3736 | 10082 | 3727	ATP binding | ATPase activity | protein binding	GO:0005524 | GO:0016887 | GO:0005515	4420 | 24525	DNA metabolic process | chromosome organization and biogenesis	GO:0006259 | GO:0051276	3891	chromosome	GO:0005694		KOG0933	Structural maintenance of chromosome protein 2 (chromosome condensation complex Condensin, subunit E)	Cell cycle control, cell division, chromosome partitioning | Chromatin structure and dynamics	INFORMATION STORAGE AND PROCESSING | METABOLISM		---	---	---	---	---	---	---	---
	562	UN01468	IPR003342 | IPR003608	Glycosyl transferase, family 39 | MIR	HMMPfam | HMMSmart	PF02366 | SM00472	PMT | MIR		45 | 2607	mannosyltransferase activity | dolichyl-phosphate-mannose-protein mannosyltransferase activity	GO:0000030 | GO:0004169	4624	protein amino acid O-linked glycosylation	GO:0006493	3972 | 9320	endoplasmic reticulum | membrane	GO:0005783 | GO:0016020		KOG3359	Dolichyl-phosphate-mannose:protein O-mannosyl transferase	Posttranslational modification, protein turnover, chaperones	CELLULAR PROCESSES AND SIGNALING		2.4.1.109	Dolichyl-phosphate-mannose--protein mannosyltransferase.	Dolichyl phosphate D-mannose + protein = dolichyl phosphate + O-D-mannosyl-protein.	\N	\N	\N	\N	\N
	563	UN01470	---	---	---	---	---		6212 | 3708 | 8439 | 8440 | 9574	protein transporter activity | binding | phosphatidylinositol 3-kinase, class I, catalyst activity | phosphatidylinositol 3-kinase, class I, regulator activity | 1-phosphatidylinositol-3-kinase activity	GO:0008565 | GO:0005488 | GO:0015072 | GO:0015073 | GO:0016303	70 | 4994	protein import into nucleus, docking | intracellular protein transport	GO:0000059 | GO:0006886	3838 | 3846 | 3930	nucleus | nuclear pore | cytoplasm	GO:0005634 | GO:0005643 | GO:0005737		KOG2171	Karyopherin (importin) beta 3	Intracellular trafficking, secretion, and vesicular transport | Nuclear structure	CELLULAR PROCESSES AND SIGNALING		2.7.1.137	1-phosphatidylinositol 3-kinase.	ATP + 1-phosphatidyl-1D-myo-inositol = ADP + 1-phosphatidyl-1D-myo- inositol 3-phosphate.	\N	\N	Inositol phosphate metabolism	Metabolism of Complex Lipids	METABOLIC
	564	UN01473	---	---	---	---	---		---	---	---	4639 | 6872 | 24344	proteolysis | response to pH | regulation of transcription factor activity	GO:0006508 | GO:0009268 | GO:0051090	9320	membrane	GO:0016020		KOG2242	Scaffold/matrix specific factor hnRNP-U/SAF-A, contains SPRY domain	RNA processing and modification	INFORMATION STORAGE AND PROCESSING		2.3.1.48	Histone acetyltransferase.	Acetyl-CoA + histone = CoA + acetyl-histone.	\N	\N	\N	\N	\N
	565	UN01481	IPR005036	Putative phosphatase regulatory subunit	HMMPfam	PF03370	CBM_21		3087 | 3089 | 3090 | 6080 | 6240 | 10186 | 10187	phosphoprotein phosphatase activity | calcium-dependent protein serine/threonine phosphatase activity | magnesium-dependent protein serine/threonine phosphatase activity | CTD phosphatase activity | calcium-dependent protein serine/threonine phosphatase regulator activity | myosin phosphatase activity | myosin phosphatase regulator activity	GO:0004721 | GO:0004723 | GO:0004724 | GO:0008420 | GO:0008597 | GO:0017018 | GO:0017020	---	---	---	4132 | 10190	magnesium-dependent protein serine/threonine phosphatase complex | myosin phosphatase complex	GO:0005963 | GO:0017023		KOG3986	Protein phosphatase, regulatory subunit PPP1R3C/D	Posttranslational modification, protein turnover, chaperones | Signal transduction mechanisms	CELLULAR PROCESSES AND SIGNALING		3.1.3.16	Serine/threonine specific protein phosphatase.	A phosphoprotein + H(2)O = a protein + phosphate.	\N	\N	\N	\N	\N
	566	UN01482	IPR005100 | IPR005824	Supt5 repeat | KOW	HMMPfam | HMMPfam	PF03439 | PF00467	Supt5 | KOW		2205	transcription elongation regulator activity	GO:0003711	4504 | 4506	regulation of transcription, DNA-dependent | regulation of transcription from RNA polymerase II promoter	GO:0006355 | GO:0006357	---	---	---		KOG1999	RNA polymerase II transcription elongation factor DSIF/SUPT5H/SPT5	Transcription	INFORMATION STORAGE AND PROCESSING		---	---	---	---	---	---	---	---
	567	UN01487	---	---	---	---	---		---	---	---	---	---	---	---	---	---		---	---	---	---		---	---	---	---	---	---	---	---
	568	UN01489	---	---	---	---	---		---	---	---	---	---	---	---	---	---		---	---	---	---		---	---	---	---	---	---	---	---
	569	UN01490	IPR003439 | IPR003593 | IPR010929	ABC transporter | AAA ATPase | CDR ABC transporter	ScanRegExp | HMMSmart | HMMPfam	PS00211 | SM00382 | PF06422	ABC_TRANSPORTER_1 | AAA | PDR_CDR		3736 | 10082 | 162 | 10269 | 18135	ATP binding | ATPase activity | nucleotide binding | nucleoside-triphosphatase activity | ATPase activity, coupled to transmembrane movement of substances	GO:0005524 | GO:0016887 | GO:0000166 | GO:0017111 | GO:0042626	4927	transport	GO:0006810	9321	integral to membrane	GO:0016021		KOG0065	Pleiotropic drug resistance proteins (PDR1-15), ABC superfamily	Secondary metabolites biosynthesis, transport and catabolism	METABOLISM		---	---	---	---	---	---	---	---
	570	UN01491	IPR004689	UDP-galactose transporter	HMMTigr	TIGR00803	nst		3633	nucleotide-sugar transmembrane transporter activity	GO:0005338	9092	nucleotide-sugar transport	GO:0015780	9321	integral to membrane	GO:0016021		KOG1444	Nucleotide-sugar transporter VRG4/SQV-7	Carbohydrate transport and metabolism | Intracellular trafficking, secretion, and vesicular transport | Posttranslational modification, protein turnover, chaperones	CELLULAR PROCESSES AND SIGNALING | METABOLISM		---	---	---	---	---	---	---	---
	571	UN01494	IPR002085 | IPR002328	Zinc-containing alcohol dehydrogenase superfamily | Zinc-containing alcohol dehydrogenase	HMMPfam | ScanRegExp	PF00107 | PS00059	ADH_zinc_N | ADH_ZINC		5939 | 9710 | 2290 | 3708 | 2393	zinc ion binding | oxidoreductase activity | catalytic activity | binding | L-iditol 2-dehydrogenase activity	GO:0008270 | GO:0016491 | GO:0003824 | GO:0005488 | GO:0003939	5830	metabolic process	GO:0008152	---	---	---		KOG0024	Sorbitol dehydrogenase	Secondary metabolites biosynthesis, transport and catabolism	METABOLISM		1.1.1.14	L-iditol 2-dehydrogenase.	L-iditol + NAD(+) = L-sorbose + NADH.	\N	Sorbitol dehydrogenase deficiency; MIM:182500.	Fructose and mannose metabolism	Carbohydrate Metabolism	METABOLIC
	572	UN01497	IPR002139 | IPR002173	Ribokinase | Carbohydrate kinase, PfkB	FPrintScan | HMMPfam	PR00990 | PF00294	RIBOKINASE | PfkB		3113	ribokinase activity	GO:0004747	4182	D-ribose metabolic process	GO:0006014	3972	endoplasmic reticulum	GO:0005783		KOG2855	Ribokinase	Carbohydrate transport and metabolism	METABOLISM		---	---	---	---	---	---	---	---
	573	UN01504	IPR003439 | IPR003593 | IPR010929	ABC transporter | AAA ATPase | CDR ABC transporter	ScanRegExp | HMMSmart | HMMPfam	PS00211 | SM00382 | PF06422	ABC_TRANSPORTER_1 | AAA | PDR_CDR		3736 | 10082 | 162 | 10269 | 18135	ATP binding | ATPase activity | nucleotide binding | nucleoside-triphosphatase activity | ATPase activity, coupled to transmembrane movement of substances	GO:0005524 | GO:0016887 | GO:0000166 | GO:0017111 | GO:0042626	4927	transport	GO:0006810	9321	integral to membrane	GO:0016021		KOG0065	Pleiotropic drug resistance proteins (PDR1-15), ABC superfamily	Secondary metabolites biosynthesis, transport and catabolism	METABOLISM		---	---	---	---	---	---	---	---
	574	UN01506	---	---	---	---	---		---	---	---	---	---	---	---	---	---		KOG4568	Cytoskeleton-associated protein and related proteins	Cytoskeleton | General function prediction only	CELLULAR PROCESSES AND SIGNALING | POORLY CHARACTERIZED		---	---	---	---	---	---	---	---
	575	UN01507	---	---	---	---	---		---	---	---	---	---	---	---	---	---		KOG2227	Pre-initiation complex, subunit CDC6, AAA+ superfamily ATPase	Cell cycle control, cell division, chromosome partitioning | Replication, recombination and repair	INFORMATION STORAGE AND PROCESSING | METABOLISM		---	---	---	---	---	---	---	---
	576	UN01509	---	---	---	---	---		2745	glucan 1,4-alpha-glucosidase activity	GO:0004339	---	---	---	---	---	---		KOG1181	FOG: Low-complexity	Function unknown	POORLY CHARACTERIZED		---	---	---	---	---	---	---	---
	577	UN01511	IPR001410 | IPR001650 | IPR002464 | IPR007502 | IPR011545	DEAD/DEAH box helicase | Helicase, C-terminal | ATP-dependent helicase, DEAH-box | Helicase-associated region | DEAD/DEAH box helicase, N-terminal	HMMSmart | HMMPfam | ScanRegExp | HMMPfam | HMMPfam	SM00487 | PF00271 | PS00690 | PF04408 | PF00270	DEXDc | Helicase_C | DEAH_ATP_HELICASE | HA2 | DEAD		2175 | 2792 | 3736 | 5716 | 2450 | 2451 | 5778 | 5860 | 8800 | 10082 | 10273 | 18132 | 18133 | 18134 | 18135	nucleic acid binding | helicase activity | ATP binding | ATP-dependent helicase activity | ATP-dependent DNA helicase activity | ATP-dependent RNA helicase activity | DNA-dependent ATPase activity | RNA-dependent ATPase activity | protein-transmembrane transporting ATPase activity | ATPase activity | single-stranded DNA-dependent ATP-dependent DNA helicase activity | ATPase activity, coupled | AT…	GO:0003676 | GO:0004386 | GO:0005524 | GO:0008026 | GO:0004003 | GO:0004004 | GO:0008094 | GO:0008186 | GO:0015462 | GO:0016887 | GO:0017116 | GO:0042623 | GO:0042624 | GO:0042625 | GO:0042626	---	---	---	---	---	---		KOG0923	mRNA splicing factor ATP-dependent RNA helicase	RNA processing and modification	INFORMATION STORAGE AND PROCESSING		3.6.1.3	Adenosinetriphosphatase.	ATP + H(2)O = ADP + phosphate.	\N	Hemolytic anemia due to deficiency of adenosine triphosphatase; MIM:102800.	Purine metabolism	Nucleotide Metabolism	METABOLIC
	578	UN01512	IPR002060 | IPR006449	Squalene/phytoene synthase | Farnesyl-diphosphate farnesyltransferase	ScanRegExp | HMMTigr	PS01044 | TIGR01559	SQUALEN_PHYTOEN_SYN_1 | squal_synth		9940 | 2717	transferase activity | farnesyl-diphosphate farnesyltransferase activity	GO:0016740 | GO:0004310	6248 | 6667	lipid biosynthetic process | biosynthetic process	GO:0008610 | GO:0009058	3972 | 9321	endoplasmic reticulum | integral to membrane	GO:0005783 | GO:0016021		KOG1459	Squalene synthetase	Lipid transport and metabolism	METABOLISM		2.5.1.21	Farnesyl-diphosphate farnesyltransferase.	2 farnesyl diphosphate = diphosphate + presqualene diphosphate.	\N	\N	Sterol biosynthesis | Terpenoid biosynthesis	Biosynthesis of Secondary Metabolites | Lipid Metabolism	METABOLIC | METABOLIC
	579	UN01515	---	---	---	---	---		2745	glucan 1,4-alpha-glucosidase activity	GO:0004339	---	---	---	---	---	---		KOG1869	Splicing coactivator SRm160/300, subunit SRm300	RNA processing and modification	INFORMATION STORAGE AND PROCESSING		3.2.1.3	Glucan 1,4-alpha-glucosidase.	Hydrolysis of terminal 1,4-linked alpha-D-glucose residues successively from non-reducing ends of the chains with release of beta-D-glucose.	\N	\N	Starch and sucrose metabolism	Metabolism of Complex Carbohydrates	METABOLIC
	580	UN01517	IPR006094	FAD linked oxidase, N-terminal	HMMPfam	PF01565	FAD_binding_4		9710 | 23919 | 2290 | 9838 | 10807 | 10808 | 10809 | 10810 | 10811 | 10812 | 19250	oxidoreductase activity | FAD binding | catalytic activity | enoyl-[acyl-carrier-protein] reductase activity | 2,3-dihydroxy-2,3-dihydro-phenylpropionate dehydrogenase activity | cis-2,3-dihydrodiol DDT dehydrogenase activity | trans-9R,10R-dihydrodiolphenanthrene dehydrogenase activity | cis-chlorobenzene dihydrodiol dehydrogenase activity | 2,5-dichloro-2,5-cyclohexadiene-1,4-diol dehydrogenase…	GO:0016491 | GO:0050660 | GO:0003824 | GO:0016631 | GO:0018498 | GO:0018499 | GO:0018500 | GO:0018501 | GO:0018502 | GO:0018503 | GO:0043786	---	---	---	---	---	---		KOG1262	FAD-binding protein DIMINUTO	General function prediction only	POORLY CHARACTERIZED		1.3.1.-	With NAD(+) or NADP(+) as acceptor.	\N	\N	\N	\N	\N	\N
	581	UN01521	IPR010308	Fungal protein of unknown function DUF907	HMMPfam	PF06011	DUF907		---	---	---	---	---	---	---	---	---		---	---	---	---		---	---	---	---	---	---	---	---
	582	UN01522	IPR001736	Phospholipase D/Transphosphatidylase	HMMSmart	SM00155	PLDc		3727 | 17271 | 2290 | 3004	protein binding | phosphoinositide binding | catalytic activity | phospholipase D activity	GO:0005515 | GO:0035091 | GO:0003824 | GO:0004630	5239 | 5830	cell communication | metabolic process	GO:0007154 | GO:0008152	---	---	---		KOG1329	Phospholipase D1	Lipid transport and metabolism	METABOLISM		3.1.4.4	Phospholipase D.	A phosphatidylcholine + H(2)O = choline + a phosphatidate.	\N	\N	Glycerolipid metabolism | Phospholipid degradation	Metabolism of Complex Lipids	METABOLIC | METABOLIC
	583	UN01526	IPR001025 | IPR001965	Bromo adjacent region | Zn-finger-like, PHD finger	HMMSmart | HMMPfam	SM00439 | PF00628	BAH | PHD		2176 | 3514 | 3727 | 5939	DNA binding | hormone activity | protein binding | zinc ion binding	GO:0003677 | GO:0005179 | GO:0005515 | GO:0008270	---	---	---	3782	extracellular region	GO:0005576		KOG0955	PHD finger protein BR140/LIN-49	General function prediction only	POORLY CHARACTERIZED		---	---	---	---	---	---	---	---
	584	UN01529	IPR006652 | IPR011498	Kelch repeat | Kelch	HMMPfam | HMMPfam	PF01344 | PF07646	Kelch_1 | Kelch_2		3727 | 2715	protein binding | exo-alpha-sialidase activity	GO:0005515 | GO:0004308	---	---	---	---	---	---		KOG0379	Kelch repeat-containing proteins	General function prediction only	POORLY CHARACTERIZED		---	---	---	---	---	---	---	---
	585	UN01533	IPR000903	Myristoyl-CoA:protein N-myristoyltransferase	HMMPfam	PF01233	NMT		2785	glycylpeptide N-tetradecanoyltransferase activity	GO:0004379	4630	N-terminal protein myristoylation	GO:0006499	---	---	---		KOG2779	N-myristoyl transferase	Lipid transport and metabolism	METABOLISM		2.3.1.97	Glycylpeptide N-tetradecanoyltransferase.	Tetradecanoyl-CoA + glycyl-peptide = CoA + N-tetradecanoylglycyl- peptide.	\N	\N	\N	\N	\N
	586	UN01536	IPR001734	Na+/solute symporter	HMMPfam	PF00474	SSF		3546	transporter activity	GO:0005215	4927	transport	GO:0006810	9320	membrane	GO:0016020		KOG2348	Urea transporter	Amino acid transport and metabolism	METABOLISM		---	---	---	---	---	---	---	---
	587	UN01540	IPR000719 | IPR001245 | IPR002290 | IPR008271	Protein kinase | Tyrosine protein kinase | Serine/threonine protein kinase | Serine/threonine protein kinase, active site	ScanRegExp | HMMSmart | HMMSmart | ScanRegExp	PS00107 | SM00219 | SM00220 | PS00108	PROTEIN_KINASE_ATP | TyrKc | S_TKc | PROTEIN_KINASE_ST		3043 | 3736 | 3079 | 3045 | 3046 | 3047 | 3048 | 3049 | 3050 | 3051 | 3057 | 3061 | 3062 | 3063 | 3065 | 3067 | 3068 | 3070 | 3071 | 3072 | 3074 | 3076 | 3077 | 3084 | 6004 | 6005 | 6015 | 6196 | 10102 | 10103 | 11472 | 12154 | 17037	protein kinase activity | ATP binding | protein-tyrosine kinase activity | protein serine/threonine kinase activity | transmembrane receptor protein serine/threonine kinase activity | 3-phosphoinositide-dependent protein kinase activity | DNA-dependent protein kinase activity | AMP-activated protein kinase activity | casein kinase activity | casein kinase I activity | cyclic nucleotide-dependent …	GO:0004672 | GO:0005524 | GO:0004713 | GO:0004674 | GO:0004675 | GO:0004676 | GO:0004677 | GO:0004679 | GO:0004680 | GO:0004681 | GO:0004690 | GO:0004694 | GO:0004695 | GO:0004696 | GO:0004698 | GO:0004700 | GO:0004702 | GO:0004704 | GO:0004705 | GO:0004706 | GO:0004708 | GO:0004710 | GO:0004711 | GO:0004718 | GO:0008338 | GO:0008339 | GO:0008349 | GO:0008545 | GO:0016908 | GO:0016909 | GO:001919…	4602	protein amino acid phosphorylation	GO:0006468	---	---	---		KOG0590	Checkpoint kinase and related serine/threonine protein kinases	Cell cycle control, cell division, chromosome partitioning	METABOLISM		2.7.1.37	Protein kinase.	ATP + a protein = ADP + a phosphoprotein.	\N	\N	\N	\N	\N
	588	UN01542	IPR000261 | IPR000449	EPS15 homology (EH) | Ubiquitin-associated	HMMSmart | HMMPfam	SM00027 | PF00627	EH | UBA		3724 | 2925	calcium ion binding | poly(A)-specific ribonuclease activity	GO:0005509 | GO:0004535	---	---	---	---	---	---		KOG0998	Synaptic vesicle protein EHS-1 and related EH domain proteins	Intracellular trafficking, secretion, and vesicular transport | Signal transduction mechanisms	CELLULAR PROCESSES AND SIGNALING		3.1.13.4	Poly(A)-specific ribonuclease.	Exonucleolytic cleavage of poly(A) to 5'-AMP.	\N	\N	\N	\N	\N
	589	UN01544	IPR000210 | IPR006652 | IPR011498	BTB/POZ | Kelch repeat | Kelch	HMMSmart | HMMPfam | HMMPfam	SM00225 | PF01344 | PF07646	BTB | Kelch_1 | Kelch_2		3727	protein binding	GO:0005515	---	---	---	---	---	---		KOG4693	Uncharacterized conserved protein, contains kelch repeat	General function prediction only	POORLY CHARACTERIZED		---	---	---	---	---	---	---	---
	590	UN01545	IPR001100 | IPR001327 | IPR001683 | IPR003952 | IPR003953 | IPR004112 | IPR010959 | IPR011281	Pyridine nucleotide-disulphide oxidoreductase, class I | FAD-dependent pyridine nucleotide-disulphide oxidoreductase | Phox-like | Fumarate reductase/succinate dehydrogenase, FAD-binding site | Fumarate reductase/succinate dehydrogenase flavoprotein, N-terminal | Fumarate reductase/succinate dehydrogenase flavoprotein, C-terminal | Succinate dehydrogenase or fumarate reductase, flavoprotein subun…	FPrintScan | FPrintScan | HMMSmart | ScanRegExp | HMMPfam | HMMPfam | HMMTigr | HMMTigr	PR00411 | PR00368 | SM00312 | PS00504 | PF00890 | PF02910 | TIGR01812 | TIGR01816	PNDRDTASEI | FADPNR | PX | FRD_SDH_FAD_BINDING | FAD_binding_2 | Succ_DH_flav_C | sdhA_frdA_Gneg | sdhA_forward		3727 | 17271	protein binding | phosphoinositide binding	GO:0005515 | GO:0035091	5239	cell communication	GO:0007154	---	---	---		KOG2403	Succinate dehydrogenase, flavoprotein subunit	Energy production and conversion	METABOLISM		---	---	---	---	---	---	---	---
	591	UN01552	IPR001283 | IPR002413	Allergen V5/Tpx-1 related | Ves allergen	BlastProDom | FPrintScan	PD000542 | PR00838	sp_PRY1_YEAST_P47032; | V5ALLERGEN		---	---	---	---	---	---	3782	extracellular region	GO:0005576		KOG3017	Defense-related protein containing SCP domain	Function unknown	POORLY CHARACTERIZED		---	---	---	---	---	---	---	---
	592	UN01555	---	---	---	---	---		2745	glucan 1,4-alpha-glucosidase activity	GO:0004339	---	---	---	---	---	---		---	---	---	---		---	---	---	---	---	---	---	---
	593	UN01556	IPR000651 | IPR001895	Guanine nucleotide exchange factor for Ras-like GTPases, N-terminal | Guanine-nucleotide dissociation stimulator CDC25	HMMSmart | HMMSmart	SM00229 | SM00147	RasGEFN | RasGEF		3421	guanyl-nucleotide exchange factor activity	GO:0005085	5344 | 24310	small GTPase mediated signal transduction | regulation of small GTPase mediated signal transduction	GO:0007264 | GO:0051056	3827	intracellular	GO:0005622		KOG3417	Ras1 guanine nucleotide exchange factor	Signal transduction mechanisms	CELLULAR PROCESSES AND SIGNALING		---	---	---	---	---	---	---	---
	594	UN01557	IPR000719	Protein kinase	BlastProDom	PD000001	sp_Q9RTB4_DEIRA_Q9RTB4;		3043 | 3736	protein kinase activity | ATP binding	GO:0004672 | GO:0005524	4602	protein amino acid phosphorylation	GO:0006468	---	---	---		KOG4297	C-type lectin	Defense mechanisms | Signal transduction mechanisms	CELLULAR PROCESSES AND SIGNALING		---	---	---	---	---	---	---	---
	595	UN01560	---	---	---	---	---		---	---	---	---	---	---	---	---	---		---	---	---	---		---	---	---	---	---	---	---	---
	596	UN01561	IPR001734	Na+/solute symporter	HMMPfam	PF00474	SSF		3546	transporter activity	GO:0005215	4927	transport	GO:0006810	9320	membrane	GO:0016020		KOG2348	Urea transporter	Amino acid transport and metabolism	METABOLISM		---	---	---	---	---	---	---	---
	597	UN01562	IPR001354	Mandelate racemase/muconate lactonizing enzyme	HMMPfam	PF01188	MR_MLE		2290 | 6485	catalytic activity | galactonate dehydratase activity	GO:0003824 | GO:0008869	5830	metabolic process	GO:0008152	---	---	---		---	---	---	---		---	---	---	---	---	---	---	---
	598	UN01567	IPR000695 | IPR001757 | IPR004014 | IPR005834 | IPR006068 | IPR006414 | IPR008250	H+ transporting ATPase, proton pump | ATPase, E1-E2 type | Cation transporting ATPase, N-terminal | Haloacid dehalogenase-like hydrolase | Cation transporting ATPase, C-terminal | Potassium/sodium efflux P-type ATPase, fungal-type | E1-E2 ATPase-associated region	FPrintScan | FPrintScan | HMMPfam | HMMPfam | HMMPfam | HMMTigr | HMMPfam	PR00120 | PR00119 | PF00690 | PF00702 | PF00689 | TIGR01523 | PF00122	HATPASE | CATATPASE | Cation_ATPase_N | Hydrolase | Cation_ATPase_C | ATPase-IID_K-Na | E1-E2_ATPase		3736 | 8976 | 2290 | 10015 | 3670	ATP binding | ATPase activity, coupled to transmembrane movement of ions, phosphorylative mechanism | catalytic activity | hydrolase activity, acting on acid anhydrides, catalyzing transmembrane movement of substances | calcium-transporting ATPase activity	GO:0005524 | GO:0015662 | GO:0003824 | GO:0016820 | GO:0005388	4927 | 4929 | 5830 | 9298	transport | cation transport | metabolic process | proton transport	GO:0006810 | GO:0006812 | GO:0008152 | GO:0015992	9320 | 9321	membrane | integral to membrane	GO:0016020 | GO:0016021		KOG0202	Ca2+ transporting ATPase	Inorganic ion transport and metabolism	METABOLISM		3.6.3.8	Calcium-transporting ATPase.	ATP + H(2)O + Ca(2+)(Cis) = ADP + phosphate + Ca(2+)(Trans).	Magnesium.	Darier disease; MIM:124200. Benign chronic pemphigus; MIM:169600.	\N	\N	\N
	599	UN01571	---	---	---	---	---		---	---	---	---	---	---	---	---	---		KOG3696	Aspartyl beta-hydroxylase	Posttranslational modification, protein turnover, chaperones	CELLULAR PROCESSES AND SIGNALING		---	---	---	---	---	---	---	---
	600	UN01573	---	---	---	---	---		6387 | 10509 | 19237 | 19238	UDP-N-acetylmuramoylalanyl-D-glutamyl-2,6-diaminopimelate-D-alanyl-D-alanine ligase activity | ribosomal S6-glutamic acid ligase activity | coenzyme F420-0 gamma-glutamyl ligase activity | coenzyme F420-2 alpha-glutamyl ligase activity	GO:0008766 | GO:0018169 | GO:0043773 | GO:0043774	---	---	---	---	---	---		KOG2510	SWI-SNF chromatin-remodeling complex protein	Chromatin structure and dynamics	INFORMATION STORAGE AND PROCESSING		---	---	---	---	---	---	---	---
	601	UN01575	IPR010730	Heterokaryon incompatibility	HMMPfam	PF06985	HET		---	---	---	---	---	---	---	---	---		---	---	---	---		---	---	---	---	---	---	---	---
	602	UN01577	IPR001140 | IPR003439 | IPR003593	ABC transporter, transmembrane region | ABC transporter | AAA ATPase	HMMPfam | ScanRegExp | HMMSmart	PF00664 | PS00211 | SM00382	ABC_membrane | ABC_TRANSPORTER_1 | AAA		3736 | 18135 | 10082 | 162 | 10269	ATP binding | ATPase activity, coupled to transmembrane movement of substances | ATPase activity | nucleotide binding | nucleoside-triphosphatase activity	GO:0005524 | GO:0042626 | GO:0016887 | GO:0000166 | GO:0017111	4927	transport	GO:0006810	9321	integral to membrane	GO:0016021		KOG0055	Multidrug/pheromone exporter, ABC superfamily	Secondary metabolites biosynthesis, transport and catabolism	METABOLISM		---	---	---	---	---	---	---	---
	603	UN01578	IPR001807	Cl- channel, voltage gated	FPrintScan	PR00762	CLCHANNEL		3572 | 3547	voltage-gated chloride channel activity | ion channel activity	GO:0005247 | GO:0005216	4937	chloride transport	GO:0006821	9320	membrane	GO:0016020		KOG0475	Cl- channel CLC-3 and related proteins (CLC superfamily)	Inorganic ion transport and metabolism	METABOLISM		---	---	---	---	---	---	---	---
	604	UN01579	---	---	---	---	---		3727 | 5939	protein binding | zinc ion binding	GO:0005515 | GO:0008270	---	---	---	---	---	---		KOG0800	FOG: Predicted E3 ubiquitin ligase	Posttranslational modification, protein turnover, chaperones	CELLULAR PROCESSES AND SIGNALING		---	---	---	---	---	---	---	---
	605	UN01580	IPR001619	Sec1-like protein	HMMPfam	PF00995	Sec1		---	---	---	5010 | 9480	vesicle docking during exocytosis | vesicle-mediated transport	GO:0006904 | GO:0016192	---	---	---		KOG1300	Vesicle trafficking protein Sec1	Intracellular trafficking, secretion, and vesicular transport	CELLULAR PROCESSES AND SIGNALING		---	---	---	---	---	---	---	---
	606	UN01581	---	---	---	---	---		2216 | 2417 | 2175 | 2914	RNA binding | RNA-directed DNA polymerase activity | nucleic acid binding | ribonuclease H activity	GO:0003723 | GO:0003964 | GO:0003676 | GO:0004523	4437	RNA-dependent DNA replication	GO:0006278	---	---	---		---	---	---	---		---	---	---	---	---	---	---	---
	607	UN01582	---	---	---	---	---		---	---	---	5102	mitochondrion organization and biogenesis	GO:0007005	3935	mitochondrial inner membrane	GO:0005743		---	---	---	---		---	---	---	---	---	---	---	---
	608	UN01584	IPR001487	Bromodomain	ScanRegExp	PS00633	BROMODOMAIN_1		---	---	---	---	---	---	---	---	---		KOG1472	Histone acetyltransferase SAGA/ADA, catalytic subunit PCAF/GCN5 and related proteins	Chromatin structure and dynamics | Transcription	INFORMATION STORAGE AND PROCESSING		---	---	---	---	---	---	---	---
	609	UN01586	IPR006939	SNF5/SMARCB1/INI1	HMMPfam	PF04855	SNF5		---	---	---	4488	chromatin remodeling	GO:0006338	224	nuclear chromosome	GO:0000228		KOG1649	SWI-SNF chromatin remodeling complex, Snf5 subunit	Chromatin structure and dynamics | Transcription	INFORMATION STORAGE AND PROCESSING		---	---	---	---	---	---	---	---
	610	UN01587	IPR002085 | IPR002328	Zinc-containing alcohol dehydrogenase superfamily | Zinc-containing alcohol dehydrogenase	HMMPfam | ScanRegExp	PF00107 | PS00059	ADH_zinc_N | ADH_ZINC		5939 | 9710 | 2290 | 3708 | 2393	zinc ion binding | oxidoreductase activity | catalytic activity | binding | L-iditol 2-dehydrogenase activity	GO:0008270 | GO:0016491 | GO:0003824 | GO:0005488 | GO:0003939	5830	metabolic process	GO:0008152	---	---	---		KOG0024	Sorbitol dehydrogenase	Secondary metabolites biosynthesis, transport and catabolism	METABOLISM		1.1.1.14	L-iditol 2-dehydrogenase.	L-iditol + NAD(+) = L-sorbose + NADH.	\N	Sorbitol dehydrogenase deficiency; MIM:182500.	Fructose and mannose metabolism	Carbohydrate Metabolism	METABOLIC
	611	UN01590	IPR003440	Glycosyl transferase, family 48	HMMPfam	PF02364	Glucan_synthase		2309	1,3-beta-glucan synthase activity	GO:0003843	4243	1,3-beta-glucan biosynthetic process	GO:0006075	147 | 9320	1,3-beta-glucan synthase complex | membrane	GO:0000148 | GO:0016020		KOG0916	1,3-beta-glucan synthase/callose synthase catalytic subunit	Cell wall/membrane/envelope biogenesis	CELLULAR PROCESSES AND SIGNALING		2.4.1.34	1,3-beta-glucan synthase.	UDP-glucose + {(1,3)-beta-D-glucosyl}(N) = UDP + {(1,3)-beta-D- glucosyl}(N+1).	\N	\N	Starch and sucrose metabolism	Metabolism of Complex Carbohydrates	METABOLIC
	612	UN01593	IPR002110	Ankyrin	HMMSmart	SM00248	ANK		---	---	---	---	---	---	---	---	---		KOG4177	Ankyrin	Cell wall/membrane/envelope biogenesis	CELLULAR PROCESSES AND SIGNALING		2.4.2.30	NAD(+) ADP-ribosyltransferase.	NAD(+) + {ADP-D-ribosyl}(N)-acceptor = nicotinamide + {ADP-D-ribosyl}(N+1)-acceptor.	\N	\N	\N	\N	\N
	613	UN01594	---	---	---	---	---		---	---	---	---	---	---	---	---	---		---	---	---	---		---	---	---	---	---	---	---	---
	614	UN01595	---	---	---	---	---		---	---	---	---	---	---	---	---	---		---	---	---	---		---	---	---	---	---	---	---	---
	615	UN01598	---	---	---	---	---		2196 | 5939 | 2176	transcription factor activity | zinc ion binding | DNA binding	GO:0003700 | GO:0008270 | GO:0003677	4499 | 4504	transcription | regulation of transcription, DNA-dependent	GO:0006350 | GO:0006355	3838	nucleus	GO:0005634		---	---	---	---		---	---	---	---	---	---	---	---
	616	UN01600	IPR002110	Ankyrin	HMMPfam	PF00023	Ank		---	---	---	---	---	---	---	---	---		KOG4177	Ankyrin	Cell wall/membrane/envelope biogenesis	CELLULAR PROCESSES AND SIGNALING		2.4.2.30	NAD(+) ADP-ribosyltransferase.	NAD(+) + {ADP-D-ribosyl}(N)-acceptor = nicotinamide + {ADP-D-ribosyl}(N+1)-acceptor.	\N	\N	\N	\N	\N
	617	UN01601	---	---	---	---	---		3055	myosin light chain kinase activity	GO:0004687	---	---	---	---	---	---		---	---	---	---		---	---	---	---	---	---	---	---
	618	UN01606	IPR000120	Amidase	HMMPfam	PF01425	Amidase		10079 | 19239 | 23826	carbon-nitrogen ligase activity, with glutamine as amido-N-donor | cobyrinate a,c-diamide synthase activity | glutaminyl-tRNA synthase (glutamine-hydrolyzing) activity	GO:0016884 | GO:0043775 | GO:0050567	---	---	---	---	---	---		KOG1211	Amidases	Translation, ribosomal structure and biogenesis	INFORMATION STORAGE AND PROCESSING		6.3.5.-	Carbon--nitrogen ligases with glutamine as amido-N-donor.	\N	\N	\N	Alanine and aspartate metabolism | Glutamate metabolism	Amino Acid Metabolism	METABOLIC | METABOLIC
	619	UN01608	IPR000695 | IPR001757 | IPR005834 | IPR006068 | IPR006408 | IPR008250	H+ transporting ATPase, proton pump | ATPase, E1-E2 type | Haloacid dehalogenase-like hydrolase | Cation transporting ATPase, C-terminal | Calcium-translocating P-type ATPase, PMCA-type | E1-E2 ATPase-associated region	FPrintScan | FPrintScan | HMMPfam | HMMPfam | HMMTigr | HMMPfam	PR00120 | PR00119 | PF00702 | PF00689 | TIGR01517 | PF00122	HATPASE | CATATPASE | Hydrolase | Cation_ATPase_C | ATPase-IIB_Ca | E1-E2_ATPase		3736 | 8976 | 2290 | 3670 | 3724 | 8451 | 10015	ATP binding | ATPase activity, coupled to transmembrane movement of ions, phosphorylative mechanism | catalytic activity | calcium-transporting ATPase activity | calcium ion binding | calcium ion transmembrane transporter activity | hydrolase activity, acting on acid anhydrides, catalyzing transmembrane movement of substances	GO:0005524 | GO:0015662 | GO:0003824 | GO:0005388 | GO:0005509 | GO:0015085 | GO:0016820	4927 | 4929 | 4933 | 5830	transport | cation transport | calcium ion transport | metabolic process	GO:0006810 | GO:0006812 | GO:0006816 | GO:0008152	9320	membrane	GO:0016020		KOG0204	Calcium transporting ATPase	Inorganic ion transport and metabolism	METABOLISM		3.6.3.8	Calcium-transporting ATPase.	ATP + H(2)O + Ca(2+)(Cis) = ADP + phosphate + Ca(2+)(Trans).	Magnesium.	Darier disease; MIM:124200. Benign chronic pemphigus; MIM:169600.	\N	\N	\N
	620	UN01609	---	---	---	---	---		---	---	---	---	---	---	---	---	---		KOG1128	Uncharacterized conserved protein, contains TPR repeats	General function prediction only	POORLY CHARACTERIZED		---	---	---	---	---	---	---	---
	621	UN01612	IPR001202 | IPR001214 | IPR003616 | IPR006560	WW/Rsp5/WWP | Nuclear protein SET | SET-related region | AWS	HMMSmart | HMMSmart | HMMSmart | HMMSmart	SM00456 | SM00317 | SM00508 | SM00570	WW | SET | PostSET | AWS		3727 | 2176 | 13391	protein binding | DNA binding | transcription regulator activity	GO:0005515 | GO:0003677 | GO:0030528	4499	transcription	GO:0006350	3838	nucleus	GO:0005634		KOG4442	Clathrin coat binding protein/Huntingtin interacting protein HIP1, involved in regulation of endocytosis	Intracellular trafficking, secretion, and vesicular transport	CELLULAR PROCESSES AND SIGNALING		---	---	---	---	---	---	---	---
	622	UN01615	IPR007230	Peptidase S59, nucleoporin	HMMPfam	PF04096	Nucleoporin2		---	---	---	4927	transport	GO:0006810	3846	nuclear pore	GO:0005643		KOG0845	Nuclear pore complex, Nup98 component (sc Nup145/Nup100/Nup116)	Intracellular trafficking, secretion, and vesicular transport | Nuclear structure	CELLULAR PROCESSES AND SIGNALING		---	---	---	---	---	---	---	---
	623	UN01617	IPR000571 | IPR002625	Zn-finger, C-x8-C-x5-C-x3-H type | Smr protein/MutS2 C-terminal	HMMSmart | HMMSmart	SM00356 | SM00463	ZnF_C3H1 | SMR		2175 | 5939	nucleic acid binding | zinc ion binding	GO:0003676 | GO:0008270	---	---	---	---	---	---		KOG2401	Predicted MutS-related protein involved in mismatch repair	Replication, recombination and repair	INFORMATION STORAGE AND PROCESSING		---	---	---	---	---	---	---	---
	624	UN01618	---	---	---	---	---		---	---	---	---	---	---	---	---	---		KOG3600	Thyroid hormone receptor-associated protein complex, subunit TRAP240	Transcription	INFORMATION STORAGE AND PROCESSING		---	---	---	---	---	---	---	---
	625	UN01623	IPR001164	Human Rev interacting-like protein (hRIP)	FPrintScan	PR00405	REVINTRACTNG		5746 | 5939	ARF GTPase activator activity | zinc ion binding	GO:0008060 | GO:0008270	15147	regulation of ARF GTPase activity	GO:0032312	---	---	---		KOG0704	ADP-ribosylation factor GTPase activator	Cytoskeleton | Intracellular trafficking, secretion, and vesicular transport | Signal transduction mechanisms	CELLULAR PROCESSES AND SIGNALING		---	---	---	---	---	---	---	---
	626	UN01625	IPR001214 | IPR001965	Nuclear protein SET | Zn-finger-like, PHD finger	HMMPfam | HMMPfam	PF00856 | PF00628	SET | PHD		3727 | 5939	protein binding | zinc ion binding	GO:0005515 | GO:0008270	---	---	---	3838	nucleus	GO:0005634		KOG1844	PHD Zn-finger proteins	General function prediction only	POORLY CHARACTERIZED		2.7.7.7	DNA-directed DNA polymerase.	N deoxynucleoside triphosphate = N diphosphate + {DNA}(N).	\N	\N	DNA polymerase | Purine metabolism | Pyrimidine metabolism	Nucleotide Metabolism | REPLICATION AND REPAIR	METABOLIC | METABOLIC | REGULATORY
	627	UN01629	---	---	---	---	---		3546	transporter activity	GO:0005215	4927	transport	GO:0006810	9321	integral to membrane	GO:0016021		KOG0254	Predicted transporter (major facilitator superfamily)	General function prediction only	POORLY CHARACTERIZED		---	---	---	---	---	---	---	---
	628	UN01630	IPR000794 | IPR002582 | IPR004568 | IPR008278	Beta-ketoacyl synthase | Holo-acyl carrier protein synthase | Phosphopantethiene-protein transferase | 4'-phosphopantetheinyl transferase	ScanRegExp | BlastProDom | HMMTigr | HMMPfam	PS00606 | PD004282 | TIGR00556 | PF01648	B_KETOACYL_SYNTHASE | sp_ACPS_CLOAB_Q97LR5; | pantethn_trn | ACPS		281 | 6512 | 14021 | 2290 | 3708	magnesium ion binding | phosphopantetheinyltransferase activity | phosphopantetheine binding | catalytic activity | binding	GO:0000287 | GO:0008897 | GO:0031177 | GO:0003824 | GO:0005488	4761 | 5830 | 6668	fatty acid biosynthetic process | metabolic process | macromolecule biosynthetic process	GO:0006633 | GO:0008152 | GO:0009059	---	---	---		KOG1394	3-oxoacyl-(acyl-carrier-protein) synthase (I and II)	Lipid transport and metabolism | Secondary metabolites biosynthesis, transport and catabolism	METABOLISM		---	---	---	---	---	---	---	---
	629	UN01631	IPR000270 | IPR000644	Octicosapeptide/Phox/Bem1p | CBS	HMMPfam | HMMSmart	PF00564 | SM00116	PB1 | CBS		---	---	---	---	---	---	---	---	---		---	---	---	---		---	---	---	---	---	---	---	---
	630	UN01634	IPR001138 | IPR002409 | IPR007219	Fungal transcriptional regulatory protein, N-terminal | Aflatoxin biosynthesis regulatory protein | Fungal specific transcription factor	ScanRegExp | FPrintScan | HMMPfam	PS00463 | PR00755 | PF04082	ZN2_CY6_FUNGAL_1 | AFLATOXINBRP | Fungal_trans		2196 | 5939 | 2176	transcription factor activity | zinc ion binding | DNA binding	GO:0003700 | GO:0008270 | GO:0003677	4499 | 4504	transcription | regulation of transcription, DNA-dependent	GO:0006350 | GO:0006355	3838	nucleus	GO:0005634		---	---	---	---		---	---	---	---	---	---	---	---
	631	UN01636	---	---	---	---	---		---	---	---	---	---	---	---	---	---		KOG2806	Chitinase	Carbohydrate transport and metabolism	METABOLISM		---	---	---	---	---	---	---	---
	632	UN01637	---	---	---	---	---		---	---	---	5144	cell cycle arrest	GO:0007050	---	---	---		---	---	---	---		---	---	---	---	---	---	---	---
	633	UN01638	---	---	---	---	---		---	---	---	---	---	---	---	---	---		---	---	---	---		---	---	---	---	---	---	---	---
	634	UN01640	IPR003822	Paired amphipathic helix	HMMPfam	PF02671	PAH		---	---	---	4504	regulation of transcription, DNA-dependent	GO:0006355	3838	nucleus	GO:0005634		KOG4204	Histone deacetylase complex, SIN3 component	Chromatin structure and dynamics	INFORMATION STORAGE AND PROCESSING		---	---	---	---	---	---	---	---
	635	UN01647	---	---	---	---	---		6217	myosin ATPase activity	GO:0008570	4735	protein import into nucleus	GO:0006606	3846	nuclear pore	GO:0005643		---	---	---	---		---	---	---	---	---	---	---	---
	636	UN01649	IPR000008 | IPR003817 | IPR005221	C2 | Phosphatidylserine decarboxylase-related | Phosphatidylserine decarboxylase	ScanRegExp | HMMPfam | HMMTigr	PS00499 | PF02666 | TIGR00163	C2_DOMAIN_1 | PS_Dcarbxylase | PS_decarb		3724 | 2983	calcium ion binding | phosphatidylserine decarboxylase activity	GO:0005509 | GO:0004609	6286	phospholipid biosynthetic process	GO:0008654	---	---	---		KOG2419	Phosphatidylserine decarboxylase	Lipid transport and metabolism	METABOLISM		4.1.1.65	Phosphatidylserine decarboxylase.	Phosphatidyl-L-serine = phosphatidylethanolamine + CO(2).	Pyridoxal-phosphate or Pyruvate.	\N	Glycerolipid metabolism | Glycine, serine and threonine metabolism	Amino Acid Metabolism | Metabolism of Complex Lipids	METABOLIC | METABOLIC
	637	UN01650	---	---	---	---	---		---	---	---	---	---	---	---	---	---		---	---	---	---		---	---	---	---	---	---	---	---
	638	UN01652	IPR001202 | IPR001214 | IPR003616 | IPR006560	WW/Rsp5/WWP | Nuclear protein SET | SET-related region | AWS	HMMSmart | HMMSmart | HMMSmart | HMMSmart	SM00456 | SM00317 | SM00508 | SM00570	WW | SET | PostSET | AWS		3727 | 2176 | 13391	protein binding | DNA binding | transcription regulator activity	GO:0005515 | GO:0003677 | GO:0030528	4499	transcription	GO:0006350	3838	nucleus	GO:0005634		KOG4442	Clathrin coat binding protein/Huntingtin interacting protein HIP1, involved in regulation of endocytosis	Intracellular trafficking, secretion, and vesicular transport	CELLULAR PROCESSES AND SIGNALING		---	---	---	---	---	---	---	---
	639	UN01653	---	---	---	---	---		---	---	---	---	---	---	---	---	---		---	---	---	---		---	---	---	---	---	---	---	---
	640	UN01654	IPR001138 | IPR007219	Fungal transcriptional regulatory protein, N-terminal | Fungal specific transcription factor	ScanRegExp | HMMPfam	PS00463 | PF04082	ZN2_CY6_FUNGAL_1 | Fungal_trans		2196 | 5939 | 2176	transcription factor activity | zinc ion binding | DNA binding	GO:0003700 | GO:0008270 | GO:0003677	4499 | 4504	transcription | regulation of transcription, DNA-dependent	GO:0006350 | GO:0006355	3838	nucleus	GO:0005634		---	---	---	---		---	---	---	---	---	---	---	---
	641	UN01655	IPR002123	Phospholipid/glycerol acyltransferase	HMMPfam	PF01553	Acyltransferase		6075	acyltransferase activity	GO:0008415	5830	metabolic process	GO:0008152	---	---	---		KOG2992	Nucleolar GTPase/ATPase p130	Nuclear structure	CELLULAR PROCESSES AND SIGNALING		---	---	---	---	---	---	---	---
	642	UN01656	IPR010730	Heterokaryon incompatibility	HMMPfam	PF06985	HET		---	---	---	---	---	---	---	---	---		---	---	---	---		---	---	---	---	---	---	---	---
	643	UN01657	IPR000542	Acyltransferase ChoActase/COT/CPT	HMMPfam	PF00755	Carn_acyltransf		6075 | 2534	acyltransferase activity | carnitine O-acetyltransferase activity	GO:0008415 | GO:0004092	---	---	---	---	---	---		KOG3719	Carnitine O-acyltransferase CPT2/YAT1	Lipid transport and metabolism	METABOLISM		2.3.1.7	Carnitine O-acetyltransferase.	Acetyl-CoA + carnitine = CoA + O-acetylcarnitine.	\N	\N	Alanine and aspartate metabolism	Amino Acid Metabolism	METABOLIC
	644	UN01658	IPR004331	SPX, N-terminal	HMMPfam	PF03105	SPX		---	---	---	---	---	---	---	---	---		KOG1161	Protein involved in vacuolar polyphosphate accumulation, contains SPX domain	Inorganic ion transport and metabolism	METABOLISM		---	---	---	---	---	---	---	---
	645	UN01659	IPR001345	Phosphoglycerate/bisphosphoglycerate mutase	HMMPfam	PF00300	PGAM		2993 | 20971 | 20972	phosphoglycerate mutase activity | 2,3-bisphosphoglycerate-independent phosphoglycerate mutase activity | 2,3-bisphosphoglycerate-dependent phosphoglycerate mutase activity	GO:0004619 | GO:0046537 | GO:0046538	---	---	---	---	---	---		KOG0235	Phosphoglycerate mutase	Carbohydrate transport and metabolism	METABOLISM		5.4.2.1	Phosphoglycerate mutase.	2-phospho-D-glycerate + 2,3-diphosphoglycerate = 3-phospho-D-glycerate + 2,3-diphosphoglycerate.	\N	Myopathy due to phosphoglycerate mutase deficiency; MIM:261670.	Glycolysis / Gluconeogenesis	Carbohydrate Metabolism	METABOLIC
	646	UN01660	IPR001138 | IPR007219	Fungal transcriptional regulatory protein, N-terminal | Fungal specific transcription factor	FPrintScan | HMMPfam	PR00054 | PF04082	FUNGALZNCYS | Fungal_trans		3546 | 2176 | 5939	transporter activity | DNA binding | zinc ion binding	GO:0005215 | GO:0003677 | GO:0008270	4499 | 4927	transcription | transport	GO:0006350 | GO:0006810	3838 | 9320 | 9321	nucleus | membrane | integral to membrane	GO:0005634 | GO:0016020 | GO:0016021		---	---	---	---		---	---	---	---	---	---	---	---
	647	UN01665	IPR002110	Ankyrin	HMMPfam	PF00023	Ank		---	---	---	---	---	---	---	---	---		KOG4177	Ankyrin	Cell wall/membrane/envelope biogenesis	CELLULAR PROCESSES AND SIGNALING		---	---	---	---	---	---	---	---
	648	UN01666	IPR006139 | IPR006140	D-isomer specific 2-hydroxyacid dehydrogenase, catalytic region | D-isomer specific 2-hydroxyacid dehydrogenase, NAD-binding	HMMPfam | ScanRegExp	PF00389 | PS00671	2-Hacid_dh | D_2_HYDROXYACID_DH_3		9823 | 24535 | 22441 | 2290 | 3708 | 6479	oxidoreductase activity, acting on the CH-OH group of donors, NAD or NADP as acceptor | NAD binding | cofactor binding | catalytic activity | binding | formate dehydrogenase activity	GO:0016616 | GO:0051287 | GO:0048037 | GO:0003824 | GO:0005488 | GO:0008863	5830	metabolic process	GO:0008152	6923	formate dehydrogenase complex	GO:0009326		KOG0068	D-3-phosphoglycerate dehydrogenase, D-isomer-specific 2-hydroxy acid dehydrogenase superfamily	Amino acid transport and metabolism	METABOLISM		1.1.1.95	Phosphoglycerate dehydrogenase.	3-phosphoglycerate + NAD(+) = 3-phosphohydroxypyruvate + NADH.	\N	3-phosphoglycerate dehydrogenase deficiency; MIM:601815.	Glycine, serine and threonine metabolism	Amino Acid Metabolism	METABOLIC
	649	UN01668	IPR006557	GIT helical motif	HMMSmart	SM00555	GIT		---	---	---	---	---	---	---	---	---		KOG0161	Myosin class II heavy chain	Cytoskeleton	CELLULAR PROCESSES AND SIGNALING		---	---	---	---	---	---	---	---
	650	UN01670	---	---	---	---	---		9710	oxidoreductase activity	GO:0016491	---	---	---	---	---	---		KOG2820	FAD-dependent oxidoreductase	General function prediction only	POORLY CHARACTERIZED		1.5.3.1	Sarcosine oxidase.	Sarcosine + H(2)O + O(2) = glycine + formaldehyde + H(2)O(2).	FAD.	\N	Glycine, serine and threonine metabolism	Amino Acid Metabolism	METABOLIC
	651	UN01672	---	---	---	---	---		---	---	---	---	---	---	---	---	---		KOG4475	FOG: Immunoglobin and related proteins	General function prediction only | Inorganic ion transport and metabolism	METABOLISM | POORLY CHARACTERIZED		---	---	---	---	---	---	---	---
	652	UN01673	---	---	---	---	---		2176	DNA binding	GO:0003677	4484	nucleosome assembly	GO:0006334	587 | 3838	nucleosome | nucleus	GO:0000786 | GO:0005634		KOG0123	Polyadenylate-binding protein (RRM superfamily)	RNA processing and modification | Translation, ribosomal structure and biogenesis	INFORMATION STORAGE AND PROCESSING		---	---	---	---	---	---	---	---
	653	UN01675	---	---	---	---	---		---	---	---	---	---	---	---	---	---		---	---	---	---		---	---	---	---	---	---	---	---
	654	UN01676	---	---	---	---	---		---	---	---	---	---	---	---	---	---		---	---	---	---		---	---	---	---	---	---	---	---
	655	UN01677	IPR002110	Ankyrin	HMMPfam	PF00023	Ank		---	---	---	---	---	---	---	---	---		---	---	---	---		---	---	---	---	---	---	---	---
	656	UN01678	IPR006600 | IPR006695	Centromere protein B, DNA-binding region | CENP-B, N-terminal DNA-binding	HMMSmart | HMMPfam	SM00674 | PF04218	CENPB | CENP-B_N		2176	DNA binding	GO:0003677	---	---	---	576	chromosome, pericentric region	GO:0000775		KOG1922	Rho GTPase effector BNI1 and related formins	Cytoskeleton | Signal transduction mechanisms	CELLULAR PROCESSES AND SIGNALING		---	---	---	---	---	---	---	---
	657	UN01682	---	---	---	---	---		2745	glucan 1,4-alpha-glucosidase activity	GO:0004339	---	---	---	---	---	---		KOG2992	Nucleolar GTPase/ATPase p130	Nuclear structure	CELLULAR PROCESSES AND SIGNALING		---	---	---	---	---	---	---	---
	658	UN01686	IPR000219 | IPR000591 | IPR001180	DH | Pleckstrin/ G-protein, interacting region | Citron-like	HMMPfam | HMMSmart | HMMSmart	PF00621 | SM00049 | SM00036	RhoGEF | DEP | CNH		3425 | 611 | 3147 | 6073 | 6379 | 6416 | 6447 | 9684 | 11455 | 11456 | 18631	Rho guanyl-nucleotide exchange factor activity | diacylglycerol pyrophosphate phosphatase activity | thiamin-pyrophosphatase activity | 8-oxo-7,8-dihydroguanine triphosphatase activity | UDP-2,3-diacylglucosamine hydrolase activity | bis(5'-nucleosyl)-tetraphosphatase activity | dATP pyrophosphohydrolase activity | pyrophosphatase activity | dihydroneopterin monophosphate phosphatase activity | d…	GO:0005089 | GO:0000810 | GO:0004787 | GO:0008413 | GO:0008758 | GO:0008796 | GO:0008828 | GO:0016462 | GO:0019176 | GO:0019177 | GO:0043141	5323 | 17205	intracellular signaling cascade | regulation of Rho protein signal transduction	GO:0007242 | GO:0035023	3827	intracellular	GO:0005622		KOG4305	RhoGEF GTPase	Signal transduction mechanisms	CELLULAR PROCESSES AND SIGNALING		---	---	---	---	---	---	---	---
	659	UN01688	---	---	---	---	---		2715	exo-alpha-sialidase activity	GO:0004308	---	---	---	---	---	---		KOG1878	Nuclear receptor coregulator SMRT/SMRTER, contains Myb-like domains	Transcription	INFORMATION STORAGE AND PROCESSING		---	---	---	---	---	---	---	---
	660	UN01690	IPR002554	Protein phosphatase 2A, regulatory B subunit, B56	HMMPfam	PF01603	B56		6242 | 22185	protein phosphatase type 2A regulator activity | [citrate-(pro-3S)-lyase] thiolesterase activity	GO:0008601 | GO:0047778	5250	signal transduction	GO:0007165	156	protein phosphatase type 2A complex	GO:0000159		KOG2085	Serine/threonine protein phosphatase 2A, regulatory subunit	Signal transduction mechanisms	CELLULAR PROCESSES AND SIGNALING		3.1.2.16	Citrate (pro-3S)-lyase thiolesterase.	Citrate (pro-3S)-lyase (acetyl form) + H(2)O = citrate (pro-3S)-lyase (thiol form) + acetate.	\N	\N	\N	\N	\N
	661	UN01691	---	---	---	---	---		---	---	---	---	---	---	---	---	---		---	---	---	---		---	---	---	---	---	---	---	---
	662	UN01692	IPR000330 | IPR001410 | IPR001650	SNF2-related | DEAD/DEAH box helicase | Helicase, C-terminal	HMMPfam | HMMSmart | HMMSmart	PF00176 | SM00487 | SM00490	SNF2_N | DEXDc | HELICc		2176 | 3736 | 2175 | 2792 | 2450 | 2451 | 5716 | 5778 | 5860 | 8800 | 10082 | 10273 | 18132 | 18133 | 18134 | 18135	DNA binding | ATP binding | nucleic acid binding | helicase activity | ATP-dependent DNA helicase activity | ATP-dependent RNA helicase activity | ATP-dependent helicase activity | DNA-dependent ATPase activity | RNA-dependent ATPase activity | protein-transmembrane transporting ATPase activity | ATPase activity | single-stranded DNA-dependent ATP-dependent DNA helicase activity | ATPase activity…	GO:0003677 | GO:0005524 | GO:0003676 | GO:0004386 | GO:0004003 | GO:0004004 | GO:0008026 | GO:0008094 | GO:0008186 | GO:0015462 | GO:0016887 | GO:0017116 | GO:0042623 | GO:0042624 | GO:0042625 | GO:0042626	---	---	---	---	---	---		KOG1015	Transcription regulator XNP/ATRX, DEAD-box superfamily	Transcription	INFORMATION STORAGE AND PROCESSING		---	---	---	---	---	---	---	---
	663	UN01699	---	---	---	---	---		---	---	---	---	---	---	---	---	---		---	---	---	---		---	---	---	---	---	---	---	---
	664	UN01701	---	---	---	---	---		---	---	---	---	---	---	---	---	---		---	---	---	---		---	---	---	---	---	---	---	---
	665	UN01702	IPR001138	Fungal transcriptional regulatory protein, N-terminal	HMMSmart	SM00066	GAL4		2196 | 5939 | 6387 | 10509 | 19237 | 19238	transcription factor activity | zinc ion binding | UDP-N-acetylmuramoylalanyl-D-glutamyl-2,6-diaminopimelate-D-alanyl-D-alanine ligase activity | ribosomal S6-glutamic acid ligase activity | coenzyme F420-0 gamma-glutamyl ligase activity | coenzyme F420-2 alpha-glutamyl ligase activity	GO:0003700 | GO:0008270 | GO:0008766 | GO:0018169 | GO:0043773 | GO:0043774	4504	regulation of transcription, DNA-dependent	GO:0006355	3838	nucleus	GO:0005634		KOG2510	SWI-SNF chromatin-remodeling complex protein	Chromatin structure and dynamics	INFORMATION STORAGE AND PROCESSING		---	---	---	---	---	---	---	---
	666	UN01704	---	---	---	---	---		---	---	---	---	---	---	---	---	---		---	---	---	---		---	---	---	---	---	---	---	---
	667	UN01706	IPR007266	Endoplasmic reticulum oxidoreductin 1	HMMPfam	PF04137	ERO1		3727 | 6664 | 9876 | 23919 | 312	protein binding | electron carrier activity | oxidoreductase activity, acting on sulfur group of donors, disulfide as acceptor | FAD binding | protein-methionine-R-oxide reductase activity	GO:0005515 | GO:0009055 | GO:0016671 | GO:0050660 | GO:0000318	4601	protein thiol-disulfide exchange	GO:0006467	3972 | 3978	endoplasmic reticulum | endoplasmic reticulum membrane	GO:0005783 | GO:0005789		KOG2608	Endoplasmic reticulum membrane-associated oxidoreductin involved in disulfide bond formation	Intracellular trafficking, secretion, and vesicular transport | Posttranslational modification, protein turnover, chaperones	CELLULAR PROCESSES AND SIGNALING		1.8.4.-	With a disulfide as acceptor.	\N	\N	\N	\N	\N	\N
	668	UN01709	IPR002905	N2,N2-dimethylguanosine tRNA methyltransferase	HMMTigr	TIGR00308	TRM1		2216 | 3169	RNA binding | tRNA (guanine-N2-)-methyltransferase activity	GO:0003723 | GO:0004809	5721	tRNA processing	GO:0008033	---	---	---		KOG1253	tRNA methyltransferase	Translation, ribosomal structure and biogenesis	INFORMATION STORAGE AND PROCESSING		2.1.1.32	tRNA (guanine-N2-)-methyltransferase.	S-adenosyl-L-methionine + tRNA = S-adenosyl-L-homocysteine + tRNA containing N2-methylguanine.	\N	\N	\N	\N	\N
	669	UN01716	IPR000593 | IPR001715 | IPR001936 | IPR011575	RasGAP protein, C-terminal | Calponin-like actin-binding | Ras GTPase-activating protein | RasGAP	HMMPfam | HMMPfam | HMMSmart | BlastProDom	PF03836 | PF00307 | SM00323 | PD008735	RasGAP_C | CH | RasGAP | sp_RNG2_SCHPO_O14188;		3435 | 3432	Ras GTPase activator activity | GTPase activator activity	GO:0005099 | GO:0005096	5250 | 5344 | 24310	signal transduction | small GTPase mediated signal transduction | regulation of small GTPase mediated signal transduction	GO:0007165 | GO:0007264 | GO:0051056	3827	intracellular	GO:0005622		KOG2128	Ras GTPase-activating protein family - IQGAP	Signal transduction mechanisms	CELLULAR PROCESSES AND SIGNALING		---	---	---	---	---	---	---	---
	670	UN01717	IPR000195	RabGAP/TBC	HMMPfam	PF00566	TBC		3433	Rab GTPase activator activity	GO:0005097	15148	regulation of Rab GTPase activity	GO:0032313	3827	intracellular	GO:0005622		KOG2058	Ypt/Rab GTPase activating protein	Intracellular trafficking, secretion, and vesicular transport	CELLULAR PROCESSES AND SIGNALING		---	---	---	---	---	---	---	---
	671	UN01718	IPR001138 | IPR002409 | IPR007219	Fungal transcriptional regulatory protein, N-terminal | Aflatoxin biosynthesis regulatory protein | Fungal specific transcription factor	ScanRegExp | FPrintScan | HMMPfam	PS00463 | PR00755 | PF04082	ZN2_CY6_FUNGAL_1 | AFLATOXINBRP | Fungal_trans		2196 | 5939 | 2176	transcription factor activity | zinc ion binding | DNA binding	GO:0003700 | GO:0008270 | GO:0003677	4499 | 4504	transcription | regulation of transcription, DNA-dependent	GO:0006350 | GO:0006355	3838	nucleus	GO:0005634		---	---	---	---		---	---	---	---	---	---	---	---
	672	UN01719	IPR000870 | IPR006204	Homoserine kinase | GHMP kinase	FPrintScan | HMMPfam	PR00958 | PF00288	HOMSERKINASE | GHMP_kinases		2811 | 3736 | 9573	homoserine kinase activity | ATP binding | kinase activity	GO:0004413 | GO:0005524 | GO:0016301	4696 | 9581	threonine metabolic process | phosphorylation	GO:0006566 | GO:0016310	---	---	---		KOG1537	Homoserine kinase	Amino acid transport and metabolism	METABOLISM		2.7.1.39	Homoserine kinase.	ATP + L-homoserine = ADP + O-phospho-L-homoserine.	\N	\N	Glycine, serine and threonine metabolism	Amino Acid Metabolism	METABOLIC
	673	UN01720	IPR000330 | IPR001410 | IPR001650	SNF2-related | DEAD/DEAH box helicase | Helicase, C-terminal	HMMPfam | HMMSmart | HMMSmart	PF00176 | SM00487 | SM00490	SNF2_N | DEXDc | HELICc		2176 | 3736 | 2175 | 2792 | 2450 | 2451 | 5716 | 5778 | 5860 | 8800 | 10082 | 10273 | 18132 | 18133 | 18134 | 18135	DNA binding | ATP binding | nucleic acid binding | helicase activity | ATP-dependent DNA helicase activity | ATP-dependent RNA helicase activity | ATP-dependent helicase activity | DNA-dependent ATPase activity | RNA-dependent ATPase activity | protein-transmembrane transporting ATPase activity | ATPase activity | single-stranded DNA-dependent ATP-dependent DNA helicase activity | ATPase activity…	GO:0003677 | GO:0005524 | GO:0003676 | GO:0004386 | GO:0004003 | GO:0004004 | GO:0008026 | GO:0008094 | GO:0008186 | GO:0015462 | GO:0016887 | GO:0017116 | GO:0042623 | GO:0042624 | GO:0042625 | GO:0042626	---	---	---	---	---	---		KOG1001	Helicase-like transcription factor HLTF/DNA helicase RAD5, DEAD-box superfamily	Replication, recombination and repair | Transcription	INFORMATION STORAGE AND PROCESSING		3.6.1.3	Adenosinetriphosphatase.	ATP + H(2)O = ADP + phosphate.	\N	Hemolytic anemia due to deficiency of adenosine triphosphatase; MIM:102800.	Purine metabolism	Nucleotide Metabolism	METABOLIC
	674	UN01724	IPR002110	Ankyrin	HMMPfam	PF00023	Ank		---	---	---	---	---	---	---	---	---		---	---	---	---		---	---	---	---	---	---	---	---
	675	UN01729	---	---	---	---	---		3708 | 2365	binding | DNA ligase (ATP) activity	GO:0005488 | GO:0003910	---	---	---	---	---	---		KOG2011	Sister chromatid cohesion complex Cohesin, subunit STAG/IRR1/SCC3	Cell cycle control, cell division, chromosome partitioning	METABOLISM		6.5.1.1	DNA ligase (ATP).	ATP + {deoxyribonucleotide}(N) + {deoxyribonucleotide}(M) = AMP + diphosphate + {deoxyribonucleotide}(N+M).	\N	\N	\N	\N	\N
	676	UN01730	IPR000717	Proteasome component region PCI	HMMSmart	SM00088	PINT		---	---	---	---	---	---	---	---	---		KOG2072	Translation initiation factor 3, subunit a (eIF-3a)	Translation, ribosomal structure and biogenesis	INFORMATION STORAGE AND PROCESSING		---	---	---	---	---	---	---	---
	677	UN01731	IPR003439 | IPR003593	ABC transporter | AAA ATPase	BlastProDom | HMMSmart	PD000006 | SM00382	sp_Q9N6L4_LEIMA_Q9N6L4; | AAA		3736 | 10082 | 162 | 10269	ATP binding | ATPase activity | nucleotide binding | nucleoside-triphosphatase activity	GO:0005524 | GO:0016887 | GO:0000166 | GO:0017111	---	---	---	---	---	---		KOG0062	ATPase component of ABC transporters with duplicated ATPase domains/Translation elongation factor EF-3b	Amino acid transport and metabolism | Translation, ribosomal structure and biogenesis	INFORMATION STORAGE AND PROCESSING | METABOLISM		---	---	---	---	---	---	---	---
	678	UN01732	IPR000695 | IPR001757 | IPR004014 | IPR005834 | IPR006068 | IPR006414 | IPR008250	H+ transporting ATPase, proton pump | ATPase, E1-E2 type | Cation transporting ATPase, N-terminal | Haloacid dehalogenase-like hydrolase | Cation transporting ATPase, C-terminal | Potassium/sodium efflux P-type ATPase, fungal-type | E1-E2 ATPase-associated region	FPrintScan | FPrintScan | HMMPfam | HMMPfam | HMMPfam | HMMTigr | HMMPfam	PR00120 | PR00119 | PF00690 | PF00702 | PF00689 | TIGR01523 | PF00122	HATPASE | CATATPASE | Cation_ATPase_N | Hydrolase | Cation_ATPase_C | ATPase-IID_K-Na | E1-E2_ATPase		3736 | 8976 | 2290 | 10015 | 3670	ATP binding | ATPase activity, coupled to transmembrane movement of ions, phosphorylative mechanism | catalytic activity | hydrolase activity, acting on acid anhydrides, catalyzing transmembrane movement of substances | calcium-transporting ATPase activity	GO:0005524 | GO:0015662 | GO:0003824 | GO:0016820 | GO:0005388	4927 | 4929 | 5830 | 9298	transport | cation transport | metabolic process | proton transport	GO:0006810 | GO:0006812 | GO:0008152 | GO:0015992	9320 | 9321	membrane | integral to membrane	GO:0016020 | GO:0016021		KOG0202	Ca2+ transporting ATPase	Inorganic ion transport and metabolism	METABOLISM		3.6.3.8	Calcium-transporting ATPase.	ATP + H(2)O + Ca(2+)(Cis) = ADP + phosphate + Ca(2+)(Trans).	Magnesium.	Darier disease; MIM:124200. Benign chronic pemphigus; MIM:169600.	\N	\N	\N
	679	UN01733	---	---	---	---	---		---	---	---	---	---	---	---	---	---		---	---	---	---		---	---	---	---	---	---	---	---
	680	UN01734	IPR001680 | IPR011494	G-protein beta WD-40 repeat | TUP1-like enhancer of split	BlastProDom | HMMPfam	PD000018 | PF07569	sp_HIRL_SCHPO_P87314; | Hira		---	---	---	---	---	---	---	---	---		KOG0973	Histone transcription regulator HIRA, WD repeat superfamily	Cell cycle control, cell division, chromosome partitioning | Transcription	INFORMATION STORAGE AND PROCESSING | METABOLISM		---	---	---	---	---	---	---	---
	681	UN01737	---	---	---	---	---		---	---	---	---	---	---	---	---	---		---	---	---	---		---	---	---	---	---	---	---	---
	682	UN01738	IPR000767 | IPR002182	Disease resistance protein | NB-ARC	FPrintScan | HMMPfam	PR00364 | PF00931	DISEASERSIST | NB-ARC		---	---	---	---	---	---	---	---	---		KOG1840	Kinesin light chain	Cytoskeleton	CELLULAR PROCESSES AND SIGNALING		---	---	---	---	---	---	---	---
	683	UN01739	IPR001410 | IPR001650 | IPR011545	DEAD/DEAH box helicase | Helicase, C-terminal | DEAD/DEAH box helicase, N-terminal	HMMSmart | HMMSmart | HMMPfam	SM00487 | SM00490 | PF00270	DEXDc | HELICc | DEAD		---	---	---	---	---	---	---	---	---		KOG0352	ATP-dependent DNA helicase	Replication, recombination and repair	INFORMATION STORAGE AND PROCESSING		3.6.1.-	In phosphorous-containing anhydrides.	\N	\N	\N	Folate biosynthesis | Starch and sucrose metabolism	Metabolism of Cofactors and Vitamins | Metabolism of Complex Carbohydrates	METABOLIC | METABOLIC
	684	UN01740	IPR001452 | IPR002108 | IPR011511	SH3 | Actin-binding, cofilin/tropomyosin type | Variant SH3	FPrintScan | HMMSmart | HMMPfam	PR00452 | SM00102 | PF07653	SH3DOMAIN | ADF | SH3_2		2196 | 5939 | 3727	transcription factor activity | zinc ion binding | protein binding	GO:0003700 | GO:0008270 | GO:0005515	4504	regulation of transcription, DNA-dependent	GO:0006355	3838	nucleus	GO:0005634		KOG3655	Drebrins and related actin binding proteins	Cytoskeleton	CELLULAR PROCESSES AND SIGNALING		---	---	---	---	---	---	---	---
	685	UN01747	IPR001849 | IPR004182 | IPR004276	Pleckstrin-like | GRAM | Glycosyl transferase, family 28	HMMSmart | HMMPfam | HMMPfam	SM00233 | PF02893 | PF03033	PH | GRAM | Glyco_transf_28		3724 | 9957 | 10100	calcium ion binding | transferase activity, transferring hexosyl groups | sterol 3-beta-glucosyltransferase activity	GO:0005509 | GO:0016758 | GO:0016906	4143 | 13148	carbohydrate metabolic process | lipid glycosylation	GO:0005975 | GO:0030259	---	---	---		KOG1192	UDP-glucuronosyl and UDP-glucosyl transferase	Carbohydrate transport and metabolism | Energy production and conversion	METABOLISM		2.4.1.173	Sterol glucosyltransferase.	UDP-glucose + a sterol = UDP + an O-glucosylsterol.	\N	\N	\N	\N	\N
	686	UN01748	---	---	---	---	---		---	---	---	---	---	---	---	---	---		---	---	---	---		---	---	---	---	---	---	---	---
	687	UN01755	IPR003395 | IPR003405	SMC protein, N-terminal | Structural maintenance of chromosome protein SMC, C-terminal	HMMPfam | HMMPfam	PF02463 | PF02483	SMC_N | SMC_C		3736 | 3727 | 6217	ATP binding | protein binding | myosin ATPase activity	GO:0005524 | GO:0005515 | GO:0008570	4420 | 24525	DNA metabolic process | chromosome organization and biogenesis	GO:0006259 | GO:0051276	3891	chromosome	GO:0005694		KOG0250	DNA repair protein RAD18 (SMC family protein)	Replication, recombination and repair	INFORMATION STORAGE AND PROCESSING		3.6.4.1	Myosin ATPase.	ATP + H(2)O = ADP + phosphate.	\N	\N	Purine metabolism	Nucleotide Metabolism	METABOLIC
	688	UN01764	---	---	---	---	---		2745	glucan 1,4-alpha-glucosidase activity	GO:0004339	---	---	---	---	---	---		KOG1187	Serine/threonine protein kinase	Signal transduction mechanisms	CELLULAR PROCESSES AND SIGNALING		3.2.1.3	Glucan 1,4-alpha-glucosidase.	Hydrolysis of terminal 1,4-linked alpha-D-glucose residues successively from non-reducing ends of the chains with release of beta-D-glucose.	\N	\N	Starch and sucrose metabolism	Metabolism of Complex Carbohydrates	METABOLIC
	689	UN01765	---	---	---	---	---		---	---	---	---	---	---	---	---	---		---	---	---	---		---	---	---	---	---	---	---	---
	690	UN01766	IPR000330 | IPR001410 | IPR001650	SNF2-related | DEAD/DEAH box helicase | Helicase, C-terminal	HMMPfam | HMMSmart | HMMSmart	PF00176 | SM00487 | SM00490	SNF2_N | DEXDc | HELICc		2176 | 3736 | 2175 | 2792 | 3708 | 2450 | 2451 | 5716 | 5778 | 5860 | 8800 | 10082 | 10273 | 18132 | 18133 | 18134 | 18135	DNA binding | ATP binding | nucleic acid binding | helicase activity | binding | ATP-dependent DNA helicase activity | ATP-dependent RNA helicase activity | ATP-dependent helicase activity | DNA-dependent ATPase activity | RNA-dependent ATPase activity | protein-transmembrane transporting ATPase activity | ATPase activity | single-stranded DNA-dependent ATP-dependent DNA helicase activity | ATPas…	GO:0003677 | GO:0005524 | GO:0003676 | GO:0004386 | GO:0005488 | GO:0004003 | GO:0004004 | GO:0008026 | GO:0008094 | GO:0008186 | GO:0015462 | GO:0016887 | GO:0017116 | GO:0042623 | GO:0042624 | GO:0042625 | GO:0042626	---	---	---	---	---	---		KOG0392	SNF2 family DNA-dependent ATPase domain-containing protein	Transcription	INFORMATION STORAGE AND PROCESSING		3.6.1.3	Adenosinetriphosphatase.	ATP + H(2)O = ADP + phosphate.	\N	Hemolytic anemia due to deficiency of adenosine triphosphatase; MIM:102800.	Purine metabolism	Nucleotide Metabolism	METABOLIC
	691	UN01767	IPR001138	Fungal transcriptional regulatory protein, N-terminal	ScanRegExp	PS00463	ZN2_CY6_FUNGAL_1		2196 | 5939	transcription factor activity | zinc ion binding	GO:0003700 | GO:0008270	4504	regulation of transcription, DNA-dependent	GO:0006355	3838	nucleus	GO:0005634		---	---	---	---		---	---	---	---	---	---	---	---
	692	UN01768	---	---	---	---	---		3727 | 3708	protein binding | binding	GO:0005515 | GO:0005488	9366	RNA metabolic process	GO:0016070	---	---	---		KOG1104	Nuclear cap-binding complex, subunit NCBP1/CBP80	RNA processing and modification	INFORMATION STORAGE AND PROCESSING		---	---	---	---	---	---	---	---
	693	UN01769	---	---	---	---	---		---	---	---	---	---	---	---	---	---		KOG1839	Uncharacterized protein CLU1/cluA/TIF31 involved in mitochondrial morphology/distribution, also found associated with eIF-3	General function prediction only	POORLY CHARACTERIZED		---	---	---	---	---	---	---	---
	694	UN01771	IPR000008	C2	HMMSmart	SM00239	C2		---	---	---	---	---	---	---	---	---		---	---	---	---		---	---	---	---	---	---	---	---
	695	UN01773	---	---	---	---	---		---	---	---	---	---	---	---	---	---		KOG0516	Dystonin, GAS (Growth-arrest-specific protein), and related proteins	Cytoskeleton	CELLULAR PROCESSES AND SIGNALING		---	---	---	---	---	---	---	---
	696	UN01774	IPR000967 | IPR001374	Zn-finger, NF-X1 type | Single-stranded nucleic acid binding R3H	HMMSmart | HMMSmart	SM00438 | SM00393	ZnF_NFX | R3H		2196 | 5939 | 2175 | 3727 | 6664 | 6387 | 10509 | 19237 | 19238	transcription factor activity | zinc ion binding | nucleic acid binding | protein binding | electron carrier activity | UDP-N-acetylmuramoylalanyl-D-glutamyl-2,6-diaminopimelate-D-alanyl-D-alanine ligase activity | ribosomal S6-glutamic acid ligase activity | coenzyme F420-0 gamma-glutamyl ligase activity | coenzyme F420-2 alpha-glutamyl ligase activity	GO:0003700 | GO:0008270 | GO:0003676 | GO:0005515 | GO:0009055 | GO:0008766 | GO:0018169 | GO:0043773 | GO:0043774	4283 | 4504	electron transport | regulation of transcription, DNA-dependent	GO:0006118 | GO:0006355	3838	nucleus	GO:0005634		KOG1952	Transcription factor NF-X1, contains NFX-type Zn2+-binding and R3H domains	Transcription	INFORMATION STORAGE AND PROCESSING		6.3.2.-	Acid--D-amino-acid ligases (peptide synthases).	\N	\N	\N	Tryptophan metabolism | Ubiquinone biosynthesis	Amino Acid Metabolism | Metabolism of Cofactors and Vitamins	METABOLIC | METABOLIC
	697	UN01776	---	---	---	---	---		---	---	---	---	---	---	---	---	---		---	---	---	---		---	---	---	---	---	---	---	---
	698	UN01777	IPR001401	Dynamin	FPrintScan	PR00195	DYNAMIN		2378 | 3737 | 6200	GTPase activity | GTP binding | dynamin GTPase activity	GO:0003924 | GO:0005525 | GO:0008549	---	---	---	---	---	---		KOG0446	Vacuolar sorting protein VPS1, dynamin, and related proteins	General function prediction only | Intracellular trafficking, secretion, and vesicular transport	CELLULAR PROCESSES AND SIGNALING | POORLY CHARACTERIZED		---	---	---	---	---	---	---	---
	699	UN01778	IPR000198	RhoGAP	HMMSmart	SM00324	RhoGAP		---	---	---	5250	signal transduction	GO:0007165	3827	intracellular	GO:0005622		KOG2710	Rho GTPase-activating protein	Cytoskeleton | Signal transduction mechanisms	CELLULAR PROCESSES AND SIGNALING		3.6.1.-	In phosphorous-containing anhydrides.	\N	\N	\N	Folate biosynthesis | Starch and sucrose metabolism	Metabolism of Cofactors and Vitamins | Metabolism of Complex Carbohydrates	METABOLIC | METABOLIC
	700	UN01781	---	---	---	---	---		---	---	---	---	---	---	---	---	---		KOG1875	Thyroid hormone receptor-associated coactivator complex component (TRAP170)	Transcription	INFORMATION STORAGE AND PROCESSING		---	---	---	---	---	---	---	---
	701	UN01784	IPR000873 | IPR001242 | IPR006163 | IPR010071	AMP-dependent synthetase and ligase | Condensation domain | Phosphopantetheine-binding | Amino acid adenylation	FPrintScan | HMMPfam | HMMPfam | HMMTigr	PR00154 | PF00668 | PF00550 | TIGR01733	AMPBINDING | Condensation | PP-binding | AA-adenyl-dom		2290 | 14021 | 22441 | 10069 | 9710 | 9491	catalytic activity | phosphopantetheine binding | cofactor binding | ligase activity | oxidoreductase activity | 4-coumarate-CoA ligase activity	GO:0003824 | GO:0031177 | GO:0048037 | GO:0016874 | GO:0016491 | GO:0016207	5830	metabolic process	GO:0008152	---	---	---		KOG1178	Non-ribosomal peptide synthetase/alpha-aminoadipate reductase and related enzymes	Secondary metabolites biosynthesis, transport and catabolism	METABOLISM		1.2.1.31	Aminoadipate-semialdehyde dehydrogenase.	L-2-aminoadipate 6-semialdehyde + NADP(+) + H(2)O = L-2-aminoadipate + NADPH.	\N	\N	Lysine biosynthesis | Lysine degradation	Amino Acid Metabolism	METABOLIC | METABOLIC
	702	UN01785	IPR007317	Protein of unknown function DUF410	HMMPfam	PF04190	DUF410		---	---	---	---	---	---	---	---	---		KOG3024	Uncharacterized conserved protein	Function unknown	POORLY CHARACTERIZED		---	---	---	---	---	---	---	---
	703	UN01786	IPR000232 | IPR001789	Heat shock factor (HSF)-type, DNA-binding | Response regulator receiver	ScanRegExp | HMMSmart	PS00434 | SM00448	HSF_DOMAIN | REC		2196 | 19030 | 155	transcription factor activity | sequence-specific DNA binding | two-component response regulator activity	GO:0003700 | GO:0043565 | GO:0000156	157 | 4504 | 5053	two-component signal transduction system (phosphorelay) | regulation of transcription, DNA-dependent | response to stress	GO:0000160 | GO:0006355 | GO:0006950	3838	nucleus	GO:0005634		KOG0627	Heat shock transcription factor	Transcription	INFORMATION STORAGE AND PROCESSING		---	---	---	---	---	---	---	---
	704	UN01787	IPR002110 | IPR003163	Ankyrin | DNA-binding, yeast	HMMPfam | HMMPfam	PF00023 | PF02292	Ank | APSES		2176 | 2196	DNA binding | transcription factor activity	GO:0003677 | GO:0003700	4504	regulation of transcription, DNA-dependent	GO:0006355	---	---	---		KOG0504	FOG: Ankyrin repeat	General function prediction only	POORLY CHARACTERIZED		---	---	---	---	---	---	---	---
	705	UN01788	IPR000008	C2	HMMSmart	SM00239	C2		6387 | 10509 | 19237 | 19238	UDP-N-acetylmuramoylalanyl-D-glutamyl-2,6-diaminopimelate-D-alanyl-D-alanine ligase activity | ribosomal S6-glutamic acid ligase activity | coenzyme F420-0 gamma-glutamyl ligase activity | coenzyme F420-2 alpha-glutamyl ligase activity	GO:0008766 | GO:0018169 | GO:0043773 | GO:0043774	---	---	---	---	---	---		KOG1869	Splicing coactivator SRm160/300, subunit SRm300	RNA processing and modification	INFORMATION STORAGE AND PROCESSING		6.3.2.-	Acid--D-amino-acid ligases (peptide synthases).	\N	\N	\N	Tryptophan metabolism | Ubiquinone biosynthesis	Amino Acid Metabolism | Metabolism of Cofactors and Vitamins	METABOLIC | METABOLIC
	706	UN01789	IPR000120	Amidase	ScanRegExp	PS00571	AMIDASES		10079 | 19239 | 23826	carbon-nitrogen ligase activity, with glutamine as amido-N-donor | cobyrinate a,c-diamide synthase activity | glutaminyl-tRNA synthase (glutamine-hydrolyzing) activity	GO:0016884 | GO:0043775 | GO:0050567	---	---	---	---	---	---		KOG1211	Amidases	Translation, ribosomal structure and biogenesis	INFORMATION STORAGE AND PROCESSING		6.3.5.-	Carbon--nitrogen ligases with glutamine as amido-N-donor.	\N	\N	\N	Alanine and aspartate metabolism | Glutamate metabolism	Amino Acid Metabolism	METABOLIC | METABOLIC
	707	UN01790	IPR000089 | IPR000120 | IPR003778 | IPR003833 | IPR005479 | IPR005481 | IPR005482 | IPR010018	Biotin/lipoyl attachment | Amidase | Urea amidolyase-related | Protein of unknown function DUF213 | Carbamoyl-phosphate synthase L chain, ATP-binding | Carbamoyl-phosphate synthetase large chain, N-terminal | Biotin carboxylase, C-terminal | Urea amidolyase-related protein	HMMPfam | HMMPfam | HMMPfam | HMMPfam | HMMPfam | HMMPfam | HMMPfam | HMMTigr	PF00364 | PF01425 | PF02626 | PF02682 | PF02786 | PF00289 | PF02785 | TIGR00724	Biotin_lipoyl | Amidase | AHS2 | AHS1 | CPSase_L_D2 | CPSase_L_chain | Biotin_carb_C | urea_amlyse_rel		10079 | 2290 | 3736 | 10069 | 6968	carbon-nitrogen ligase activity, with glutamine as amido-N-donor | catalytic activity | ATP binding | ligase activity | biotin binding	GO:0016884 | GO:0003824 | GO:0005524 | GO:0016874 | GO:0009374	5830	metabolic process	GO:0008152	---	---	---		KOG0238	3-Methylcrotonyl-CoA carboxylase, biotin-containing subunit/Propionyl-CoA carboxylase, alpha chain/Acetyl-CoA carboxylase, biotin carboxylase subunit	Amino acid transport and metabolism | Lipid transport and metabolism	METABOLISM		---	---	---	---	---	---	---	---
	708	UN01792	---	---	---	---	---		---	---	---	---	---	---	---	---	---		---	---	---	---		---	---	---	---	---	---	---	---
	709	UN01793	---	---	---	---	---		9986	hydrolase activity, acting on ester bonds	GO:0016788	4636 | 4994	GPI anchor metabolic process | intracellular protein transport	GO:0006505 | GO:0006886	14070	intrinsic to endoplasmic reticulum membrane	GO:0031227		KOG3724	Negative regulator of COPII vesicle formation	Intracellular trafficking, secretion, and vesicular transport	CELLULAR PROCESSES AND SIGNALING		---	---	---	---	---	---	---	---
	710	UN01796	---	---	---	---	---		2176 | 2353	DNA binding | DNA-directed DNA polymerase activity	GO:0003677 | GO:0003887	4421	DNA replication	GO:0006260	3838	nucleus	GO:0005634		---	---	---	---		---	---	---	---	---	---	---	---
	711	UN01798	IPR000253 | IPR001752 | IPR001849	Forkhead-associated | Kinesin, motor region | Pleckstrin-like	HMMPfam | ScanRegExp | HMMPfam	PF00498 | PS00411 | PF00169	FHA | KINESIN_MOTOR_DOMAIN1 | PH		2244 | 3736	microtubule motor activity | ATP binding	GO:0003777 | GO:0005524	5113	microtubule-based movement	GO:0007018	4051	microtubule associated complex	GO:0005875		KOG0245	Kinesin-like protein	Cytoskeleton	CELLULAR PROCESSES AND SIGNALING		---	---	---	---	---	---	---	---
	712	UN01800	IPR000719 | IPR001245 | IPR002290 | IPR008271	Protein kinase | Tyrosine protein kinase | Serine/threonine protein kinase | Serine/threonine protein kinase, active site	ScanRegExp | HMMSmart | HMMSmart | ScanRegExp	PS00107 | SM00219 | SM00220 | PS00108	PROTEIN_KINASE_ATP | TyrKc | S_TKc | PROTEIN_KINASE_ST		8445 | 3043 | 3736 | 3079 | 3045 | 6102 | 6245 | 6438 | 9578 | 9751 | 11022 | 12155 | 15776 | 17186 | 18069 | 18070 | 19207 | 19235 | 19262 | 19305 | 24976 | 24979 | 24980	hydrogen ion transmembrane transporter activity | protein kinase activity | ATP binding | protein-tyrosine kinase activity | protein serine/threonine kinase activity | phosphofructokinase activity | phosphorylase kinase regulator activity | cobinamide kinase activity | phosphatidylinositol phosphate kinase activity | cyclin-dependent protein kinase regulator activity | phenol kinase activity | cy…	GO:0015078 | GO:0004672 | GO:0005524 | GO:0004713 | GO:0004674 | GO:0008443 | GO:0008607 | GO:0008819 | GO:0016307 | GO:0016538 | GO:0018720 | GO:0019914 | GO:0032942 | GO:0035004 | GO:0042556 | GO:0042557 | GO:0043743 | GO:0043771 | GO:0043798 | GO:0043841 | GO:0051731 | GO:0051734 | GO:0051735	4602	protein amino acid phosphorylation	GO:0006468	9691	proton-transporting two-sector ATPase complex	GO:0016469		KOG0667	Dual-specificity tyrosine-phosphorylation regulated kinase	General function prediction only	POORLY CHARACTERIZED		2.7.1.-	Phosphotransferases with an alcohol group as acceptor.	\N	\N	\N	Benzoate degradation via CoA ligation | Inositol phosphate metabolism | Nicotinate and nicotinamide metabolism | Sphingoglycolipid metabolism | Starch and sucrose metabolism	Biodegradation of Xenobiotics | Metabolism of Cofactors and Vitamins | Metabolism of Complex Carbohydrates | Metabolism of Complex Lipids	METABOLIC | METABOLIC | METABOLIC | METABOLIC | METABOLIC
	713	UN01802	IPR003663 | IPR005828 | IPR005829	Sugar transporter | General substrate transporter | Sugar transporter superfamily	HMMTigr | HMMPfam | ScanRegExp	TIGR00879 | PF00083 | PS00217	SP | Sugar_tr | SUGAR_TRANSPORT_2		3642 | 3546	sugar:hydrogen symporter activity | transporter activity	GO:0005351 | GO:0005215	4927 | 6276	transport | carbohydrate transport	GO:0006810 | GO:0008643	9320 | 9321	membrane | integral to membrane	GO:0016020 | GO:0016021		KOG0254	Predicted transporter (major facilitator superfamily)	General function prediction only	POORLY CHARACTERIZED		5.3.1.4	L-arabinose isomerase.	L-arabinose = L-ribulose.	\N	\N	Pentose and glucuronate interconversions	Carbohydrate Metabolism	METABOLIC
	714	UN01803	---	---	---	---	---		2290	catalytic activity	GO:0003824	5830	metabolic process	GO:0008152	---	---	---		KOG1181	FOG: Low-complexity	Function unknown	POORLY CHARACTERIZED		2.7.1.37	Protein kinase.	ATP + a protein = ADP + a phosphoprotein.	\N	\N	\N	\N	\N
	715	UN01804	IPR003395 | IPR003405 | IPR003439 | IPR010935	SMC protein, N-terminal | Structural maintenance of chromosome protein SMC, C-terminal | ABC transporter | SMCs flexible hinge	HMMPfam | HMMPfam | BlastProDom | HMMPfam	PF02463 | PF02483 | PD000006 | PF06470	SMC_N | SMC_C | sp_SMC2_XENLA_P50533; | SMC_hinge		3736 | 10082 | 3727	ATP binding | ATPase activity | protein binding	GO:0005524 | GO:0016887 | GO:0005515	4420 | 24525	DNA metabolic process | chromosome organization and biogenesis	GO:0006259 | GO:0051276	3891	chromosome	GO:0005694		KOG0933	Structural maintenance of chromosome protein 2 (chromosome condensation complex Condensin, subunit E)	Cell cycle control, cell division, chromosome partitioning | Chromatin structure and dynamics	INFORMATION STORAGE AND PROCESSING | METABOLISM		---	---	---	---	---	---	---	---
	716	UN01805	---	---	---	---	---		---	---	---	---	---	---	---	---	---		---	---	---	---		---	---	---	---	---	---	---	---
	717	UN01807	---	---	---	---	---		---	---	---	---	---	---	---	---	---		KOG0161	Myosin class II heavy chain	Cytoskeleton	CELLULAR PROCESSES AND SIGNALING		---	---	---	---	---	---	---	---
	718	UN01810	IPR006166 | IPR006167	ERCC4 | DNA repair protein	HMMPfam | HMMTigr	PF02732 | TIGR00596	ERCC4 | rad1		2176 | 2909 | 3727 | 2175 | 2910 | 18089 | 19229	DNA binding | nuclease activity | protein binding | nucleic acid binding | endonuclease activity | phosphoric ester hydrolase activity | T/G mismatch-specific endonuclease activity	GO:0003677 | GO:0004518 | GO:0005515 | GO:0003676 | GO:0004519 | GO:0042578 | GO:0043765	4420 | 4440	DNA metabolic process | DNA repair	GO:0006259 | GO:0006281	3838	nucleus	GO:0005634		KOG0442	Structure-specific endonuclease ERCC1-XPF, catalytic component XPF/ERCC4	Replication, recombination and repair	INFORMATION STORAGE AND PROCESSING		3.1.-.-	Acting on ester bonds.	\N	\N	\N	\N	\N	\N
	719	UN01811	IPR001917 | IPR003408 | IPR004839 | IPR010961	Aminotransferase, class-II | Aminolevulinic acid synthase | Aminotransferase, class I and II | 5-aminolevulinic acid synthase	ScanRegExp | HMMPfam | HMMPfam | HMMTigr	PS00599 | PF02490 | PF00155 | TIGR01821	AA_TRANSFER_CLASS_2 | ALA_synthase | Aminotran_1_2 | 5aminolev_synth		9940 | 9967 | 13063 | 2336	transferase activity | transferase activity, transferring nitrogenous groups | pyridoxal phosphate binding | 5-aminolevulinate synthase activity	GO:0016740 | GO:0016769 | GO:0030170 | GO:0003870	5830 | 6667 | 15848	metabolic process | biosynthetic process | tetrapyrrole biosynthetic process	GO:0008152 | GO:0009058 | GO:0033014	---	---	---		KOG1360	5-aminolevulinate synthase	Coenzyme transport and metabolism	METABOLISM		2.3.1.37	5-aminolevulinic acid synthase.	Succinyl-CoA + glycine = 5-aminolevulinate + CoA + CO(2).	Pyridoxal-phosphate.	\N	Glycine, serine and threonine metabolism	Amino Acid Metabolism	METABOLIC
	720	UN01813	---	---	---	---	---		---	---	---	4513	rRNA processing	GO:0006364	14875	small subunit processome	GO:0032040		KOG2172	Uncharacterized conserved protein	Function unknown	POORLY CHARACTERIZED		---	---	---	---	---	---	---	---
	721	UN01814	IPR004886	Glycolipid anchored surface protein GAS1	HMMPfam	PF03198	GAS1		---	---	---	---	---	---	---	---	---		---	---	---	---		---	---	---	---	---	---	---	---
	722	UN01815	IPR001410 | IPR001650 | IPR011545	DEAD/DEAH box helicase | Helicase, C-terminal | DEAD/DEAH box helicase, N-terminal	HMMSmart | HMMSmart | HMMPfam	SM00487 | SM00490 | PF00270	DEXDc | HELICc | DEAD		2175 | 2792 | 3736 | 5716 | 611 | 3147 | 6073 | 6379 | 6416 | 6447 | 9684 | 11455 | 11456 | 18631	nucleic acid binding | helicase activity | ATP binding | ATP-dependent helicase activity | diacylglycerol pyrophosphate phosphatase activity | thiamin-pyrophosphatase activity | 8-oxo-7,8-dihydroguanine triphosphatase activity | UDP-2,3-diacylglucosamine hydrolase activity | bis(5'-nucleosyl)-tetraphosphatase activity | dATP pyrophosphohydrolase activity | pyrophosphatase activity | dihydroneopte…	GO:0003676 | GO:0004386 | GO:0005524 | GO:0008026 | GO:0000810 | GO:0004787 | GO:0008413 | GO:0008758 | GO:0008796 | GO:0008828 | GO:0016462 | GO:0019176 | GO:0019177 | GO:0043141	---	---	---	---	---	---		KOG0352	ATP-dependent DNA helicase	Replication, recombination and repair	INFORMATION STORAGE AND PROCESSING		3.6.1.-	In phosphorous-containing anhydrides.	\N	\N	\N	Folate biosynthesis | Starch and sucrose metabolism	Metabolism of Cofactors and Vitamins | Metabolism of Complex Carbohydrates	METABOLIC | METABOLIC
	723	UN01816	---	---	---	---	---		5939	zinc ion binding	GO:0008270	---	---	---	---	---	---		KOG2979	Protein involved in DNA repair	General function prediction only	POORLY CHARACTERIZED		---	---	---	---	---	---	---	---
	724	UN01817	IPR000232 | IPR001789	Heat shock factor (HSF)-type, DNA-binding | Response regulator receiver	ScanRegExp | HMMSmart	PS00434 | SM00448	HSF_DOMAIN | REC		2196 | 19030 | 155	transcription factor activity | sequence-specific DNA binding | two-component response regulator activity	GO:0003700 | GO:0043565 | GO:0000156	157 | 4504 | 5053	two-component signal transduction system (phosphorelay) | regulation of transcription, DNA-dependent | response to stress	GO:0000160 | GO:0006355 | GO:0006950	3838	nucleus	GO:0005634		KOG0627	Heat shock transcription factor	Transcription	INFORMATION STORAGE AND PROCESSING		---	---	---	---	---	---	---	---
	725	UN01820	---	---	---	---	---		---	---	---	---	---	---	---	---	---		KOG4760	Uncharacterized conserved protein	Function unknown	POORLY CHARACTERIZED		---	---	---	---	---	---	---	---
	726	UN01821	---	---	---	---	---		---	---	---	---	---	---	---	---	---		KOG1911	Heterochromatin-associated protein HP1 and related CHROMO domain proteins	Chromatin structure and dynamics	INFORMATION STORAGE AND PROCESSING		---	---	---	---	---	---	---	---
	727	UN01822	IPR001345 | IPR003094	Phosphoglycerate/bisphosphoglycerate mutase | Fructose-2,6-bisphosphatase	HMMPfam | FPrintScan	PF00300 | PR00991	PGAM | 6PFRUCTKNASE		2290 | 3736 | 2737	catalytic activity | ATP binding | fructose-2,6-bisphosphate 2-phosphatase activity	GO:0003824 | GO:0005524 | GO:0004331	4171 | 5830	fructose 2,6-bisphosphate metabolic process | metabolic process	GO:0006003 | GO:0008152	---	---	---		KOG0234	Fructose-6-phosphate 2-kinase/fructose-2,6-biphosphatase	Carbohydrate transport and metabolism	METABOLISM		3.1.3.46	Fructose-2,6-bisphosphate 2-phosphatase.	D-fructose 2,6-bisphosphate + H(2)O = D-fructose 6-phosphate + phosphate.	\N	\N	Fructose and mannose metabolism	Carbohydrate Metabolism	METABOLIC
	728	UN01823	IPR001176 | IPR004839	1-aminocyclopropane-1-carboxylate synthase | Aminotransferase, class I and II	FPrintScan | HMMPfam	PR00753 | PF00155	ACCSYNTHASE | Aminotran_1_2		---	---	---	---	---	---	---	---	---		KOG0258	Alanine aminotransferase	Amino acid transport and metabolism	METABOLISM		2.6.1.2	Alanine aminotransferase.	L-alanine + 2-oxoglutarate = pyruvate + L-glutamate.	Pyridoxal-phosphate.	\N	Alanine and aspartate metabolism | Carbon fixation | Glutamate metabolism	Amino Acid Metabolism | Energy Metabolism	METABOLIC | METABOLIC | METABOLIC
	729	UN01824	IPR003000	Silent information regulator protein Sir2	HMMPfam	PF02146	SIR2		2176 | 5939 | 10293 | 24535 | 2805 | 6078 | 6380 | 11049 | 11050 | 19211 | 19212 | 19328 | 21832	DNA binding | zinc ion binding | NAD-dependent histone deacetylase activity | NAD binding | histone deacetylase activity | protein N-terminal asparagine amidohydrolase activity | UDP-3-O-[3-hydroxymyristoyl] N-acetylglucosamine deacetylase activity | iprodione amidohydrolase activity | (3,5-dichlorophenylurea)acetate amidohydrolase activity | N2-acetyl-L-lysine deacetylase activity | O-succinylbe…	GO:0003677 | GO:0008270 | GO:0017136 | GO:0051287 | GO:0004407 | GO:0008418 | GO:0008759 | GO:0018748 | GO:0018749 | GO:0043747 | GO:0043748 | GO:0043864 | GO:0047419	4492 | 4504 | 4609	chromatin silencing | regulation of transcription, DNA-dependent | protein amino acid deacetylation	GO:0006342 | GO:0006355 | GO:0006476	3875	chromatin silencing complex	GO:0005677		KOG2684	Sirtuin 5 and related class III sirtuins (SIR2 family)	Chromatin structure and dynamics | Transcription	INFORMATION STORAGE AND PROCESSING		---	---	---	---	---	---	---	---
	730	UN01825	---	---	---	---	---		---	---	---	---	---	---	---	---	---		---	---	---	---		---	---	---	---	---	---	---	---
	731	UN01827	IPR001965 | IPR003618	Zn-finger-like, PHD finger | Transcription elongation factor S-II, central region	HMMSmart | HMMSmart	SM00249 | SM00510	PHD | TFS2M		3727 | 5939	protein binding | zinc ion binding	GO:0005515 | GO:0008270	4499	transcription	GO:0006350	---	---	---		KOG1634	Predicted transcription factor DATF1, contains PHD and TFS2M domains	Transcription	INFORMATION STORAGE AND PROCESSING		---	---	---	---	---	---	---	---
	732	UN01830	IPR007888	NDT80/PhoG like DNA-binding	HMMPfam	PF05224	NDT80_PhoG		2196	transcription factor activity	GO:0003700	19908	regulation of transcription	GO:0045449	3838	nucleus	GO:0005634		KOG3627	Trypsin	Amino acid transport and metabolism	METABOLISM		---	---	---	---	---	---	---	---
	733	UN01834	---	---	---	---	---		3043 | 3736 | 3079	protein kinase activity | ATP binding | protein-tyrosine kinase activity	GO:0004672 | GO:0005524 | GO:0004713	4602	protein amino acid phosphorylation	GO:0006468	---	---	---		---	---	---	---		---	---	---	---	---	---	---	---
	734	UN01836	IPR001606	AT-rich interaction region	HMMSmart	SM00501	BRIGHT		2176 | 3708	DNA binding | binding	GO:0003677 | GO:0005488	---	---	---	3827	intracellular	GO:0005622		KOG2510	SWI-SNF chromatin-remodeling complex protein	Chromatin structure and dynamics	INFORMATION STORAGE AND PROCESSING		---	---	---	---	---	---	---	---
	735	UN01837	---	---	---	---	---		---	---	---	---	---	---	---	---	---		---	---	---	---		---	---	---	---	---	---	---	---
	736	UN01838	IPR008532	Protein of unknown function DUF814	HMMPfam	PF05670	DUF814		---	---	---	---	---	---	---	---	---		KOG2030	Predicted RNA-binding protein	General function prediction only	POORLY CHARACTERIZED		---	---	---	---	---	---	---	---
	737	UN01841	---	---	---	---	---		---	---	---	---	---	---	---	---	---		---	---	---	---		---	---	---	---	---	---	---	---
	738	UN01843	IPR000818	TEA/ATTS	HMMSmart	SM00426	TEA		2196	transcription factor activity	GO:0003700	4504	regulation of transcription, DNA-dependent	GO:0006355	3838	nucleus	GO:0005634		KOG3841	TEF-1 and related transcription factor, TEAD family	Transcription	INFORMATION STORAGE AND PROCESSING		---	---	---	---	---	---	---	---
	739	UN01845	IPR006941	Ribonuclease CAF1	HMMPfam	PF04857	CAF1		2175	nucleic acid binding	GO:0003676	---	---	---	3838	nucleus	GO:0005634		KOG0304	mRNA deadenylase subunit	RNA processing and modification	INFORMATION STORAGE AND PROCESSING		---	---	---	---	---	---	---	---
	740	UN01849	---	---	---	---	---		---	---	---	---	---	---	---	---	---		KOG1869	Splicing coactivator SRm160/300, subunit SRm300	RNA processing and modification	INFORMATION STORAGE AND PROCESSING		3.2.1.18	Exo-alpha-sialidase.	Hydrolysis of alpha-(2->3)-, alpha-(2->6)-, alpha-(2->8)-glycosidic linkages of terminal sialic residues in oligosaccharides, glycoproteins, glycolipids, colominic acid and synthetic substrates.	\N	Sialidosis; MIM:256550.	N-Glycan degradation | Sphingoglycolipid metabolism	Metabolism of Complex Carbohydrates | Metabolism of Complex Lipids	METABOLIC | METABOLIC
	741	UN01850	IPR000073	Alpha/beta hydrolase fold	HMMPfam	PF00561	Abhydrolase_1		---	---	---	---	---	---	---	---	---		---	---	---	---		---	---	---	---	---	---	---	---
	742	UN01854	IPR009604	Ataxin-2, N-terminal	HMMPfam	PF06741	Ataxin-2_N		---	---	---	---	---	---	---	---	---		KOG2375	Protein interacting with poly(A)-binding protein	RNA processing and modification	INFORMATION STORAGE AND PROCESSING		2.3.1.48	Histone acetyltransferase.	Acetyl-CoA + histone = CoA + acetyl-histone.	\N	\N	\N	\N	\N
	743	UN01858	IPR000719 | IPR001245 | IPR002290 | IPR008271	Protein kinase | Tyrosine protein kinase | Serine/threonine protein kinase | Serine/threonine protein kinase, active site	BlastProDom | HMMSmart | HMMSmart | ScanRegExp	PD000001 | SM00219 | SM00220 | PS00108	sp_Q9Y898_EMENI_Q9Y898; | TyrKc | S_TKc | PROTEIN_KINASE_ST		3043 | 3736 | 3079 | 3045 | 3046 | 3047 | 3048 | 3049 | 3050 | 3051 | 3057 | 3061 | 3062 | 3063 | 3065 | 3067 | 3068 | 3070 | 3071 | 3072 | 3074 | 3076 | 3077 | 3084 | 6004 | 6005 | 6015 | 6196 | 10102 | 10103 | 11472 | 12154 | 17037	protein kinase activity | ATP binding | protein-tyrosine kinase activity | protein serine/threonine kinase activity | transmembrane receptor protein serine/threonine kinase activity | 3-phosphoinositide-dependent protein kinase activity | DNA-dependent protein kinase activity | AMP-activated protein kinase activity | casein kinase activity | casein kinase I activity | cyclic nucleotide-dependent …	GO:0004672 | GO:0005524 | GO:0004713 | GO:0004674 | GO:0004675 | GO:0004676 | GO:0004677 | GO:0004679 | GO:0004680 | GO:0004681 | GO:0004690 | GO:0004694 | GO:0004695 | GO:0004696 | GO:0004698 | GO:0004700 | GO:0004702 | GO:0004704 | GO:0004705 | GO:0004706 | GO:0004708 | GO:0004710 | GO:0004711 | GO:0004718 | GO:0008338 | GO:0008339 | GO:0008349 | GO:0008545 | GO:0016908 | GO:0016909 | GO:001919…	4602	protein amino acid phosphorylation	GO:0006468	---	---	---		KOG0585	Ca2+/calmodulin-dependent protein kinase kinase beta and related serine/threonine protein kinases	Signal transduction mechanisms	CELLULAR PROCESSES AND SIGNALING		---	---	---	---	---	---	---	---
	744	UN01866	IPR001138	Fungal transcriptional regulatory protein, N-terminal	ScanRegExp	PS00463	ZN2_CY6_FUNGAL_1		2196 | 5939	transcription factor activity | zinc ion binding	GO:0003700 | GO:0008270	4504	regulation of transcription, DNA-dependent	GO:0006355	3838	nucleus	GO:0005634		---	---	---	---		---	---	---	---	---	---	---	---
	745	UN01867	IPR002312 | IPR002313 | IPR004364 | IPR004365	Aspartyl-tRNA synthetase, class IIb | Lysyl-tRNA synthetase, class-2 | tRNA synthetase, class II (D, K and N) | OB-fold nucleic acid binding	FPrintScan | FPrintScan | HMMPfam | HMMPfam	PR01042 | PR00982 | PF00152 | PF01336	TRNASYNTHASP | TRNASYNTHLYS | tRNA-synt_2 | tRNA_anti		162 | 3184 | 3736 | 3172 | 2175	nucleotide binding | lysine-tRNA ligase activity | ATP binding | aminoacyl-tRNA ligase activity | nucleic acid binding	GO:0000166 | GO:0004824 | GO:0005524 | GO:0004812 | GO:0003676	4556 | 4561 | 4573	translation | tRNA aminoacylation for protein translation | lysyl-tRNA aminoacylation	GO:0006412 | GO:0006418 | GO:0006430	3930	cytoplasm	GO:0005737		KOG1885	Lysyl-tRNA synthetase (class II)	Translation, ribosomal structure and biogenesis	INFORMATION STORAGE AND PROCESSING		6.1.1.6	Lysine--tRNA ligase.	ATP + L-lysine + tRNA(Lys) = AMP + diphosphate + L-lysyl-tRNA(Lys).	\N	\N	Aminoacyl-tRNA biosynthesis | Lysine biosynthesis	Amino Acid Metabolism | TRANSLATION	METABOLIC | REGULATORY
	746	UN01868	---	---	---	---	---		3546	transporter activity	GO:0005215	4927	transport	GO:0006810	9321	integral to membrane	GO:0016021		KOG2615	Permease of the major facilitator superfamily	General function prediction only	POORLY CHARACTERIZED		---	---	---	---	---	---	---	---
	747	UN01873	IPR001606	AT-rich interaction region	HMMSmart	SM00501	BRIGHT		2176 | 3708	DNA binding | binding	GO:0003677 | GO:0005488	---	---	---	3827	intracellular	GO:0005622		KOG2510	SWI-SNF chromatin-remodeling complex protein	Chromatin structure and dynamics	INFORMATION STORAGE AND PROCESSING		---	---	---	---	---	---	---	---
	748	UN01875	IPR007888	NDT80/PhoG like DNA-binding	HMMPfam	PF05224	NDT80_PhoG		2196	transcription factor activity	GO:0003700	19908	regulation of transcription	GO:0045449	3838	nucleus	GO:0005634		KOG3627	Trypsin	Amino acid transport and metabolism	METABOLISM		---	---	---	---	---	---	---	---
	749	UN01876	IPR000086 | IPR000649	NUDIX hydrolase | Initiation factor 2B	HMMPfam | HMMPfam	PF00293 | PF01008	NUDIX | IF-2B		9985	hydrolase activity	GO:0016787	19375	cellular metabolic process	GO:0044237	---	---	---		---	---	---	---		---	---	---	---	---	---	---	---
	750	UN01878	IPR000640 | IPR000795 | IPR004161 | IPR004540 | IPR005225 | IPR005517	Elongation factor G, C-terminal | Protein synthesis factor, GTP-binding | Elongation factor Tu, domain 2 | Translation elongation factor G | Small GTP-binding protein domain | Elongation factor G, domain IV	HMMPfam | ScanRegExp | HMMPfam | HMMTigr | HMMTigr | HMMPfam	PF00679 | PS00301 | PF03144 | TIGR00484 | TIGR00231 | PF03764	EFG_C | EFACTOR_GTP | GTP_EFTU_D2 | EF-G | small_GTP | EFG_IV		3737 | 2378 | 2229 | 6198	GTP binding | GTPase activity | translation elongation factor activity | protein-synthesizing GTPase activity	GO:0005525 | GO:0003924 | GO:0003746 | GO:0008547	4556 | 4558	translation | translational elongation	GO:0006412 | GO:0006414	3827	intracellular	GO:0005622		KOG0465	Mitochondrial elongation factor	Translation, ribosomal structure and biogenesis	INFORMATION STORAGE AND PROCESSING		---	---	---	---	---	---	---	---
	751	UN01880	IPR003392	Patched	HMMPfam	PF02460	Patched		5836	hedgehog receptor activity	GO:0008158	---	---	---	9320 | 9321	membrane | integral to membrane	GO:0016020 | GO:0016021		KOG1933	Cholesterol transport protein (Niemann-Pick C disease protein)	Lipid transport and metabolism	METABOLISM		---	---	---	---	---	---	---	---
	752	UN01881	---	---	---	---	---		6387 | 10509 | 19237 | 19238	UDP-N-acetylmuramoylalanyl-D-glutamyl-2,6-diaminopimelate-D-alanyl-D-alanine ligase activity | ribosomal S6-glutamic acid ligase activity | coenzyme F420-0 gamma-glutamyl ligase activity | coenzyme F420-2 alpha-glutamyl ligase activity	GO:0008766 | GO:0018169 | GO:0043773 | GO:0043774	---	---	---	---	---	---		KOG3680	Uncharacterized conserved protein	Function unknown	POORLY CHARACTERIZED		---	---	---	---	---	---	---	---
	753	UN01884	IPR001128 | IPR002403	Cytochrome P450 | E-class P450, group IV	FPrintScan | FPrintScan	PR00385 | PR00465	P450 | EP450IV		2888 | 3721 | 12251 | 10985	monooxygenase activity | iron ion binding | heme binding | dibenzothiophene-5,5-dioxide monooxygenase activity	GO:0004497 | GO:0005506 | GO:0020037 | GO:0018679	4283	electron transport	GO:0006118	---	---	---		KOG0157	Cytochrome P450 CYP4/CYP19/CYP26 subfamilies	Lipid transport and metabolism | Secondary metabolites biosynthesis, transport and catabolism	METABOLISM		1.14.14.-	With reduced flavin or flavoprotein as one donor, and	\N	\N	\N	\N	\N	\N
	754	UN01885	IPR001140 | IPR003439 | IPR003593	ABC transporter, transmembrane region | ABC transporter | AAA ATPase	HMMPfam | ScanRegExp | HMMSmart	PF00664 | PS00211 | SM00382	ABC_membrane | ABC_TRANSPORTER_1 | AAA		3736 | 10082 | 162 | 10269 | 18135	ATP binding | ATPase activity | nucleotide binding | nucleoside-triphosphatase activity | ATPase activity, coupled to transmembrane movement of substances	GO:0005524 | GO:0016887 | GO:0000166 | GO:0017111 | GO:0042626	4927	transport	GO:0006810	9321	integral to membrane	GO:0016021		KOG0054	Multidrug resistance-associated protein/mitoxantrone resistance protein, ABC superfamily	Secondary metabolites biosynthesis, transport and catabolism	METABOLISM		---	---	---	---	---	---	---	---
	755	UN01889	---	---	---	---	---		---	---	---	---	---	---	---	---	---		KOG3028	Translocase of outer mitochondrial membrane complex, subunit TOM37/Metaxin 1	Intracellular trafficking, secretion, and vesicular transport	CELLULAR PROCESSES AND SIGNALING		---	---	---	---	---	---	---	---
	756	UN01890	---	---	---	---	---		---	---	---	---	---	---	---	---	---		---	---	---	---		---	---	---	---	---	---	---	---
	757	UN01892	---	---	---	---	---		---	---	---	---	---	---	---	---	---		KOG1869	Splicing coactivator SRm160/300, subunit SRm300	RNA processing and modification	INFORMATION STORAGE AND PROCESSING		3.2.1.18	Exo-alpha-sialidase.	Hydrolysis of alpha-(2->3)-, alpha-(2->6)-, alpha-(2->8)-glycosidic linkages of terminal sialic residues in oligosaccharides, glycoproteins, glycolipids, colominic acid and synthetic substrates.	\N	Sialidosis; MIM:256550.	N-Glycan degradation | Sphingoglycolipid metabolism	Metabolism of Complex Carbohydrates | Metabolism of Complex Lipids	METABOLIC | METABOLIC
	758	UN01896	---	---	---	---	---		3546	transporter activity	GO:0005215	4927	transport	GO:0006810	9320 | 9321	membrane | integral to membrane	GO:0016020 | GO:0016021		KOG0255	Synaptic vesicle transporter SVOP and related transporters (major facilitator superfamily)	General function prediction only	POORLY CHARACTERIZED		---	---	---	---	---	---	---	---
	759	UN01899	IPR004199 | IPR004200 | IPR006101 | IPR006102 | IPR006103 | IPR006104	Glycoside hydrolase, family 42, small chain, N-terminal | Glycoside hydrolase, family 42, small chain, C-terminal | Glycoside hydrolase, family 2 | Glycoside hydrolase family 2, immunoglobulin-like beta-sandwich domain | Glycoside hydrolase, family 2, TIM barrel domain | Glycoside hydrolase, family 2, sugar binding	HMMPfam | HMMPfam | FPrintScan | HMMPfam | HMMPfam | HMMPfam	PF02929 | PF02930 | PR00132 | PF00703 | PF02836 | PF02837	Bgal_small_N | Bgal_small_C | GLHYDRLASE2 | Glyco_hydro_2 | Glyco_hydro_2_C | Glyco_hydro_2_N		2943 | 2933 | 2290 | 13135	beta-galactosidase activity | hydrolase activity, hydrolyzing O-glycosyl compounds | catalytic activity | carbohydrate binding	GO:0004565 | GO:0004553 | GO:0003824 | GO:0030246	4143	carbohydrate metabolic process	GO:0005975	6938	beta-galactosidase complex	GO:0009341		KOG2024	Beta-Glucuronidase GUSB (glycosylhydrolase superfamily 2)	Carbohydrate transport and metabolism	METABOLISM		---	---	---	---	---	---	---	---
[truncated: 24,311 more rows]

## Sheet: Table S4
	Table S4. Metabolic pathways network. Enzyme commission numbers were assigned to different metabolic pathways using the "Search & Color Pathway" tool which is available in the tools suite of KEGG database [http://www.kegg.jp/kegg/]. First, a metabolic pathway network was reconstructed using the EC unique numbers assigned to each of the proteins which have been identified in the genome sequence of…
			Pathway List	Enzyme commission (EC) numbers assigned to each metabolic pathways
[truncated: 116 more rows]

## Sheet: Table S5
	Table S5. OrthoMCL-defined protein families shared between some Ascomycota species. The analysis to identify orthologs was performed comparing mainly Fusarium species (F. fujikuroi, F. oxysporum, F. verticillioides, F.graminearum, F. solani and Fusarium sp. associated with KSHB Euwallacea sp. near fornicatus). S. cerevisiae was also included in the OrthoMCL analysis. From top to down, this table …
[truncated: 17,910 more rows]

[truncated: 7 more sheets: Table S6, Table S7, Table S8, Table S9, Table S10, Table S11, Table S12]
