# Supplementary material for: Environmental pH modulates transcriptomic responses in the fungus Fusarium sp. associated with KSHB Euwallacea sp. near fornicatus
Source: BMC Genomics. 2018 Oct 1;19:721. doi: 10.1186/s12864-018-5083-1 (PMC6167834; doi:10.1186/s12864-018-5083-1)
Supplement: Supplementary file 5 — Concatenated multi-locus sequence alignment used in Maximum Likelihood phylogenetic tree. (FASTA 184 kb) [file 12864_2018_5083_MOESM5_ESM.fasta]

>NRRL20438
CGGCCCCGTAACACGGGCCGCCCCCGCCAGAGGACCCCCTAACTCTGTTTCTATCA---T
GTTTCTTCTGAGT-AAACAAGCAAATAAATTAAAACTTTCAACAACGGATCTCTTGGCTC
TGGCATCGATGAAGAACGCAGCGAAATGCGATAAGTAATGTGAATTGCAGAATTCAGTGA
ATCATCGAATCTTTGAACGCACATTGCGCCCGCCAGTATTCTGGCGGGCATGCCTGTTCG
AGCGTCATTA-CAACCCTCAGGCCCCCGGG-CCTGGCGTTGGGGATCGGCGGAGCCCCCC
CGAGGGAACACGCCGTCCCCCAAATACAGTGGCGGTCCCGCCGCAGCTTCCATTGCGTAG
TAGCTAACACCTCGCAACTGGAGAGCGGCGCGGGGGTATTCATCAGTCACTTCATGCTGA
CAATCATTTACAGACCGGTCACTTGATTTACCAGTGCGGTGGTATCGACAAGCGAACCAT
CGAGAAGTTCGAGAAGGTTGGTGACA--TCTCCCCCGATCGCGCCTTGCTATCCCACATC
GAATTCCCCGTCGAATTCCCTCCCTCACGATCCGCGCTGCGCCCGCT--TCTCCCGAGTC
CCAAAAT-TTTTGCGGTGCGACCGTGAA--TTTTTTGGTGGGGCATTTTTACCCCGCCAC
TCGGGCGACGTTGGACAAAGCCCTGATCCCTG--CACACAAAAAACACCAAACCCTCTTG
GCGCGCATCATCACGTGATTGACCACAAACGCTAACCGACTCGACAACAGGAAGCCGCTG
AGCTCGGTAAGGGTTCCTTCAAGTACGCCTGGGTCCTTGACAAGCTCAAGGCCGAGCGTG
AGCGTGGTATCACCATCGACATTGCCCTCTGGAAGTTTATTCCCCAGCCAGCCATTCTGA
AGCCACGCCCTCGTTGGACTGGCAAGCAGCTCATCAGCATGGTCATCCCCAAGGAAGTGA
CCCTTCACAACGCCAGCGACAAGAAGGAAGATGCCCCCCTTAAGGACGAGGGTATTCTGA
TTCAAGCTGGTCAACTCATGTACGGTCTTCCCACCAAGAAGATTGTTGGTGCGGCGGCCG
GTGGTATTGTCCACATCAGCTACAACGAGTTGGGAGCTGAGGGCGCCATGGCATTCTTGA
ACGGTGTTCAGCAGGTTGTGACATACTGGCTGCTCAACAACGGCCACAGTATCGGTATCG
GTGACACGATTCCCGATAAGGCAACCATTGAGAAGGTTCAGGTGCACATTGATGAGGAGA
AGGCTGAGGTTGCTCGCCTCACTGCCATGGCCACTGCCAACGAGCTTGAGGCTCTCCCTG
GTATGAATGTCCGAGCAACATTCGAAAACAAGGTCTCGATGGCTCTGAACCAGGCTCGTG
ACAAGGCTGGTACGACCACACAGAAGAGTTTGAAGGATTCGAACAACGCCGTCACCATGG
CTTCTTCAGGATCCAAGGGTTCATCCATCAACATCTCGCAGATGACTGCGCTTGTGGGTC
AGCAGATCGTCGAAGGAAAGCGTATTCCCTTCGGATTCAAGTATCGAACACTGCCCCATT
TCACCAAGGATGATTACTCGCCCGAAGCCCGAGGTTTCGTCGAGAACTCGTACCTTCGTG
GTCTTACTCCTTCCGAGTTCTTCTTCCACGCCATGGCTGGTCGAGAAGGTCTCATTGATA
CTGCGGTCAAGACTGCCGAGACAGGTTATATTCAGCGACGACTGGTCAAGGCCCTCGAAG
ATCTGTCGGCGCGTTACGATGGAACCGTCCGAAACTCCCTGGGCGATGTTGTTCAGTTCC
TTTATGGTGAAGATGGTCTGGATGCTATGTGCATCGAGAAGCAGAAGATGGGGATCCTCA
ACATGTCCAATGCTGCCTTCAAGGCCAAGTACCGACTGGATCTTGCCAACCCCCCCGAGT
GGTTCAAGCAGGACTACGAATTCGGTAACGAGTTGACTGGCGATAGGCCTTCGATGGCCC
TCCTCGACACCGAGTGGGAGGCTTTGCTCAAGGACCGTCAGATGATCCGACACATCAACA
AGGCCAAGGGGACTGAGGAAATGATGCAGCTCCCGCTCAACATTACTCGAATCATCGAAT
CGGCCAAGCGCGTGTTCAACGTCAAGGCAAACGATCGCAGCAACCTGCGACCCTCTGACG
TTATCCCCGCCGTGCAAAACCTGCTCGACCATATGAAGATTGTTCGCGGTAGTGACCCTC
TCTCCCAAGAGGCAGATGCGAATGCCACCATTCTCTTCAAGGGCCTGCTGCGCTCTCGTC
TGGCATTCAAGGACGCCCGAGGGTCAAGCTTGTGGTCTGGTCAAGAACTTGTCTCTGATG
TGTTACGTCAGTGTCGGCTCTCCCTCCGAACCTCTGATTGAGTTCATGATCAACCGAGGT
ATGGAAGTCGTCGAAGAGTACGAACCCCTGAGATACCCCCATGCCACCAAGATTTTCGTC
AACGGTGTCTGGTGCGGTGTTCACTCAGACCCCAAGCATCTCGTCAGTCAGGTCCTGGAC
ACACGACGAAAGTCGTACTTGCAGTACGAGGTGTCACTTGTTCGTGACATTCGAGACCGA
GAGTTCAAGGTCTTCTCCGACGCTGGCCGAGTCATGAGGCCGGTCTTTACGGTTCAGCAG
GAGGACGACCATGAGTCTGGTATTGCCAAGGGAGCTCTGGTTCTGACCAAGGACCTTGTC
AACAAGCTTGCCAAGGAGCAGGCGGAGCCACCAGAGGACCCATCACAGAAGATTGGATGG
GAGGGTCTGATCCGAGCCGGAACTATCGAGTACCTCGATGCCGAGGAAGAGGAGACGGCT
ATGATTTGCATGACTCCTGAGGATCTTGACCTCTACCGAATGCAAAAGGCCGGTTATGTC
GTAGATGAGGATAACACAGACGACCCCAACAGGAGATTGAAGACCAAGACGAACCCCACA
ACTCACATGTACACTCATTGTGAGATTCACCCTCAAGTTCCGTGAACTGCCGGCCGGTCA
GAACGCCATCGTCGCTATTGCTTGCTACTCTGGTTACAACCAGGAAGATTCCGTCATTAT
GAACCAGAGTAGTATCGATCGAGGCTTGTTCCGCAGTCTGTTCTTCAGATCTTACTCCGA
TCAGGAGAAGAAGGTCGGTCTGAACTACACGGAAGTGTTTGAGAAGCCCTTCCAGCAGTC
GACACTTCGCATGAAGCACGGTACCTACGACAAGTTGGACGAGGATGGTATCGTGGCTCC
AGGTGTGCGAGTGTCAGGTGAAGATATCATCATCGGCAAAACTGCGCCGATTGATCAAGA
GAACCAGGATCTCGGTACCAGGACAACAGTGCACCAGCGTCGTGATATCTCCACGCCGCT
GCGAAGCACTGAGAACGGTATCGTTGACTCGGTCATTGTGACTGTCAATGCCGACAACGT
CAAGTACGTCAAGGTCCGTGTGAGGACGACCAAGATTCCCCAGATTGGTGACAAGTTCGC
CTCTCGTCACGGACAGAAGGGTACCATTGGTGTTACCTACAGACAGGAGGATATGCCTTT
CTCCAGGGAGGGTGTGACACCAGACATTATCATTAACCCCCACGCCATTCCGTCGCGAAT
GACAATTGCCCATTTGATTGAATGCCTCCTCAGTAAGGTGTCAACGCTGGAAGGCATGGA
GGGTGATGCAACACCTTTCACCGATGTCACTGTTGACTCCGTTTCGGAGCTGCTCCGAA
>NRRL22231
CGGCCCCGTAACACGGGCCGCCCCCGCCAGAGGACCCCCTAACTCTGTTTCTATCA---T
GTTTCTTCTGAGT-AAACAAGCAAATAAATTAAAACTTTCAACAACGGATCTCTTGGCTC
TGGCATCGATGAAGAACGCAGCGAAATGCGATAAGTAATGTGAATTGCAGAATTCAGTGA
ATCATCGAATCTTTGAACGCACATTGCGCCCGCCAGTATTCTGGCGGGCATGCCTGTTCG
AGCGTCATTA-CAACCCTCAGGCCCCCGGG-CCTGGCGTTGGGGATCGGCGGAG-CCCCC
CGCGGGCACACGCCGTCCCCCAAATACAGTGGCGGTCCCGCCGCAGCTTCCATTGCGTAG
TAGCTAACACCTCGCAACTGGAGAGCGGCGCGGGGGTATTCATCAGTCACTTCATGCTGA
CAATCATCTACAGACCGGTCACTTGATCTACCAGTGCGGTGGTATCGACAAGCGAACCAT
CGAGAAGTTCGAGAAGGTTGGTGACA--TCTCCCCCGATCGCGCCTTGCTATCCCACATC
GAATTCCCCGTCGAATTCCCTCCCTCACGATCCGCGCTGCGTCCGCT--TCTCCCGAGTC
CCAAAAA-ATTTGCGGTGCGACCGTGAATTTTTTTTGGTGGGGCATTTTTACCCCGCCAC
TCGGGCGACGTTGGACAAAGCCCTGATCCCTGCACACACAAAAAACACCAAACCCTCTTG
GCGCGCATCATCACTTGGTTGACCACAGACGCTAACCGACTCAACAACAGGAAGCCGCTG
AGCTCGGTAAGGGTTCTTTCAAGTACGCCTGGGTCCTTGACAAGCTCAAGGCCGAGCGTG
AGCGTGGTATCACCATCGACATTGCCCTCTGGAAGTTTATTCCCCAGCCAGCCATTCTGA
AGCCACGCCCTCGTTGGACTGGCAAGCAGCTCATCAGCATGGTCATCCCCAAGGAAGTGA
CCCTTCACAACGCCAGCGACAAGAAGGAAGATGCCCCCCTTAAGGACGAGGGTATTCTGA
TTCAAGCTGGTCAACTCATGTACGGTCTTCCCACCAAGAAGATTGTTGGTGCGGCGGCCG
GTGGTATTGTCCACATCAGCTACAACGAGTTGGGAGCTGAGGGCGCCATGGCATTCTTGA
ACGGTGTTCAGCAGGTTGTGACATACTGGCTGCTCAACAACGGTCACAGTATCGGTATCG
GTGACACGATTCCCGATAAGGCAACCATTGAGAAGGTTCAGGTGCACATTGATGAGGAGA
AGGCTGAGGTTGCTCGCCTCACTGCAATGGCCACTGCCAACGAGCTTGAGGCTCTCCCTG
GTATGAATGTCCGAGCAACATTCGAAAACAAGGTCTCGATGGCTCTGAACCAGGCTCGTG
ACAAGGCTGGTACGACCACACAGAAGAGTTTGAAGGATTCGAACAACGCCGTCACCATGG
CTTCTTCAGGATCCAAGGGTTCATCCATCAATATCTCGCAGATGACTGCGCTTGTGGGTC
AGCAGATCGTCGAAGGAAAGCGTATTCCCTTCGGATTCAAGTATCGAACACTGCCCCATT
TCACCAAGGATGATTACTCGCCCGAAGCCCGAGGTTTCGTCGAGAACTCGTACCTTCGTG
GCCTTACTCCTTCCGAGTTCTTCTTCCACGCCATGGCTGGTCGAGAAGGTCTCATTGATA
CTGCGGTCAAGACTGCCGAGACAGGTTATATTCAGCGACGACTGGTCAAGGCCCTCGAAG
ATCTGTCGGCGCGCTACGATGGAACCGTCCGAAACTCCCTGGGCGATGTTGTTCAGTTCC
TTTATGGTGAAGATGGTCTGGATGCTATGTGCATCGAGAAGCAGAAGATGGGGATCCTCA
ACATGTCCAATGCTGCCTTCAAGGCCAAGTACCGACTGGATCTTGCCAACCCTCCCGAGT
GGTTCAAGCAGGACTACGAATTCGGTAACGAGTTGACTGGTGATAGGCCTTCGATGGCCC
TCCTCGACACCGAGTGGGAGGCTTTGCTGAAGGACCGTCAGATGATCCGACACATCAACA
AGGCCAAGGGGACTGAGGAAATGATGCAGCTCCCGCTCAACATTACTCGAATCATCGAAT
CGGCCAAGCGCGTGTTCAACGTCAAGGCCAACGATCGCAGCAACCTGCGACCCTCTGACG
TTATCCCCGCTGTGCAAAACCTGCTCGACAATATGAAGATTGTTCGCGGTACTGACCCTC
TCTCCCAAGAGGCAGATGCGAATGCCACCATTCTCTTCAAGGGCCTGCTGCGCTCTCGTC
TGGCATTCAAGGACGCCCGAGGGTCAGGCTTGTGGTCTGGTCAAGAACTTGTCTCTGATG
TGTTACGTCAGTGTCGGCTCTCCCTCCGAACCTCTGATTGAGTTCATGATCAACCGAGGT
ATGGAAGTCGTGGAAGAGTACGAACCCCTGAGATACCCCCATGCCACCAAGATTTTTGTC
AATGGTGTCTGGTGCGGTGTTCACTCAGACCCCAAGCATCTCGTTAGTCAGGTCCTAGAC
ACACGACGAAAGTCATACCTGCAGTACGAGGTGTCACTTGTTCGTGACATTCGAGATCGA
GAGTTCAAGGTCTTCTCCGACGCTGGCCGAGTCATGAGGCCGGTCTTTACGGTTCAGCAG
GAGGACGACCACGAGTCTGGTATTGCCAAGGGAGCTCTGGTTCTGACCAAGGACCTTGTC
AACAAGCTTGCCAAGGAGCAGGCGGAGCCACCAGAGGACCCATCACAGAAGATTGGATGG
GAGGGTCTGATCCGAGCCGGAACTATCGAGTACCTCGATGCTGAGGAAGAGGAGACGGCT
ATGATTTGCATGACTCCTGAGGATCTTGACCTCTACCGAATGCAAAAGGCCGGTTACGTC
GTAGATGAGGATAACACAGACGACCCCAACAGGAGATTGAAGACCAAGACGAACCCCACA
ACTCACATGTATACTCATTGTGAGATTCACCCTCAAGTTCCGTGAACTGCCGGCCGGTCA
GAACGCCATCGTCGCTATCGCTTGCTACTCTGGTTACAACCAGGAAGATTCCGTCATTAT
GAACCAGAGTAGTATCGATCGAGGCTTGTTCCGCAGTCTGTTCTTCAGATCTTACTCCGA
TCAGGAGAAGAAGGTCGGTCTGAACTACACGGAAGTGTTTGAGAAGCCCTTCCAGCAGTC
GACACTTCGTATGAAGCACGGTACCTACGACAAGTTGGACGAGGATGGTATCGTGGCTCC
AGGTGTGCGAGTGTCAGGTGAAGATATCATCATCGGCAAAACTGCGCCGATTGATCAAGA
GAACCAGGATCTCGGTACCAGGACAACAGTGCACCAGCGTCGTGATATCTCCACGCCGCT
GCGAAGCACTGAGAACGGTATCGTTGACTCGGTCATTGTGACTGTCAATGCCGACAACGT
CAAGTATGTCAAGGTCCGTGTGAGAACGACCAAGATTCCCCAGATTGGTGACAAGTTCGC
CTCTCGTCACGGACAGAAGGGTACCATTGGTGTTACCTACAGACAGGAGGATATGCCATT
CTCCAGGGAGGGTGTGACACCAGACATTATTATTAACCCCCACGCCATTCCGTCGCGAAT
GACAATTGCCCATTTGATTGAATGCCTCCTCAGTAAGGTGTCAACGCTGGAAGGCATGGA
GGGTGATGCAACACCTTTCACCGATGTCACTGTTGACTCCGTTTCGGAGCTGCTCCGAA
>NRRL22346
CGGCCCCGTAACACGGGCCGCCCCCGCCAGAGGACCCCCTAACTCTGTTTCTATCA---T
GTTTCTTCTGAGT-AAACAAGCAAATAAATTAAAACTTTCAACAACGGATCTCTTGGCTC
TGGCATCGATGAAGAACGCAGCGAAATGCGATAAGTAATGTGAATTGCAGAATTCAGTGA
ATCATCGAATCTTTGAACGCACATTGCGCCCGCCAGTATTCTGGCGGGCATGCCTGTTCG
AGCGTCATTA-CAACCCTCAGGCCCCCGGG-CCTGGCGTTGGGGATCGGCGGAGCCCCCC
CGAGGGCACACGCCGTCCCCCAAATACAGTGGCGGTCCCGCCGCAGCTTCCATTGCGTAG
TAGCTAACACCTCGCAACTGGAGAGCGGCGCGGGGGTATTCATCAGTCACTTCATGCTGA
CAATCATCTACAGACCGGTCACTTGATCTACCAGTGCGGTGGTATCGACAAGCGAACCAT
CGAGAAGTTCGAGAAGGTTGGTGACA--TCTCCCCCGATCGCGCCTTGCTATCCCACATC
GAATTCCCCGTCGAATTCCCTCCCTCACGATCCGCGCTGCGCCCGCT--TCTCCCGAGTC
CCAAAAT-TTTTGCGGTGCGACCGTGAA--TTTTTTGGTGGGGCATTTTTACCCCGCCAC
TCGGGCGACGTTGGACAAAGCCCTGATCCCTG--CACACAAAAAACACCAAACCCTCTTG
GCGCGCATCATCACGTGATTGACCACAAACGCTAACCGACTCGACAACAGGAAGCCGCTG
AGCTCGGTAAGGGTTCCTTCAAGTACGCCTGGGTCCTTGACAAGCTCAAGGCCGAGCGTG
AGCGTGGTATCACCATCGACATTGCCCTCTGGAAGTTTATTCCCCAGCCAGCCATTCTGA
AGCCACGCCCTCGTTGGACTGGCAAGCAGCTCATCAGCATGGTCATCCCCAAGGAAGTGA
CCCTTCACAACGCCAGCGACAAGAAGGAAGATGCCCCCCTTAAGGACGAGGGTATTCTGA
TTCAAGCTGGTCAACTCATGTACGGTCTTCCCACCAAGAAGATTGTTGGTGCGGCGGCCG
GTGGTATTGTCCACATCAGCTACAACGAGTTGGGAGCTGAGGGCGCCATGGCATTCTTGA
ACGGTGTTCAGCAGGTTGTGACATACTGGCTGCTCAACAACGGCCACAGTATCGGTATCG
GTGACACGATTCCCGATAAGGCAACCATTGAGAAGGTTCAGGTGCACATTGATGAGGAGA
AGGCTGAGGTTGCTCGCCTCACTGCCATGGCCACTGCCAACGAGCTTGAGGCTCTCCCTG
GTATGAATGTCCGAGCAACATTCGAAAACAAGGTCTCGATGGCTCTGAACCAGGCTCGTG
ACAAGGCTGGTACGACCACACAGAAGAGTTTGAAGGATTCGAACAACGCCGTCACCATGG
CTTCTTCAGGATCCAAGGGTTCATCCATCAACATCTCGCAGATGACTGCGCTTGTGGGTC
AGCAGATCGTCGAAGGAAAGCGTATTCCCTTCGGATTCAAGTATCGAACACTGCCCCATT
TCACCAAGGATGATTACTCGCCCGAAGCCCGAGGTTTCGTCGAGAACTCGTACCTTCGTG
GTCTTACTCCTTCCGAGTTCTTCTTCCACGCCATGGCTGGTCGAGAAGGTCTCATTGATA
CCGCGGTCAAGACTGCCGAGACAGGTTATATTCAGCGACGACTGGTCAAGGCCCTCGAAG
ATCTGTCGGCGCGTTACGATGGAACCGTCCGAAACTCCCTGGGCGATGTTGTTCAGTTCC
TTTATGGTGAAGATGGTCTGGATGCTATGTGCATCGAGAAGCAGAAGATGGGGATCCTCA
ACATGTCCAATGCTGCCTTCAAGGCCAAGTACCGACTGGATCTTGCCAACCCCCCCGAGT
GGTTCAAGCAGGACTACGAATTCGGTAACGAGTTGACTGGCGATAGGCCTTCGATGGCCC
TCCTCGACACCGAGTGGGAGGCTTTGCTCAAGGACCGTCAGATGATCCGACACATCAACA
AGGCCAAGGGGACTGAGGAAATGATGCAGCTCCCGCTCAACATTACTCGAATCATCGAAT
CGGCCAAGCGCGTGTTCAACGTCAAGGCAAACGATCGCAGCAACCTGCGACCCTCTGACG
TTATCCCCGCCGTGCAAAACCTGCTCGACCATATGAAGATTGTTCGCGGTAGTGACCCTC
TCTCCCAAGAGGCAGATGCGAATGCCACCATTCTCTTCAAGGGCCTGCTGCGCTCTCGTC
TGGCATTCAAGGACGCCCGAGGGTCAAGCTTGTGGTCTGGTCAAGAACTTGTCTCTGATG
TGTTACGTCAGTGTCGGCTCTCCCTCCGAACCTCTGATTGAGTTCATGATCAACCGAGGT
ATGGAAGTCGTCGAAGAGTACGAACCCCTGAGATACCCCCATGCCACCAAGATTTTCGTC
AACGGTGTCTGGTGCGGTGTTCACTCAGACCCCAAGCATCTCGTCAGTCAGGTCCTGGAC
ACACGACGAAAGTCGTACTTGCAGTACGAGGTGTCACTTGTTCGTGACATTCGAGACCGA
GAGTTCAAGGTCTTCTCCGACGCTGGCCGAGTCATGAGGCCGGTCTTTACGGTTCAGCAG
GAGGACGACCATGAGTCTGGTATTGCCAAGGGAGCTCTGGTTCTGACCAAGGACCTTGTC
AACAAGCTTGCCAAGGAGCAGGCGGAGCCACCAGAGGACCCATCACAGAAGATTGGATGG
GAGGGTCTGATCCGAGCCGGAACTATCGAGTACCTCGATGCCGAGGAAGAGGAGACGGCT
ATGATTTGCATGACTCCTGAGGATCTTGACCTCTACCGAATGCAAAAGGCCGGTTATGTC
GTAGATGAGGATAACACAGACGACCCCAACAGGAGATTGAAGACCAAGACGAACCCCACA
ACTCACATGTACACTCATTGTGAGATTCACCCTCAAGTTCCGTGAACTGCCGGCCGGTCA
GAACGCCATCGTCGCTATTGCTTGCTACTCTGGTTACAACCAGGAAGATTCCGTCATTAT
GAACCAGAGTAGTATCGATCGAGGCTTGTTCCGCAGTCTGTTCTTCAGATCTTACTCCGA
TCAGGAGAAGAAGGTCGGTCTGAACTACACGGAAGTGTTTGAGAAGCCCTTCCAGCAGTC
GACACTTCGCATGAAGCACGGTACCTACGACAAGTTGGACGAGGATGGTATCGTGGCTCC
AGGTGTGCGAGTGTCAGGTGAAGATATCATCATCGGCAAAACTGCGCCGATTGATCAAGA
GAACCAGGATCTCGGTACCAGGACAACAGTGCACCAGCGTCGTGATATCTCCACGCCGCT
GCGAAGCACTGAGAACGGTATCGTTGACTCGGTCATTGTGACTGTCAATGCCGACAACGT
CAAGTACGTCAAGGTCCGTGTGAGGACGACCAAGATTCCCCAGATTGGTGACAAGTTCGC
CTCTCGTCACGGACAGAAGGGTACCATTGGTGTTACCTACAGACAGGAGGATATGCCTTT
CTCCAGGGAGGGTGTGACACCAGACATTATCATTAACCCCCACGCCATTCCGTCGCGAAT
GACAATTGCCCATTTGATTGAATGCCTCCTCAGTAAGGTGTCAACGCTGGAAGGCATGGA
GGGTGATGCAACACCTTTCACCGATGTCACTGTTGACTCCGTTTCGGAGCTGCTCCGAA
>NRRL22468
CGGCCCCGTAANACGGGCCGCCCCCGCCAGAGGACCCCTAANCTCTGTTTTTATAA---T
GTTT-TTCTGAGTAAGNCAAGCAAATAAATTAAAACTTTCAACAACGGATCTCTTGGCTC
TGGCATCGATGAAGAACGCAGCGAAATGCGATAAGTAATGTGAATTGCAGAATTCAGTGA
ATCATCGAATCTTTGAACGCACATTGCGCCCGCCAGTATTCTGGCGGGCATGCCTGTTCG
AGCGTCATTANCAACCCTCAGGCCTCCGGGNCCTGGCGTTGGGGATCGGCGGANGCCCCC
CGTGGGCACACGCCGTCCCCCAAATACAGTGGCGGTCCCGCCGCAGCTTCCATTGCGTAG
TAGCTAACACCTCGCAACTGGAGAGCGGCGCGGGGGTACTCATCAGTCACTTCATGCTGA
CAATCATCTACAGACCGGTCACTTGATCTACCAGTGCGGTGGTATCGACAAGCGAACCAT
CGAGAAGTTCGAGAAGGTTGGTGACATTTCCCCCCCAATCGCGCCTTGCTATTCCACATC
GAATTCCGCGTCGAATTCCCTCCCTCGCGATACGCTCTGCGCCCGCT--TCTTCCGAGTC
CCAAAAT-TTTTGCGGTCCGACCGTAATTTTTTTTTGGTGGGGCA--TCTACCCCGCCAC
TCGGGTGACGTTGGACAAAGCCCTGATCCCTGCACAC---AAAAACACCAAACCCTCTTG
GCGCGCATCATCACGTGGTTCACAACAGACGCTAACCGATCCAACAATAGGAAGCCGCTG
AGCTCGGTAAGGGTTCCTTCAAGTACGCCTGGGTCCTTGACAAGCTCAAGGCCGAGCGTG
AGCGTGGTATCACCATCGACATTGCCCTCTGGAAGTTTATTCCCCAGCCAGCCATTCTGA
AGCCACGCCCTCGATGGACTGGCAAACAGCTCATCAGCATGGTCATTCCCAAGGAAGTGA
GCCTCCACAGCGCCAGCGACAAGAAGGAGGATGCCCCCCTTAAGGATGAGGGCATTCTAA
TTCAAGCTGGTCAACTCATGTACGGTCTTCTTACCAAGAAGATTGTTGGTGCGGCGGCTG
GTGGCATTGTCCACATCAGCTACAACGAGTTGGGACCTGAGGGTGCCATGGCGTTCTTGA
ACGGTGTTCAGCAGGTTGTGACATACTGGCTGCTAAACAACGGTCACAGTATCGGTATCG
GTGACACGATTCCCGATAAGGCAACCATTGAGAAGGTTCAGGTGCACATTGATGAGGAGA
AGGCTGAAGTTGCTCGCCTCACTGCCATGGCCACCGCCAACGAGCTTGAGGCTCTCCCCG
GTATGAATGTCCGAGCGACATTCGAGAACAAGGTCTCGATGGCTCTGAACCAGGCTCGTG
ACAAGGCCGGTACTACGACACAGAAGAGTTTGAAGGATTCGAACAATGCCGTCACCATGG
CTTCATCAGGTTCCAAGGGTTCATCCATCAACATCTCGCAGATGACTGCTCTCGTGGGTC
AGCAAATCGTCGAAGGCAAGCGTATTCCCTTCGGATTCAAGTATCGCACATTGCCCCATT
TCACCAAGGATGATTACTCGCCCGAAGCCCGTGGTTTCGTCGAGAACTCGTACCTTCGTG
GTCTTACTCCTTCCGAGTTCTTCTTCCACGCCATGGCTGGTCGAGAAGGTCTCATTGATA
CCGCGGTCAAGACTGCTGAGACAGGTTATATTCAGCGACGACTGGTCAAGGCTCTCGAAG
ACCTGTCTGCGCGCTACGATGGAACCGTCCGAAACTCACTGGGCGATGTTGTGCAGTTCC
TTTACGGCGAAGATGGTCTTGATGCTATGTGCATCGAGAAGCAGAAGCTGGGGATCCTCA
ACATGTCTAATGCTGCCTTCAAGAGCAAGTACCGACTGGATCTCGCCAACCCTCCCGAAT
GGTTCAAACAGGACTACGAATTCGGTAACGAGTTGACTGGCGACAAGCCTTCAATGGCCC
TTCTCGATACTGAGTGGGAGGCGCTGCTCAAGGACCGTCAGATGATCCGGCAAATCAACA
AAGCCAAGATGAACGAGGAAATGATGCAGCTGCCGCTCAACATTACTCGAATCATCGAAT
CGGCCAAGCGTGTGTTTAACGTCAAGGCCAACGATCGGAGCAACCTGCGGCCCTCTGACG
TTATCCCTGCCGTGCAAAGCATGCTCGACAAAATGAAGATTGTTCGCGGTACCGACCCCA
TCTCCCAAGAGGCAGATGCGAATGCCACCATCCTCTTCAAGGGCTTGCTGCGCTCCCGCC
TGGCGTTCAAGGACGCCTGAGGGTCAGGCTTGTGGCCTGGTCAAGAACTTGTCCCTAATG
TGCTACGTCAGTGTCGGCTCTCCCTCCGAACCTCTGATCGAGTTCATGATCAACCGAGGT
ATGGAAGTCGTGGAAGAGTACGAACCCCTGAGATACCCGCATGCTACCAAGATCTTTGTC
AATGGTGTCTGGTGTGGTGTTCACTCAGACCCTAAGCATCTCGTCAGCCAGGTCCTGGAC
ACACGACGAAAGTCGTACTTGCAGTACGAGGTGTCACTTGTTCGTGACATTCGAGATCGA
GAGTTCAAGGTCTTCTCCGACGCTGGCCGAGTCATGAGACCGGTCTTTACGGTTCAGCAG
GAGGATGACCACGAGTCTGGTATTGCCAAGGGAGCTTTGGTTCTGACCAAGGACCTTGTC
AACAAGCTTGCCAAGGAGCAGGCGGAGCCACCAGAGGACCCATCAATGAAGATTGGATGG
GAGGGTCTGATCCGAGCCGGAACCATCGAGTATCTCGATGCTGAGGAAGAGGAGACGGCG
ATGATTTGCATGACTCCTGAGGACCTTGATCTCTACCGCATGCAAAAGGCTGGTTACGTT
GTAGATGAAGATAACACGGACGACCCGAACAGGAGGTTGAAGACTAAGACCAACCCCACA
ACTCACATGTACACTCATTGTGAGATTCACCCTCAAGTTCCGTGAACTGCCGGCCGGCCA
GAACGCCATCGTTGCTATCGCTTGCTACTCTGGTTACAACCAGGAAGATTCCGTCATTAT
GAACCAGAGTAGTATCGACCGAGGCTTGTTCCGCAGTTTGTTCTTCAGATCTTACTCTGA
CCAGGAGAAGAAGGTCGGTCTGAACTACACGGAAGTATTCGAGAAGCCCTTCCAGCAGTC
GACGCTTCGTATGAAGCACGGTACCTACGACAAGCTGGACGAGGATGGTATCGTGGCCCC
CGGTGTGCGAGTGTCAGGTGAAGATATCATCATCGGCAAGACTGCGCCGATTGACCAAGA
AAACCAGGATCTGGGTACCAGGACCACTGTGCACCAGCGTCGTGATATCTCCACGCCGTT
GCGAAGCACCGAGAACGGTATCGTTGATTCGGTCATTGTGACTGTCAATGCCGACAACGT
CAAGTACGTCAAGGTCCGTGTGAGGACGACCAAGATTCCTCAGATTGGCGACAAGTTTGC
CTCTCGTCACGGACAGAAGGGTACCATTGGTGTTACCTACCGACAGGAGGATATGCCCTT
CACCAGGGAGGGTGTGACGCCAGATATTATCATTAACCCCCACGCCATTCCGTCGCGAAT
GACAATTGCACATTTGATTGAATGCCTCCTCAGTAAGGTGTCAACACTCGAAGGCATGGA
GGGCGATGCAACACCTTTCACCGATGTCACTGTCGATTCCGTTTCAGAGCTGCTCCGAA
>NRRL22643
CGGCCCCGTAACACGGGCCGCCCCCGCCAGAGGACCCCCTAACTCTGTATCTATAATGTT
GTTTTTTCTGAGT-AAACAAGCAAATAAATTAAAACTTTCAACAACGGATCTCTTGGCTC
TGGCATCGATGAAGAACGCAGCGAAATGCGATAAGTAATGTGAATTGCAGAATTCAGTGA
ATCATCGAATCTTTGAACGCACATTGCGCCCGCCAGTATTCTGGCGGGCATGCCTGTTCG
AGCGTCATTA-CAACCCTCAGGCCCCCGGG-CCTGGCGTTGGGGATCGGCGGAG-CCCTC
TGT-GGCATACGCCGTCCCCCAAATACAGTGGCGGTCCCGCCGCAGCTTCCATTGCGTAG
TAGCTAACACCTCGCAACTGGAGAGCGGCGCGGGGGTCTTCATCAGTCACTTCATGCTGA
CAATCAATCACAGACCGGTCACTTGATCTACCAGTGCGGTGGTATCGACAAGCGAACCAT
CGAGAAGTTCGAGAAGGTTGGTGACA--TCTCCCCCGATCGCGCCTTGCAGTTCTACATC
GAATTCCCCGTCGAATTTCCTCCCTCGCGATCCGCTCTGCGCCCGCTCCCCTCCCGAGTC
CCAAAAT-TTTTGCGGTGCGACCGCAAT-TTTTTTTGGTGGGGCA--TTTACCCCGCCGC
TCGCGAGACGTTGGACAAAGCCCTGATCCCTG--CACACAAAAAACACCAAACCCTCTTG
GCGCGCATCGTCACATGGTCCGCGACAGAAGCTAACCGACTCGACAATAGGAAGCCGCTG
AGCTCGGCAAGGGTTCCTTCAAGTACGCCTGGGTCCTTGACAAGCTCAAGGCCGAGCGTG
AGCGTGGTATCACCATCGACATTGCCCTCTGGAAGTTTATTCCTCAACCAGCTATTCTGA
AGCCACGCCCTCGTTGGACTGGCAAGCAGCTCATCAGCATGGTCATCCCTAAGGAAGTGA
CCCTTCACAACGCTAGCGACAAGAAGGAGGATGCCCCCCTTAAGGACGAGGGTATTCTGA
TTCAAGCTGGTCAACTCATGTACGGTCTTCCCACCAAGAAGATCGTTGGTGCGGCAGCCG
GTGGTATTGTCCACATCAGCTACAACGAGTTGGGCGCTGAGGGCGCCATGGCATTCTTGA
ACGGTGTTCAGCAGGTTGTGACATACTGGCTGCTCAACAACGGTCACAGTATCGGTATCG
GTGACACGATTCCCGATAAGGCAACCATTGAGAAGGTTCAGGTGCACATTGATGAGGAGA
AGGCTGAAGTTGCTCGCCTTACAGCCATGGCCACGGCCAACGAGCTTGAGGCTCTCCCCG
GTATGAATGTCCGAGCAACATTCGAAAACAAGGTCTCGATGGCTCTGAACCAGGCTCGTG
ACAAGGCTGGTACGACCACACAGAAGAGTTTGAAGGATTCGAACAACGCCGTCACCATGG
CTTCTTCAGGATCCAAGGGTTCATCCATCAACATCTCGCAGATGACTGCGCTTGTGGGTC
AGCAGATCGTCGAAGGAAAGCGTATTCCCTTCGGATTCAAGTATCGCACACTGCCCCATT
TCACCAAGGATGATTACTCGCCCGAAGCCCGAGGTTTCGTCGAGAACTCATACCTTCGTG
GTCTTACTCCTTCTGAGTTCTTCTTCCACGCCATGGCTGGTCGAGAAGGTCTCATTGATA
CTGCAGTCAAGACTGCCGAAACAGGTTACATTCAGCGACGACTGGTCAAGGCCCTGGAAG
ATCTGTCTGCGCGCTACGATGGAACCGTCCGAAATTCACTGGGCGATGTTGTGCAGTTCC
TTTACGGCGAAGATGGTCTGGATGCTATGTGCATCGAGAAGCAGAAGATGGGGATCCTCA
ACATGTCCAATGCTGCCTTCAAGGCCAAGTACCGACTGGATCTTGCCAACCCTCCCGAGT
GGTTCAAGCAGGACTACGAATTCGGTAACGAGTTGACTGGCGATAGACCTTCAATGGCCC
TCCTCGACTCTGAGTGGGAGGCTTTGCTCAAGGACCGTCAGATGATCCGACATATCAACA
AGGCCAAGCAGACTGAGGAAATGATGCAGCTCCCGCTCAACATCACTCGAATCATCGAAT
CGGCCAAGCGCGTGTTCAACGTCAAGGCCAACGATCGCAGCAACCTGCGACCCTCTGACG
TTATCCCTGCTGTGCAAAACCTGCTCGACCACATGAAGATTGTTCGCGGTACTGACCCCA
TCTCCCAAGAAGCAGATGCGAATGCTAGTATTCTCTTCAAGGGCCTGCTGCGCTCTCGTC
TGGCATTCAAGGACGCCCGAGGGTCAGGCTTGTGGTCTGGTCAAGAACTTGTCACTGATG
TGCTACGTCAGTGTCGGCTCTCCTTCTGAACCTCTAATCGAGTTCATGATCAACCGAGGT
ATGGAAGTCGTGGAAGAGTACGAACCCCTGAGATACCCCCATGCCACCAAGATTTTCGTC
AACGGTGTCTGGTGCGGTGTTCACTCAGATCCCAAGCATCTCGTCAGTCAGGTCCTGGAC
ACACGACGAAAGTCGTACTTGCAGTATGAGGTGTCGCTCGTTCGTGACATTCGAGACCGA
GAGTTCAAGGTCTTCTCCGATGCTGGCCGAGTCATGAGGCCGGTCTTTACGGTTCAGCAG
GAGGATGACCACGAGTCTGGTATTGCCAAGGGAGCTCTGGTTCTGACCAAGGACCTTGTC
AACAAGCTTGCCAAGGAGCAAGCGGAGCCACCAGAGGACCCATCACAAAAGATTGGATGG
GAGGGTTTGATCCGAGCCGGAACCATTGAGTACCTTGATGCTGAGGAAGAGGAGACGGCT
ATGATTTGCATGACTCCTGAGGATCTCGACCTCTACCGCATGCAAAAGGCTGGTTACGTC
GTAGATGACGATAACACGGACGACCCGAACAGGAGATTGAAGACCAAGACGAACCCCACA
ACTCACATGTACACTCATTGTGAGATTCACCCTCAAGTTCCGTGAACTGCCGGCCGGTCA
GAACGCCATCGTCGCTATCGCTTGCTACTCTGGTTACAACCAGGAAGATTCCGTCATTAT
GAACCAGAGTAGTATCGATCGAGGCTTGTTCCGCAGTCTGTTCTTCAGATCTTACTCCGA
TCAGGAGAAGAAGGTCGGTCTGAACTACACGGAAGTGTTTGAGAAGCCCTTCCAGCAGTC
GACTCTTCGTATGAAGCACGGTACTTATGACAAGCTGGATGAGGATGGTATCGTGGCCCC
AGGTGTGCGAGTGTCAGGTGAAGATATCATCATCGGCAAGACTGCGCCGATTGATCAAGA
GAACCAGGATCTCGGTACCAGGACAACAGTGCACCAGCGTCGTGATATCTCCACGCCGCT
GCGAAGCACTGAGAACGGTATCGTTGATTCAGTCATTGTGACTGTTAACGCCGACAACGT
CAAGTATGTCAAGGTCCGTGTGAGAACGACCAAGATTCCCCAGATTGGTGACAAGTTCGC
CTCTCGTCACGGACAGAAGGGTACCATTGGTGTTACCTACAGACAGGAGGATATGCCTTT
CTCCAGGGAGGGTGTGACACCAGACATTATCATTAACCCCCACGCCATTCCGTCGCGAAT
GACAATTGCCCATTTGATTGAATGCCTCCTCAGTAAGGTGTCAACGCTGGAAGGCATGGA
GGGTGATGCAACACCTTTCACCGATGTCACTGTCGACTCCGTTTCCGAGCTGCTCCGAA
>NRRL32434
CGGCCCCGTAGAACGGGCCGCCCCCGCCAGAGGACCCCCTAACTCTGTTTCTATAA---T
GTTTCTTCTGAGT-AAACAAGCAAATAAATTAAAACTTTCAACAACGGATCTCTTGGCTC
TGGCATCGATGAAGAACGCAGCGAAATGCGATAAGTAATGTGAATTGCAGAATTCAGTGA
ATCATCGAATCTTTGAACGCACATTGCGCCCGCCAGTATTCTGGCGGGCATGCCTGTTCG
AGCGTCATTA-CAACCCTCAGACCCCCGGG-TCTGGCGTTGGGGATCGGCGGAG-CCCTC
TGCGGGCACACGCCGTCCCCCAAATACAGTGGCGGTCACGCCGCAGCTTCCATTGCGTAG
TAGCTAACACCTCGCAACTGGAGAGCGGCGCGGGGGTATTCATCAGTCATTTCATGCTGA
CAATCATCTACAGACCGGTCACTTGATCTACCAGTGCGGTGGTATCGACAAGCGAACCAT
CGAGAAGTTCGAGAAGGTTGGTGACA--TCT-CCCCGATCGCGCCTTGCTATTCCGCATC
GAACTCCCCGTCGAATTCCCTCCCTCGCGATACGCTCTGCGCACCCT--TCTCCCGAGTC
CCAAAAATTTTTGCGGTTCAGCCGTAATTTTCTCTTGGTGGGGT-TATCTACCCCGCCAC
TCGGGCGACGTTGGGCAAAGCCCTGATCCCTGCACAC---AAAAACACCAAACCCTCTTG
GCGCGCATCATCACGTGGTCCACGACAGACACTAACCGATTCAACAATAGGAAGCCGCTG
AGCTCGGTAAGGGTTCCTTCAAGTACGCCTGGGTCCTTGACAAGCTCAAGGCCGAGCGTG
AGCGTGGTATCACCATCGACATTGCTCTCTGGAAGTTTATTCCCCAGCCAGCCATTCTGA
AACCACGCCCTCGATGGACTGGCAAGCAGCTCATCAGCATGGTTATCCCTAAGGAAGTGA
GCCTTCACAGTGCCAGCGATGCGAAGGAAGATGCCCCCCTTAGAGACGAGGGCATTCTGA
TTCAAGCTGGTCAACTCATGTACGGTCTTCCTACCAAGAAGGTCGTTGGTGCGGCGGCTG
GTGGTATTGTCCACATCAGCTACAACGAGTTGGGAGCTGAGGGTGCCATGGCATTCTTGA
ATGGTGTTCAGCAGGTTGTGACATACTGGCTGCTAAACAACGGTCACAGTATCGGTATCG
GTGACACGATTCCCGATAAGGCAACCATCGAGAAGGTTCAGGTGCATATTGATGAGGAGA
AGGCTGAAGTTGCTCGTCTCACTGCTATGGCTACTGCCAACGAGCTTGAGGCTCTTCCCG
GTATGAATGTCCGAGCGACATTCGAGAACAAGGTCTCGATGGCCCTGAACCAGGCTCGTG
ACAAGGCCGGTACTACGACACAGAAGAGTTTGAAGGATTCAAACAACGCCGTCACTATGG
CTTCTTCAGGTTCCAAGGGTTCATCCATCAACATCTCGCAGATGACTGCGCTTGTCGGTC
AGCAGATCGTGGAAGGCAAGCGTATTCCCTTCGGATTCAAGTATCGCACACTGCCCCATT
TCACCAAGGATGATTACTCACCTGAAGCCCGTGGTTTCGTCGAGAACTCGTACCTTCGTG
GTCTCACTCCTTCCGAGTTCTTCTTCCACGCCATGGCTGGTCGAGAAGGTCTCATTGATA
CTGCGGTCAAGACTGCCGAGACAGGTTACATTCAGCGACGACTGGTCAAGGCTCTTGAAG
ATCTGTCTGCGCGCTACGATGGAACCGTCCGAAACTCACTGGGTGATGTTGTGCAGTTCC
TTTATGGCGAAGATGGTCTGGATGCTATGTGCATCGAGAAGCAGAAGCTGGGGATCCTCA
ACATGTCCAATGCTGCCTTCAAGAGCAAGTACCGACTGGATCTTGCCAACCCTCCCGAGT
GGTTCAGGCAGGACTACGAATTCGGTAACGAGTTGACTGGCGACAAGCCTTCGATGGCCC
TTCTCGATACTGAGTGGGAGGCGTTGCTCAAGGACCGTCAGATGATCCGAAAAATCAACA
AAGCCAAGGGGACCGAAGAAATGATGCAGCTGCCGCTCAACATTACTCGAATCATCGAAT
CGGCCAAGCGTGTGTTCAACGTCAAAGCCAACGACCGGAGCAACCTGCGGCCCTCTGATG
TTATCCCTGCCGTGCAAAACATGCTCGACCACATGAAGATTGTTCGCGGTGACGACCCCA
TCTCCCTAGAGGCAGACGCGAACGCCAGCATTCTCTTCAAGGGCTTGCTACGCTCCCGTC
TGGCATTCAAGGACGCCCGAGGGTCAGGCTTGTGGTCTGGTCAAGAACTTGTCCCTGATG
TGCTACGTCAGTGTCGGTTCTCCTTCCGAACCTCTGATCGAGTTCATGATCAATCGAGGC
ATGGAAGTCGTGGAAGAGTACGAACCCCTGAGATACCCGCATGCTACCAAGATCTTTGTC
AATGGTGTCTGGTGTGGTGTTCACTCAGACCCCAAGCATCTCGTCAGCCAGGTCCTGGAC
ACGCGACGAAAGTCGTACTTGCAGTACGAGGTGTCACTTGTTCGTGACATTCGAGATCGA
GAGTTCAAGGTCTTCTCCGACGCTGGCCGAGTCATGAGACCGGTCTTTACGGTTCAGCAG
GAGGATGACCACGAGTCTGGTATTGCCAAAGGAGCTTTAGTTCTGACCAAGGACCTTGTC
AACAAGCTTGCCAAGGAGCAGGCTGAGCCACCAGAGGACCCATCAATGAAGATTGGATGG
GAGGGTCTGATCCGAGCCGGAACTATCGAGTACCTCGATGCTGAGGAAGAGGAGACGGCT
ATGATTTGCATGACTCCTGAAGATCTTGACCTCTATCGCATGCAGAAGGCCGGTTACGTC
GTAGATGACGATAACACGGACGACCCGAACAGGAGATTGAAGACAAAGACCAACCCCACG
ACTCACATGTACACTCATTGTGAGATTCACCCTCAAGTTCCGTGAACTGCCGGCCGGTCA
GAACGCCATTGTCGCCATCGCTTGCTACTCTGGTTACAACCAGGAAGATTCCGTCATTAT
GAACCAAAGTAGTATCGATCGAGGCTTGTTCCGCAGTCTGTTCTTCAGATCTTACTCTGA
CCAGGAGAAGAAGGTCGGCCTGAACTACACGGAAGTGTTTGAGAAGCCCTTCCAGCAGTC
GACGCTTCGTATGAAGCACGGTACCTACGATAAGCTGGATGAGGATGGTATCGTAGCCCC
CGGTGTGCGAGTGTCAGGTGAAGATATCATCATTGGCAAGACTGCGCCGATTGATCAAGA
GAACCAGGATCTCGGTACCAGGACCACAGTGCACCAGCGTCGTGATATCTCCACGCCGCT
GCGAAGCACAGAGAACGGTATCGTTGACTCGGTCATTGTGACTGTCAATGCCGACAACGT
CAAGTACGTCAAGGTCCGTGTGAGGACGACTAAGATTCCTCAAATTGGCGACAAGTTTGC
CTCTCGCCACGGACAGAAGGGTACCATTGGTGTCACCTACCGACAGGAGGATATGCCCTT
CAGCAGGGAGGGTGTGACACCAGACATTATCATTAACCCCCACGCCATTCCGTCGCGAAT
GACAATTGCCCATTTGATTGAATGCCTCCTCAGTAAGGTGTCAACGCTCGAAGGCATGGA
GGGTGATGCAACACCTTTTACCGATGTCACTGTCGACTCTGTTTCAGAGCTGCTCCGAA
>NRRL43467
CGGCCCCGTAAAACGGGCCGCCCCCGCCAGAGGACCCC-TAACTCTGTTTTTATAA---T
GTTT-TTCTGAGT-AAACAAGCAAATAAATTAAAACTTTCAACAACGGATCTCTTGGCTC
TGGCATCGATGAAGAACGCAGCGAAATGCGATAAGTAATGTGAATTGCAGAATTCAGTGA
ATCATCGAATCTTTGAACGCACATTGCGCCCGCCAGTATTCTGGCGGGCATGCCTGTTCG
AGCGTCATTA-CAACCCTCAGGCCTCCGGG-CCTGGCGTTGGGGATCGGCGGAG-CCCCC
CGTGGGCACACGCCGTCCCCCAAATACAGTGGCGGTCCCGCCGCAGCTTCCATTGCGTAG
TAGCTAACACCTCGCAACTGGAGAGCGGCGCGGGGGTACTCATCAGTCACTTCATGCTGA
CAATCATCTACAGACCGGTCACTTGATCTACCAGTGCGGTGGTATCGACAAGCGAACCAT
CGAGAAGTTCGAGAAGGTTGGTGACA--TCTCCCCCGATCGCGCCTTGCTATTCCACATC
GAATTCCGCGTCGAATTCCCTCCCTCGCGATACGCTCTGCGCCCGCT--TCTCCCGAGTC
CCAAAAA-TTTTGCGGTCCGACCGTAAT-TTTTTTTGGTGGGGCA--TCTACCCCGCCAC
TCGGGCGACGTTGGACAAAGCCCTGATCCCTGCACAC---AAAAACACCAAACCCTCTTG
GCGCGCATCATCACGTGGTTCACAACAGACGCTAACCGATCCAACAATAGGAAGCCGCTG
AGCTCGGTAAGGGTTCCTTCAAGTACGCCTGGGTCCTTGACAAGCTCAAGGCCGAGCGTG
AGCGTGGTATCACCATCGACATTGCCCTCTGGAAGTTTATTCCCCAGCCAGCCATTCTGA
AGCCACGCCCTCGATGGACTGGCAAACAGCTCATCAGCATGGTCATTCCCAAGGAAGTGA
GCCTCCACAGCGCCAGCGACAAGAAGGAGGATGCCCCCCTTAAGGATGAGGGCATTCTAA
TTCAAGCTGGTCAACTCATGTACGGTCTTCTTACCAAGAAGATTGTTGGTGCGGCGGCTG
GTGGCATTGTCCACATCAGCTACAACGAGTTGGGACCTGAGGGTGCCATGGCGTTCTTGA
ACGGTGTTCAGCAGGTTGTGACATACTGGCTGCTAAACAACGGTCACAGTATCGGTATCG
GTGACACGATTCCCGATAAGGCAACCATTGAGAAGGTTCAGGTGCACATTGATGAGGAGA
AGGCTGAAGTTGCTCGCCTCACTGCCATGGCCACCGCCAACGAGCTTGAGGCTCTCCCCG
GTATGAATGTCCGAGCGACATTCGAGAACAAGGTCTCGATGGCTCTGAACCAGGCTCGTG
ACAAGGCCGGTACTACGACACAGAAGAGTTTGAAGGATTCGAACAACGCCGTCACCATGG
CTTCATCAGGTTCCAAGGGTTCGTCCATCAACATCTCGCAGATGACTGCCCTTGTGGGTC
AGCAAATCGTCGAAGGCAAGCGTATTCCCTTCGGATTCAAGTATCGCACATTGCCCCATT
TCACCAAGGATGATTACTCGCCCGAAGCCCGTGGTTTCGTCGAGAACTCGTACCTTCGTG
GTCTTACTCCTTCCGAGTTCTTCTTCCACGCCATGGCTGGTCGAGAAGGTCTCATTGATA
CCGCGGTCAAGACTGCCGAGACAGGTTATATTCAGCGACGACTGGTCAAGGCTCTCGAAG
ACCTGTCTGCGCGCTACGATGGAACCGTCCGAAACTCACTGGGCGATGTTGTGCAGTTCC
TTTATGGCGAAGATGGTCTGGATGCTATGTGCATCGAGAAGCAGAAGCTGGGGATCCTCA
ACATGTCTAATGCTGCCTTCAAGAGCAAGTACCGACTGGATCTCGCCAACCCTCCCGAAT
GGTTCAAACAGGACTACGAATTCGGTAACGAGTTGACTGGCGACAAGCCTTCAATGGCCC
TTCTCGATACTGAGTGGGAGGCGCTGCTCAAGGACCGTCAGATGATCCGGCAAATCAACA
AAGCCAAGATGAACGAGGAAATGATGCAGCTGCCGCTCAACATTACTCGAATCATCGAAT
CGGCCAAGCGTGTGTTTAACGTCAAGGCCAACGATCGGAGCAACCTGCGGCCCTCTGACG
TTATCCCTGCCGTGCAAAGCATGCTCGACAAAATGAAGGTTGTTCGCGGTACCGACCCCA
TCTCCCAAGAGGCAGATGCGAATGCCACCATCCTCTTCAAGGGCTTGCTGCGCTCCCGCC
TGGCGTTCAAGGACGCCTGAGGGTCAGGCTTGTGGCCTGGTCAAGAACTTGTCCCTAATG
TGCTACGTCAGTGTCGGCTCTCCCTCCGAACCTCTGATCGAGTTCATGATCAACCGAGGT
ATGGAAGTCGTGGAAGAGTACGAACCCCTGAGATACCCGCATGCTACCAAGATCTTTGTC
AATGGTGTCTGGTGTGGTGTTCACTCAGACCCTAAGCATCTCGTCAGCCAGGTCCTGGAC
ACACGACGAAAGTCGTACTTGCAGTACGAGGTGTCACTTGTTCGTGACATTCGAGATCGA
GAGTTCAAGGTCTTCTCCGACGCTGGCCGAGTCATGAGACCGGTCTTTACGGTTCAGCAG
GAGGATGACCACGAGTCTGGTATTGCCAAGGGAGCTTTGGTTCTGACCAAGGACCTTGTC
AACAAGCTTGCCAAGGAGCAGGCGGAGCCACCAGAGGACCCATCAATGAAGATTGGATGG
GAGGGTCTGATCCGAGCCGGAACCATCGAGTACCTCGATGCTGAGGAAGAGGAGACGGCG
ATGATTTGCATGACTCCTGAGGACCTTGATCTCTACCGCATGCAAAAGGCTGGTTACGTT
GTAGATGAAGATAACACGGACGACCCGAACAGGAGGTTGAAGACCAAGACCAACCCCACA
ACTCACATGTACACTCATTGTGAGATTCACCCTCAAGTTCCGTGAACTGCCGGCCGGCCA
GAACGCCATCGTTGCTATCGCTTGCTACTCTGGTTACAACCAGGAAGATTCCGTCATTAT
GAACCAGAGTAGTATCGACCGAGGCTTGTTCCGCAGTTTGTTCTTCAGATCTTACTCTGA
CCAGGAGAAGAAGGTCGGTCTGAACTACACGGAAGTATTCGAGAAGCCCTTCCAGCAGTC
GACGCTTCGTATGAAGCACGGTACCTACGACAAGCTGGACGAGGATGGTATCGTGGCCCC
CGGTGTGCGAGTGTCAGGTGAAGATATCATCATCGGCAAGACTGCGCCGATTGATCAAGA
AAACCAGGATCTGGGTACCAGGACCACTGTGCACCAGCGTCGTGATATCTCCACGCCGTT
GCGAAGCACCGAGAACGGTATCGTTGATTCGGTCATTGTGACTGTCAATGCCGACAACGT
CAAGTACGTCAAGGTCCGTGTGAGGACGACCAAGATTCCTCAGATTGGCGACAAGTTTGC
CTCTCGTCACGGACAGAAGGGTACCATTGGTGTTACCTACCGACAGGAGGATATGCCCTT
CACCAGGGAGGGTGTGACGCCAGACATTATCATTAACCCCCACGCCATTCCGTCGCGAAT
GACAATTGCACATTTGATTGAATGCCTCCTCAGTAAGGTGTCAACACTCGAAGGCATGGA
GGGTGATGCAACACCTTTCACCGATGTCACTGTCGATTCCGTTTCAGAGCTGCTCCGAA
>NRRL46518
CGGCCCCGTAACACGGGCCGCCCCCGCCAGAGGACCCCCTAACTCTGTTTCTATCA---T
GTTTCTTCTGAGT-AAACAAGCAAATAAATTAAAACTTTCAACAACGGATCTCTTGGCTC
TGGCATCGATGAAGAACGCAGCGAAATGCGATAAGTAATGTGAATTGCAGAATTCAGTGA
ATCATCGAATCTTTGAACGCACATTGCGCCCGCCAGTATTCTGGCGGGCATGCCTGTTCG
AGCGTCATTA-CAACCCTCAGGCCCCCGGG-CCTGGCGTTGGGGATCGGCGGAG-CCCCC
CGCGGGCACACGCCGTCCCCCAAATACAGTGGCGGTCCCGCCGCAGCTTCCATTGCGTAG
TAGCTAACACCTCGCAACTGGAGAGCGGCGCGGGGGTATTCATCAGTCACTTCATGCTGA
CAATCATCTACAGACCGGTCACTTGATCTACCAGTGCGGTGGTATCGACAAGCGAACCAT
CGAGAAGTTCGAGAAGGTTGGTGACA--TCTCCCCCGATCGCGCCTTGCTATCCCACATC
GAATTCCCCGTCGAATTCCCTCCCTCACGATCCGCGCTGCGTCCGCT--TCTCCCGAGTC
CCAAAAA-ATTTGCGGTGCGACCGTGAATTTTTTTTGGTGGGGCATTTTTACCCCGCCAC
TCGGGCGACGTTGGACAAAGCCCTGATCCCTGCACACACAAAAAACACCAAACCCTCTTG
GCGCGCATCATCACTTGGTTGACCACAGACGCTAACCGACTCAACAACAGGAAGCCGCTG
AGCTCGGTAAGGGTTCTTTCAAGTACGCCTGGGTCCTTGACAAGCTCAAGGCCGAGCGTG
AGCGTGGTATCACCATCGACATTGCCCTCTGGAAGTTTATTCCCCAGCCAGCCATTCTGA
AGCCACGCCCTCGTTGGACTGGCAAGCAGCTCATCAGCATGGTCATCCCCAAGGAAGTGA
CCCTTCACAACGCCAGCGACAAGAAGGAAGATGCCCCCCTTAAGGACGAGGGTATTCTGA
TTCAAGCTGGTCAACTCATGTACGGTCTTCCCACCAAGAAGATTGTTGGTGCGGCGGCCG
GTGGTATTGTCCACATCAGCTACAACGAGTTGGGAGCTGAGGGCGCCATGGCATTCTTGA
ACGGTGTTCAGCAGGTTGTGACATACTGGCTGCTCAACAACGGTCACAGTATCGGTATCG
GTGACACGATTCCCGATAAGGCAACCATTGAGAAGGTTCAGGTGCACATTGATGAGGAGA
AGGCTGAGGTTGCTCGCCTCACTGCAATGGCCACTGCCAACGAGCTTGAGGCTCTCCCTG
GTATGAATGTCCGAGCAACATTCGAAAACAAGGTCTCGATGGCTCTGAACCAGGCTCGTG
ACAAGGCTGGTACGACCACACAGAAGAGTTTGAAGGATTCGAACAACGCCGTCACCATGG
CTTCTTCAGGATCCAAGGGTTCATCCATCAATATCTCGCAGATGACTGCGCTTGTGGGTC
AGCAGATCGTCGAAGGAAAGCGTATTCCCTTCGGATTCAAGTATCGAACACTGCCCCATT
TCACCAAGGATGATTACTCGCCCGAAGCCCGAGGTTTCGTCGAGAACTCGTACCTTCGTG
GCCTTACTCCTTCCGAGTTCTTCTTCCACGCCATGGCTGGTCGAGAAGGTCTCATTGATA
CTGCGGTCAAGACTGCCGAGACAGGTTATATTCAGCGACGACTGGTCAAGGCCCTCGAAG
ATCTGTCGGCGCGCTACGATGGAACCGTCCGAAACTCCCTGGGCGATGTTGTTCAGTTCC
TTTATGGTGAAGATGGTCTGGATGCTATGTGCATCGAGAAGCAGAAGATGGGGATCCTCA
ACATGTCCAATGCTGCCTTCAAGGCCAAGTACCGACTGGATCTTGCCAACCCTCCCGAGT
GGTTCAAGCAGGACTACGAATTCGGTAACGAGTTGACTGGTGATAGGCCTTCGATGGCCC
TCCTCGACACCGAGTGGGAGGCTTTGCTGAAGGACCGTCAGATGATCCGACACATCAACA
AGGCCAAGGGGACTGAGGAAATGATGCAGCTCCCGCTCAACATTACTCGAATCATCGAAT
CGGCCAAGCGCGTGTTCAACGTCAAGGCCAACGATCGCAGCAACCTGCGACCCTCTGACG
TTATCCCCGCTGTGCAAAACCTGCTCGACAATATGAAGATTGTTCGCGGTACTGACCCTC
TCTCCCAAGAGGCAGATGCGAATGCCACCATTCTCTTCAAGGGCCTGCTGCGCTCTCGTC
TGGCATTCAAGGACGCCCGAGGGTCAGGCTTGTGGTCTGGTCAAGAACTTGTCTCTGATG
TGTTACGTCAGTGTCGGCTCTCCCTCCGAACCTCTGATTGAGTTCATGATCAACCGAGGT
ATGGAAGTCGTGGAAGAGTACGAACCCCTGAGATACCCCCATGCCACCAAGATTTTTGTC
AATGGTGTCTGGTGCGGTGTTCACTCAGACCCCAAGCATCTCGTTAGTCAGGTCCTAGAC
ACACGACGAAAGTCATACCTGCAGTACGAGGTGTCACTTGTTCGTGACATTCGAGATCGA
GAGTTCAAGGTCTTCTCCGACGCTGGCCGAGTCATGAGGCCGGTCTTTACGGTTCAGCAG
GAGGACGACCACGAGTCTGGTATTGCCAAGGGAGCTCTGGTTCTGACCAAGGACCTTGTC
AACAAGCTTGCCAAGGAGCAGGCGGAGCCACCAGAGGACCCATCACAGAAGATTGGATGG
GAGGGTCTGATCCGAGCCGGAACTATCGAGTACCTCGATGCTGAGGAAGAGGAGACGGCT
ATGATTTGCATGACTCCTGAGGATCTTGACCTCTACCGAATGCAAAAGGCCGGTTACGTC
GTAGATGAGGATAACACAGACGACCCCAACAGGAGATTGAAGACCAAGACGAACCCCACA
ACTCACATGTATACTCATTGTGAGATTCACCCTCAAGTTCCGTGAACTGCCGGCCGGTCA
GAACGCCATCGTCGCTATCGCTTGCTACTCTGGTTACAACCAGGAAGATTCCGTCATTAT
GAACCAGAGTAGTATCGATCGAGGCTTGTTCCGCAGTCTGTTCTTCAGATCTTACTCCGA
TCAGGAGAAGAAGGTCGGTCTGAACTACACGGAAGTGTTTGAGAAGCCCTTCCAGCAGTC
GACACTTCGTATGAAGCACGGTACCTACGACAAGTTGGACGAGGATGGTATCGTGGCTCC
AGGTGTGCGAGTGTCAGGTGAAGATATCATCATCGGCAAAACTGCGCCGATTGATCAAGA
GAACCAGGATCTCGGTACCAGGACAACAGTGCACCAGCGTCGTGATATCTCCACGCCGCT
GCGAAGCACTGAGAACGGTATCGTTGACTCGGTCATTGTGACTGTCAATGCCGACAACGT
CAAGTATGTCAAGGTCCGTGTGAGAACGACCAAGATTCCCCAGATTGGTGACAAGTTCGC
CTCTCGTCACGGACAGAAGGGTACCATTGGTGTTACCTACAGACAGGAGGATATGCCATT
CTCCAGGGAGGGTGTGACACCAGACATTATTATTAACCCCCACGCCATTCCGTCGCGAAT
GACAATTGCCCATTTGATTGAATGCCTCCTCAGTAAGGTGTCAACGCTGGAAGGCATGGA
GGGTGATGCAACACCTTTCACCGATGTCACTGTTGACTCCGTTTCGGAGCTGCTCCGAA
>NRRL54722
CGGCCCCGTAACACGGGCCGCCCCCGCCAGAGGACCCCCTAACTCTGTTTCTATCA---T
GTTTCTTCTGAGT-AAACAAGCAAATAAATTAAAACTTTCAACAACGGATCTCTTGGCTC
TGGCATCGATGAAGAACGCAGCGAAATGCGATAAGTAATGTGAATTGCAGAATTCAGTGA
ATCATCGAATCTTTGAACGCACATTGCGCCCGCCAGTATTCTGGCGGGCATGCCTGTTCG
AGCGTCATTA-CAACCCTCAGGCCCCCGGG-CCTGGCGTTGGGGATCGGCGGAG-CCCCC
TGCGGGCACACGCCGTCCCCCAAATACAGTGGCGGTCCCGCCGCAGCTTCCATTGCGTAG
TAGCTAACACCTCGCAACTGGAGAGCGGCGCGGGGGTATTCATCAGTCACTTCATGCTGA
CAATCATCTACAGACCGGTCACTTGATCTACCAGTGCGGTGGTATCGACAAGCGAACCAT
CGAGAAGTTCGAGAAGGTTGGTGACA--TCTCCCCCGATCGCGCCTTGCTATCCCACATC
GAATTCCCCGTCGAATTCCCTCCCTCACGATCCGCGCTGCGCCCGCT--TCTCCCGAGTC
CCAAAAA-TTTTGCGGTGCGACCGTGAA-TTTTTTTGGTGGGGCATTTTTACCCCGCCAC
TCGGGCGACGTTGGACAAAGCCCTGATCCCTGCACAC---AAAAACACCAAACCCTCTTG
GCGCGCATCATCACGTGATTGACCACAAACGCTAACCGACTCTACAACAGGAAGCCGCTG
AGCTCGGTAAGGGTTCCTTCAAGTACGCCTGGGTCCTTGACAAGCTCAAGGCCGAGCGTG
AGCGTGGTATCACCATCGACATTGCCCTCTGGAAGTTTATTCCCCAGCCAGCCATTCTGA
AGCCACGCCCTCGTTGGACTGGCAAGCAGCTCATCAGCATGGTCATCCCCAAGGAAGTGA
CCCTTCATAACGCCAGCGACAAGAAGGAAGATGCCCCCCTTAAGGACGAGGGTATTCTGA
TTCAAGCTGGTCAACTCATGTACGGTCTTCCCACCAAGAAGATTGTTGGTGCGGCGGCCG
GTGGTATTGTCCACATCAGCTACAACGAGTTGGGAGCTGAGGGCGCCATGGCATTCTTGA
ACGGTGTTCAGCAGGTTGTGACATACTGGCTGCTCAACAACGGTCATAGTATCGGTATCG
GTGACACGATTCCCGATAAGGCAACCATTGAGAAGGTTCAGGTGCACATTGATGAGGAGA
AGGCTGAGGTTGCTCGCCTCACTGCCATGGCCACTGCCAACGAGCTTGAGGCTCTCCCTG
GTATGAATGTCCGAGCAACATTCGAAAACAAGGTCTCGATGGCTCTGAACCAGGCTCGTG
ACAAGGCTGGTACGACCACACAGAAGAGTTTGAAGGATTCGAACAACGCCGTCACCATGG
CTTCTTCAGGATCCAAGGGTTCATCCATCAACATCTCGCAGATGACTGCGCTTGTGGGTC
AGCAGATCGTCGAAGGAAAGCGTATTCCCTTCGGATTCAAGTATCGAACACTGCCCCATT
TCACCAAGGATGATTACTCGCCCGAAGCCCGAGGTTTCGTCGAGAACTCGTACCTTCGTG
GCCTTACTCCTTCCGAGTTCTTCTTCCACGCCATGGCTGGTCGAGAAGGTCTCATTGATA
CTGCGGTCAAGACTGCCGAGACAGGTTACATTCAGCGACGACTGGTCAAGGCCCTCGAAG
ATCTGTCGGCGCGTTACGATGGAACCGTCCGAAACTCCTTGGGCGATGTTGTTCAGTTCC
TTTACGGTGAAGATGGTCTGGATGCTATGTGCATCGAGAAGCAGAAGATGGGGATCCTCA
ACATGTCCAATGCTGCCTTCAAGGCCAAGTACCGACTGGATCTCGCCAACCCTCCCGAGT
GGTTCAAGCAGGACTACGAATTCGGTAACGAGTTGACTGGCGATAGGCCTTCGATGGCCC
TCCTCGACACCGAGTGGGAGGCTTTGCTCAAGGACCGTCAGATGATCCGACACATCAACA
AGGCCAAGGGGACTGAGGAAATGATGCAGCTCCCGCTCAACATTACTCGAATCATCGAAT
CGGCCAAGCGCGTGTTCAACGTCAAGGCCAACGATCGCAGCAACCTGCGACCCTCTGACG
TTATCCCCGCTGTGCAAAACCTGCTCGACCATATGAAGATTGTTCGCGGTAGTGACCCTC
TCTCCCAAGAGGCAGATTCGAATGCCACCATTCTCTTCAAGGGCCTGCTGCGCTCTCGTC
TGGCATTCAAGGACGCCCGAGGGTCAGGCTTGTGGTCTGGTCAAGAACTTGTCTCTGATG
TGTTACGTCAGTGTCGGCTCTCCCTCCGAACCTCTGATTGAGTTCATGATCAACCGAGGT
ATGGAAGTCGTCGAAGAGTACGAACCCCTGAGATACCCCCATGCCACCAAGATTTTCGTC
AACGGTGTCTGGTGCGGTGTTCACTCAGACCCCAAGCATCTCGTCAGTCAGGTCCTGGAC
ACACGACGAAAGTCGTACTTGCAGTACGAGGTGTCACTTGTTCGTGACATTCGAGACCGA
GAGTTCAAGGTTTTCTCCGACGCTGGCCGAGTCATGAGGCCGGTCTTTACGGTTCAGCAG
GAGGACGACCATGAGTCTGGTATTGCCAAGGGAGCTCTGGTTCTGACCAAGGACCTTGTC
AACAAGCTTGCCAAGGAGCAGGCGGAGCCACCAGAGGACCCATCACAGAAGATTGGATGG
GAGGGTCTGATCCGAGCCGGAACTATCGAGTACCTCGATGCTGAGGAAGAGGAGACGGCT
ATGATTTGCATGACTCCTGAGGATCTTGACCTCTACCGAATGCAAAAGGCCGGTTACGTC
GTAGATGAGGATAACACAGACGACCCCAACAGGAGATTGAAGACTAAGACGAACCCCACA
ACTCACATGTACACTCATTGTGAGATTCACCCTCAAGTTCCGTGAACTGCCGGCCGGTCA
GAACGCCATCGTCGCTATCGCTTGCTACTCTGGTTACAACCAGGAAGATTCCGTCATTAT
GAACCAGAGTAGTATCGATCGAGGCTTGTTCCGCAGTCTGTTCTTCAGATCTTACTCCGA
TCAGGAGAAGAAGGTCGGTCTGAACTACACGGAAGTGTTTGAGAAGCCCTTCCAGCAGTC
GACACTTCGCATGAAGCACGGTACCTACGACAAGTTGGACGAGGATGGTATCGTGGCTCC
AGGTGTGCGAGTGTCAGGTGAAGATATCATCATCGGCAAAACTGCGCCGATTGATCAGGA
GAACCAGGATCTCGGTACCAGGACAACAGTGCACCAGCGTCGTGATATCTCCACGCCGCT
GCGAAGCACTGAGAACGGTATCGTTGACTCGGTCATTGTGACTGTCAATGCCGACAACGT
CAAGTATGTCAAGGTCCGTGTGAGAACGACCAAGATTCCCCAGATTGGTGACAAGTTCGC
CTCTCGTCACGGACAGAAGGGTACCATTGGTGTCACCTACAGACAGGAGGATATGCCATT
CTCCAGGGAGGGTGTGACACCAGACATTATTATTAACCCCCACGCCATTCCGTCGCGAAT
GACAATTGCCCATTTGATTGAATGCCTCCTCAGTAAGGTGTCAACGCTGGAAGGCATGGA
GGGTGATGCAACACCTTTCACCGATGTCACTGTCGACTCCGTTTCGGAGCTGCTCCGAA
>NRRL54723
CGGCCCCGTAACACGGGCCGCCCCCGCCAGAGGACCCCCTAACTCTGTTTCTATCA---T
GTTTCTTCTGAGT-AAACAAGCAAATAAATTAAAACTTTCAACAACGGATCTCTTGGCTC
TGGCATCGATGAAGAACGCAGCGAAATGCGATAAGTAATGTGAATTGCAGAATTCAGTGA
ATCATCGAATCTTTGAACGCACATTGCGCCCGCCAGTATTCTGGCGGGCATGCCTGTTCG
AGCGTCATTA-CAACCCTCAGGCCCCCGGG-CCTGGCGTTGGGGATCGGCGGAG-CCCCC
TGCGGGCACACGCCGTCCCCCAAATACAGTGGCGGTCCCGCCGCAGCTTCCATTGCGTAG
TAGCTAACACCTCGCAACTGGAGAGCGGCGCGGGGGTATTCATCAGTCACTTCATGCTGA
CAATCATCTACAGACCGGTCACTTGATCTACCAGTGCGGTGGTATCGACAAGCGAACCAT
CGAGAAGTTCGAGAAGGTTGGTGACA--TCTCCCCCGATCGCGCCTTGCTATCCCACATC
GAATTCCCCGTCGAATTCCCTCCCTCACGATCCGCGCTGCGCCCGCT--TCTCCCGAGTC
CCAAAAA-TTTTGCGGTGCGACCGTGAA-TTTTTTTGGTGGGGCATTTTTACCCCGCCAC
TCGGGCGACGTTGGACAAAGCCCTGATCCCTGCACAC---AAAAACACCAAACCCTCTTG
GCGCGCATCATCACGTGATTGACCACAAACGCTAACCGACTCTACAACAGGAAGCCGCTG
AGCTCGGTAAGGGTTCCTTCAAGTACGCCTGGGTCCTTGACAAGCTCAAGGCCGAGCGTG
AGCGTGGTATCACCATCGACATTGCCCTCTGGAAGTTTATTCCCCAGCCAGCCATTCTGA
AGCCACGCCCTCGTTGGACTGGCAAGCAGCTCATCAGCATGGTCATCCCCAAGGAAGTGA
CCCTTCATAACGCCAGCGACAAGAAGGAAGATGCCCCCCTTAAGGACGAGGGTATTCTGA
TTCAAGCTGGTCAACTCATGTACGGTCTTCCCACCAAGAAGATTGTTGGTGCGGCGGCCG
GTGGTATTGTCCACATCAGCTACAACGAGTTGGGAGCTGAGGGCGCCATGGCATTCTTGA
ACGGTGTTCAGCAGGTTGTGACATACTGGCTGCTCAACAACGGTCATAGTATCGGTATCG
GTGACACGATTCCCGATAAGGCAACCATTGAGAAGGTTCAGGTGCACATTGATGAGGAGA
AGGCTGAGGTTGCTCGCCTCACTGCCATGGCCACTGCCAACGAGCTTGAGGCTCTCCCTG
GTATGAATGTCCGAGCAACATTCGAAAACAAGGTCTCGATGGCTCTGAACCAGGCTCGTG
ACAAGGCTGGTACGACCACACAGAAGAGTTTGAAGGATTCGAACAACGCCGTCACCATGG
CTTCTTCAGGATCCAAGGGTTCATCCATCAACATCTCGCAGATGACTGCGCTTGTGGGTC
AGCAGATCGTCGAAGGAAAGCGTATTCCCTTCGGATTCAAGTATCGAACACTGCCCCATT
TCACCAAGGATGATTACTCGCCCGAAGCCCGAGGTTTCGTCGAGAACTCGTACCTTCGTG
GCCTTACTCCTTCCGAGTTCTTCTTCCACGCCATGGCTGGTCGAGAAGGTCTCATTGATA
CTGCGGTCAAGACTGCCGAGACAGGTTACATTCAGCGACGACTGGTCAAGGCCCTCGAAG
ATCTGTCGGCGCGTTACGATGGAACCGTCCGAAACTCCTTGGGCGATGTTGTTCAGTTCC
TTTACGGTGAAGATGGTCTGGATGCTATGTGCATCGAGAAGCAGAAGATGGGGATCCTCA
ACATGTCCAATGCTGCCTTCAAGGCCAAGTACCGACTGGATCTCGCCAACCCTCCCGAGT
GGTTCAAGCAGGACTACGAATTCGGTAACGAGTTGACTGGCGATAGGCCTTCGATGGCCC
TCCTCGACACCGAGTGGGAGGCTTTGCTCAAGGACCGTCAGATGATCCGACACATCAACA
AGGCCAAGGGGACTGAGGAAATGATGCAGCTCCCGCTCAACATTACTCGAATCATCGAAT
CGGCCAAGCGCGTGTTCAACGTCAAGGCCAACGATCGCAGCAACCTGCGACCCTCTGACG
TTATCCCCGCTGTGCAAAACCTGCTCGACCATATGAAGATTGTTCGCGGTAGTGACCCTC
TCTCCCAAGAGGCAGATTCGAATGCCACCATTCTCTTCAAGGGCCTGCTGCGCTCTCGTC
TGGCATTCAAGGACGCCCGAGGGTCAGGCTTGTGGTCTGGTCAAGAACTTGTCTCTGATG
TGTTACGTCAGTGTCGGCTCTCCCTCCGAACCTCTGATTGAGTTCATGATCAACCGAGGT
ATGGAAGTCGTCGAAGAGTACGAACCCCTGAGATACCCCCATGCCACCAAGATTTTCGTC
AACGGTGTCTGGTGCGGTGTTCACTCAGACCCCAAGCATCTCGTCAGTCAGGTCCTGGAC
ACACGACGAAAGTCGTACTTGCAGTACGAGGTGTCACTTGTTCGTGACATTCGAGACCGA
GAGTTCAAGGTTTTCTCCGACGCTGGCCGAGTCATGAGGCCGGTCTTTACGGTTCAGCAG
GAGGACGACCATGAGTCTGGTATTGCCAAGGGAGCTCTGGTTCTGACCAAGGACCTTGTC
AACAAGCTTGCCAAGGAGCAGGCGGAGCCACCAGAGGACCCATCACAGAAGATTGGATGG
GAGGGTCTGATCCGAGCCGGAACTATCGAGTACCTCGATGCTGAGGAAGAGGAGACGGCT
ATGATTTGCATGACTCCTGAGGATCTTGACCTCTACCGAATGCAAAAGGCCGGTTACGTC
GTAGATGAGGATAACACAGACGACCCCAACAGGAGATTGAAGACTAAGACGAACCCCACA
ACTCACATGTACACTCATTGTGAGATTCACCCTCAAGTTCCGTGAACTGCCGGCCGGTCA
GAACGCCATCGTCGCTATCGCTTGCTACTCTGGTTACAACCAGGAAGATTCCGTCATTAT
GAACCAGAGTAGTATCGATCGAGGCTTGTTCCGCAGTCTGTTCTTCAGATCTTACTCCGA
TCAGGAGAAGAAGGTCGGTCTGAACTACACGGAAGTGTTTGAGAAGCCCTTCCAGCAGTC
GACACTTCGCATGAAGCACGGTACCTACGACAAGTTGGACGAGGATGGTATCGTGGCTCC
AGGTGTGCGAGTGTCAGGTGAAGATATCATCATCGGCAAAACTGCGCCGATTGATCAGGA
GAACCAGGATCTCGGTACCAGGACAACAGTGCACCAGCGTCGTGATATCTCCACGCCGCT
GCGAAGCACTGAGAACGGTATCGTTGACTCGGTCATTGTGACTGTCAATGCCGACAACGT
CAAGTATGTCAAGGTCCGTGTGAGAACGACCAAGATTCCCCAGATTGGTGACAAGTTCGC
CTCTCGTCACGGACAGAAGGGTACCATTGGTGTCACCTACAGACAGGAGGATATGCCATT
CTCCAGGGAGGGTGTGACACCAGACATTATTATTAACCCCCACGCCATTCCGTCGCGAAT
GACAATTGCCCATTTGATTGAATGCCTCCTCAGTAAGGTGTCAACGCTGGAAGGCATGGA
GGGTGATGCAACACCTTTCACCGATGTCACTGTCGACTCCGTTTCGGAGCTGCTCCGAA
>NRRL54724
CGGCCCCGTAACACGGGCCGCCCCCGCCAGAGGACCCCCTAACTCTGTTTCTATCA---T
GTTTCTTCTGAGT-AAACAAGCAAATAAATTAAAACTTTCAACAACGGATCTCTTGGCTC
TGGCATCGATGAAGAACGCAGCGAAATGCGATAAGTAATGTGAATTGCAGAATTCAGTGA
ATCATCGAATCTTTGAACGCACATTGCGCCCGCCAGTATTCTGGCGGGCATGCCTGTTCG
AGCGTCATTA-CAACCCTCAGGCCCCCGGG-CCTGGCGTTGGGGATCGGCGGAG-CCCCC
TGCGGGCACACGCCGTCCCCCAAATACAGTGGCGGTCCCGCCGCAGCTTCCATTGCGTAG
TAGCTAACACCTCGCAACTGGAGAGCGGCGCGGGGGTATTCATCAGTCACTTCATGCTGA
CAATCATCTACAGACCGGTCACTTGATCTACCAGTGCGGTGGTATCGACAAGCGAACCAT
CGAGAAGTTCGAGAAGGTTGGTGACA--TCTCCCCCGATCGCGCCTTGCTATCCCACATC
GAATTCCCCGTCGAATTCCCTCCCTCACGATCCGCGCTGCGCCCGCT--TCTCCCGAGTC
CCAAAAA-TTTTGCGGTGCGACCGTGAA-TTTTTTTGGTGGGGCATTTTTACCCCGCCAC
TCGGGCGACGTTGGACAAAGCCCTGATCCCTGCACAC---AAAAACACCAAACCCTCTTG
GCGCGCATCATCACGTGATTGACCACAAACGCTAACCGACTCTACAACAGGAAGCCGCTG
AGCTCGGTAAGGGTTCCTTCAAGTACGCCTGGGTCCTTGACAAGCTCAAGGCCGAGCGTG
AGCGTGGTATCACCATCGACATTGCCCTCTGGAAGTTTATTCCCCAGCCAGCCATTCTGA
AGCCACGCCCTCGTTGGACTGGCAAGCAGCTCATCAGCATGGTCATCCCCAAGGAAGTGA
CCCTTCATAACGCCAGCGACAAGAAGGAAGATGCCCCCCTTAAGGACGAGGGTATTCTGA
TTCAAGCTGGTCAACTCATGTACGGTCTTCCCACCAAGAAGATTGTTGGTGCGGCGGCCG
GTGGTATTGTCCACATCAGCTACAACGAGTTGGGAGCTGAGGGCGCCATGGCATTCTTGA
ACGGTGTTCAGCAGGTTGTGACATACTGGCTGCTCAACAACGGTCATAGTATCGGTATCG
GTGACACGATTCCCGATAAGGCAACCATTGAGAAGGTTCAGGTGCACATTGATGAGGAGA
AGGCTGAGGTTGCTCGCCTCACTGCCATGGCCACTGCCAACGAGCTTGAGGCTCTCCCTG
GTATGAATGTCCGAGCAACATTCGAAAACAAGGTCTCGATGGCTCTGAACCAGGCTCGTG
ACAAGGCTGGTACGACCACACAGAAGAGTTTGAAGGATTCGAACAACGCCGTCACCATGG
CTTCTTCAGGATCCAAGGGTTCATCCATCAACATCTCGCAGATGACTGCGCTTGTGGGTC
AGCAGATCGTCGAAGGAAAGCGTATTCCCTTCGGATTCAAGTATCGAACACTGCCCCATT
TCACCAAGGATGATTACTCGCCCGAAGCCCGAGGTTTCGTCGAGAACTCGTACCTTCGTG
GCCTTACTCCTTCCGAGTTCTTCTTCCACGCCATGGCTGGTCGAGAAGGTCTCATTGATA
CTGCGGTCAAGACTGCCGAGACAGGTTACATTCAGCGACGACTGGTCAAGGCCCTCGAAG
ATCTGTCGGCGCGTTACGATGGAACCGTCCGAAACTCCTTGGGCGATGTTGTTCAGTTCC
TTTACGGTGAAGATGGTCTGGATGCTATGTGCATCGAGAAGCAGAAGATGGGGATCCTCA
ACATGTCCAATGCTGCCTTCAAGGCCAAGTACCGACTGGATCTCGCCAACCCTCCCGAGT
GGTTCAAGCAGGACTACGAATTCGGTAACGAGTTGACTGGCGATAGGCCTTCGATGGCCC
TCCTCGACACCGAGTGGGAGGCTTTGCTCAAGGACCGTCAGATGATCCGACACATCAACA
AGGCCAAGGGGACTGAGGAAATGATGCAGCTCCCGCTCAACATTACTCGAATCATCGAAT
CGGCCAAGCGCGTGTTCAACGTCAAGGCCAACGATCGCAGCAACCTGCGACCCTCTGACG
TTATCCCCGCTGTGCAAAACCTGCTCGACCATATGAAGATTGTTCGCGGTAGTGACCCTC
TCTCCCAAGAGGCAGATTCGAATGCCACCATTCTCTTCAAGGGCCTGCTGCGCTCTCGTC
TGGCATTCAAGGACGCCCGAGGGTCAGGCTTGTGGTCTGGTCAAGAACTTGTCTCTGATG
TGTTACGTCAGTGTCGGCTCTCCCTCCGAACCTCTGATTGAGTTCATGATCAACCGAGGT
ATGGAAGTCGTCGAAGAGTACGAACCCCTGAGATACCCCCATGCCACCAAGATTTTCGTC
AACGGTGTCTGGTGCGGTGTTCACTCAGACCCCAAGCATCTCGTCAGTCAGGTCCTGGAC
ACACGACGAAAGTCGTACTTGCAGTACGAGGTGTCACTTGTTCGTGACATTCGAGACCGA
GAGTTCAAGGTTTTCTCCGACGCTGGCCGAGTCATGAGGCCGGTCTTTACGGTTCAGCAG
GAGGACGACCATGAGTCTGGTATTGCCAAGGGAGCTCTGGTTCTGACCAAGGACCTTGTC
AACAAGCTTGCCAAGGAGCAGGCGGAGCCACCAGAGGACCCATCACAGAAGATTGGATGG
GAGGGTCTGATCCGAGCCGGAACTATCGAGTACCTCGATGCTGAGGAAGAGGAGACGGCT
ATGATTTGCATGACTCCTGAGGATCTTGACCTCTACCGAATGCAAAAGGCCGGTTACGTC
GTAGATGAGGATAACACAGACGACCCCAACAGGAGATTGAAGACTAAGACGAACCCCACA
ACTCACATGTACACTCATTGTGAGATTCACCCTCAAGTTCCGTGAACTGCCGGCCGGTCA
GAACGCCATCGTCGCTATCGCTTGCTACTCTGGTTACAACCAGGAAGATTCCGTCATTAT
GAACCAGAGTAGTATCGATCGAGGCTTGTTCCGCAGTCTGTTCTTCAGATCTTACTCCGA
TCAGGAGAAGAAGGTCGGTCTGAACTACACGGAAGTGTTTGAGAAGCCCTTCCAGCAGTC
GACACTTCGCATGAAGCACGGTACCTACGACAAGTTGGACGAGGATGGTATCGTGGCTCC
AGGTGTGCGAGTGTCAGGTGAAGATATCATCATCGGCAAAACTGCGCCGATTGATCAGGA
GAACCAGGATCTCGGTACCAGGACAACAGTGCACCAGCGTCGTGATATCTCCACGCCGCT
GCGAAGCACTGAGAACGGTATCGTTGACTCGGTCATTGTGACTGTCAATGCCGACAACGT
CAAGTATGTCAAGGTCCGTGTGAGAACGACCAAGATTCCCCAGATTGGTGACAAGTTCGC
CTCTCGTCACGGACAGAAGGGTACCATTGGTGTCACCTACAGACAGGAGGATATGCCATT
CTCCAGGGAGGGTGTGACACCAGACATTATTATTAACCCCCACGCCATTCCGTCGCGAAT
GACAATTGCCCATTTGATTGAATGCCTCCTCAGTAAGGTGTCAACGCTGGAAGGCATGGA
GGGTGATGCAACACCTTTCACCGATGTCACTGTCGACTCCGTTTCGGAGCTGCTCCGAA
>NRRL54725
CGGCCCCGTAACACGGGCCGCCCCCGCCAGAGGACCCCCTAACTCTGTTTCTATCA---T
GTTTCTTCTGAGT-AAACAAGCAAATAAATTAAAACTTTCAACAACGGATCTCTTGGCTC
TGGCATCGATGAAGAACGCAGCGAAATGCGATAAGTAATGTGAATTGCAGAATTCAGTGA
ATCATCGAATCTTTGAACGCACATTGCGCCCGCCAGTATTCTGGCGGGCATGCCTGTTCG
AGCGTCATTA-CAACCCTCAGGCCCCCGGG-CCTGGCGTTGGGGATCGGCGGAG-CCCCC
TGCGGGCACACGCCGTCCCCCAAATACAGTGGCGGTCCCGCCGCAGCTTCCATTGCGTAG
TAGCTAACACCTCGCAACTGGAGAGCGGCGCGGGGGTATTCATCAGTCACTTCATGCTGA
CAATCATCTACAGACCGGTCACTTGATCTACCAGTGCGGTGGTATCGACAAGCGAACCAT
CGAGAAGTTCGAGAAGGTTGGTGACA--TCTCCCCCGATCGCGCCTTGCTATCCCACATC
GAATTCCCCGTCGAATTCCCTCCCTCACGATCCGCGCTGCGCCCGCT--TCTCCCGAGTC
CCAAAAA-TTTTGCGGTGCGACCGTGAA-TTTTTTTGGTGGGGCATTTTTACCCCGCCAC
TCGGGCGACGTTGGACAAAGCCCTGATCCCTGCACAC---AAAAACACCAAACCCTCTTG
GCGCGCATCATCACGTGATTGACCACAAACGCTAACCGACTCTACAACAGGAAGCCGCTG
AGCTCGGTAAGGGTTCCTTCAAGTACGCCTGGGTCCTTGACAAGCTCAAGGCCGAGCGTG
AGCGTGGTATCACCATCGACATTGCCCTCTGGAAGTTTATTCCCCAGCCAGCCATTCTGA
AGCCACGCCCTCGTTGGACTGGCAAGCAGCTCATCAGCATGGTCATCCCCAAGGAAGTGA
CCCTTCATAACGCCAGCGACAAGAAGGAAGATGCCCCCCTTAAGGACGAGGGTATTCTGA
TTCAAGCTGGTCAACTCATGTACGGTCTTCCCACCAAGAAGATTGTTGGTGCGGCGGCCG
GTGGTATTGTCCACATCAGCTACAACGAGTTGGGAGCTGAGGGCGCCATGGCATTCTTGA
ACGGTGTTCAGCAGGTTGTGACATACTGGCTGCTCAACAACGGTCATAGTATCGGTATCG
GTGACACGATTCCCGATAAGGCAACCATTGAGAAGGTTCAGGTGCACATTGATGAGGAGA
AGGCTGAGGTTGCTCGCCTCACTGCCATGGCCACTGCCAACGAGCTTGAGGCTCTCCCTG
GTATGAATGTCCGAGCAACATTCGAAAACAAGGTCTCGATGGCTCTGAACCAGGCTCGTG
ACAAGGCTGGTACGACCACACAGAAGAGTTTGAAGGATTCGAACAACGCCGTCACCATGG
CTTCTTCAGGATCCAAGGGTTCATCCATCAACATCTCGCAGATGACTGCGCTTGTGGGTC
AGCAGATCGTCGAAGGAAAGCGTATTCCCTTCGGATTCAAGTATCGAACACTGCCCCATT
TCACCAAGGATGATTACTCGCCCGAAGCCCGAGGTTTCGTCGAGAACTCGTACCTTCGTG
GCCTTACTCCTTCCGAGTTCTTCTTCCACGCCATGGCTGGTCGAGAAGGTCTCATTGATA
CTGCGGTCAAGACTGCCGAGACAGGTTACATTCAGCGACGACTGGTCAAGGCCCTCGAAG
ATCTGTCGGCGCGTTACGATGGAACCGTCCGAAACTCCTTGGGCGATGTTGTTCAGTTCC
TTTACGGTGAAGATGGTCTGGATGCTATGTGCATCGAGAAGCAGAAGATGGGGATCCTCA
ACATGTCCAATGCTGCCTTCAAGGCCAAGTACCGACTGGATCTCGCCAACCCTCCCGAGT
GGTTCAAGCAGGACTACGAATTCGGTAACGAGTTGACTGGCGATAGGCCTTCGATGGCCC
TCCTCGACACCGAGTGGGAGGCTTTGCTCAAGGACCGTCAGATGATCCGACACATCAACA
AGGCCAAGGGGACTGAGGAAATGATGCAGCTCCCGCTCAACATTACTCGAATCATCGAAT
CGGCCAAGCGCGTGTTCAACGTCAAGGCCAACGATCGCAGCAACCTGCGACCCTCTGACG
TTATCCCCGCTGTGCAAAACCTGCTCGACCATATGAAGATTGTTCGCGGTAGTGACCCTC
TCTCCCAAGAGGCAGATTCGAATGCCACCATTCTCTTCAAGGGCCTGCTGCGCTCTCGTC
TGGCATTCAAGGACGCCCGAGGGTCAGGCTTGTGGTCTGGTCAAGAACTTGTCTCTGATG
TGTTACGTCAGTGTCGGCTCTCCCTCCGAACCTCTGATTGAGTTCATGATCAACCGAGGT
ATGGAAGTCGTCGAAGAGTACGAACCCCTGAGATACCCCCATGCCACCAAGATTTTCGTC
AACGGTGTCTGGTGCGGTGTTCACTCAGACCCCAAGCATCTCGTCAGTCAGGTCCTGGAC
ACACGACGAAAGTCGTACTTGCAGTACGAGGTGTCACTTGTTCGTGACATTCGAGACCGA
GAGTTCAAGGTTTTCTCCGACGCTGGCCGAGTCATGAGGCCGGTCTTTACGGTTCAGCAG
GAGGACGACCATGAGTCTGGTATTGCCAAGGGAGCTCTGGTTCTGACCAAGGACCTTGTC
AACAAGCTTGCCAAGGAGCAGGCGGAGCCACCAGAGGACCCATCACAGAAGATTGGATGG
GAGGGTCTGATCCGAGCCGGAACTATCGAGTACCTCGATGCTGAGGAAGAGGAGACGGCT
ATGATTTGCATGACTCCTGAGGATCTTGACCTCTACCGAATGCAAAAGGCCGGTTACGTC
GTAGATGAGGATAACACAGACGACCCCAACAGGAGATTGAAGACTAAGACGAACCCCACA
ACTCACATGTACACTCATTGTGAGATTCACCCTCAAGTTCCGTGAACTGCCGGCCGGTCA
GAACGCCATCGTCGCTATCGCTTGCTACTCTGGTTACAACCAGGAAGATTCCGTCATTAT
GAACCAGAGTAGTATCGATCGAGGCTTGTTCCGCAGTCTGTTCTTCAGATCTTACTCCGA
TCAGGAGAAGAAGGTCGGTCTGAACTACACGGAAGTGTTTGAGAAGCCCTTCCAGCAGTC
GACACTTCGCATGAAGCACGGTACCTACGACAAGTTGGACGAGGATGGTATCGTGGCTCC
AGGTGTGCGAGTGTCAGGTGAAGATATCATCATCGGCAAAACTGCGCCGATTGATCAGGA
GAACCAGGATCTCGGTACCAGGACAACAGTGCACCAGCGTCGTGATATCTCCACGCCGCT
GCGAAGCACTGAGAACGGTATCGTTGACTCGGTCATTGTGACTGTCAATGCCGACAACGT
CAAGTATGTCAAGGTCCGTGTGAGAACGACCAAGATTCCCCAGATTGGTGACAAGTTCGC
CTCTCGTCACGGACAGAAGGGTACCATTGGTGTCACCTACAGACAGGAGGATATGCCATT
CTCCAGGGAGGGTGTGACACCAGACATTATTATTAACCCCCACGCCATTCCGTCGCGAAT
GACAATTGCCCATTTGATTGAATGCCTCCTCAGTAAGGTGTCAACGCTGGAAGGCATGGA
GGGTGATGCAACACCTTTCACCGATGTCACTGTCGACTCCGTTTCGGAGCTGCTCCGAA
>NRRL54726
CGGCCCCGTAACACGGGCCGCCCCCGCCAGAGGACCCCCTAACTCTGTTTCTATCA---T
GTTTCTTCTGAGT-AAACAAGCAAATAAATTAAAACTTTCAACAACGGATCTCTTGGCTC
TGGCATCGATGAAGAACGCAGCGAAATGCGATAAGTAATGTGAATTGCAGAATTCAGTGA
ATCATCGAATCTTTGAACGCACATTGCGCCCGCCAGTATTCTGGCGGGCATGCCTGTTCG
AGCGTCATTA-CAACCCTCAGGCCCCCGGG-CCTGGCGTTGGGGATCGGCGGAG-CCCCC
TGCGGGCACACGCCGTCCCCCAAATACAGTGGCGGTCCCGCCGCAGCTTCCATTGCGTAG
TAGCTAACACCTCGCAACTGGAGAGCGGCGCGGGGGTATTCATCAGTCACTTCATGCTGA
CAATCATCTACAGACCGGTCACTTGATCTACCAGTGCGGTGGTATCGACAAGCGAACCAT
CGAGAAGTTCGAGAAGGTTGGTGACA--TCTCCCCCGATCGCGCCTTGCTATCCCACATC
GAATTCCCCGTCGAATTCCCTCCCTCACGATCCGCGCTGCGCCCGCT--TCTCCCGAGTC
CCAAAAA-TTTTGCGGTGCGACCGTGAA-TTTTTTTGGTGGGGCATTTTTACCCCGCCAC
TCGGGCGACGTTGGACAAAGCCCTGATCCCTGCACAC---AAAAACACCAAACCCTCTTG
GCGCGCATCATCACGTGATTGACCACAAACGCTAACCGACTCTACAACAGGAAGCCGCTG
AGCTCGGTAAGGGTTCCTTCAAGTACGCCTGGGTCCTTGACAAGCTCAAGGCCGAGCGTG
AGCGTGGTATCACCATCGACATTGCCCTCTGGAAGTTTATTCCCCAGCCAGCCATTCTGA
AGCCACGCCCTCGTTGGACTGGCAAGCAGCTCATCAGCATGGTCATCCCCAAGGAAGTGA
CCCTTCATAACGCCAGCGACAAGAAGGAAGATGCCCCCCTTAAGGACGAGGGTATTCTGA
TTCAAGCTGGTCAACTCATGTACGGTCTTCCCACCAAGAAGATTGTTGGTGCGGCGGCCG
GTGGTATTGTCCACATCAGCTACAACGAGTTGGGAGCTGAGGGCGCCATGGCATTCTTGA
ACGGTGTTCAGCAGGTTGTGACATACTGGCTGCTCAACAACGGTCATAGTATCGGTATCG
GTGACACGATTCCCGATAAGGCAACCATTGAGAAGGTTCAGGTGCACATTGATGAGGAGA
AGGCTGAGGTTGCTCGCCTCACTGCCATGGCCACTGCCAACGAGCTTGAGGCTCTCCCTG
GTATGAATGTCCGAGCAACATTCGAAAACAAGGTCTCGATGGCTCTGAACCAGGCTCGTG
ACAAGGCTGGTACGACCACACAGAAGAGTTTGAAGGATTCGAACAACGCCGTCACCATGG
CTTCTTCAGGATCCAAGGGTTCATCCATCAACATCTCGCAGATGACTGCGCTTGTGGGTC
AGCAGATCGTCGAAGGAAAGCGTATTCCCTTCGGATTCAAGTATCGAACACTGCCCCATT
TCACCAAGGATGATTACTCGCCCGAAGCCCGAGGTTTCGTCGAGAACTCGTACCTTCGTG
GCCTTACTCCTTCCGAGTTCTTCTTCCACGCCATGGCTGGTCGAGAAGGTCTCATTGATA
CTGCGGTCAAGACTGCCGAGACAGGTTACATTCAGCGACGACTGGTCAAGGCCCTCGAAG
ATCTGTCGGCGCGTTACGATGGAACCGTCCGAAACTCCTTGGGCGATGTTGTTCAGTTCC
TTTACGGTGAAGATGGTCTGGATGCTATGTGCATCGAGAAGCAGAAGATGGGGATCCTCA
ACATGTCCAATGCTGCCTTCAAGGCCAAGTACCGACTGGATCTCGCCAACCCTCCCGAGT
GGTTCAAGCAGGACTACGAATTCGGTAACGAGTTGACTGGCGATAGGCCTTCGATGGCCC
TCCTCGACACCGAGTGGGAGGCTTTGCTCAAGGACCGTCAGATGATCCGACACATCAACA
AGGCCAAGGGGACTGAGGAAATGATGCAGCTCCCGCTCAACATTACTCGAATCATCGAAT
CGGCCAAGCGCGTGTTCAACGTCAAGGCCAACGATCGCAGCAACCTGCGACCCTCTGACG
TTATCCCCGCTGTGCAAAACCTGCTCGACCATATGAAGATTGTTCGCGGTAGTGACCCTC
TCTCCCAAGAGGCAGATTCGAATGCCACCATTCTCTTCAAGGGCCTGCTGCGCTCTCGTC
TGGCATTCAAGGACGCCCGAGGGTCAGGCTTGTGGTCTGGTCAAGAACTTGTCTCTGATG
TGTTACGTCAGTGTCGGCTCTCCCTCCGAACCTCTGATTGAGTTCATGATCAACCGAGGT
ATGGAAGTCGTCGAAGAGTACGAACCCCTGAGATACCCCCATGCCACCAAGATTTTCGTC
AACGGTGTCTGGTGCGGTGTTCACTCAGACCCCAAGCATCTCGTCAGTCAGGTCCTGGAC
ACACGACGAAAGTCGTACTTGCAGTACGAGGTGTCACTTGTTCGTGACATTCGAGACCGA
GAGTTCAAGGTTTTCTCCGACGCTGGCCGAGTCATGAGGCCGGTCTTTACGGTTCAGCAG
GAGGACGACCATGAGTCTGGTATTGCCAAGGGAGCTCTGGTTCTGACCAAGGACCTTGTC
AACAAGCTTGCCAAGGAGCAGGCGGAGCCACCAGAGGACCCATCACAGAAGATTGGATGG
GAGGGTCTGATCCGAGCCGGAACTATCGAGTACCTCGATGCTGAGGAAGAGGAGACGGCT
ATGATTTGCATGACTCCTGAGGATCTTGACCTCTACCGAATGCAAAAGGCCGGTTACGTC
GTAGATGAGGATAACACAGACGACCCCAACAGGAGATTGAAGACTAAGACGAACCCCACA
ACTCACATGTACACTCATTGTGAGATTCACCCTCAAGTTCCGTGAACTGCCGGCCGGTCA
GAACGCCATCGTCGCTATCGCTTGCTACTCTGGTTACAACCAGGAAGATTCCGTCATTAT
GAACCAGAGTAGTATCGATCGAGGCTTGTTCCGCAGTCTGTTCTTCAGATCTTACTCCGA
TCAGGAGAAGAAGGTCGGTCTGAACTACACGGAAGTGTTTGAGAAGCCCTTCCAGCAGTC
GACACTTCGCATGAAGCACGGTACCTACGACAAGTTGGACGAGGATGGTATCGTGGCTCC
AGGTGTGCGAGTGTCAGGTGAAGATATCATCATCGGCAAAACTGCGCCGATTGATCAGGA
GAACCAGGATCTCGGTACCAGGACAACAGTGCACCAGCGTCGTGATATCTCCACGCCGCT
GCGAAGCACTGAGAACGGTATCGTTGACTCGGTCATTGTGACTGTCAATGCCGACAACGT
CAAGTATGTCAAGGTCCGTGTGAGAACGACCAAGATTCCCCAGATTGGTGACAAGTTCGC
CTCTCGTCACGGACAGAAGGGTACCATTGGTGTCACCTACAGACAGGAGGATATGCCATT
CTCCAGGGAGGGTGTGACACCAGACATTATTATTAACCCCCACGCCATTCCGTCGCGAAT
GACAATTGCCCATTTGATTGAATGCCTCCTCAGTAAGGTGTCAACGCTGGAAGGCATGGA
GGGTGATGCAACACCTTTCACCGATGTCACTGTCGACTCCGTTTCGGAGCTGCTCCGAA
>NRRL54727
CGGCCCCGTAACACGGGCCGCCCCCGCCAGAGGACCCCCTAACTCTGTTTCTATCA---T
GTTTCTTCTGAGT-AAACAAGCAAATAAATTAAAACTTTCAACAACGGATCTCTTGGCTC
TGGCATCGATGAAGAACGCAGCGAAATGCGATAAGTAATGTGAATTGCAGAATTCAGTGA
ATCATCGAATCTTTGAACGCACATTGCGCCCGCCAGTATTCTGGCGGGCATGCCTGTTCG
AGCGTCATTA-CAACCCTCAGGCCCCCGGG-CCTGGCGTTGGGGATCGGCGGAG-CCCCC
TGCGGGCACACGCCGTCCCCCAAATACAGTGGCGGTCCCGCCGCAGCTTCCATTGCGTAG
TAGCTAACACCTCGCAACTGGAGAGCGGCGCGGGGGTATTCATCAGTCACTTCATGCTGA
CAATCATCTACAGACCGGTCACTTGATCTACCAGTGCGGTGGTATCGACAAGCGAACCAT
CGAGAAGTTCGAGAAGGTTGGTGACA--TCTCCCCCGATCGCGCCTTGCTATCCCACATC
GAATTCCCCGTCGAATTCCCTCCCTCACGATCCGCGCTGCGCCCGCT--TCTCCCGAGTC
CCAAAAA-TTTTGCGGTGCGACCGTGAA-TTTTTTTGGTGGGGCATTTTTACCCCGCCAC
TCGGGCGACGTTGGACAAAGCCCTGATCCCTGCACAC---AAAAACACCAAACCCTCTTG
GCGCGCATCATCACGTGATTGACCACAAACGCTAACCGACTCTACAACAGGAAGCCGCTG
AGCTCGGTAAGGGTTCCTTCAAGTACGCCTGGGTCCTTGACAAGCTCAAGGCCGAGCGTG
AGCGTGGTATCACCATCGACATTGCCCTCTGGAAGTTTATTCCCCAGCCAGCCATTCTGA
AGCCACGCCCTCGTTGGACTGGCAAGCAGCTCATCAGCATGGTCATCCCCAAGGAAGTGA
CCCTTCATAACGCCAGCGACAAGAAGGAAGATGCCCCCCTTAAGGACGAGGGTATTCTGA
TTCAAGCTGGTCAACTCATGTACGGTCTTCCCACCAAGAAGATTGTTGGTGCGGCGGCCG
GTGGTATTGTCCACATCAGCTACAACGAGTTGGGAGCTGAGGGCGCCATGGCATTCTTGA
ACGGTGTTCAGCAGGTTGTGACATACTGGCTGCTCAACAACGGTCATAGTATCGGTATCG
GTGACACGATTCCCGATAAGGCAACCATTGAGAAGGTTCAGGTGCACATTGATGAGGAGA
AGGCTGAGGTTGCTCGCCTCACTGCCATGGCCACTGCCAACGAGCTTGAGGCTCTCCCTG
GTATGAATGTCCGAGCAACATTCGAAAACAAGGTCTCGATGGCTCTGAACCAGGCTCGTG
ACAAGGCTGGTACGACCACACAGAAGAGTTTGAAGGATTCGAACAACGCCGTCACCATGG
CTTCTTCAGGATCCAAGGGTTCATCCATCAACATCTCGCAGATGACTGCGCTTGTGGGTC
AGCAGATCGTCGAAGGAAAGCGTATTCCCTTCGGATTCAAGTATCGAACACTGCCCCATT
TCACCAAGGATGATTACTCGCCCGAAGCCCGAGGTTTCGTCGAGAACTCGTACCTTCGTG
GCCTTACTCCTTCCGAGTTCTTCTTCCACGCCATGGCTGGTCGAGAAGGTCTCATTGATA
CTGCGGTCAAGACTGCCGAGACAGGTTACATTCAGCGACGACTGGTCAAGGCCCTCGAAG
ATCTGTCGGCGCGTTACGATGGAACCGTCCGAAACTCCTTGGGCGATGTTGTTCAGTTCC
TTTACGGTGAAGATGGTCTGGATGCTATGTGCATCGAGAAGCAGAAGATGGGGATCCTCA
ACATGTCCAATGCTGCCTTCAAGGCCAAGTACCGACTGGATCTCGCCAACCCTCCCGAGT
GGTTCAAGCAGGACTACGAATTCGGTAACGAGTTGACTGGCGATAGGCCTTCGATGGCCC
TCCTCGACACCGAGTGGGAGGCTTTGCTCAAGGACCGTCAGATGATCCGACACATCAACA
AGGCCAAGGGGACTGAGGAAATGATGCAGCTCCCGCTCAACATTACTCGAATCATCGAAT
CGGCCAAGCGCGTGTTCAACGTCAAGGCCAACGATCGCAGCAACCTGCGACCCTCTGACG
TTATCCCCGCTGTGCAAAACCTGCTCGACCATATGAAGATTGTTCGCGGTAGTGACCCTC
TCTCCCAAGAGGCAGATTCGAATGCCACCATTCTCTTCAAGGGCCTGCTGCGCTCTCGTC
TGGCATTCAAGGACGCCCGAGGGTCAGGCTTGTGGTCTGGTCAAGAACTTGTCTCTGATG
TGTTACGTCAGTGTCGGCTCTCCCTCCGAACCTCTGATTGAGTTCATGATCAACCGAGGT
ATGGAAGTCGTCGAAGAGTACGAACCCCTGAGATACCCCCATGCCACCAAGATTTTCGTC
AACGGTGTCTGGTGCGGTGTTCACTCAGACCCCAAGCATCTCGTCAGTCAGGTCCTGGAC
ACACGACGAAAGTCGTACTTGCAGTACGAGGTGTCACTTGTTCGTGACATTCGAGACCGA
GAGTTCAAGGTTTTCTCCGACGCTGGCCGAGTCATGAGGCCGGTCTTTACGGTTCAGCAG
GAGGACGACCATGAGTCTGGTATTGCCAAGGGAGCTCTGGTTCTGACCAAGGACCTTGTC
AACAAGCTTGCCAAGGAGCAGGCGGAGCCACCAGAGGACCCATCACAGAAGATTGGATGG
GAGGGTCTGATCCGAGCCGGAACTATCGAGTACCTCGATGCTGAGGAAGAGGAGACGGCT
ATGATTTGCATGACTCCTGAGGATCTTGACCTCTACCGAATGCAAAAGGCCGGTTACGTC
GTAGATGAGGATAACACAGACGACCCCAACAGGAGATTGAAGACTAAGACGAACCCCACA
ACTCACATGTACACTCATTGTGAGATTCACCCTCAAGTTCCGTGAACTGCCGGCCGGTCA
GAACGCCATCGTCGCTATCGCTTGCTACTCTGGTTACAACCAGGAAGATTCCGTCATTAT
GAACCAGAGTAGTATCGATCGAGGCTTGTTCCGCAGTCTGTTCTTCAGATCTTACTCCGA
TCAGGAGAAGAAGGTCGGTCTGAACTACACGGAAGTGTTTGAGAAGCCCTTCCAGCAGTC
GACACTTCGCATGAAGCACGGTACCTACGACAAGTTGGACGAGGATGGTATCGTGGCTCC
AGGTGTGCGAGTGTCAGGTGAAGATATCATCATCGGCAAAACTGCGCCGATTGATCAGGA
GAACCAGGATCTCGGTACCAGGACAACAGTGCACCAGCGTCGTGATATCTCCACGCCGCT
GCGAAGCACTGAGAACGGTATCGTTGACTCGGTCATTGTGACTGTCAATGCCGACAACGT
CAAGTATGTCAAGGTCCGTGTGAGAACGACCAAGATTCCCCAGATTGGTGACAAGTTCGC
CTCTCGTCACGGACAGAAGGGTACCATTGGTGTCACCTACAGACAGGAGGATATGCCATT
CTCCAGGGAGGGTGTGACACCAGACATTATTATTAACCCCCACGCCATTCCGTCGCGAAT
GACAATTGCCCATTTGATTGAATGCCTCCTCAGTAAGGTGTCAACGCTGGAAGGCATGGA
GGGTGATGCAACACCTTTCACCGATGTCACTGTCGACTCCGTTTCGGAGCTGCTCCGAA
>NRRL62578
CGGCCCCGTAACACGGGCCGCCCCCGCCAGAGGACCCCCTAACTCTGTTTCTATCA---T
GTTTCTTCTGAGT-AAACAAGCAAATAAATTAAAACTTTCAACAACGGATCTCTTGGCTC
TGGCATCGATGAAGAACGCAGCGAAATGCGATAAGTAATGTGAATTGCAGAATTCAGTGA
ATCATCGAATCTTTGAACGCACATTGCGCCCGCCAGTATTCTGGCGGGCATGCCTGTTCG
AGCGTCATTA-CAACCCTCAGGCCCCCGGG-CCTGGCGTTGGGGATCGGCGGAG-CCCCC
CGCGGGCACACGCCGTCCCCCAAATACAGTGGCGGTCCCGCCGCAGCTTCCATTGCGTAG
TAGCTAACACCTCGCAACTGGAGAGCGGCGCGGGGGTATTCATCAGTCACTTCATGCTGA
CAATCATCTACAGACCGGTCACTTGATCTACCAGTGCGGTGGTATCGACAAGCGAACCAT
CGAGAAGTTCGAGAAGGTTGGTGACA--TCTCCCCCGATCGCGCCTTGCTATCCCACATC
GAATTCCCCGTCGAAT----TCCCTCACGATCCGCGCTGCGCCCGCT--TCTCCCGAGTC
CCAAAAA-TTTTGCGGTGCGACCGTGAA--TTTTTTGGTGGGGCATTTTTACCCCGCCAC
TCGGGCGACGTTGGACAAAGCCCTGATCCCTGCACACACAAAAAACACCAAACCCTCTTG
GCGCGCATCATCACTTGGTTGACCACAGACGCTAACCGACTCAACAACAGGAAGCCGCTG
AGCTCGGTAAGGGTTCTTTCAAGTACGCCTGGGTCCTTGACAAGCTCAAGGCCGAGCGTG
AGCGTGGTATCACCATCGACATTGCCCTCTGGAAGTTTATTCCCCAGCCAGCCATTCTGA
AGCCACGCCCTCGTTGGACTGGCAAGCAGCTCATCAGCATGGTCATCCCCAAGGAAGTGA
CCCTTCATAACGCCAGCGACAAGAAGGAAGATGCCCCCCTTAAGGACGAGGGTATTCTGA
TTCAAGCTGGTCAACTCATGTACGGTCTTCCCACCAAGAAGATTGTTGGTGCGGCGGCCG
GTGGTATTGTCCACATCAGCTACAACGAGTTGGGAGCTGAGGGCGCCATGGCATTCTTGA
ACGGTGTTCAGCAGGTTGTGACATACTGGCTGCTCAACAACGGTCACAGTATCGGTATCG
GTGACACGATTCCCGATAAGGCAACCATTGAGAAGGTTCAGGTGCACATTGATGAGGAGA
AGGCTGAGGTTGCTCGCCTCACTGCCATGGCCACTGCCAACGAGCTTGAGGCTCTCCCTG
GTATGAATGTCCGAGCAACATTCGAAAACAAGGTCTCGATGGCTCTGAACCAGGCTCGTG
ACAAGGCTGGTACGACCACACAGAAGAGTTTGAAGGATTCGAACAACGCCGTCACCATGG
CTTCTTCAGGATCCAAGGGTTCATCCATCAACATCTCGCAGATGACTGCGCTTGTGGGTC
AGCAGATCGTCGAAGGAAAGCGTATTCCCTTCGGATTCAAGTATCGAACACTGCCCCATT
TCACCAAGGATGATTACTCGCCCGAAGCCCGAGGTTTCGTCGAGAACTCGTACCTTCGTG
GCCTTACTCCTTCCGAGTTCTTCTTCCACGCCATGGCTGGTCGAGAAGGTCTCATTGATA
CTGCGGTCAAGACTGCCGAGACAGGTTACATTCAGCGACGACTGGTCAAGGCCCTCGAAG
ATCTGTCGGCGCGTTACGATGGAACCGTCCGAAACTCCTTGGGCGATGTTGTTCAGTTCC
TTTACGGTGAAGATGGTCTGGATGCTATGTGCATCGAGAAGCAGAAGATGGGGATCCTCA
ACATGTCCAATGCTGCCTTCAAGGCCAAGTACCGACTGGATCTCGCCAACCCTCCCGAGT
GGTTCAAGCAGGACTACGAATTCGGTAACGAGTTGACTGGCGATAGGCCTTCGATGGCCC
TCCTCGACACCGAGTGGGAGGCTTTGCTCAAGGACCGTCAGATGATCCGACACATCAACA
AGGCCAAGGGGACTGAGGAAATGATGCAGCTCCCGCTCAACATTACTCGAATCATCGAAT
CGGCCAAGCGCGTGTTCAACGTCAAGGCCAACGATCGCAGCAACCTGCGACCCTCTGACG
TTATCCCCGCTGTGCAAAACCTGCTCGACCATATGAAGATTGTTCGCGGTAGTGACCCTC
TCTCCCAAGAGGCAGATTCGAATGCCACCATTCTCTTCAAGGGCCTGCTGCGCTCTCGTC
TGGCATTCAAGGACGCCCGAGGGTCAAGCTTGTGGTCTGGTCAAGAACTTGTCTCTGATG
TGTTACGTCAGTGTCGGCTCTCCCTCCGAACCTCTGATTGAGTTCATGATCAACCGAGGT
ATGGAAGTCGTCGAAGAGTACGAACCCCTGAGATACCCCCATGCCACCAAGATTTTCGTC
AACGGTGTCTGGTGCGGTGTTCACTCAGACCCCAAGCATCTCGTCAGTCAGGTCCTGGAC
ACACGACGAAAGTCGTACTTGCAGTACGAGGTGTCACTTGTTCGTGACATTCGAGACCGA
GAGTTCAAGGTCTTCTCCGACGCTGGCCGAGTCATGAGGCCGGTCTTTACGGTTCAGCAG
GAGGACGACCATGAGTCTGGTATTGCCAAGGGAGCTCTGGTTCTGACCAAGGACCTTGTC
AACAAGCTTGCCAAGGAGCAGGCGGAGCCACCAGAGGACCCATCACAGAAGATTGGATGG
GAGGGTCTGATCCGAGCCGGAACTATCGAGTACCTCGATGCTGAGGAAGAGGAGACGGCT
ATGATTTGCATGACTCCTGAGGATCTTGACCTCTACCGAATGCAAAAGGCCGGTTACGTC
GTAGATGAGGATAACACAGACGACCCCAACAGGAGATTGAAGACTAAGACGAACCCCACA
ACTCACATGTACACTCATTGTGAGATTCACCCTCAAGTTCCGTGAACTGCCGGCCGGTCA
GAACGCCATCGTCGCTATCGCTTGCTACTCTGGTTACAACCAGGAAGATTCCGTCATTAT
GAACCAGAGTAGTATCGATCGAGGCTTGTTCCGCAGTCTGTTCTTCAGATCTTACTCCGA
TCAGGAGAAGAAGGTCGGTCTGAACTACACGGAAGTGTTTGAGAAGCCCTTCCAGCAGTC
TACACTTCGCATGAAGCACGGTACCTACGACAAGTTGGACGAGGATGGTATCGTGGCTCC
AGGTGTGCGAGTGTCAGGTGAAGATATCATCATTGGCAAAACTGCGCCGATTGATCAAGA
GAACCAGGATCTCGGTACCAGGACAACAGTGCACCAGCGTCGTGATATCTCCACGCCGCT
GCGAAGCACTGAGAACGGTATCGTTGACTCGGTCATTGTGACTGTCAATGCCGACAACGT
CAAGTATGTCAAGGTCCGTGTGAGAACGACCAAGATTCCCCAGATTGGTGACAAGTTCGC
CTCTCGTCACGGACAGAAGGGTACCATTGGTGTTACCTACAGACAGGAGGATATGCCATT
CTCCAGGGAGGGTGTGACACCAGACATTATTATTAACCCCCACGCCATTCCGTCGCGAAT
GACAATTGCCCATTTGATTGAATGCCTCCTCAGTAAGGTGTCAACGCTGGAAGGCATGGA
GGGTGATGCAACACCTTTCACCGATGTCACTGTCGACTCCGTTTCGGAGCTGCTCCGAA
>NRRL62579
CGGCCCCGTAACACGGGCCGCCCCCGCCAGAGGACCCCCTAACTCTGTTTCTATCA---T
GTTTCTTCTGAGT-AAACAAGCAAATAAATTAAAACTTTCAACAACGGATCTCTTGGCTC
TGGCATCGATGAAGAACGCAGCGAAATGCGATAAGTAATGTGAATTGCAGAATTCAGTGA
ATCATCGAATCTTTGAACGCACATTGCGCCCGCCAGTATTCTGGCGGGCATGCCTGTTCG
AGCGTCATTA-CAACCCTCAGGCCCCCGGG-CCTGGCGTTGGGGATCGGCGGAG-CCCCC
CGCGGGCACACGCCGTCCCCCAAATACAGTGGCGGTCCCGCCGCAGCTTCCATTGCGTAG
TAGCTAACACCTCGCAACTGGAGAGCGGCGCGGGGGTATTCATCAGTCACTTCATGCTGA
CAATCATCTACAGACCGGTCACTTGATCTACCAGTGCGGTGGTATCGACAAGCGAACCAT
CGAGAAGTTCGAGAAGGTTGGTGACA--TCTCCCCCGATCGCGCCTTGCTATCCCACATC
GAATTCCCCGTCGAAT----TCCCTCACGATCCGCGCTGCGCCCGCT--TCTCCCGAGTC
CCAAAAA-TTTTGCGGTGCGACCGTGAA--TTTTTTGGTGGGGCATTTTTACCCCGCCAC
TCGGGCGACGTTGGACAAAGCCCTGATCCCTGCACACACAAAAAACACCAAACCCTCTTG
GCGCGCATCATCACTTGGTTGACCACAGACGCTAACCGACTCAACAACAGGAAGCCGCTG
AGCTCGGTAAGGGTTCTTTCAAGTACGCCTGGGTCCTTGACAAGCTCAAGGCCGAGCGTG
AGCGTGGTATCACCATCGACATTGCCCTCTGGAAGTTTATTCCCCAGCCAGCCATTCTGA
AGCCACGCCCTCGTTGGACTGGCAAGCAGCTCATCAGCATGGTCATCCCCAAGGAAGTGA
CCCTTCATAACGCCAGCGACAAGAAGGAAGATGCCCCCCTTAAGGACGAGGGTATTCTGA
TTCAAGCTGGTCAACTCATGTACGGTCTTCCCACCAAGAAGATTGTTGGTGCGGCGGCCG
GTGGTATTGTCCACATCAGCTACAACGAGTTGGGAGCTGAGGGCGCCATGGCATTCTTGA
ACGGTGTTCAGCAGGTTGTGACATACTGGCTGCTCAACAACGGTCACAGTATCGGTATCG
GTGACACGATTCCCGATAAGGCAACCATTGAGAAGGTTCAGGTGCACATTGATGAGGAGA
AGGCTGAGGTTGCTCGCCTCACTGCCATGGCCACTGCCAACGAGCTTGAGGCTCTCCCTG
GTATGAATGTCCGAGCAACATTCGAAAACAAGGTCTCGATGGCTCTGAACCAGGCTCGTG
ACAAGGCTGGTACGACCACACAGAAGAGTTTGAAGGATTCGAACAACGCCGTCACCATGG
CTTCTTCAGGATCCAAGGGTTCATCCATCAACATCTCGCAGATGACTGCGCTTGTGGGTC
AGCAGATCGTCGAAGGAAAGCGTATTCCCTTCGGATTCAAGTATCGAACACTGCCCCATT
TCACCAAGGATGATTACTCGCCCGAAGCCCGAGGTTTCGTCGAGAACTCGTACCTTCGTG
GCCTTACTCCTTCCGAGTTCTTCTTCCACGCCATGGCTGGTCGAGAAGGTCTCATTGATA
CTGCGGTCAAGACTGCCGAGACAGGTTACATTCAGCGACGACTGGTCAAGGCCCTCGAAG
ATCTGTCGGCGCGTTACGATGGAACCGTCCGAAACTCCTTGGGCGATGTTGTTCAGTTCC
TTTACGGTGAAGATGGTCTGGATGCTATGTGCATCGAGAAGCAGAAGATGGGGATCCTCA
ACATGTCCAATGCTGCCTTCAAGGCCAAGTACCGACTGGATCTCGCCAACCCTCCCGAGT
GGTTCAAGCAGGACTACGAATTCGGTAACGAGTTGACTGGCGATAGGCCTTCGATGGCCC
TCCTCGACACCGAGTGGGAGGCTTTGCTCAAGGACCGTCAGATGATCCGACACATCAACA
AGGCCAAGGGGACTGAGGAAATGATGCAGCTCCCGCTCAACATTACTCGAATCATCGAAT
CGGCCAAGCGCGTGTTCAACGTCAAGGCCAACGATCGCAGCAACCTGCGACCCTCTGACG
TTATCCCCGCTGTGCAAAACCTGCTCGACCATATGAAGATTGTTCGCGGTAGTGACCCTC
TCTCCCAAGAGGCAGATTCGAATGCCACCATTCTCTTCAAGGGCCTGCTGCGCTCTCGTC
TGGCATTCAAGGACGCCCGAGGGTCAAGCTTGTGGTCTGGTCAAGAACTTGTCTCTGATG
TGTTACGTCAGTGTCGGCTCTCCCTCCGAACCTCTGATTGAGTTCATGATCAACCGAGGT
ATGGAAGTCGTCGAAGAGTACGAACCCCTGAGATACCCCCATGCCACCAAGATTTTCGTC
AACGGTGTCTGGTGCGGTGTTCACTCAGACCCCAAGCATCTCGTCAGTCAGGTCCTGGAC
ACACGACGAAAGTCGTACTTGCAGTACGAGGTGTCACTTGTTCGTGACATTCGAGACCGA
GAGTTCAAGGTCTTCTCCGACGCTGGCCGAGTCATGAGGCCGGTCTTTACGGTTCAGCAG
GAGGACGACCATGAGTCTGGTATTGCCAAGGGAGCTCTGGTTCTGACCAAGGACCTTGTC
AACAAGCTTGCCAAGGAGCAGGCGGAGCCACCAGAGGACCCATCACAGAAGATTGGATGG
GAGGGTCTGATCCGAGCCGGAACTATCGAGTACCTCGATGCTGAGGAAGAGGAGACGGCT
ATGATTTGCATGACTCCTGAGGATCTTGACCTCTACCGAATGCAAAAGGCCGGTTACGTC
GTAGATGAGGATAACACAGACGACCCCAACAGGAGATTGAAGACTAAGACGAACCCCACA
ACTCACATGTACACTCATTGTGAGATTCACCCTCAAGTTCCGTGAACTGCCGGCCGGTCA
GAACGCCATCGTCGCTATCGCTTGCTACTCTGGTTACAACCAGGAAGATTCCGTCATTAT
GAACCAGAGTAGTATCGATCGAGGCTTGTTCCGCAGTCTGTTCTTCAGATCTTACTCCGA
TCAGGAGAAGAAGGTCGGTCTGAACTACACGGAAGTGTTTGAGAAGCCCTTCCAGCAGTC
TACACTTCGCATGAAGCACGGTACCTACGACAAGTTGGACGAGGATGGTATCGTGGCTCC
AGGTGTGCGAGTGTCAGGTGAAGATATCATCATTGGCAAAACTGCGCCGATTGATCAAGA
GAACCAGGATCTCGGTACCAGGACAACAGTGCACCAGCGTCGTGATATCTCCACGCCGCT
GCGAAGCACTGAGAACGGTATCGTTGACTCGGTCATTGTGACTGTCAATGCCGACAACGT
CAAGTATGTCAAGGTCCGTGTGAGAACGACCAAGATTCCCCAGATTGGTGACAAGTTCGC
CTCTCGTCACGGACAGAAGGGTACCATTGGTGTTACCTACAGACAGGAGGATATGCCATT
CTCCAGGGAGGGTGTGACACCAGACATTATTATTAACCCCCACGCCATTCCGTCGCGAAT
GACAATTGCCCATTTGATTGAATGCCTCCTCAGTAAGGTGTCAACGCTGGAAGGCATGGA
GGGTGATGCAACACCTTTCACCGATGTCACTGTCGACTCCGTTTCGGAGCTGCTCCGAA
>NRRL62584
CGGCCCCGTAACACGGGCCGCCCCCGCCAGAGGACCCCCTAACTCTGTTTCCATAA---T
GTTTCTTCTGAGTAAAACAAGCAAATAAATTAAAACTTTCAACAACGGATCTCTTGGCTC
TGGCATCGATGAAGAACGCAGCGAAATGCGATAAGTAATGTGAATTGCAGAATTCAGTGA
ATCATCGAATCTTTGAACGCACATTGCGCCCGCCAGTATTCTGGCGGGCATGCCTGTTCG
AGCGTCATTA-CAACCCTCAGGCCCCCGGG-CCTGGCGTTGGGGATCGGCGGAGCCCCCC
TGCGGGCACACGCCGTCCCCCAAATACAGTGGCGGTCCCGCCGCAGCTTCCATTGCGTAG
TAGCCAACACCTCGCAACTGGAGAGCGGCGCGGGGGTATGCATCAGTCACTTCATGCTGA
CAATCATTTACAGACCGGTCACTTGATCTACCAGTGCGGTGGTATCGACAAGCGAACCAT
CGAGAAGTTCGAGAAGGTTGGTGACA--TCCCCCCCGATCGCGCCTTGATATCCCACATC
GAATTCC------------CTCCCTCACGATCCGCGCTGCGCCCGCT--TCTTCCGAGTC
CCAAAAT-TTTTGCGGTGCGACCGTGAATTTTTTTTGGTGGGGCA-TTTTACCCCGCCAC
TCGGGCGACGTTGGACAAAGCCCTGATCCCTG--CACACAAAAAACACCAAACCCTCTTG
GCGCGCATCATCACGTGTTTGACCACAGACGCTAACCGACTCAACAACAGGAAGCCGCTG
AGCTCGGTAAGGGTTCCTTCAAGTACGCCTGGGTCCTTGACAAGCTCAAGGCCGAGCGTG
AGCGTGGTATCACCATCGACATTGCCCTCTGGAAGTTCATCCCCCAGCCCGCCATTCTGA
AGCCACGCCCTCGTTGGACTGGCAAGCAGCTCATCAGCATGGTTATCCCCAAGGAAGTGA
CCCTTCACAACGCCAGCGACAAGAAGGAGGATGCCCCCCTTAAGGATGAGGGTATTCTGA
TTCAAGCTGGTCAACTCATGTACGGTCTTCCCACCAAGAAGATCGTTGGTGCGGCGGCCG
GTGGTATTGTCCACATCAGCTACAACGAGTTGGGAGCTGAGGGCGCCATGGCATTCTTGA
ACGGTGTTCAGCAGGTTGTGACATACTGGCTGCTCAACAACGGTCACAGTATCGGTATCG
GTGACACGATTCCTGATAAGGCAACCATTGAGAAGGTTCAGGTGCACATTGATGAGGAGA
AGGCTGAAGTTGCTCGCCTCACTGCCATGGCCACTGCCAACGAGCTTGAGGCTCTTCCCG
GTATGAATGTCCGAGCAACATTCGAAAACAAGGTCTCGATGGCTCTGAACCAGGCTCGTG
ACAAGGCTGGTACGACCACACAGAAGAGTTTGAAGGATTCGAACAACGCCGTGACCATGG
CTTCTTCCGGATCCAAGGGTTCATCCATCAACATCTCGCAGATGACTGCGCTTGTGGGTC
AGCAGATCGTCGAAGGAAAGCGTATTCCCTTCGGATTCAAGTATCGTACTCTGCCCCATT
TCACCAAGGATGATTACTCGCCCGAAGCCCGAGGTTTCGTCGAGAACTCATACCTTCGTG
GTCTTACTCCTTCCGAGTTCTTCTTCCACGCCATGGCTGGTCGAGAAGGTCTCATTGATA
CTGCAGTCAAGACTGCCGAAACAGGTTACATTCAGCGACGACTGGTCAAGGCCCTGGAAG
ATCTGTCTGCGCGCTACGATGGAACCGTCCGAAACTCACTGGGCGATGTTGTGCAGTTCC
TTTATGGTGAAGATGGTCTGGATGCTATGTGCATCGAGAAGCAGAAGATGGGGATCCTCA
ACATGTCCAATGCTGCCTTCAAGGCCAAGTACCGACTGGATCTTGCCAACCCTCCCGAGT
GGTTCAAGCAGGACTACGAATTCGGTAACGAGTTGACTGGCGATAGGCCTTCGATGGCCC
TCCTCGACACTGAGTGGGAGGCTTTGCTCAAGGACCGTCAGATGATCCGACATATCAACA
AGGCCAAGCAGACTGAGGAAATGATGCAGCTCCCGCTCAACATTACTCGAATCATCGAAT
CGGCCAAGCGCGTGTTCAACGTCAAGGCCAATGATCGCAGCAACCTGCGACCCTCTGACG
TTATCCCTGCTGTGCAAAACCTGCTCGACCACATGAAGATTGTTCGCGGTACTGACCCCA
TCTCCCAAGAGGCAGATGCGAATGCCACTATTCTCTTCAAGGGCCTGCTGCGCTCTCGTC
TGGCATTCAAGGACGCCCGAGGGTCAGGCTTGTGGTCTGGTCAAGAACTTGTCTCTGATG
TGTTACGTCAGTGTCGGCTCTCCCTCCGAACCTCTGATCGAGTTCATGATCAACCGAGGT
ATGGAAGTCGTGGAAGAGTACGAACCCCTGAGATACCCCCACGCCACCAAGATTTTCGTC
AACGGTGTCTGGTGCGGTGTTCACTCAGACCCCAAGCATCTCGTCAGCCAGGTCCTGGAC
ACGCGACGAAAGTCGTACCTGCAGTACGAGGTGTCACTTGTTCGTGACATTCGAGATCGA
GAGTTCAAGGTCTTCTCCGACGCTGGCCGAGTCATGAGGCCGGTCTTTACGGTTCAGCAG
GAGGATGACCACGAGTCTGGTATTGCTAAGGGAGCTCTGGTTCTGACCAAGGACCTTGTC
AACAAGCTTGCCAAGGAGCAGGCGGAGCCACCAGAGGACCCATCACAGAAGATTGGATGG
GAGGGTCTGATCCGAGCCGGAACCATTGAGTACCTCGATGCTGAGGAAGAGGAGACGGCT
ATGATTTGCATGACTCCTGAGGATCTTGACCTCTACCGCATGCAAAAGGCTGGTTACGTC
GTAGATGACGATAACACAGACGACCCCAACAGGAGATTGAAGACCAAGACGAACCCCACA
ACTCACATGTACACTCATTGTGAGATTCACCCTCAAGTTCCGTGAACTGCCGGCCGGTCA
GAACGCCATCGTCGCTATCGCTTGCTACTCTGGTTACAACCAGGAAGATTCCGTTATTAT
GAACCAGAGTAGTATCGATCGAGGCTTGTTCCGAAGTCTGTTTTTCAGATCTTACTCCGA
TCAGGAGAAGAAGGTCGGTCTGAACTACACGGAAGTGTTTGAGAAGCCCTTCCAGCAGTC
GACTCTTCGTATGAAGCACGGTACCTATGACAAGCTGGACGAGGATGGTATCGTGGCCCC
CGGTGTGCGAGTGTCAGGTGAAGATATCATCATCGGCAAAACTGCGCCGATTGATCAAGA
GAACCAGGATCTCGGTACCAGGACAACAGTGCACCAGCGTCGTGATATCTCCACGCCGCT
GCGAAGTACTGAGAACGGTATCGTTGATTCGGTCATTGTGACTGTCAACGCCGACAACGT
CAAGTATGTCAAGGTCCGTGTGAGAACGACCAAGATTCCCCAGATTGGTGACAAGTTCGC
CTCTCGTCACGGACAGAAGGGTACCATTGGTGTTACCTACAGACAGGAGGATATGCCATT
CTCCAGGGAGGGTGTGACACCAGACATTATTATTAACCCCCACGCCATTCCGTCGCGAAT
GACAATTGCCCATTTGATTGAATGCCTCCTCAGTAAGGTGTCAACGCTGGAAGGCATGGA
GGGTGATGCAACACCTTTCACCGATGTCACTGTCGACTCCGTTTCGGAACTGCTCCGAA
>NRRL62585
CGGCCCCGTAACACGGGCCGCCCCCGCCAGAGGACCCCCTAACTCTGTTTCCATAA---T
GTTTCTTCTGAGTAAAACAAGCAAATAAATTAAAACTTTCAACAACGGATCTCTTGGCTC
TGGCATCGATGAAGAACGCAGCGAAATGCGATAAGTAATGTGAATTGCAGAATTCAGTGA
ATCATCGAATCTTTGAACGCACATTGCGCCCGCCAGTATTCTGGCGGGCATGCCTGTTCG
AGCGTCATTA-CAACCCTCAGGCCCCCGGG-CCTGGCGTTGGGGATCGGCGGAGCCCCCC
TGCGGGCACACGCCGTCCCCCAAATACAGTGGCGGTCCCGCCGCAGCTTCCATTGCGTAG
TAGCCAACACCTCGCAACTGGAGAGCGGCGCGGGGGTATGCATCAGTCACTTCATGCTGA
CAATCATTTACAGACCGGTCACTTGATCTACCAGTGCGGTGGTATCGACAAGCGAACCAT
CGAGAAGTTCGAGAAGGTTGGTGACA--TCCCCCCCGATCGCGCCTTGATATCCCACATC
GAATTCC------------CTCCCTCACGATCCGCGCTGCGCCCGCT--TCTTCCGAGTC
CCAAAAT-TTTTGCGGTGCGACCGTGAATTTTTTTTGGTGGGGCA-TTTTACCCCGCCAC
TCGGGCGACGTTGGACAAAGCCCTGATCCCTG--CACACAAAAAACACCAAACCCTCTTG
GCGCGCATCATCACGTGTTTGACCACAGACGCTAACCGACTCAACAACAGGAAGCCGCTG
AGCTCGGTAAGGGTTCCTTCAAGTACGCCTGGGTCCTTGACAAGCTCAAGGCCGAGCGTG
AGCGTGGTATCACCATCGACATTGCCCTCTGGAAGTTCATCCCCCAGCCCGCCATTCTGA
AGCCACGCCCTCGTTGGACTGGCAAGCAGCTCATCAGCATGGTTATCCCCAAGGAAGTGA
CCCTTCACAACGCCAGCGACAAGAAGGAGGATGCCCCCCTTAAGGATGAGGGTATTCTGA
TTCAAGCTGGTCAACTCATGTACGGTCTTCCCACCAAGAAGATCGTTGGTGCGGCGGCCG
GTGGTATTGTCCACATCAGCTACAACGAGTTGGGAGCTGAGGGCGCCATGGCATTCTTGA
ACGGTGTTCAGCAGGTTGTGACATACTGGCTGCTCAACAACGGTCACAGTATCGGTATCG
GTGACACGATTCCTGATAAGGCAACCATTGAGAAGGTTCAGGTGCACATTGATGAGGAGA
AGGCTGAAGTTGCTCGCCTCACTGCCATGGCCACTGCCAACGAGCTTGAGGCTCTTCCCG
GTATGAATGTCCGAGCAACATTCGAAAACAAGGTCTCGATGGCTCTGAACCAGGCTCGTG
ACAAGGCTGGTACGACCACACAGAAGAGTTTGAAGGATTCGAACAACGCCGTGACCATGG
CTTCTTCCGGATCCAAGGGTTCATCCATCAACATCTCGCAGATGACTGCGCTTGTGGGTC
AGCAGATCGTCGAAGGAAAGCGTATTCCCTTCGGATTCAAGTATCGTACTCTGCCCCATT
TCACCAAGGATGATTACTCGCCCGAAGCCCGAGGTTTCGTCGAGAACTCATACCTTCGTG
GTCTTACTCCTTCCGAGTTCTTCTTCCACGCCATGGCTGGTCGAGAAGGTCTCATTGATA
CTGCAGTCAAGACTGCCGAAACAGGTTACATTCAGCGACGACTGGTCAAGGCCCTGGAAG
ATCTGTCTGCGCGCTACGATGGAACCGTCCGAAACTCACTGGGCGATGTTGTGCAGTTCC
TTTATGGTGAAGATGGTCTGGATGCTATGTGCATCGAGAAGCAGAAGATGGGGATCCTCA
ACATGTCCAATGCTGCCTTCAAGGCCAAGTACCGACTGGATCTTGCCAACCCTCCCGAGT
GGTTCAAGCAGGACTACGAATTCGGTAACGAGTTGACTGGCGATAGGCCTTCGATGGCCC
TCCTCGACACTGAGTGGGAGGCTTTGCTCAAGGACCGTCAGATGATCCGACATATCAACA
AGGCCAAGCAGACTGAGGAAATGATGCAGCTCCCGCTCAACATTACTCGAATCATCGAAT
CGGCCAAGCGCGTGTTCAACGTCAAGGCCAATGATCGCAGCAACCTGCGACCCTCTGACG
TTATCCCTGCTGTGCAAAACCTGCTCGACCACATGAAGATTGTTCGCGGTACTGACCCCA
TCTCCCAAGAGGCAGATGCGAATGCCACTATTCTCTTCAAGGGCCTGCTGCGCTCTCGTC
TGGCATTCAAGGACGCCCGAGGGTCAGGCTTGTGGTCTGGTCAAGAACTTGTCTCTGATG
TGTTACGTCAGTGTCGGCTCTCCCTCCGAACCTCTGATCGAGTTCATGATCAACCGAGGT
ATGGAAGTCGTGGAAGAGTACGAACCCCTGAGATACCCCCACGCCACCAAGATTTTCGTC
AACGGTGTCTGGTGCGGTGTTCACTCAGACCCCAAGCATCTCGTCAGCCAGGTCCTGGAC
ACGCGACGAAAGTCGTACCTGCAGTACGAGGTGTCACTTGTTCGTGACATTCGAGATCGA
GAGTTCAAGGTCTTCTCCGACGCTGGCCGAGTCATGAGGCCGGTCTTTACGGTTCAGCAG
GAGGATGACCACGAGTCTGGTATTGCTAAGGGAGCTCTGGTTCTGACCAAGGACCTTGTC
AACAAGCTTGCCAAGGAGCAGGCGGAGCCACCAGAGGACCCATCACAGAAGATTGGATGG
GAGGGTCTGATCCGAGCCGGAACCATTGAGTACCTCGATGCTGAGGAAGAGGAGACGGCT
ATGATTTGCATGACTCCTGAGGATCTTGACCTCTACCGCATGCAAAAGGCTGGTTACGTC
GTAGATGACGATAACACAGACGACCCCAACAGGAGATTGAAGACCAAGACGAACCCCACA
ACTCACATGTACACTCATTGTGAGATTCACCCTCAAGTTCCGTGAACTGCCGGCCGGTCA
GAACGCCATCGTCGCTATCGCTTGCTACTCTGGTTACAACCAGGAAGATTCCGTTATTAT
GAACCAGAGTAGTATCGATCGAGGCTTGTTCCGAAGTCTGTTTTTCAGATCTTACTCCGA
TCAGGAGAAGAAGGTCGGTCTGAACTACACGGAAGTGTTTGAGAAGCCCTTCCAGCAGTC
GACTCTTCGTATGAAGCACGGTACCTATGACAAGCTGGACGAGGATGGTATCGTGGCCCC
CGGTGTGCGAGTGTCAGGTGAAGATATCATCATCGGCAAAACTGCGCCGATTGATCAAGA
GAACCAGGATCTCGGTACCAGGACAACAGTGCACCAGCGTCGTGATATCTCCACGCCGCT
GCGAAGTACTGAGAACGGTATCGTTGATTCGGTCATTGTGACTGTCAACGCCGACAACGT
CAAGTATGTCAAGGTCCGTGTGAGAACGACCAAGATTCCCCAGATTGGTGACAAGTTCGC
CTCTCGTCACGGACAGAAGGGTACCATTGGTGTTACCTACAGACAGGAGGATATGCCATT
CTCCAGGGAGGGTGTGACACCAGACATTATTATTAACCCCCACGCCATTCCGTCGCGAAT
GACAATTGCCCATTTGATTGAATGCCTCCTCAGTAAGGTGTCAACGCTGGAAGGCATGGA
GGGTGATGCAACACCTTTCACCGATGTCACTGTCGACTCCGTTTCGGAACTGCTCCGAA
>NRRL62590
CGGCCCCGTAACACGGGCCGCCCCCGCCAGAGGACCCCCTAACTCTGTTTATATCA---T
GTTTTTTCTGAGT-AAACAAGCAAATAAATTAAAACTTTCAACAACGGATCTCTTGGCTC
TGGCATCGATGAAGAACGCAGCGAAATGCGATAAGTAATGTGAATTGCAGAATTCAGTGA
ATCATCGAATCTTTGAACGCACATTGCGCCCGCCAGTATTCTGGCGGGCATGCCTGTTCG
AGCGTCATTA-CAACCCTCAGGCCCCCGGG-CCTGGCGTTGGGGATCGGCGGAG-CCCCC
CGCGGGCACACGCCGTCCCCCAAATACAGTGGCGGTCCCGCCGCAGCTTCCATTGCGTAG
TAGCTAACACCTCGCAACTGGAGAGCGGCGCGGGGGTACTCATCAGTCACTTCATGCTGA
CAATCATCTACAGACCGGTCACTTGATCTACCAGTGCGGTGGTATCGACAAGCGAACCAT
CGAGAAGTTCGAGAAGGTTGGTGACA--TCTCCCCCGATCGCGCCTTGCTATCCCACATC
GAATTCCCCGTCGAATTCCCTCCCTCACGATCCGCGCTGCGCCCGCT--TCTCCCGAGTC
CCAAAAA-TTTTGCGGTGGGACCGTGAA-TTTTTTTGGTGGGGCATTTTTACCCCGCCAC
TCGGGCGACGTTGGACAAAGCCCTGATCCCTG--CACACAAAAAACACCAAACCCTCTTG
GCGCGCATCATCACGTGGTTGACCACAGACGCTAACCGACTCAACAACAGGAAGCCGCTG
AGCTCGGTAAGGGTTCCTTCAAGTACGCCTGGGTCCTTGACAAGCTCAAGGCCGAGCGTG
AGCGTGGTATCACCATCGACATTGCCCTCTGGAAGTTTATTCCCCAGCCAGCCATTCTGA
AGCCACGCCCTCGTTGGACTGGCAAGCAGCTCATCAGCATGGTCATCCCAAAGGAAGTGA
CCCTTCACAACGCCAGTGACAAGAAGGAAGATGCCCCTCTTAAGGACGAGGGTATTCTGA
TTCAAGCTGGTCAACTCATGTACGGTCTTCCCACCAAGAAGATTGTCGGTGCGGCAGCCG
GTGGTATTGTCCACATCAGCTACAACGAGTTGGGAGCTGAGGGCGCCATGGCATTCTTGA
ACGGTGTTCAGCAGGTCGTGACATACTGGCTGCTCAACAACGGTCACAGTATCGGTATCG
GTGACACGATTCCCGATAAGGCAACCATTGAGAAGGTTCAGGTGCACATTGATGAGGAGA
AGGCTGAGGTTGCTCGCCTCACTGCCATGGCCACTGCCAACGAGCTTGAGGCTCTCCCTG
GTATGAATGTCCGAGCAACATTCGAAAACAAGGTCTCGATGGCTCTGAACCAGGCTCGTG
ACAAGGCTGGTACGACCACACAGAAGAGTTTGAAGGATTCGAACAACGCCGTCACCATGG
CTTCTTCGGGATCCAAGGGTTCATCCATCAACATCTCGCAGATGACTGCGCTTGTGGGTC
AGCAGATCGTCGAAGGAAAGCGTATTCCCTTCGGATTCAAGTATCGAACACTGCCCCATT
TCACCAAGGATGATTACTCGCCCGAAGCCCGAGGTTTCGTCGAGAACTCGTACCTTCGTG
GTCTTACTCCTTCCGAGTTCTTCTTCCACGCCATGGCTGGTCGAGAAGGTCTCATTGATA
CTGCGGTCAAGACTGCTGAGACAGGTTACATCCAGCGACGACTGGTCAAGGCCCTCGAAG
ATCTGTCGGCGCGTTACGATGGAACCGTCCGAAATTCCCTGGGCGATGTTGTTCAGTTCC
TTTACGGTGAAGATGGTCTGGATGCTATGTGCATCGAGAAGCAGAAGATGGGGATCCTCA
ACATGTCCAATGCTGCCTTCAAGGCCAAGTACCGACTGGATCTTGCCAACCCTCCCGAGT
GGTTCAAGCAGGACTACGAATTCGGTAACGAGTTGACTGGCGATAGGCCTTCGATGGCCC
TCCTCGACACCGAGTGGGAGGCTTTGCTCAAGGACCGTCAGATGATCCGACACATCAACA
AGGCCAAGGGGACTGAGGAAATGATGCAGCTCCCGCTCAACATTACTCGAATTATCGAAT
CGGCCAAGCGCGTGTTCAACGTCAAGGCCAACGATCGCAGCAACCTGCGACCCTCTGACG
TTATTCCCGCTGTGCAAAACCTGCTTGACAATATGAAGATTGTTCGCGGTAGTGACCCTC
TCTCCCAAGAGGCAGATGCGAATGCCACCATTCTCTTCAAGGGCCTGCTGCGCTCTCGTC
TGGCATTCAAGGACGCCCGAGGGTCAGGCCTGTGGTCTGGTCAAGAACTTGTCCCTGATG
TGCTACGTCAGTGTCGGCTCTCCCTCTGAACCTCTGATTGAGTTCATGATCAACCGAGGT
ATGGAAGTCGTGGAAGAGTACGAACCCCTGAGATACCCCCATGCCACCAAGATTTTCGTC
AATGGTGTCTGGTGCGGTGTTCACTCAGACCCCAAGCACCTCGTCAGTCAGGTCTTGGAC
ACACGACGAAAGTCGTACCTGCAGTACGAGGTGTCACTTGTTCGTGACATTCGAGACCGA
GAGTTCAAGGTCTTCTCCGACGCTGGCCGAGTCATGAGGCCGGTCTTTACGGTTCAGCAG
GAGGATGACCACGAGTCTGGTATTGCCAAGGGAGCTCTGGTTCTGACCAAGGACCTTGTC
AACAAGCTTGCCAAGGAACAGGCGGAGCCACCAGAGGACCCATCACAGAAGATTGGATGG
GAGGGTCTGATCCGAGCCGGAACTATCGAGTACCTCGATGCTGAGGAAGAGGAGACGGCT
ATGATTTGCATGACTCCTGAGGATCTTGATCTCTACCGAATGCAAAAGGCCGGTTACGTC
GTAGATGAGGATAACACAGACGACCCCAACAGGAGATTGAAGACCAAGACGAACCCTACA
ACTCACATGTACACTCATTGTGAGATTCACCCTCAAGTTCCGTGAACTGCCGGCCGGTCA
GAACGCCATCGTCGCCATCGCTTGTTACTCTGGTTACAACCAGGAAGATTCCGTCATTAT
GAACCAGAGTAGTATCGATCGAGGCTTGTTCCGCAGTCTGTTCTTCAGATCTTACTCCGA
CCAGGAGAAGAAGGTCGGTCTGAACTACACGGAAGTGTTTGAGAAGCCCTTCCAGCAGTC
GACACTTCGCATGAAGCACGGTACCTACGACAAGTTGGACGAGGATGGTATCGTGGCTCC
AGGTGTGCGAGTGTCGGGTGAAGATATCATCATCGGCAAGACTGCGCCGATTGATCAAGA
GAACCAGGATCTCGGTACCAGGACAACAGTGCACCAGCGTCGTGATATCTCCACGCCGCT
GCGAAGCACTGAGAACGGTATCGTTGATTCGGTCATTGTGACTGTCAATGCCGACAACGT
CAAGTACGTCAAGGTCCGTGTGAGGACGACCAAGATTCCCCAGATTGGTGACAAGTTCGC
CTCTCGTCACGGACAGAAGGGTACCATTGGTGTTACCTACAGACAGGAGGATATGCCTTT
CTCCAGGGAGGGTGTGACACCAGACATTATCATTAACCCCCACGCCATTCCGTCGCGAAT
GACAATTGCCCATTTGATTGAATGCCTCCTCAGTAAGGTGTCAACGCTGGAAGGCATGGA
GGGTGATGCAACACCTTTCACCGATGTCACTGTCGACTCCGTTTCGGAGCTGCTCCGAA
>NRRL62591
CGGCCCCGTAACACGGGCCGCCCCCGCCAGAGGACCCCCTAACTCTGTTTATATCA---T
GTTTTTTCTGAGT-AAACAAGCAAATAAATTAAAACTTTCAACAACGGATCTCTTGGCTC
TGGCATCGATGAAGAACGCAGCGAAATGCGATAAGTAATGTGAATTGCAGAATTCAGTGA
ATCATCGAATCTTTGAACGCACATTGCGCCCGCCAGTATTCTGGCGGGCATGCCTGTTCG
AGCGTCATTA-CAACCCTCAGGCCCCCGGG-CCTGGCGTTGGGGATCGGCGGAG-CCCCC
CGCGGGCACACGCCGTCCCCCAAATACAGTGGCGGTCCCGCCGCAGCTTCCATTGCGTAG
TAGCTAACACCTCGCAACTGGAGAGCGGCGCGGGGGTACTCATCAGTCACTTCATGCTGA
CAATCATCTACAGACCGGTCACTTGATCTACCAGTGCGGTGGTATCGACAAGCGAACCAT
CGAGAAGTTCGAGAAGGTTGGTGACA--TCTCCCCCGATCGCGCCTTGCTATCCCACATC
GAATTCCCCGTCGAATTCCCTCCCTCACGATCCGCGCTGCGCCCGCT--TCTCCCGAGTC
CCAAAAA-TTTTGCGGTGGGACCGTGAA-TTTTTTTGGTGGGGCATTTTTACCCCGCCAC
TCGGGCGACGTTGGACAAAGCCCTGATCCCTG--CACACAAAAAACACCAAACCCTCTTG
GCGCGCATCATCACGTGGTTGACCACAGACGCTAACCGACTCAACAACAGGAAGCCGCTG
AGCTCGGTAAGGGTTCCTTCAAGTACGCCTGGGTCCTTGACAAGCTCAAGGCCGAGCGTG
AGCGTGGTATCACCATCGACATTGCCCTCTGGAAGTTTATTCCCCAGCCAGCCATTCTGA
AGCCACGCCCTCGTTGGACTGGCAAGCAGCTCATCAGCATGGTCATCCCAAAGGAAGTGA
CCCTTCACAACGCCAGTGACAAGAAGGAAGATGCCCCTCTTAAGGACGAGGGTATTCTGA
TTCAAGCTGGTCAACTCATGTACGGTCTTCCCACCAAGAAGATTGTCGGTGCGGCAGCCG
GTGGTATTGTCCACATCAGCTACAACGAGTTGGGAGCTGAGGGCGCCATGGCATTCTTGA
ACGGTGTTCAGCAGGTCGTGACATACTGGCTGCTCAACAACGGTCACAGTATCGGTATCG
GTGACACGATTCCCGATAAGGCAACCATTGAGAAGGTTCAGGTGCACATTGATGAGGAGA
AGGCTGAGGTTGCTCGCCTCACTGCCATGGCCACTGCCAACGAGCTTGAGGCTCTCCCTG
GTATGAATGTCCGAGCAACATTCGAAAACAAGGTCTCGATGGCTCTGAACCAGGCTCGTG
ACAAGGCTGGTACGACCACACAGAAGAGTTTGAAGGATTCGAACAACGCCGTCACCATGG
CTTCTTCGGGATCCAAGGGTTCATCCATCAACATCTCGCAGATGACTGCGCTTGTGGGTC
AGCAGATCGTCGAAGGAAAGCGTATTCCCTTCGGATTCAAGTATCGAACACTGCCCCATT
TCACCAAGGATGATTACTCGCCCGAAGCCCGAGGTTTCGTCGAGAACTCGTACCTTCGTG
GTCTTACTCCTTCCGAGTTCTTCTTCCACGCCATGGCTGGTCGAGAAGGTCTCATTGATA
CTGCGGTCAAGACTGCTGAGACAGGTTACATCCAGCGACGACTGGTCAAGGCCCTCGAAG
ATCTGTCGGCGCGTTACGATGGAACCGTCCGAAATTCCCTGGGCGATGTTGTTCAGTTCC
TTTACGGTGAAGATGGTCTGGATGCTATGTGCATCGAGAAGCAGAAGATGGGGATCCTCA
ACATGTCCAATGCTGCCTTCAAGGCCAAGTACCGACTGGATCTTGCCAACCCTCCCGAGT
GGTTCAAGCAGGACTACGAATTCGGTAACGAGTTGACTGGCGATAGGCCTTCGATGGCCC
TCCTCGACACCGAGTGGGAGGCTTTGCTCAAGGACCGTCAGATGATCCGACACATCAACA
AGGCCAAGGGGACTGAGGAAATGATGCAGCTCCCGCTCAACATTACTCGAATTATCGAAT
CGGCCAAGCGCGTGTTCAACGTCAAGGCCAACGATCGCAGCAACCTGCGACCCTCTGACG
TTATTCCCGCTGTGCAAAACCTGCTTGACAATATGAAGATTGTTCGCGGTAGTGACCCTC
TCTCCCAAGAGGCAGATGCGAATGCCACCATTCTCTTCAAGGGCCTGCTGCGCTCTCGTC
TGGCATTCAAGGACGCCCGAGGGTCAGGCCTGTGGTCTGGTCAAGAACTTGTCCCTGATG
TGCTACGTCAGTGTCGGCTCTCCCTCTGAACCTCTGATTGAGTTCATGATCAACCGAGGT
ATGGAAGTCGTGGAAGAGTACGAACCCCTGAGATACCCCCATGCCACCAAGATTTTCGTC
AATGGTGTCTGGTGCGGTGTTCACTCAGACCCCAAGCACCTCGTCAGTCAGGTCTTGGAC
ACACGACGAAAGTCGTACCTGCAGTACGAGGTGTCACTTGTTCGTGACATTCGAGACCGA
GAGTTCAAGGTCTTCTCCGACGCTGGCCGAGTCATGAGGCCGGTCTTTACGGTTCAGCAG
GAGGATGACCACGAGTCTGGTATTGCCAAGGGAGCTCTGGTTCTGACCAAGGACCTTGTC
AACAAGCTTGCCAAGGAACAGGCGGAGCCACCAGAGGACCCATCACAGAAGATTGGATGG
GAGGGTCTGATCCGAGCCGGAACTATCGAGTACCTCGATGCTGAGGAAGAGGAGACGGCT
ATGATTTGCATGACTCCTGAGGATCTTGATCTCTACCGAATGCAAAAGGCCGGTTACGTC
GTAGATGAGGATAACACAGACGACCCCAACAGGAGATTGAAGACCAAGACGAACCCTACA
ACTCACATGTACACTCATTGTGAGATTCACCCTCAAGTTCCGTGAACTGCCGGCCGGTCA
GAACGCCATCGTCGCCATCGCTTGTTACTCTGGTTACAACCAGGAAGATTCCGTCATTAT
GAACCAGAGTAGTATCGATCGAGGCTTGTTCCGCAGTCTGTTCTTCAGATCTTACTCCGA
CCAGGAGAAGAAGGTCGGTCTGAACTACACGGAAGTGTTTGAGAAGCCCTTCCAGCAGTC
GACACTTCGCATGAAGCACGGTACCTACGACAAGTTGGACGAGGATGGTATCGTGGCTCC
AGGTGTGCGAGTGTCGGGTGAAGATATCATCATCGGCAAGACTGCGCCGATTGATCAAGA
GAACCAGGATCTCGGTACCAGGACAACAGTGCACCAGCGTCGTGATATCTCCACGCCGCT
GCGAAGCACTGAGAACGGTATCGTTGATTCGGTCATTGTGACTGTCAATGCCGACAACGT
CAAGTACGTCAAGGTCCGTGTGAGGACGACCAAGATTCCCCAGATTGGTGACAAGTTCGC
CTCTCGTCACGGACAGAAGGGTACCATTGGTGTTACCTACAGACAGGAGGATATGCCTTT
CTCCAGGGAGGGTGTGACACCAGACATTATCATTAACCCCCACGCCATTCCGTCGCGAAT
GACAATTGCCCATTTGATTGAATGCCTCCTCAGTAAGGTGTCAACGCTGGAAGGCATGGA
GGGTGATGCAACACCTTTCACCGATGTCACTGTCGACTCCGTTTCGGAGCTGCTCCGAA
>NRRL62606
CGGCCCCGTAACACGGGCCGCCCCCGCCAGAGGACCCCCTAACTCTGTTTCTATCA---T
GTTTCTTCTGAGT-AAACAAGCAAATAAATTAAAACTTTCAACAACGGATCTCTTGGCTC
TGGCATCGATGAAGAACGCAGCGAAATGCGATAAGTAATGTGAATTGCAGAATTCAGTGA
ATCATCGAATCTTTGAACGCACATTGCGCCCGCCAGTATTCTGGCGGGCATGCCTGTTCG
AGCGTCATTA-CAACCCTCAGGCCCCCGGG-CCTGGCGTTGGGGATCGGCGGAG-CCCCC
TGCGGGCACACGCCGTCCCCCAAATACAGTGGCGGTCCCGCCGCAGCTTCCATTGCGTAG
TAGCTAACACCTCGCAACTGGAGAGCGGCGCGGGGGTATTCATCAGTCACTTCATGCTGA
CAATCATCTACAGACCGGTCACTTGATCTACCAGTGCGGTGGTATCGACAAGCGAACCAT
CGAGAAGTTCGAGAAGGTTGGTGACA--TCTCCCCCGATCGCGCCTTGCTATCCCACATC
GAATTCCCCGTCGAATTCCCTCCCTCACGATCCGCGCTGCGCCCGCT--TCTCCCGAGTC
CCAAAAT-TTTTGCGGTGCGACCGTGAA-TTTTTTTGGTGGGGCATTTTTACCCCGCCAC
TCGGGCGACGTTGGACAAAGCCCTGATCCCTGCACAC---AAAAACACCAAACCCTCTTG
GCGCGCATCATCACGTGATTGACCACAAACGCTAACCGACTCGACAACAGGAAGCCGCTG
AGCTCGGTAAGGGTTCCTTCAAGTACGCCTGGGTCCTTGACAAGCTCAAGGCCGAGCGTG
AGCGTGGTATCACCATCGACATTGCCCTCTGGAAGTTTATTCCCCAGCCAGCCATTCTGA
AGCCACGCCCTCGTTGGACTGGCAAGCAGCTCATCAGCATGGTCATCCCCAAGGAAGTGA
CCCTTCATAACGCCAGCGACAAGAAGGAAGATGCCCCCCTTAAGGACGAGGGTATTCTGA
TTCAAGCTGGTCAACTCATGTACGGTCTTCCCACCAAGAAGATTGTTGGTGCGGCGGCCG
GTGGTATTGTCCACATCAGCTACAACGAGTTGGGAGCTGAGGGCGCCATGGCATTCTTGA
ACGGTGTTCAGCAGGTTGTGACATACTGGCTGCTCAACAACGGTCACAGTATCGGTATCG
GTGACACGATTCCCGATAAGGCAACCATTGAGAAGGTTCAGGTGCACATTGATGAGGAGA
AGGCTGAGGTTGCTCGCCTCACTGCCATGGCCACTGCCAACGAGCTTGAGGCTCTCCCTG
GTATGAATGTCCGAGCAACATTCGAAAACAAGGTCTCGATGGCTCTGAACCAGGCTCGTG
ACAAGGCTGGTACGACCACACAGAAGAGTTTGAAGGATTCGAACAACGCCGTCACCATGG
CTTCTTCAGGATCCAAGGGTTCATCCATCAACATCTCGCAGATGACTGCGCTTGTGGGTC
AGCAGATCGTCGAAGGAAAGCGTATTCCCTTCGGATTCAAGTATCGAACACTGCCCCATT
TCACCAAGGATGATTACTCGCCCGAAGCCCGAGGTTTCGTCGAGAACTCGTACCTTCGTG
GCCTTACTCCTTCCGAGTTCTTCTTCCACGCCATGGCTGGTCGAGAAGGTCTCATTGATA
CTGCGGTCAAGACTGCCGAGACAGGTTACATTCAGCGACGACTGGTCAAGGCCCTCGAAG
ATCTGTCGGCGCGTTACGATGGAACCGTCCGAAACTCCTTGGGCGATGTTGTTCAGTTCC
TTTACGGTGAAGATGGTCTGGATGCTATGTGCATCGAGAAGCAGAAGATGGGGATCCTCA
ACATGTCCAATGCTGCCTTCAAGGCCAAGTACCGACTGGATCTCGCCAACCCTCCCGAGT
GGTTCAAGCAGGACTACGAATTCGGTAACGAGTTGACTGGCGATAGGCCTTCGATGGCCC
TCCTCGACACCGAGTGGGAGGCTTTGCTCAAGGACCGTCAGATGATCCGACACATCAACA
AGGCCAAGGGGACTGAGGAAATGATGCAGCTCCCGCTCAACATTACTCGAATCATCGAAT
CGGCCAAGCGCGTGTTCAACGTCAAGGCCAACGATCGCAGCAACCTGCGACCCTCTGACG
TTATCCCCGCTGTGCAAAACCTGCTCGACCATATGAAGATTGTTCGCGGTAGTGACCCTC
TCTCCCAAGAGGCAGATTCGAATGCCACCATTCTCTTCAAGGGCCTGCTGCGCTCTCGTC
TGGCATTCAAGGACGCCCGAGGGTCAAGCTTGTGGTCTGGTCAAGAACTTGTCTCTGATG
TGTTACGTCAGTGTCGGCTCTCCCTCCGAACCTCTGATTGAGTTCATGATCAACCGAGGT
ATGGAAGTCGTCGAAGAGTACGAACCCCTGAGATACCCCCATGCCACCAAGATTTTCGTC
AACGGTGTCTGGTGCGGTGTTCACTCAGACCCCAAGCATCTCGTCAGTCAGGTCCTGGAC
ACACGACGAAAGTCGTACTTGCAGTACGAGGTGTCACTTGTTCGTGACATTCGAGACCGA
GAGTTCAAGGTCTTCTCCGACGCTGGCCGAGTCATGAGGCCGGTCTTTACGGTTCAGCAG
GAGGACGACCATGAGTCTGGTATTGCCAAGGGAGCTCTGGTTCTGACCAAGGACCTTGTC
AACAAGCTTGCCAAGGAGCAGGCGGAGCCACCAGAGGACCCATCACAGAAGATTGGATGG
GAGGGTCTGATCCGAGCCGGAACTATCGAGTACCTCGATGCTGAGGAAGAGGAGACGGCT
ATGATTTGCATGACTCCTGAGGATCTTGACCTCTACCGAATGCAAAAGGCCGGTTACGTC
GTAGATGAGGATAACACAGACGACCCCAACAGGAGATTGAAGACTAAGACGAACCCCACA
ACTCACATGTACACTCATTGTGAGATTCACCCTCAAGTTCCGTGAACTGCCGGCCGGTCA
GAACGCCATCGTCGCTATCGCTTGCTACTCTGGTTACAACCAGGAAGATTCCGTCATTAT
GAACCAGAGTAGTATCGATCGAGGCTTGTTCCGCAGTCTGTTCTTCAGATCTTACTCCGA
TCAGGAGAAGAAGGTCGGTCTGAACTACACGGAAGTGTTTGAGAAGCCCTTCCAGCAGTC
GACACTTCGCATGAAGCACGGTACCTACGACAAGTTGGACGAGGATGGTATCGTGGCTCC
AGGTGTGCGAGTGTCAGGTGAAGATATCATCATCGGCAAAACTGCGCCGATTGATCAAGA
GAACCAGGATCTCGGTACCAGGACAACAGTGCACCAGCGTCGTGATATCTCCACGCCGCT
GCGAAGCACTGAGAACGGTATCGTTGACTCGGTCATTGTGACTGTCAATGCCGACAACGT
CAAGTATGTCAAGGTCCGTGTGAGAACGACCAAGATTCCCCAGATTGGTGACAAGTTCGC
CTCTCGTCACGGACAGAAGGGTACCATTGGTGTTACCTACAGACAGGAGGATATGCCATT
CTCCAGGGAGGGTGTGACACCAGACATTATTATTAACCCCCACGCCATTCCGTCGCGAAT
GACAATTGCCCATTTGATTGAATGCCTCCTCAGTAAGGTGTCAACGCTGGAAGGCATGGA
GGGTGATGCAACACCTTTCACCGATGTCACTGTCGACTCCGTTTCGGAGCTGCTCCGAA
>NRRL62610
CGGCCCCGTAACACGGGCCGCCCCCGCCAGAGGACCCCCTAACTCTGTTTCTATCA---T
GTTTTTTCTGAGT-AAACAAGCAAATAAATTAAAACTTTCAACAACGGATCTCTTGGCTC
TGGCATCGATGAAGAACGCAGCGAAATGCGATAAGTAATGTGAATTGCAGAATTCAGTGA
ATCATCGAATCTTTGAACGCACATTGCGCCCGCCAGTATTCTGGCGGGCATGCCTGTTCG
AGCGTCATTA-CAACCCTCAGGCCCCCGGG-CCTGGCGTTGGGGATCGGCGGAG-CCCCC
CGCGGGCACACGCCGTCCCCCAAATACAGTGGCGGTCCCGCCGCAGCTTCCATTGCGTAG
TAGCTAACACCTCGCAACTGGAGAGCGGCGCGGGGGTATTCATCAATCACTTCATGCTGA
CAATCATCTACAGACCGGTCACTTGATCTACCAGTGCGGTGGTATCGACAAGCGAACCAT
CGAGAAGTTCGAGAAGGTTGGTGACA--TCTCCCCCGATCGCGCCTTGCTATCCCACATC
GAATTCCCCGTCGAATTCCCTCCCTCACGATCCGCGCTGCGCCCGCT--TCTCCCGAGTC
CCAAAAT-TTTTGCGGTGCGACCGTGAA-TTTTTTTGGTGGGGCATTTTTACCCCGCCAC
TCGGGCGACGTTGGACAAAGCCCTGATCCCTG--CACACAAAAAACACCAAACCCTCTTG
GCGCGCATCATCACGTGGTTGATTACAGACGCTAACCGACTCAACAACAGGAAGCCGCTG
AGCTCGGTAAGGGTTCCTTCAAGTACGCCTGGGTCCTTGACAAGCTCAAGGCCGAGCGTG
AGCGTGGTATCACCATCGACATTGCCCTCTGGAAGTTTATTCCCCAGCCAGCCATTCTGA
AGCCACGCCCTCGTTGGACTGGCAAGCAGCTCATCAGCATGGTCATCCCCAAGGAAGTGA
CCCTTCACAACGCCAGCGACAAGAAGGAAGATGCCCCCCTTAAGGACGAGGGTATTCTGA
TTCAAGCTGGTCAACTCATGTACGGTCTTCCCACCAAGAAGATTGTTGGTGCGGCGGCCG
GTGGTATTGTCCACATCAGCTACAACGAGTTGGGAGCTGAGGGCGCCATGGCATTCTTGA
ACGGTGTTCAGCAGGTTGTGACATACTGGCTGCTCAACAACGGTCACAGTATCGGTATCG
GTGACACGATTCCCGATAAGGCAACCATTGAGAAGGTTCAGGTGCACATTGATGAGGAGA
AGGCTGAGGTTGCTCGCCTCACTGCCATGGCCACTGCCAACGAGCTTGAGGCTCTCCCTG
GTATGAATGTCCGAGCAACATTCGAAAACAAGGTCTCGATGGCTCTGAACCAGGCTCGTG
ACAAGGCTGGTACGACCACACAGAAGAGTTTGAAGGATTCGAACAACGCCGTCACCATGG
CTTCTTCAGGATCCAAGGGTTCATCCATCAACATCTCGCAGATGACTGCGCTTGTGGGTC
AGCAGATCGTCGAAGGAAAGCGTATTCCCTTCGGATTCAAGTATCGAACACTGCCCCATT
TCACCAAGGATGATTACTCGCCCGAAGCCCGAGGTTTCGTCGAGAACTCGTACCTTCGTG
GTCTTACTCCTTCCGAGTTCTTCTTCCACGCCATGGCTGGTCGAGAAGGTCTCATTGATA
CTGCGGTCAAGACTGCCGAGACAGGTTACATTCAGCGACGACTGGTCAAGGCCCTCGAAG
ATCTGTCGGCGCGTTACGATGGAACCGTCCGAAACTCCCTGGGCGATGTTGTTCAGTTCC
TTTACGGTGAAGATGGTCTGGATGCTATGTGCATCGAGAAGCAGAAGATGGGGATCCTCA
ACATGTCCAATGCTGCCTTCAAGGCCAAGTACCGACTGGATCTTGCCAACCCTCCCGAGT
GGTTTAAGCAGGACTACGAATTCGGTAACGAGTTGACTGGCGATAGGCCTTCGATGGCCC
TCCTCGACACCGAGTGGGAGGCTTTGCTCAAGGACCGTCAGATGATCCGACACATCAACA
AGGCCAAGGGGACTGAGGAAATGATGCAGCTCCCGCTCAACATTACTCGAATCATCGAAT
CGGCCAAGCGTGTGTTCAACGTCAAGGCCAACGATCGCAGCAACTTGCGACCCTCTGACG
TTATTCCCGCTGTGCAAAACCTGCTCGACAATATGAAGATTGTTCGCGGTAGTGACCCTC
TCTCCCAAGAGGCAGATGCGAATGCCACCATTCTCTTCAAGGGCCTGCTGCGCTCTCGTC
TGGCATTCAAGGACGCCCGAGGGTCAAGCTTGTGGTCTGGTCAAGAACTTGTCTCTGATG
TGTTACGTCAGTGTCGGCTCTCCCTCCGAACCTCTGATTGAGTTCATGATCAACCGAGGT
ATGGAAGTCGTGGAAGAGTACGAACCCCTGAGATATCCCCACGCTACCAAGATCTTTGTC
AACGGTGTCTGGTGCGGTGTTCACTCAGATCCCAAGCATCTCGTCAGTCAGGTCCTGGAC
ACACGACGAAAGTCGTACCTGCAGTACGAGGTGTCACTTGTTCGTGACATTCGAGACCGA
GAGTTCAAGGTCTTCTCCGACGCTGGCCGAGTCATGAGACCGGTCTTTACGGTTCAGCAG
GAGGATGACCACGAGTCTGGTATTGCCAAGGGAGCTCTGGTTCTGACCAAGGACCTTGTC
AACAAGCTTGCCAAGGAACAGGCGGAGCCACCAGAGGACCCATCTCAGAAGATTGGATGG
GAGGGCCTGATCCGAGCCGGAACTATCGAGTACCTCGATGCTGAGGAAGAGGAGACGGCT
ATGATTTGCATGACTCCTGAGGATCTTGACCTCTACCGAATGCAAAAGGCCGGTTACGTC
GTAGATGAGGATAACACAGACGACCCCAACAGGAGATTGAAGACCAAGACGAACCCCACA
ACTCACATGTACACTCACTGTGAGATTCACCCTCAAGTTCCGTGAACTGCCGGCCGGTCA
GAACGCCATCGTCGCCATCGCTTGTTACTCTGGTTACAACCAGGAAGATTCCGTCATTAT
GAACCAGAGTAGTATCGATCGTGGCTTGTTCCGAAGTCTGTTCTTCAGATCTTACTCCGA
TCAGGAGAAGAAGGTCGGTCTGAACTACACGGAAGTGTTTGAGAAGCCCTTCCAGCAGTC
GACACTTCGCATGAAGCACGGTACCTACGACAAGTTGGACGAGGATGGTATCGTGGCTCC
AGGCGTGCGAGTGTCAGGTGAAGATATCATCATCGGCAAAACTGCGCCGATTGATCAAGA
GAACCAGGATCTCGGTACCAGGACAACAGTGCACCAGCGTCGTGATATCTCCACGCCGCT
GCGAAGCACTGAGAACGGTATCGTTGACTCGGTCATTGTGACTGTCAATGCCGACAACGT
CAAGTATGTCAAGGTCCGTGTGAGAACGACCAAGATTCCCCAGATTGGTGACAAGTTCGC
CTCTCGTCACGGACAGAAGGGTACCATTGGTGTTACCTACAGACAGGAGGATATGCCATT
CTCCAGGGAGGGTGTGACACCAGACATTATTATTAACCCCCACGCCATTCCGTCGCGAAT
GACAATTGCCCATTTGATTGAATGCCTCCTCAGTAAGGTGTCAACGCTGGAAGGCATGGA
GGGTGATGCAACACCTTTCACCGATGTCACTGTCGACTCCGTTTCGGAGCTGCTCCGAA
>NRRL62611
CGGCCCCGTAACACGGGCCGCCCCCGCCAGAGGACCCCCTAACTCTGTTTCTATCA---T
GTTTTTTCTGAGT-AAACAAGCAAATAAATTAAAACTTTCAACAACGGATCTCTTGGCTC
TGGCATCGATGAAGAACGCAGCGAAATGCGATAAGTAATGTGAATTGCAGAATTCAGTGA
ATCATCGAATCTTTGAACGCACATTGCGCCCGCCAGTATTCTGGCGGGCATGCCTGTTCG
AGCGTCATTA-CAACCCTCAGGCCCCCGGG-CCTGGCGTTGGGGATCGGCGGAG-CCCCC
CGCGGGCACACGCCGTCCCCCAAATACAGTGGCGGTCCCGCCGCAGCTTCCATTGCGTAG
TAGCTAACACCTCGCAACTGGAGAGCGGCGCGGGGGTATTCATCAATCACTTCATGCTGA
CAATCATCTACAGACCGGTCACTTGATCTACCAGTGCGGTGGTATCGACAAGCGAACCAT
CGAGAAGTTCGAGAAGGTTGGTGACA--TCTCCCCCGATCGCGCCTTGCTATCCCACATC
GAATTCCCCGTCGAATTCCCTCCCTCACGATCCGCGCTGCGCCCGCT--TCTCCCGAGTC
CCAAAAT-TTTTGCGGTGCGACCGTGAA-TTTTTTTGGTGGGGCATTTTTACCCCGCCAC
TCGGGCGACGTTGGACAAAGCCCTGATCCCTG--CACACAAAAAACACCAAACCCTCTTG
GCGCGCATCATCACGTGGTTGATTACAGACGCTAACCGACTCAACAACAGGAAGCCGCTG
AGCTCGGTAAGGGTTCCTTCAAGTACGCCTGGGTCCTTGACAAGCTCAAGGCCGAGCGTG
AGCGTGGTATCACCATCGACATTGCCCTCTGGAAGTTTATTCCCCAGCCAGCCATTCTGA
AGCCACGCCCTCGTTGGACTGGCAAGCAGCTCATCAGCATGGTCATCCCCAAGGAAGTGA
CCCTTCACAACGCCAGCGACAAGAAGGAAGATGCCCCCCTTAAGGACGAGGGTATTCTGA
TTCAAGCTGGTCAACTCATGTACGGTCTTCCCACCAAGAAGATTGTTGGTGCGGCGGCCG
GTGGTATTGTCCACATCAGCTACAACGAGTTGGGAGCTGAGGGCGCCATGGCATTCTTGA
ACGGTGTTCAGCAGGTTGTGACATACTGGCTGCTCAACAACGGTCACAGTATCGGTATCG
GTGACACGATTCCCGATAAGGCAACCATTGAGAAGGTTCAGGTGCACATTGATGAGGAGA
AGGCTGAGGTTGCTCGCCTCACTGCCATGGCCACTGCCAACGAGCTTGAGGCTCTCCCTG
GTATGAATGTCCGAGCAACATTCGAAAACAAGGTCTCGATGGCTCTGAACCAGGCTCGTG
ACAAGGCTGGTACGACCACACAGAAGAGTTTGAAGGATTCGAACAACGCCGTCACCATGG
CTTCTTCAGGATCCAAGGGTTCATCCATCAACATCTCGCAGATGACTGCGCTTGTGGGTC
AGCAGATCGTCGAAGGAAAGCGTATTCCCTTCGGATTCAAGTATCGAACACTGCCCCATT
TCACCAAGGATGATTACTCGCCCGAAGCCCGAGGTTTCGTCGAGAACTCGTACCTTCGTG
GTCTTACTCCTTCCGAGTTCTTCTTCCACGCCATGGCTGGTCGAGAAGGTCTCATTGATA
CTGCGGTCAAGACTGCCGAGACAGGTTACATTCAGCGACGACTGGTCAAGGCCCTCGAAG
ATCTGTCGGCGCGTTACGATGGAACCGTCCGAAACTCCCTGGGCGATGTTGTTCAGTTCC
TTTACGGTGAAGATGGTCTGGATGCTATGTGCATCGAGAAGCAGAAGATGGGGATCCTCA
ACATGTCCAATGCTGCCTTCAAGGCCAAGTACCGACTGGATCTTGCCAACCCTCCCGAGT
GGTTTAAGCAGGACTACGAATTCGGTAACGAGTTGACTGGCGATAGGCCTTCGATGGCCC
TCCTCGACACCGAGTGGGAGGCTTTGCTCAAGGACCGTCAGATGATCCGACACATCAACA
AGGCCAAGGGGACTGAGGAAATGATGCAGCTCCCGCTCAACATTACTCGAATCATCGAAT
CGGCCAAGCGTGTGTTCAACGTCAAGGCCAACGATCGCAGCAACTTGCGACCCTCTGACG
TTATTCCCGCTGTGCAAAACCTGCTCGACAATATGAAGATTGTTCGCGGTAGTGACCCTC
TCTCCCAAGAGGCAGATGCGAATGCCACCATTCTCTTCAAGGGCCTGCTGCGCTCTCGTC
TGGCATTCAAGGACGCCCGAGGGTCAAGCTTGTGGTCTGGTCAAGAACTTGTCTCTGATG
TGTTACGTCAGTGTCGGCTCTCCCTCCGAACCTCTGATTGAGTTCATGATCAACCGAGGT
ATGGAAGTCGTGGAAGAGTACGAACCCCTGAGATATCCCCACGCTACCAAGATCTTTGTC
AACGGTGTCTGGTGCGGTGTTCACTCAGATCCCAAGCATCTCGTCAGTCAGGTCCTGGAC
ACACGACGAAAGTCGTACCTGCAGTACGAGGTGTCACTTGTTCGTGACATTCGAGACCGA
GAGTTCAAGGTCTTCTCCGACGCTGGCCGAGTCATGAGACCGGTCTTTACGGTTCAGCAG
GAGGATGACCACGAGTCTGGTATTGCCAAGGGAGCTCTGGTTCTGACCAAGGACCTTGTC
AACAAGCTTGCCAAGGAACAGGCGGAGCCACCAGAGGACCCATCTCAGAAGATTGGATGG
GAGGGCCTGATCCGAGCCGGAACTATCGAGTACCTCGATGCTGAGGAAGAGGAGACGGCT
ATGATTTGCATGACTCCTGAGGATCTTGACCTCTACCGAATGCAAAAGGCCGGTTACGTC
GTAGATGAGGATAACACAGACGACCCCAACAGGAGATTGAAGACCAAGACGAACCCCACA
ACTCACATGTACACTCACTGTGAGATTCACCCTCAAGTTCCGTGAACTGCCGGCCGGTCA
GAACGCCATCGTCGCCATCGCTTGTTACTCTGGTTACAACCAGGAAGATTCCGTCATTAT
GAACCAGAGTAGTATCGATCGTGGCTTGTTCCGAAGTCTGTTCTTCAGATCTTACTCCGA
TCAGGAGAAGAAGGTCGGTCTGAACTACACGGAAGTGTTTGAGAAGCCCTTCCAGCAGTC
GACACTTCGCATGAAGCACGGTACCTACGACAAGTTGGACGAGGATGGTATCGTGGCTCC
AGGCGTGCGAGTGTCAGGTGAAGATATCATCATCGGCAAAACTGCGCCGATTGATCAAGA
GAACCAGGATCTCGGTACCAGGACAACAGTGCACCAGCGTCGTGATATCTCCACGCCGCT
GCGAAGCACTGAGAACGGTATCGTTGACTCGGTCATTGTGACTGTCAATGCCGACAACGT
CAAGTATGTCAAGGTCCGTGTGAGAACGACCAAGATTCCCCAGATTGGTGACAAGTTCGC
CTCTCGTCACGGACAGAAGGGTACCATTGGTGTTACCTACAGACAGGAGGATATGCCATT
CTCCAGGGAGGGTGTGACACCAGACATTATTATTAACCCCCACGCCATTCCGTCGCGAAT
GACAATTGCCCATTTGATTGAATGCCTCCTCAGTAAGGTGTCAACGCTGGAAGGCATGGA
GGGTGATGCAACACCTTTCACCGATGTCACTGTCGACTCCGTTTCGGAGCTGCTCCGAA
>NRRL62629
CGGCCCCGTAACACGGGCCGCCCCCGCCAGAGGACCCCCTAACTCTGTTTCTATCA---T
GTTTCTTCTGAGT-AAACAAGCAAATAAATTAAAACTTTCAACAACGGATCTCTTGGCTC
TGGCATCGATGAAGAACGCAGCGAAATGCGATAAGTAATGTGAATTGCAGAATTCAGTGA
ATCATCGAATCTTTGAACGCACATTGCGCCCGCCAGTATTCTGGCGGGCATGCCTGTTCG
AGCGTCATTA-CAACCCTCAGGCCCCCGGG-CCTGGCGTTGGGGATCGGCGGAG-CCCCC
TGCGGGCACACGCCGTCCCCCAAATACAGTGGCGGTCCCGCCGCAGCTTCCATTGCGTAG
TAGCTAACACCTCGCAACTGGAGAGCGGCGCGGGGGTATTCATCAGTCACTTCATGCTGA
CAATCATCTACAGACCGGTCACTTGATCTACCAGTGCGGTGGTATCGACAAGCGAACCAT
CGAGAAGTTCGAGAAGGTTGGTGACA--TCTCCCCCGATCGCGCCTTGCTATCCCACATC
GAATTCCCCGTCGAATTCCCTCCCTCACGATCCGCGCTGCGCCCGCT--TCTCCCGAGTC
CCAAAAT-TTTTGCGGTGCGACCGTGAA-TTTTTTTGGTGGGGCATTTTTACCCCGCCAC
TCGGGCGACGTTGGACAAAGCCCTGATCCCTGCACAC---AAAAACACCAAACCCTCTTG
GCGCGCATCATCACGTGATTGACCACAAACGCTAACCGACTCGACAACAGGAAGCCGCTG
AGCTCGGTAAGGGTTCCTTCAAGTACGCCTGGGTCCTTGACAAGCTCAAGGCCGAGCGTG
AGCGTGGTATCACCATCGACATTGCCCTCTGGAAGTTTATTCCCCAGCCAGCCATTCTGA
AGCCACGCCCTCGTTGGACTGGCAAGCAGCTCATCAGCATGGTCATCCCCAAGGAAGTGA
CCCTTCATAACGCCAGCGACAAGAAGGAAGATGCCCCCCTTAAGGACGAGGGTATTCTGA
TTCAAGCTGGTCAACTCATGTACGGTCTTCCCACCAAGAAGATTGTTGGTGCGGCGGCCG
GTGGTATTGTCCACATCAGCTACAACGAGTTGGGAGCTGAGGGCGCCATGGCATTCTTGA
ACGGTGTTCAGCAGGTTGTGACATACTGGCTGCTCAACAACGGTCACAGTATCGGTATCG
GTGACACGATTCCCGATAAGGCAACCATTGAGAAGGTTCAGGTGCACATTGATGAGGAGA
AGGCTGAGGTTGCTCGCCTCACTGCCATGGCCACTGCCAACGAGCTTGAGGCTCTCCCTG
GTATGAATGTCCGAGCAACATTCGAAAACAAGGTCTCGATGGCTCTGAACCAGGCTCGTG
ACAAGGCTGGTACGACCACACAGAAGAGTTTGAAGGATTCGAACAACGCCGTCACCATGG
CTTCTTCAGGATCCAAGGGTTCATCCATCAACATCTCGCAGATGACTGCGCTTGTGGGTC
AGCAGATCGTCGAAGGAAAGCGTATTCCCTTCGGATTCAAGTATCGAACACTGCCCCATT
TCACCAAGGATGATTACTCGCCCGAAGCCCGAGGTTTCGTCGAGAACTCGTACCTTCGTG
GCCTTACTCCTTCCGAGTTCTTCTTCCACGCCATGGCTGGTCGAGAAGGTCTCATTGATA
CTGCGGTCAAGACTGCCGAGACAGGTTACATTCAGCGACGACTGGTCAAGGCCCTCGAAG
ATCTGTCGGCGCGTTACGATGGAACCGTCCGAAACTCCTTGGGCGATGTTGTTCAGTTCC
TTTACGGTGAAGATGGTCTGGATGCTATGTGCATCGAGAAGCAGAAGATGGGGATCCTCA
ACATGTCCAATGCTGCCTTCAAGGCCAAGTACCGACTGGATCTCGCCAACCCTCCCGAGT
GGTTCAAGCAGGACTACGAATTCGGTAACGAGTTGACTGGCGATAGGCCTTCGATGGCCC
TCCTCGACACCGAGTGGGAGGCTTTGCTCAAGGACCGTCAGATGATCCGACACATCAACA
AGGCCAAGGGGACTGAGGAAATGATGCAGCTCCCGCTCAACATTACTCGAATCATCGAAT
CGGCCAAGCGCGTGTTCAACGTCAAGGCCAACGATCGCAGCAACCTGCGACCCTCTGACG
TTATCCCCGCTGTGCAAAACCTGCTCGACCATATGAAGATTGTTCGCGGTAGTGACCCTC
TCTCCCAAGAGGCAGATTCGAATGCCACCATTCTCTTCAAGGGCCTGCTGCGCTCTCGTC
TGGCATTCAAGGACGCCCGAGGGTCAAGCTTGTGGTCTGGTCAAGAACTTGTCTCTGATG
TGTTACGTCAGTGTCGGCTCTCCCTCCGAACCTCTGATTGAGTTCATGATCAACCGAGGT
ATGGAAGTCGTCGAAGAGTACGAACCCCTGAGATACCCCCATGCCACCAAGATTTTCGTC
AACGGTGTCTGGTGCGGTGTTCACTCAGACCCCAAGCATCTCGTCAGTCAGGTCCTGGAC
ACACGACGAAAGTCGTACTTGCAGTACGAGGTGTCACTTGTTCGTGACATTCGAGACCGA
GAGTTCAAGGTCTTCTCCGACGCTGGCCGAGTCATGAGGCCGGTCTTTACGGTTCAGCAG
GAGGACGACCATGAGTCTGGTATTGCCAAGGGAGCTCTGGTTCTGACCAAGGACCTTGTC
AACAAGCTTGCCAAGGAGCAGGCGGAGCCACCAGAGGACCCATCACAGAAGATTGGATGG
GAGGGTCTGATCCGAGCCGGAACTATCGAGTACCTCGATGCTGAGGAAGAGGAGACGGCT
ATGATTTGCATGACTCCTGAGGATCTTGACCTCTACCGAATGCAAAAGGCCGGTTACGTC
GTAGATGAGGATAACACAGACGACCCCAACAGGAGATTGAAGACTAAGACGAACCCCACA
ACTCACATGTACACTCATTGTGAGATTCACCCTCAAGTTCCGTGAACTGCCGGCCGGTCA
GAACGCCATCGTCGCTATCGCTTGCTACTCTGGTTACAACCAGGAAGATTCCGTCATTAT
GAACCAGAGTAGTATCGATCGAGGCTTGTTCCGCAGTCTGTTCTTCAGATCTTACTCCGA
TCAGGAGAAGAAGGTCGGTCTGAACTACACGGAAGTGTTTGAGAAGCCCTTCCAGCAGTC
GACACTTCGCATGAAGCACGGTACCTACGACAAGTTGGACGAGGATGGTATCGTGGCTCC
AGGTGTGCGAGTGTCAGGTGAAGATATCATCATCGGCAAAACTGCGCCGATTGATCAAGA
GAACCAGGATCTCGGTACCAGGACAACAGTGCACCAGCGTCGTGATATCTCCACGCCGCT
GCGAAGCACTGAGAACGGTATCGTTGACTCGGTCATTGTGACTGTCAATGCCGACAACGT
CAAGTATGTCAAGGTCCGTGTGAGAACGACCAAGATTCCCCAGATTGGTGACAAGTTCGC
CTCTCGTCACGGACAGAAGGGTACCATTGGTGTTACCTACAGACAGGAGGATATGCCATT
CTCCAGGGAGGGTGTGACACCAGACATTATTATTAACCCCCACGCCATTCCGTCGCGAAT
GACAATTGCCCATTTGATTGAATGCCTCCTCAGTAAGGTGTCAACGCTGGAAGGCATGGA
GGGTGATGCAACACCTTTCACCGATGTCACTGTCGACTCCGTTTCGGAGCTGCTCCGAA
>NRRL62941
CGGCCCCGTAACACGGGCCGCCCCCGCCAGAGGACCCCCTAACTCTGTTTCTATCA---T
GTTTTTTCTGAGT-AAACAAGCAAATAAATTAAAACTTTCAACAACGGATCTCTTGGCTC
TGGCATCGATGAAGAACGCAGCGAAATGCGATAAGTAATGTGAATTGCAGAATTCAGTGA
ATCATCGAATCTTTGAACGCACATTGCGCCCGCCAGTATTCTGGCGGGCATGCCTGTTCG
AGCGTCATTA-CAACCCTCAGGCCCCCGGG-CCTGGCGTTGGGGATCNNNNNNN-NNNNN
NNNNNNNNNNNNNNNNNNNNNNNNNNNNNNNGCGGTCCCGCCGCAGCTTCCATTGCGTAG
TAGCTAACACCTCGCAACTGGAGAGCGGCGCGGGGGTATTCATCAGTCACTTCATGCTGA
CAATCATCTACAGACCGGTCACTTGATCTACCAGTGCGGTGGTATCGACAAGCGAACCAT
CGAGAAGTTCGAGAAGGTTGGTGACA--TCTCCCCCGATCGCGCCTTGCTATCCCACATC
GAATTCCCCGTCGAATTCCCTCCCTCACGATCCGCGCTGCGCCCGCT--TCTCCCGAGTC
CCAAAAA-TTTTGCGGTGCTACCGTGAA-TTTTTTTGGTGGGGCATTTTTACCCCGCCAC
TCGGGCGACGTTGGACAAAGCCCTGATCCCTG--CACACAAAAAACACCAAATCCTCTTG
GCGCGCATCATCACGTGGTTGACCACAGACGCTAACCGACTCAACAACAGGAAGCCGCTG
AGCTCGGTAAGGGTTCCTTCAAGTACGCCTGGGTCCTTGACAAGCTCAAGGCCGAGCGTG
AGCGTGGTATCACCATCGACATTGCCCTCTGGAAGTTTATTCCCCAGCCAGCCATTCTGA
AGCCACGCCCTCGTTGGACTGGCAAGCAGCTCATCAGCATGGTCATCCCCAAGGAAGTGA
CCCTTCACAACGCCAGCGACAAGAAGGAAGATGCCCCCCTTAAGGACGAGGGTATTCTGA
TTCAAGCTGGTCNACTCATGTACGGTCTTCCCACCAAAAAAATTGTTGGTGCGGCGGCCG
GTGGTATTGTCCACATCACCTACAACGAGTTGGGAGCTGAGGGCGCCNTGGCATTCTTGA
ACGGTGTTCAGCAGGTTGTGACATACTGGCTGCTCAACAACGGTCACAGTATCGGTATCG
GTGACNCNATTCCCGATAAGGCAACCATTGANAAGGTTCAGGTGCACATTGATGAAGAGA
AGGCTGAGGTTGCTCNCCTCACTGCCATGGNCACTGCCAANGANCTTGAGGCTCTCCCTG
GTATGAATGTCCGAGCAACATTCNAAAACAAGGTCTCGATGGCTCTGAACCAGGCTCGTG
ACAANGCTGGTACCACCACACANAAGAGTTTGAAGGATTCGAACAACGCCGTCACCATGG
CTTCTTCAGGATCCAAGGGTTCATCCATCAACATCTCGCAGATGACTGCGCTTGTGGGTC
AGCAGATCGTCGAAGGAAAGCGTATTCCCTTCGGATTCAAGTATCGAACACTGCCCCATT
TCACCAAGGATGATTACTCGCCCGAAGCCCGAGGTTTCGTCGAGAACTCGTACCTTCGTG
GTCTTACTCCTTCCGAGTTCTTCTTCCACGCCATGGCTGGTCGAGAAGGTCTCATTGATA
CTGCGGTCAAGACTGCCGAGACAGGTTATATTCAGCGACGACTGGTCAAGGCCCTCGAAG
ATCTGTCGGCGCGTTACGATGGAACCGTCCGAAACTCCCTGGGCGATGTTGTTCAGTTCC
TTTATGGTGAAGATGGTCTGGATGCTATGTGCATCGAGAAGCAGAAGATGGGGATCCTCA
ACATGTCCAATGCTGCCTTCAAGGCCAAGTACCGACTGGATCTTGCCAACCCTCCCGAGT
GGTTCAAGCAGGACTACGAATTCGGTAACGAGTTGACTGGCGATAGGCCTTCCATGGCCC
TCCTCGACACCGAGTGGGAGGCTTTGCTCAAGGACCGTCAGATGATCCGACACATCAACA
AGGCCAAGGGGACTGAGGAAATGATGCAGCTCCCGCTCAACATTACTCGAATCATCGAAT
CGGCCAAGCGCGTGTTCAACGTCAAGGCAAACGATCGCAGCAACCTGCGACCCTCTGACG
TTATCCCCGCTGTGCAAAACCTGCTCGACCATATGAAGATTGTTCGCGGTAGTGACCCTC
TCTCCCAAGAGGCAGATGCGAATGCCACCATTCTCTTCAAGGGCCTGCTGCGCTCTCGTC
TGGCATTCAAGGACGCCTGAGGGTCAAGCTTGTGGTCTGGTCAAGAACTTGTCTCTGATG
TGTTACGTCAGTGTCGGCTCTCCCTCCGAACCTCTGATTGAGTTCATGATCAACCGAGGT
ATGGAAGTCGTCGAAGAGTACGAACCCCTGAGATACCCCCATGCCACCAAGATTTTCGTC
AACGGTGTCTGGTGCGGTGTTCACTCAGACCCCAAGCATCTCGTCAGTCAGGTCCTGGAC
ACACGACGAAAGTCGTACTTGCAGTACGAGGTGTCACTTGTTCGTGACATTCGAGACCGA
GAGTTCAAGGTCTTCTCCGACGCTGGCCGAGTCATGAGGCCGGTCTTTACGGTTCAGCAG
GAGGACGACCATGAGTCTGGTATTGCCAAGGGAGCTCTGGTTCTGACCAAGGACCTTGTC
AACAAGCTTGCCAAGGAGCAGGCGGAGCCACCAGAGGACCCATCACAGAAGATTGGATGG
GAGGGTCTGATCCGAGCCGGAACTATCGAGTACCTCGATGCTGAGGAAGAGGAGACGGCT
ATGATTTGCATGACTCCTGAGGATCTTGACCTCTACCGAATGCAAAAGGCCGGTTACGTC
GTAGATGAGGATAACACAGACGACCCCAACAGGAGATTGAAGACCAAGACGAACCCCACA
ACTCACATGTACACTCATTGTGAGATTCACCCTCAAGTTCCGTGAACTGCCGGCCGGTCA
GAACGCCATCGTCGCTATCGCTTGCTACTCTGGTTACAACCAGGAAGATTCCGTCATTAT
GAACCAGAGTAGTATCGATCGAGGCTTGTTCCGCAGTCTGTTCTTCAGATCTTACTCCGA
TCAGGAGAAGAAGGTCGGTCTGAACTACACGGAAGTGTTTGAGAAGCCCTTCCAGCAGTC
GACACTTCGCATGAAGCACGGTACCTACGACAAATTGGACGAGGATGGTATCGTGGCTCC
AGGTGTGCGAGTGTCAGGTGAAGATATCATCATCGGCAAAACTGCGCCGATTGATCAAGA
GAACCAGGATCTCGGTACCAGGACAACAGTGCACCAGCGTCGTGATATCTCCACGCCGCT
GCGAAGCACTGAGAACGGTATCGTTGACTCGGTCATTGTGACTGTCAATGCCGACAACGT
CAAGTATGTCAAGGTCCGTGTGAGAACGACCAAGATTCCCCAGATTGGTGACAAGTTCGC
CTCTCGTCACGGACAGAAGGGTACCATTGGTGTTACCTACAGACAGGAGGATATGCCATT
CTCCAGGGAGGGTGTGACACCAGACATTATTATTAACCCCCACGCCATTCCGTCGCGAAT
GACAATTGCCCATTTGATTGAATGCCTCCTCAGTAAGGTGTCAACGCTGGAAGGCATGGA
GGGTGATGCAACACCTTTCACCGATGTCACTGTCGACTCCGTTTCGGAGCTGCTCCGAA
>NRRL62942
CGGCCCCGTAACACGGGCCGCCCCCGCCAGAGGACCCCCTAACTCTGTTTCTATCA---T
GTTTCTTCTGAGT-AAACAAGCAAATAAATTAAAACTTTCAACAACGGATCTCTTGGCTC
TGGCATCGATGAAGAACGCAGCGAAATGCGATAAGTAATGTGAATTGCAGAATTCAGTGA
ATCATCGAATCTTTGAACGCACATTGCGCCCGCCAGTATTCTGGCGGGCATGCCTGTTCG
AGCGTCATTA-CAACCCTCAGGCCCCCGGG-CCTGGCGTTGGNNNNNNNNNNNN-NNNNN
NNNNNNNNNNNGCCGTCCCCCAAATACAGTGGCGGTCCCGCCGCAGCTTCCATTGCGTAG
TAGCTAACACCTCGCAACTGGAGAGCGGCGCGGGGGTATTCATCAGTCACTTCATGCTGA
CAATCATCTACAGACCGGTCACTTGATCTACCAGTGCGGTGGTATCGACAAGCGAACCAT
CGAGAAGTTCGAGAAGGTTGGTGACA--TCTCCCCCGATCGCGCCTTGCTATCCCACATC
GAATTCCCCGTCGAATTCCCTCCCTCACGATCCGCGCTGCGCCCGCT--TCTCCCGAGTC
CCAAAAT-TTTTGCGGTGCGACCGTGAA--TTTTTTGGTGGGGCATTTTTACCCCGCCAC
TCGGGCGACGTTGGACAAAGCCCTGATCCCTG--CACACAAAAAACACCAAACCCTCTTG
GCGCGCATCATCACGTGATTGACCACAAACGCTAACCGACTCGACAACAGGAAGCCGCTG
AGCTCGGTAAGGGTTCCTTCAAGTACGCCTGGGTCCTTGACAAGCTCAAGGCCGAGCGTG
AGCGTGGTATCACCATCGACATTGCCCTCTGGAAGTTTATTCCCCAGCCAGCCATTCTGA
AGCCACGCCCTCGTTGGACTGGCAAGCAGCTCATCAGCATGGTCATCCCCAAGGAAGTGA
CCCTTCACAACGCCAGCGACAAGAAGGAAGATGCCCCCCTTAAGGACGAGGGTATTCTGA
TTCAAGCTGGTCAACTCATGTACGGTCTTCCCACCAAGAAGATTGTTGGTGCGGCGGCCG
GTGGTATTGTCCACATCAGCTACAACGAGTTGGGAGCTGAGGGCGCCATGGCATTCTTGA
ACGGTGTTCAGCAGGTTGTGACATACTGGCTGCTCAACAACGGCCACAGTATCGGTATCG
GTGACACGATTCCCGATAAGGCAACCATTGAGAAGGTTCAGGTGCACATTGATGAGGAGA
AGGCTGAGGTTGCTCGCCTCACTGCCATGGCCACTGCCAACGAGCTTGAGGCTCTCCCTG
GTATGAATGTCCGAGCAACATTCGAAAACAAGGTCTCGATGGCTCTGAACCAGGCTCGTG
ACAAGGCTGGTACGACCACACAGAAGAGTTTGAAGGATTCGAACAACGCCGTCACCATGG
CTTCTTCAGGATCCAAGGGTTCATCCATCAACATCTCGCAGATGACTGCGCTTGTGGGTC
AGCAGATCGTCGAAGGAAAGCGTATTCCCTTCGGATTCAAGTATCGAACACTGCCCCATT
TCACCAAGGATGATTACTCGCCCGAAGCCCGAGGTTTCGTCGAGAACTCGTACCTTCGTG
GTCTTACTCCTTCCGAGTTCTTCTTCCACGCCATGGCTGGTCGAGAAGGTCTCATTGATA
CTGCGGTCAAGACTGCCGAGACAGGTTATATTCAGCGACGACTGGTCAAGGCCCTCGAAG
ATCTGTCGGCGCGTTACGATGGAACCGTCCGAAACTCCCTGGGCGATGTTGTTCAGTTCC
TTTATGGTGAAGATGGTCTGGATGCTATGTGCATCGAGAAGCAGAAGATGGGGATCCTCA
ACATGTCCAATGCTGCCTTCAAGGCCAAGTACCGACTGGATCTTGCCAACCCCCCCGAGT
GGTTCAAGCAGGACTACGAATTCGGTAACGAGTTGACTGGCGATAGGCCTTCGATGGCCC
TCCTCGACACCGAGTGGGAGGCTTTGCTCAAGGACCGTCAGATGATCCGACACATCAACA
AGGCCAAGGGGACTGAGGAAATGATGCAGCTCCCGCTCAACATTACTCGAATCATCGAAT
CGGCCAAGCGCGTGTTCAACGTCAAGGCAAACGATCGCAGCAACCTGCGACCCTCTGACG
TTATCCCCGCCGTGCAAAACCTGCTCGACCATATGAAGATTGTTCGCGGTAGTGACCCTC
TCTCCCAAGAGGCAGATGCGAATGCCACCATTCTCTTCAAGGGCCTGCTGCGCTCTCGTC
TGGCATTCAAGGACGCCCGAGGGTCAAGCTTGTGGTCTGGTCAAGAACTTGTCTCTGATG
TGTTACGTCAGTGTCGGCTCTCCCTCCGAACCTCTGATTGAGTTCATGATCAACCGAGGT
ATGGAAGTCGTCGAAGAGTACGAACCCCTGAGATACCCCCATGCCACCAAGATTTTCGTC
AACGGTGTCTGGTGCGGTGTTCACTCAGACCCCAAGCATCTCGTCAGTCAGGTCCTGGAC
ACACGACGAAAGTCGTACTTGCAGTACGAGGTGTCACTTGTTCGTGACATTCGAGACCGA
GAGTTCAAGGTCTTCTCCGACGCTGGCCGAGTCATGAGGCCGGTCTTTACGGTTCAGCAG
GAGGACGACCATGAGTCTGGTATTGCCAAGGGAGCTCTGGTTCTGACCAAGGACCTTGTC
AACAAGCTTGCCAAGGAGCAGGCGGAGCCACCAGAGGACCCATCACAGAAGATTGGATGG
GAGGGTCTGATCCGAGCCGGAACTATCGAGTACCTCGATGCCGAGGAAGAGGAGACGGCT
ATGATTTGCATGACTCCTGAGGATCTTGACCTCTACCGAATGCAAAAGGCCGGTTATGTC
GTAGATGAGGATAACACAGACGACCCCAACAGGAGATTGAAGACCAAGACGAACCCCACA
ACTCACATGTACACTCATTGTGAGATTCACCCTCAAGTTCCGTGAACTGCCGGCCGGTCA
GAACGCCATCGTCGCTATTGCTTGCTACTCTGGTTACAACCAGGAAGATTCCGTCATTAT
GAACCAGAGTAGTATCGATCGAGGCTTGTTCCGCAGTCTGTTCTTCAGATCTTACTCCGA
TCAGGAGAAGAAGGTCGGTCTGAACTACACGGAAGTGTTTGAGAAGCCCTTCCAGCAGTC
GACACTTCGCATGAAGCACGGTACCTACGACAAGTTGGACGAGGATGGTATCGTGGCTCC
AGGTGTGCGAGTGTCAGGTGAAGATATCATCATCGGCAAAACTGCGCCGATTGATCAAGA
GAACCAGGATCTCGGTACCAGGACAACAGTGCACCAGCGTCGTGATATCTCCACGCCGCT
GCGAAGCACTGAGAACGGTATCGTTGACTCGGTCATTGTGACTGTCAATGCCGACAACGT
CAAGTACGTCAAGGTCCGTGTGAGGACGACCAAGATTCCCCAGATTGGTGACAAGTTCGC
CTCTCGTCACGGACAGAAGGGTACCATTGGTGTTACCTACAGACAGGAGGATATGCCTTT
CTCCAGGGAGGGTGTGACACCAGACATTATCATTAACCCCCACGCCATTCCGTCGCGAAT
GACAATTGCCCATTTGATTGAATGCCTCCTCAGTAAGGTGTCAACGCTGGAAGGCATGGA
GGGTGATGCAACACCTTTCACCGATGTCACTGTTGACTCCGTTTCGGAGCTGCTCCGAA
>NRRL62944
CGGCCCCGTAACACGGGCCGCCCCCGCCAGAGGACCCCCTAACTCTGTTTCTATCA---T
GTTTCTTCTGAGT-AAACAAGCAAATAAATTAAAACTTTCAACAACGGATCTCTTGGCTC
TGGCATCGATGAAGAACGCAGCGAAATGCGATAAGTAATGTGAATTGNNNNNNNNNNNNN
NNNNNNNNNNNNNNNNNNNNNNNNNNNNNNNNNNNNNNNNNNNNNNNNNNNNNNNNNNNN
NNNNNNNNNN-NNNNNNNNNNNNNNNNNNN-NNNNNNNNNNNNNNNNNNNNNNN-NNNNN
NNNNNNNNNNNNNNNNNNNNNNNNNNNNNNGGCGGTCCCGCCGCAGCTTCCATTGCGTAG
TAGCTAACACCTCGCAACTGGAGAGCGGCGCGGGGGTATTCATCAGTCACTTCATGCTGA
CAATCATCTACAGACCGGTCACTTGATCTACCAGTGCGGTGGTATCGACAAGCGAACCAT
CGAGAAGTTCGAGAAGGTTGGTGACA--TCTCCCCCGATCGCGCCTTGCTATCCCACATC
GAATTCCCCGTCGAATTCCCTCCCTCACGATCCGCGCTGCGCCCGCT--TCTCCCGAGTC
CCAAAAA-TTTTGCGGTGCGACCGTGAA-TTTTTTTGGTGGGGCATTTTTACCCCGCCAC
TCGGGCGACGTTGGACAAAGCCCTGATCCCTG--CACACAAAAAACACCAAACCCTCTTG
GCGCGCATCATCACGTGGTTGACCACAGACGCTAACTGACTCAACAACAGGAAGCCGCTG
AGCTCGGTAAGGGTTCCTTCAAGTACGCCTGGGTCCTTGACAAGCTCAAGGCCGAGCGTG
AGCGTGGTATCACCATCGACATTGCCCTCTGGAAGTTTATTCCCCAGCCAGCCATTCTGA
AGCCACGCCCTCGTTGGACTGGCAAGCAGCTCATCAGCATGGTCATCCCCAAGGAAGTGA
CCCTTCACAACGCCAGCGACAAGAAGGAAGATGCCCCCCTTAAGGACGAGGGTATTCTGA
TTCAAGCTGGTCAACTCATGTACGGTCTTCCCACCAAGAAGATTGTTGGTGCGGCGGCCG
GTGGTATTGTCCACATCAGCTACAACGAGTTGGGAGCTGAGGGCGCCATGGCATTCTTGA
ACGGTGTTCAGCAGGTTGTGACATACTGGCTGCTCAACAACGGCCACAGTATCGGTATCG
GTGACACGATTCCCGATAAGGCAACCATTGAGAAGGTTCAGGTGCACATTGATGAGGAGA
AGGCTGAGGTTGCTCGCCTCACTGCCATGGCCACTGCCAACGAGCTTGAGGCTCTCCCTG
GTATGAATGTCCGAGCAACATTCGAAAACAAGGTCTCGATGGCTCTGAACCAGGCTCGTG
ACAAGGCTGGTACGACCACACAGAAGAGTTTGAAGGATTCGAACAACGCCGTCACCATGG
CTTCTTCAGGATCCAAGGGTTCATCCATCAACATCTCGCAGATGACTGCGCTTGTGGGTC
AGCAGATCGTCGAAGGAAAGCGTATTCCCTTCGGATTCAAGTATCGAACACTGCCCCATT
TCACCAAGGATGATTACTCGCCCGAAGCCCGAGGTTTCGTCGAGAACTCGTACCTTCGTG
GTCTTACTCCTTCCGAGTTCTTCTTCCACGCCATGGCTGGTCGAGAAGGTCTCATTGATA
CTGCGGTCAAGACTGCCGAGACAGGTTATATTCAGCGACGACTGGTCAAGGCCCTCGAAG
ATCTGTCGGCGCGTTACGATGGAACCGTCCGAAACTCCCTGGGCGATGTTGTTCAGTTCC
TTTATGGTGAAGATGGTCTGGATGCTATGTGCATCGAGAAGCAGAAGATGGGGATCCTCA
ACATGTCCAATGCTGCCTTCAAGGCCAAGTACCGACTGGATCTTGCCAACCCTCCCGAGT
GGTTCAAGCAGGACTACGAATTCGGTAACGAGTTGACTGGCGATAGGCCTTCGATGGCCC
TCCTCGACACCGAGTGGGAGGCTTTGCTCAAGGACCGTCAGATGATCCGACACATCAACA
AGGCCAAGGGGACTGAGGAAATGATGCAGCTCCCGCTCAACATTACTCGAATCATCGAAT
CGGCCAAGCGCGTGTTCAACGTCAAGGCAAACGATCGCAGCAACCTGCGACCCTCTGACG
TTATCCCCGCTGTGCAAAACCTGCTCGACCATATGAAGATTGTTCGCGGTAGTGACCCTC
TCTCCCAAGAGGCAGATGCGAATGCCACCATTCTCTTCAAGGGCCTGCTGCGCTCTCGTC
TGGCATTCAAGGACGCCCGAGGGTCAGGCTTGTGGTCTGGTCAAGAACTTGTCTCTGATG
TGTTACGTCAGTGTCGGCTCTCCCTCCGAACCTCTGATTGAGTTCATGATCAACCGAGGT
ATGGAAGTCGTCGAAGAGTACGAACCCCTGAGATACCCCCATGCCACCAAGATTTTCGTC
AACGGTGTCTGGTGCGGTGTTCACTCAGACCCCAAGCATCTCGTCAGTCAGGTCCTGGAC
ACACGACGAAAGTCGTACTTGCAGTACGAGGTGTCACTTGTTCGTGACATTCGAGACCGA
GAGTTCAAGGTCTTCTCCGACGCTGGCCGAGTCATGAGGCCGGTCTTTACGGTTCAGCAG
GAGGACGACCATGAGTCTGGTATTGCCAAGGGAGCTCTGGTTCTGACCAAGGACCTTGTC
AACAAGCTTGCCAAGGAGCAGGCGGAGCCACCAGAGGACCCATCACAGAAGATTGGATGG
GAGGGTCTGATCCGAGCCGGAACTATCGAGTATCTCGATGCTGAGGAAGAGGAGACGGCT
ATGATTTGCATGACTCCTGAGGATCTTGACCTCTACCGAATGCAAAAGGCCGGTTACGTC
GTAGATGAGGATAATACAGACGACCCCAACAGGAGATTGAAGACCAAGACGAACCCCACA
ACTCACATGTATACTCATTGTGAGATTCACCCTCAAGTTCCGTGAACTGCCGGCCGGTCA
GAACGCCATCGTCGCTATCGCTTGCTACTCTGGTTACAACCAGGAAGATTCCGTCATTAT
GAACCAGAGCAGTATCGATCGAGGCTTGTTCCGCAGTCTGTTCTTCAGATCTTACTCCGA
TCAGGAGAAGAAGGTCGGTCTGAACTACACGGAAGTGTTTGAGAAGCCCTTCCAGCAGTC
GACACTTCGCATGAAGCACGGTACCTACGACAAGTTGGACGAGGATGGTATCGTGGCTCC
AGGTGTGCGAGTGTCAGGTGAAGATATCATCATCGGCAAAACTGCGCCGATTGATCAAGA
GAACCAGGATCTCGGTACCAGGACAACAGTGCACCAGCGTCGTGATATCTCCACGCCGCT
GCGAAGCACTGAGAACGGTATCGTTGACTCGGTCATTGTGACTGTCAATGCCGACAACGT
CAAGTATGTCAAGGTCCGTGTGAGAACGACCAAGATTCCCCAGATTGGTGACAAGTTCGC
CTCTCGTCACGGACAGAAGGGTACCATTGGTGTTACCTACAGACAGGAGGATATGCCATT
CTCCAGGGAGGGTGTGACACCAGACATTATTATTAACCCCCACGCCATTCCGTCGCGAAT
GACAATTGCCCATTTGATTGAATGCCTCCTCAGTAAGGTGTCAACGCTGGAAGGCATGGA
GGGTGATGCAACACCTTTCACCGATGTCACTGTCGACTCCGTTTCGGAGCTGCTCCGAA
>NRRL66088
CGGCCCCGTAACACGGGCCGCCCCCGCCAGAGGACCCCCTAACTCTGTATCTATAATGTT
GTTTTTTCTGAGT-AAACAAGCAAATAAATTAAAACTTTCAACAACGGATCTCTTGGCTC
TGGCATCGATGAAGAACGCAGCGAAATGCGATAAGTAATGTGAATTGCAGAATTCAGTGA
ATCATCGAATCTTTGAACGCACATTGCGCCCGCCAGTATTCTGGCGGGCATGCCTGTTCN
NNNNNNNNNN-NNNNNNNNNNNNNNNNNNN-NNNNNNNNNNNNNNNNNNNNNNN-NNNNN
NNNNNNNNNNNNNCGTCCCCCAAATACAGTGGCGGTCCCGCCGCAGCTTCCATTGCGTAG
TAGCTAACACCTCGCAACTGGAGAGCGGCGCGGGGGTATTCATCAGTCACTTTATGCTGA
CAATCATCTACAGACCGGTCACTTGATCTACCAGTGCGGTGGTATCGACAAGCGAACCAT
CGAGAAGTTCGAGAAGGTTGGTGACA--TCTCCCCCGATCGCGCCTTGATATTCCACACC
GAATTCCA------------TCCCTCACGATCCGCGCTGCGCCCGCT--TCTCCCGATTC
CCAAAAT-TTTTGCGGTGCGACCGTGAATTTTTTTTGGTGGGGCA-TTTTACCCCGCCAC
TCGGGCGACGTTGGACAAAGCCCTGATCCCTG--CACACAAAAAACACCAAACCCTCTTG
GCGCGCATCATCACGTGATTGACCACAGACGCTAACCGACTCAACAACAGGAAGCCGCTG
AGCTCGGTAAGGGTTCCTTCAAGTACGCCTGGGTCCTTGACAAGCTCAAGGCCGAGCGTG
AGCGTGGTATCACCATCGACATTGCCCTCTGGAAGTTTATTCCTCAACCAGCTATTCTGA
AGCCACGCCCTCGTTGGACTGGCAAGCAGCTCATCAGCATGGTCATCCCTAAGGAAGTGA
CCCTTCACAACGCTAGCGACAAGAAGGAGGATGCCCCCCTTAAGGACGAGGGTATTCTGA
TTCAAGCTGGTCAACTCATGTACGGTCTTCCCACCAAGAAGATCGTTGGTGCGGCAGCCG
GTGGTATTGTCCACATCAGCTACAACGAGTTGGGCGCTGAGGGCGCCATGGCATTCTTGA
ACGGTGTTCAGCAGGTTGTGACATACTGGCTGCTCAACAACGGTCACAGTATCGGTATCG
GTGACACGATTCCCGATAAGGCAACCATTGAGAAGGTTCAGGTGCACATTGATGAGGAGA
AGGCTGAAGTTGCTCGCCTTACAGCCATGGCCACGGCCAACGAGCTTGAGGCTCTCCCCG
GTATGAATGTCCGAGCAACATTCGAAAACAAGGTCTCGATGGCTCTGAACCAGGCTCGTG
ACAAGGCTGGTACGACCACACAGAAGAGTTTGAAGGATTCGAACAACGCCGTCACCATGG
CTTCTTCAGGATCCAAGGGTTCATCCATCAACATCTCGCAGATGACTGCGCTTGTGGGTC
AGCAGATCGTCGAAGGAAAGCGTATTCCCTTCGGATTCAAGTATCGCACACTGCCCCATT
TCACCAAGGATGATTACTCGCCCGAAGCCCGAGGTTTCGTCGAGAACTCATACCTTCGTG
GTCTTACTCCTTCTGAGTTCTTCTTCCACGCCATGGCTGGTCGAGAAGGTCTCATTGATA
CTGCAGTCAAGACTGCCGAAACAGGTTACATTCAGCGACGACTGGTCAAGGCCCTGGAAG
ATCTGTCTGCGCGCTACGATGGAACCGTCCGAAATTCACTGGGCGATGTTGTGCAGTTCC
TTTACGGCGAAGATGGTCTGGATGCTATGTGCATCGAGAAGCAGAAGATGGGGATCCTCA
ACATGTCCAATGCTGCCTTCAAGGCCAAGTACCGACTGGATCTTGCCAACCCTCCCGAGT
GGTTCAAGCAGGACTACGAATTCGGTAACGAGTTGACTGGCGATAGACCTTCAATGGCCC
TCCTCGACTCTGAGTGGGAGGCTTTGCTCAAGGACCGTCAGATGATCCGACATATCAACA
AGGCCAAGCAGACTGAGGAAATGATGCAGCTCCCGCTCAACATCACTCGAATCATCGAAT
CGGCCAAGCGCGTGTTCAACGTCAAGGCCAACGATCGCAGCAACCTGCGACCCTCTGACG
TTATCCCTGCTGTGCAAAACCTGCTCGACCACATGAAGATTGTTCGCGGTACTGACCCCA
TCTCCCAAGAAGCAGATGCGAATGCTAGTATTCTCTTCAAGGGCCTGCTGCGCTCTCGTC
TGGCATTCAAGGACGCCCGAGGGTCAGGCTTGTGGTCTGGTCAAGAACTTGTCACTGATG
TGCTACGTCAGTGTCGGCTCTCCTTCTGAACCTCTAATCGAGTTCATGATCAACCGAGGT
ATGGAAGTCGTGGAAGAGTACGAACCCCTGAGATACCCCCATGCCACCAAGATTTTCGTC
AACGGTGTCTGGTGCGGTGTTCACTCAGATCCCAAGCATCTCGTCAGTCAGGTCCTGGAC
ACACGACGAAAGTCGTACTTGCAGTATGAGGTGTCGCTCGTTCGTGACATTCGAGACCGA
GAGTTCAAGGTCTTCTCCGATGCTGGCCGAGTCATGAGGCCGGTCTTTACGGTTCAGCAG
GAGGATGACCACGAGTCTGGTATTGCCAAGGGAGCTCTGGTTCTGACCAAGGACCTTGTC
AACAAGCTTGCCAAGGAGCAAGCGGAGCCACCAGAGGACCCATCACAAAAGATTGGATGG
GAGGGTTTGATCCGAGCCGGAACCATTGAGTACCTTGATGCTGAGGAAGAGGAGACGGCT
ATGATTTGCATGACTCCTGAGGATCTCGACCTCTACCGCATGCAAAAGGCTGGTTACGTC
GTAGATGACGATAACACGGACGACCCGAACAGGAGATTGAAGACCAAGACGAACCCCACA
ACTCACATGTACACTCATTGTGAGATTCACCCTCAAGTTCCGTGAACTGCCGGCCGGTCA
GAACGCCATCGTCGCTATCGCTTGCTACTCTGGTTACAACCAGGAAGATTCCGTCATTAT
GAACCAGAGTAGTATCGATCGAGGCTTGTTCCGCAGTCTGTTCTTCAGATCTTACTCCGA
TCAGGAGAAGAAGGTCGGTCTGAACTACACGGAAGTGTTTGAGAAGCCCTTCCAGCAGTC
GACTCTTCGTATGAAGCACGGTACTTATGACAAGCTGGATGAGGATGGTATCGTGGCCCC
AGGTGTGCGAGTGTCAGGTGAAGATATCATCATCGGCAAGACTGCGCCGATTGATCAAGA
GAACCAGGATCTCGGTACCAGGACAACAGTGCACCAGCGTCGTGATATCTCCACGCCGCT
GCGAAGCACTGAGAACGGTATCGTTGATTCAGTCATTGTGACTGTTAACGCCGACAACGT
CAAGTATGTCAAGGTCCGTGTGAGAACGACCAAGATTCCCCAGATTGGTGACAAGTTCGC
CTCTCGTCACGGACAGAAGGGTACCATTGGTGTTACCTACAGACAGGAGGATATGCCTTT
CTCCAGGGAGGGTGTGACACCAGACATTATCATTAACCCCCACGCCATTCCGTCGCGAAT
GACAATTGCCCATTTGATTGAATGCCTCCTCAGTAAGGTGTCAACGCTGGAAGGCATGGA
GGGTGATGCAACACCTTTCACCGATGTCACTGTCGACTCCGTTTCCGAGCTGCTCCGAA
>UCR3641
CGGCCCCGTAACACGGGCCGCCCCCGCCAGAGGACCCCCTAACTCTGTTTCTATCA---T
GTTTCTTCTGAGT-AAACAAGCAAATAAATTAAAACTTTCAACAACGGATCTCTTGGCTC
TGGCATCGATGAAGAACGCAGCGAAATGCGATAAGTAATGTGAATTGCAGAATTCAGTGA
ATCATCGAATCTTTGAACGCACATTGCGCCCGCCAGTATTCTGGCGGGCATGCCTGTTCG
AGCGTCATTA-CAACCCTCAGGCCCCCGGG-CCTGGCGTTGGGGATCGGCGGAG-CCCCC
TGCGGGCACACGCCGTCCCCCAAATACAGTGGCGGTCCCGCCGCAGCTTCCATTGCGTAG
TAGCTAACACCTCGCAACTGGAGAGCGGCGCGGGGGTATTCATCAGTCACTTCATGCTGA
CAATCATCTACAGACCGGTCACTTGATCTACCAGTGCGGTGGTATCGACAAGCGAACCAT
CGAGAAGTTCGAGAAGGTTGGTGACA--TCTCCCCCGATCGCGCCTTGCTATCCCACATC
GAATTCCCCGTCGAATTCCCTCCCTCACGATCCGCGCTGCGCCCGCT--TCTCCCGAGTC
CCAAAAA-TTTTGCGGTGCGACCGTGAA-TTTTTTTGGTGGGGCATTTTTACCCCGCCAC
TCGGGCGACGTTGGACAAAGCCCTGATCCCTG--CACACAAAAAACACCAAACCCTCTTG
GCGCGCATCATCACTTGGTTGACCACAGACGCTAACCGACTCAACAACAGGAAGCCGCTG
AGCTCGGTAAGGGTTCTTTCAAGTACGCCTGGGTCCTTGACAAGCTCAAGGCCGAGCGTG
AGCGTGGTATCACCATCGACATTGCCCTCTGGAAGTTTATTCCCCAGCCAGCCATTCTGA
AGCCACGCCCTCGTTGGACTGGCAAGCAGCTCATCAGCATGGTCATCCCCAAGGAAGTGA
CCCTTCATAACGCCAGCGACAAGAAGGAAGATGCCCCCCTTAAGGACGAGGGTATTCTGA
TTCAAGCTGGTCAACTCATGTACGGTCTTCCCACCAAGAAGATTGTTGGTGCGGCGGCCG
GTGGTATTGTCCACATCAGCTACAACGAGTTGGGAGCTGAGGGCGCCATGGCATTCTTGA
ACGGTGTTCAGCAGGTTGTGACATACTGGCTGCTCAACAACGGTCACAGTATCGGTATCG
GTGACACGATTCCCGATAAGGCAACCATTGAGAAGGTTCAGGTGCACATTGATGAGGAGA
AGGCTGAGGTTGCTCGCCTCACTGCCATGGCCACTGCCAACGAGCTTGAGGCTCTCCCTG
GTATGAATGTCCGAGCAACATTCGAAAACAAGGTCTCGATGGCTCTGAACCAGGCTCGTG
ACAAGGCTGGTACGACCACACAGAAGAGTTTGAAGGATTCGAACAACGCCGTCACCATGG
CTTCTTCAGGATCCAAGGGTTCATCCATCAACATCTCGCAGATGACTGCGCTTGTGGGTC
AGCAGATCGTCGAAGGAAAGCGTATTCCCTTCGGATTCAAGTATCGAACACTGCCCCATT
TCACCAAGGATGATTACTCGCCCGAAGCCCGAGGTTTCGTCGAGAACTCGTACCTTCGTG
GCCTTACTCCTTCCGAGTTCTTCTTCCACGCCATGGCTGGTCGAGAAGGTCTCATTGATA
CTGCGGTCAAGACTGCCGAGACAGGTTACATTCAGCGACGACTGGTCAAGGCCCTCGAAG
ATCTGTCGGCGCGTTACGATGGAACCGTCCGAAACTCCTTGGGCGATGTTGTTCAGTTCC
TTTACGGTGAAGATGGTCTGGATGCTATGTGCATCGAGAAGCAGAAGATGGGGATCCTCA
ACATGTCCAATGCTGCCTTCAAGGCCAAGTACCGACTGGATCTCGCCAACCCTCCCGAGT
GGTTCAAGCAGGACTACGAATTCGGTAACGAGTTGACTGGCGATAGGCCTTCGATGGCCC
TCCTCGACACCGAGTGGGAGGCTTTGCTCAAGGACCGTCAGATGATCCGACACATCAACA
AGGCCAAGGGGACTGAGGAAATGATGCAGCTCCCGCTCAACATTACTCGAATCATCGAAT
CGGCCAAGCGCGTGTTCAACGTCAAGGCCAACGATCGCAGCAACCTGCGACCCTCTGACG
TTATCCCCGCTGTGCAAAACCTGCTCGACCATATGAAGATTGTTCGCGGTAGTGACCCTC
TCTCCCAAGAGGCAGATTCGAATGCCACCATTCTCTTCAAGGGCCTGCTGCGCTCTCGTC
TGGCATTCAAGGACGCCCGAGGGTCAGGCTTGTGGTCTGGTCAAGAACTTGTCTCTGATG
TGCTACGTCAGTGTCGGCTCTCCCTCTGAACCTCTGATTGAGTTCATGATCAACCGAGGT
ATGGAAGTCGTGGAAGAGTACGAACCCCTGAGATACCCCCATGCCACCAAGATTTTCGTC
AACGGTGTCTGGTGCGGTGTTCACTCAGACCCCAAGCACCTCGTCAGTCAGGTCCTGGAC
ACACGACGAAAGTCGTACCTGCAGTACGAGGTGTCACTTGTTCGTGACATTCGAGATCGA
GAGTTCAAGGTCTTCTCCGACGCTGGCCGAGTCATGAGGCCGGTCTTTACGGTTCAGCAG
GAGGATGACCATGAGTCTGGTATTGCCAAGGGAGCTCTGGTTCTGACCAAGGACCTTGTC
AACAAGCTTGCCAAGGAACAGGCGGAGCCACCAGAGGACCCATCTCAGAAGATTGGCTGG
GAGGGTCTGATCCGAGCCGGAACTATCGAGTACCTCGATGCTGAGGAAGAGGAGACGGCT
ATGATTTGCATGACTCCTGAGGATCTTGATCTCTACCGAATGCAAAAGGCCGGTTACGTC
GTAGATGAGGATAACACAGACGACCCCAACAGGAGATTGAAGACCAAGACGAACCCCACA
ACTCACATGTACACTCATTGTGAGATTCACCCTCAAGTTCCGTGAACTGCCGGCCGGTCA
GAACGCCATCGTCGCTATCGCTTGTTACTCTGGTTACAACCAGGAAGATTCCGTCATTAT
GAACCAGAGTAGTATCGATCGAGGCTTGTTCCGCAGTCTGTTCTTCAGATCTTACTCCGA
TCAGGAAAAGAAGGTCGGTCTGAACTACACGGAAGTGTTTGAGAAGCCCTTCCAGCAGTC
GACACTTCGCATGAAGCACGGTACCTACGACAAGTTGGACGAGGATGGTATCGTGGCTCC
AGGTGTGCGAGTGTCAGGTGAAGATATCATCATCGGCAAAACTGCGCCGATTGATCAAGA
GAACCAGGATCTCGGTACCAGGACAACAGTGCACCAGCGTCGTGATATCTCCACGCCGCT
GCGAAGCACTGAGAACGGTATCGTTGACTCGGTCATTGTGACTGTCAATGCCGACAACGT
CAAGTATGTCAAGGTCCGTGTGAGAACGACCAAGATTCCCCAGATTGGTGACAAGTTCGC
CTCTCGTCACGGACAGAAGGGTACCATTGGTGTTACCTACAGACAGGAGGATATGCCATT
CTCCAGGGAGGGTGTGACACCAGACATTATTATTAACCCCCACGCCATTCCGTCGCGAAT
GACAATTGCCCATTTGATTGAATGCCTCCTCAGTAAGGTGTCAACGCTGGAAGGCATGGA
GGGTGATGCAACACCTTTCACCGATGTCACTGTCGACTCCGTTTCGGAGCTGCTCCGAA
>UCR3644
CGGCCCCGTAACACGGGCCGCCCCCGCCAGAGGACCCCCTAACTCTGTTTCTATCA---T
GTTTCTTCTGAGT-AAACAAGCAAATAAATTAAAACTTTCAACAACGGATCTCTTGGCTC
TGGCATCGATGAAGAACGCAGCGAAATGCGATAAGTAATGTGAATTGCAGAATTCAGTGA
ATCATCGAATCTTTGAACGCACATTGCGCCCGCCAGTATTCTGGCGGGCATGCCTGTTCG
AGCGTCATTA-CAACCCTCAGGCCCCCGGG-CCTGGCGTTGGGGATCGGCGGAG-CCCCC
TGCGGGCACACGCCGTCCCCCAAATACAGTGGCGGTCCCGCCGCAGCTTCCATTGCGTAG
TAGCTAACACCTCGCAACTGGAGAGCGGCGCGGGGGTATTCATCAGTCACTTCATGCTGA
CAATCATCTACAGACCGGTCACTTGATCTACCAGTGCGGTGGTATCGACAAGCGAACCAT
CGAGAAGTTCGAGAAGGTTGGTGACA--TCTCCCCCGATCGCGCCTTGCTATCCCACATC
GAATTCCCCGTCGAATTCCCTCCCTCACGATCCGCGCTGCGCCCGCT--TCTCCCGAGTC
CCAAAAA-TTTTGCGGTGCGACCGTGAA-TTTTTTTGGTGGGGCATTTTTACCCCGCCAC
TCGGGCGACGTTGGACAAAGCCCTGATCCCTG--CACACAAAAAACACCAAACCCTCTTG
GCGCGCATCATCACTTGGTTGACCACAGACGCTAACCGACTCAACAACAGGAAGCCGCTG
AGCTCGGTAAGGGTTCTTTCAAGTACGCCTGGGTCCTTGACAAGCTCAAGGCCGAGCGTG
AGCGTGGTATCACCATCGACATTGCCCTCTGGAAGTTTATTCCCCAGCCAGCCATTCTGA
AGCCACGCCCTCGTTGGACTGGCAAGCAGCTCATCAGCATGGTCATCCCCAAGGAAGTGA
CCCTTCATAACGCCAGCGACAAGAAGGAAGATGCCCCCCTTAAGGACGAGGGTATTCTGA
TTCAAGCTGGTCAACTCATGTACGGTCTTCCCACCAAGAAGATTGTTGGTGCGGCGGCCG
GTGGTATTGTCCACATCAGCTACAACGAGTTGGGAGCTGAGGGCGCCATGGCATTCTTGA
ACGGTGTTCAGCAGGTTGTGACATACTGGCTGCTCAACAACGGTCACAGTATCGGTATCG
GTGACACGATTCCCGATAAGGCAACCATTGAGAAGGTTCAGGTGCACATTGATGAGGAGA
AGGCTGAGGTTGCTCGCCTCACTGCCATGGCCACTGCCAACGAGCTTGAGGCTCTCCCTG
GTATGAATGTCCGAGCAACATTCGAAAACAAGGTCTCGATGGCTCTGAACCAGGCTCGTG
ACAAGGCTGGTACGACCACACAGAAGAGTTTGAAGGATTCGAACAACGCCGTCACCATGG
CTTCTTCAGGATCCAAGGGTTCATCCATCAACATCTCGCAGATGACTGCGCTTGTGGGTC
AGCAGATCGTCGAAGGAAAGCGTATTCCCTTCGGATTCAAGTATCGAACACTGCCCCATT
TCACCAAGGATGATTACTCGCCCGAAGCCCGAGGTTTCGTCGAGAACTCGTACCTTCGTG
GCCTTACTCCTTCCGAGTTCTTCTTCCACGCCATGGCTGGTCGAGAAGGTCTCATTGATA
CTGCGGTCAAGACTGCCGAGACAGGTTACATTCAGCGACGACTGGTCAAGGCCCTCGAAG
ATCTGTCGGCGCGTTACGATGGAACCGTCCGAAACTCCTTGGGCGATGTTGTTCAGTTCC
TTTACGGTGAAGATGGTCTGGATGCTATGTGCATCGAGAAGCAGAAGATGGGGATCCTCA
ACATGTCCAATGCTGCCTTCAAGGCCAAGTACCGACTGGATCTCGCCAACCCTCCCGAGT
GGTTCAAGCAGGACTACGAATTCGGTAACGAGTTGACTGGCGATAGGCCTTCGATGGCCC
TCCTCGACACCGAGTGGGAGGCTTTGCTCAAGGACCGTCAGATGATCCGACACATCAACA
AGGCCAAGGGGACTGAGGAAATGATGCAGCTCCCGCTCAACATTACTCGAATCATCGAAT
CGGCCAAGCGCGTGTTCAACGTCAAGGCCAACGATCGCAGCAACCTGCGACCCTCTGACG
TTATCCCCGCTGTGCAAAACCTGCTCGACCATATGAAGATTGTTCGCGGTAGTGACCCTC
TCTCCCAAGAGGCAGATTCGAATGCCACCATTCTCTTCAAGGGCCTGCTGCGCTCTCGTC
TGGCATTCAAGGACGCCCGAGGGTCAGGCTTGTGGTCTGGTCAAGAACTTGTCTCTGATG
TGCTACGTCAGTGTCGGCTCTCCCTCTGAACCTCTGATTGAGTTCATGATCAACCGAGGT
ATGGAAGTCGTGGAAGAGTACGAACCCCTGAGATACCCCCATGCCACCAAGATTTTCGTC
AACGGTGTCTGGTGCGGTGTTCACTCAGACCCCAAGCACCTCGTCAGTCAGGTCCTGGAC
ACACGACGAAAGTCGTACCTGCAGTACGAGGTGTCACTTGTTCGTGACATTCGAGATCGA
GAGTTCAAGGTCTTCTCCGACGCTGGCCGAGTCATGAGGCCGGTCTTTACGGTTCAGCAG
GAGGATGACCATGAGTCTGGTATTGCCAAGGGAGCTCTGGTTCTGACCAAGGACCTTGTC
AACAAGCTTGCCAAGGAACAGGCGGAGCCACCAGAGGACCCATCTCAGAAGATTGGCTGG
GAGGGTCTGATCCGAGCCGGAACTATCGAGTACCTCGATGCTGAGGAAGAGGAGACGGCT
ATGATTTGCATGACTCCTGAGGATCTTGATCTCTACCGAATGCAAAAGGCCGGTTACGTC
GTAGATGAGGATAACACAGACGACCCCAACAGGAGATTGAAGACCAAGACGAACCCCACA
ACTCACATGTACACTCATTGTGAGATTCACCCTCAAGTTCCGTGAACTGCCGGCCGGTCA
GAACGCCATCGTCGCTATCGCTTGTTACTCTGGTTACAACCAGGAAGATTCCGTCATTAT
GAACCAGAGTAGTATCGATCGAGGCTTGTTCCGCAGTCTGTTCTTCAGATCTTACTCCGA
TCAGGAAAAGAAGGTCGGTCTGAACTACACGGAAGTGTTTGAGAAGCCCTTCCAGCAGTC
GACACTTCGCATGAAGCACGGTACCTACGACAAGTTGGACGAGGATGGTATCGTGGCTCC
AGGTGTGCGAGTGTCAGGTGAAGATATCATCATCGGCAAAACTGCGCCGATTGATCAAGA
GAACCAGGATCTCGGTACCAGGACAACAGTGCACCAGCGTCGTGATATCTCCACGCCGCT
GCGAAGCACTGAGAACGGTATCGTTGACTCGGTCATTGTGACTGTCAATGCCGACAACGT
CAAGTATGTCAAGGTCCGTGTGAGAACGACCAAGATTCCCCAGATTGGTGACAAGTTCGC
CTCTCGTCACGGACAGAAGGGTACCATTGGTGTTACCTACAGACAGGAGGATATGCCATT
CTCCAGGGAGGGTGTGACACCAGACATTATTATTAACCCCCACGCCATTCCGTCGCGAAT
GACAATTGCCCATTTGATTGAATGCCTCCTCAGTAAGGTGTCAACGCTGGAAGGCATGGA
GGGTGATGCAACACCTTTCACCGATGTCACTGTCGACTCCGTTTCGGAGCTGCTCCGAA
>UCR3651
CGGCCCCGTAACACGGGCCGCCCCCGCCAGAGGACCCCCTAACTCTGTTTCTATCA---T
GTTTCTTCTGAGT-AAACAAGCAAATAAATTAAAACTTTCAACAACGGATCTCTTGGCTC
TGGCATCGATGAAGAACGCAGCGAAATGCGATAAGTAATGTGAATTGCAGAATTCAGTGA
ATCATCGAATCTTTGAACGCACATTGCGCCCGCCAGTATTCTGGCGGGCATGCCTGTTCG
AGCGTCATTA-CAACCCTCAGGCCCCCGGG-CCTGGCGTTGGGGATCGGCGGAG-CCCCC
TGCGGGCACACGCCGTCCCCCAAATACAGTGGCGGTCCCGCCGCAGCTTCCATTGCGTAG
TAGCTAACACCTCGCAACTGGAGAGCGGCGCGGGGGTATTCATCAGTCACTTCATGCTGA
CAATCATCTACAGACCGGTCACTTGATCTACCAGTGCGGTGGTATCGACAAGCGAACCAT
CGAGAAGTTCGAGAAGGTTGGTGACA--TCTCCCCCGATCGCGCCTTGCTATCCCACATC
GAATTCCCCGTCGAATTCCCTCCCTCACGATCCGCGCTGCGCCCGCT--TCTCCCGAGTC
CCAAAAA-TTTTGCGGTGCGACCGTGAA-TTTTTTTGGTGGGGCATTTTTACCCCGCCAC
TCGGGCGACGTTGGACAAAGCCCTGATCCCTG--CACACAAAAAACACCAAACCCTCTTG
GCGCGCATCATCACTTGGTTGACCACAGACGCTAACCGACTCAACAACAGGAAGCCGCTG
AGCTCGGTAAGGGTTCTTTCAAGTACGCCTGGGTCCTTGACAAGCTCAAGGCCGAGCGTG
AGCGTGGTATCACCATCGACATTGCCCTCTGGAAGTTTATTCCCCAGCCAGCCATTCTGA
AGCCACGCCCTCGTTGGACTGGCAAGCAGCTCATCAGCATGGTCATCCCCAAGGAAGTGA
CCCTTCATAACGCCAGCGACAAGAAGGAAGATGCCCCCCTTAAGGACGAGGGTATTCTGA
TTCAAGCTGGTCAACTCATGTACGGTCTTCCCACCAAGAAGATTGTTGGTGCGGCGGCCG
GTGGTATTGTCCACATCAGCTACAACGAGTTGGGAGCTGAGGGCGCCATGGCATTCTTGA
ACGGTGTTCAGCAGGTTGTGACATACTGGCTGCTCAACAACGGTCACAGTATCGGTATCG
GTGACACGATTCCCGATAAGGCAACCATTGAGAAGGTTCAGGTGCACATTGATGAGGAGA
AGGCTGAGGTTGCTCGCCTCACTGCCATGGCCACTGCCAACGAGCTTGAGGCTCTCCCTG
GTATGAATGTCCGAGCAACATTCGAAAACAAGGTCTCGATGGCTCTGAACCAGGCTCGTG
ACAAGGCTGGTACGACCACACAGAAGAGTTTGAAGGATTCGAACAACGCCGTCACCATGG
CTTCTTCAGGATCCAAGGGTTCATCCATCAACATCTCGCAGATGACTGCGCTTGTGGGTC
AGCAGATCGTCGAAGGAAAGCGTATTCCCTTCGGATTCAAGTATCGAACACTGCCCCATT
TCACCAAGGATGATTACTCGCCCGAAGCCCGAGGTTTCGTCGAGAACTCGTACCTTCGTG
GCCTTACTCCTTCCGAGTTCTTCTTCCACGCCATGGCTGGTCGAGAAGGTCTCATTGATA
CTGCGGTCAAGACTGCCGAGACAGGTTACATTCAGCGACGACTGGTCAAGGCCCTCGAAG
ATCTGTCGGCGCGTTACGATGGAACCGTCCGAAACTCCTTGGGCGATGTTGTTCAGTTCC
TTTACGGTGAAGATGGTCTGGATGCTATGTGCATCGAGAAGCAGAAGATGGGGATCCTCA
ACATGTCCAATGCTGCCTTCAAGGCCAAGTACCGACTGGATCTCGCCAACCCTCCCGAGT
GGTTCAAGCAGGACTACGAATTCGGTAACGAGTTGACTGGCGATAGGCCTTCGATGGCCC
TCCTCGACACCGAGTGGGAGGCTTTGCTCAAGGACCGTCAGATGATCCGACACATCAACA
AGGCCAAGGGGACTGAGGAAATGATGCAGCTCCCGCTCAACATTACTCGAATCATCGAAT
CGGCCAAGCGCGTGTTCAACGTCAAGGCCAACGATCGCAGCAACCTGCGACCCTCTGACG
TTATCCCCGCTGTGCAAAACCTGCTCGACCATATGAAGATTGTTCGCGGTAGTGACCCTC
TCTCCCAAGAGGCAGATTCGAATGCCACCATTCTCTTCAAGGGCCTGCTGCGCTCTCGTC
TGGCATTCAAGGACGCCCGAGGGTCAGGCTTGTGGTCTGGTCAAGAACTTGTCTCTGATG
TGCTACGTCAGTGTCGGCTCTCCCTCTGAACCTCTGATTGAGTTCATGATCAACCGAGGT
ATGGAAGTCGTGGAAGAGTACGAACCCCTGAGATACCCCCATGCCACCAAGATTTTCGTC
AACGGTGTCTGGTGCGGTGTTCACTCAGACCCCAAGCACCTCGTCAGTCAGGTCCTGGAC
ACACGACGAAAGTCGTACCTGCAGTACGAGGTGTCACTTGTTCGTGACATTCGAGATCGA
GAGTTCAAGGTCTTCTCCGACGCTGGCCGAGTCATGAGGCCGGTCTTTACGGTTCAGCAG
GAGGATGACCATGAGTCTGGTATTGCCAAGGGAGCTCTGGTTCTGACCAAGGACCTTGTC
AACAAGCTTGCCAAGGAACAGGCGGAGCCACCAGAGGACCCATCTCAGAAGATTGGCTGG
GAGGGTCTGATCCGAGCCGGAACTATCGAGTACCTCGATGCTGAGGAAGAGGAGACGGCT
ATGATTTGCATGACTCCTGAGGATCTTGATCTCTACCGAATGCAAAAGGCCGGTTACGTC
GTAGATGAGGATAACACAGACGACCCCAACAGGAGATTGAAGACCAAGACGAACCCCACA
ACTCACATGTACACTCATTGTGAGATTCACCCTCAAGTTCCGTGAACTGCCGGCCGGTCA
GAACGCCATCGTCGCTATCGCTTGTTACTCTGGTTACAACCAGGAAGATTCCGTCATTAT
GAACCAGAGTAGTATCGATCGAGGCTTGTTCCGCAGTCTGTTCTTCAGATCTTACTCCGA
TCAGGAAAAGAAGGTCGGTCTGAACTACACGGAAGTGTTTGAGAAGCCCTTCCAGCAGTC
GACACTTCGCATGAAGCACGGTACCTACGACAAGTTGGACGAGGATGGTATCGTGGCTCC
AGGTGTGCGAGTGTCAGGTGAAGATATCATCATCGGCAAAACTGCGCCGATTGATCAAGA
GAACCAGGATCTCGGTACCAGGACAACAGTGCACCAGCGTCGTGATATCTCCACGCCGCT
GCGAAGCACTGAGAACGGTATCGTTGACTCGGTCATTGTGACTGTCAATGCCGACAACGT
CAAGTATGTCAAGGTCCGTGTGAGAACGACCAAGATTCCCCAGATTGGTGACAAGTTCGC
CTCTCGTCACGGACAGAAGGGTACCATTGGTGTTACCTACAGACAGGAGGATATGCCATT
CTCCAGGGAGGGTGTGACACCAGACATTATTATTAACCCCCACGCCATTCCGTCGCGAAT
GACAATTGCCCATTTGATTGAATGCCTCCTCAGTAAGGTGTCAACGCTGGAAGGCATGGA
GGGTGATGCAACACCTTTCACCGATGTCACTGTCGACTCCGTTTCGGAGCTGCTCCGAA
>UCR3652
CGGCCCCGTAACACGGGCCGCCCCCGCCAGAGGACCCCCTAACTCTGTTTCTATCA---T
GTTTCTTCTGAGT-AAACAAGCAAATAAATTAAAACTTTCAACAACGGATCTCTTGGCTC
TGGCATCGATGAAGAACGCAGCGAAATGCGATAAGTAATGTGAATTGCAGAATTCAGTGA
ATCATCGAATCTTTGAACGCACATTGCGCCCGCCAGTATTCTGGCGGGCATGCCTGTTCG
AGCGTCATTA-CAACCCTCAGGCCCCCGGG-CCTGGCGTTGGGGATCGGCGGAG-CCCCC
TGCGGGCACACGCCGTCCCCCAAATACAGTGGCGGTCCCGCCGCAGCTTCCATTGCGTAG
TAGCTAACACCTCGCAACTGGAGAGCGGCGCGGGGGTATTCATCAGTCACTTCATGCTGA
CAATCATCTACAGACCGGTCACTTGATCTACCAGTGCGGTGGTATCGACAAGCGAACCAT
CGAGAAGTTCGAGAAGGTTGGTGACA--TCTCCCCCGATCGCGCCTTGCTATCCCACATC
GAATTCCCCGTCGAATTCCCTCCCTCACGATCCGCGCTGCGCCCGCT--TCTCCCGAGTC
CCAAAAA-TTTTGCGGTGCGACCGTGAA-TTTTTTTGGTGGGGCATTTTTACCCCGCCAC
TCGGGCGACGTTGGACAAAGCCCTGATCCCTG--CACACAAAAAACACCAAACCCTCTTG
GCGCGCATCATCACTTGGTTGACCACAGACGCTAACCGACTCAACAACAGGAAGCCGCTG
AGCTCGGTAAGGGTTCTTTCAAGTACGCCTGGGTCCTTGACAAGCTCAAGGCCGAGCGTG
AGCGTGGTATCACCATCGACATTGCCCTCTGGAAGTTTATTCCCCAGCCAGCCATTCTGA
AGCCACGCCCTCGTTGGACTGGCAAGCAGCTCATCAGCATGGTCATCCCCAAGGAAGTGA
CCCTTCATAACGCCAGCGACAAGAAGGAAGATGCCCCCCTTAAGGACGAGGGTATTCTGA
TTCAAGCTGGTCAACTCATGTACGGTCTTCCCACCAAGAAGATTGTTGGTGCGGCGGCCG
GTGGTATTGTCCACATCAGCTACAACGAGTTGGGAGCTGAGGGCGCCATGGCATTCTTGA
ACGGTGTTCAGCAGGTTGTGACATACTGGCTGCTCAACAACGGTCACAGTATCGGTATCG
GTGACACGATTCCCGATAAGGCAACCATTGAGAAGGTTCAGGTGCACATTGATGAGGAGA
AGGCTGAGGTTGCTCGCCTCACTGCCATGGCCACTGCCAACGAGCTTGAGGCTCTCCCTG
GTATGAATGTCCGAGCAACATTCGAAAACAAGGTCTCGATGGCTCTGAACCAGGCTCGTG
ACAAGGCTGGTACGACCACACAGAAGAGTTTGAAGGATTCGAACAACGCCGTCACCATGG
CTTCTTCAGGATCCAAGGGTTCATCCATCAACATCTCGCAGATGACTGCGCTTGTGGGTC
AGCAGATCGTCGAAGGAAAGCGTATTCCCTTCGGATTCAAGTATCGAACACTGCCCCATT
TCACCAAGGATGATTACTCGCCCGAAGCCCGAGGTTTCGTCGAGAACTCGTACCTTCGTG
GCCTTACTCCTTCCGAGTTCTTCTTCCACGCCATGGCTGGTCGAGAAGGTCTCATTGATA
CTGCGGTCAAGACTGCCGAGACAGGTTACATTCAGCGACGACTGGTCAAGGCCCTCGAAG
ATCTGTCGGCGCGTTACGATGGAACCGTCCGAAACTCCTTGGGCGATGTTGTTCAGTTCC
TTTACGGTGAAGATGGTCTGGATGCTATGTGCATCGAGAAGCAGAAGATGGGGATCCTCA
ACATGTCCAATGCTGCCTTCAAGGCCAAGTACCGACTGGATCTCGCCAACCCTCCCGAGT
GGTTCAAGCAGGACTACGAATTCGGTAACGAGTTGACTGGCGATAGGCCTTCGATGGCCC
TCCTCGACACCGAGTGGGAGGCTTTGCTCAAGGACCGTCAGATGATCCGACACATCAACA
AGGCCAAGGGGACTGAGGAAATGATGCAGCTCCCGCTCAACATTACTCGAATCATCGAAT
CGGCCAAGCGCGTGTTCAACGTCAAGGCCAACGATCGCAGCAACCTGCGACCCTCTGACG
TTATCCCCGCTGTGCAAAACCTGCTCGACCATATGAAGATTGTTCGCGGTAGTGACCCTC
TCTCCCAAGAGGCAGATTCGAATGCCACCATTCTCTTCAAGGGCCTGCTGCGCTCTCGTC
TGGCATTCAAGGACGCCCGAGGGTCAGGCTTGTGGTCTGGTCAAGAACTTGTCTCTGATG
TGCTACGTCAGTGTCGGCTCTCCCTCTGAACCTCTGATTGAGTTCATGATCAACCGAGGT
ATGGAAGTCGTGGAAGAGTACGAACCCCTGAGATACCCCCATGCCACCAAGATTTTCGTC
AACGGTGTCTGGTGCGGTGTTCACTCAGACCCCAAGCACCTCGTCAGTCAGGTCCTGGAC
ACACGACGAAAGTCGTACCTGCAGTACGAGGTGTCACTTGTTCGTGACATTCGAGATCGA
GAGTTCAAGGTCTTCTCCGACGCTGGCCGAGTCATGAGGCCGGTCTTTACGGTTCAGCAG
GAGGATGACCATGAGTCTGGTATTGCCAAGGGAGCTCTGGTTCTGACCAAGGACCTTGTC
AACAAGCTTGCCAAGGAACAGGCGGAGCCACCAGAGGACCCATCTCAGAAGATTGGCTGG
GAGGGTCTGATCCGAGCCGGAACTATCGAGTACCTCGATGCTGAGGAAGAGGAGACGGCT
ATGATTTGCATGACTCCTGAGGATCTTGATCTCTACCGAATGCAAAAGGCCGGTTACGTC
GTAGATGAGGATAACACAGACGACCCCAACAGGAGATTGAAGACCAAGACGAACCCCACA
ACTCACATGTACACTCATTGTGAGATTCACCCTCAAGTTCCGTGAACTGCCGGCCGGTCA
GAACGCCATCGTCGCTATCGCTTGTTACTCTGGTTACAACCAGGAAGATTCCGTCATTAT
GAACCAGAGTAGTATCGATCGAGGCTTGTTCCGCAGTCTGTTCTTCAGATCTTACTCCGA
TCAGGAAAAGAAGGTCGGTCTGAACTACACGGAAGTGTTTGAGAAGCCCTTCCAGCAGTC
GACACTTCGCATGAAGCACGGTACCTACGACAAGTTGGACGAGGATGGTATCGTGGCTCC
AGGTGTGCGAGTGTCAGGTGAAGATATCATCATCGGCAAAACTGCGCCGATTGATCAAGA
GAACCAGGATCTCGGTACCAGGACAACAGTGCACCAGCGTCGTGATATCTCCACGCCGCT
GCGAAGCACTGAGAACGGTATCGTTGACTCGGTCATTGTGACTGTCAATGCCGACAACGT
CAAGTATGTCAAGGTCCGTGTGAGAACGACCAAGATTCCCCAGATTGGTGACAAGTTCGC
CTCTCGTCACGGACAGAAGGGTACCATTGGTGTTACCTACAGACAGGAGGATATGCCATT
CTCCAGGGAGGGTGTGACACCAGACATTATTATTAACCCCCACGCCATTCCGTCGCGAAT
GACAATTGCCCATTTGATTGAATGCCTCCTCAGTAAGGTGTCAACGCTGGAAGGCATGGA
GGGTGATGCAACACCTTTCACCGATGTCACTGTCGACTCCGTTTCGGAGCTGCTCCGAA
>UCR3653
CGGCCCCGTAACACGGGCCGCCCCCGCCAGAGGACCCCCTAACTCTGTTTCTATCA---T
GTTTCTTCTGAGT-AAACAAGCAAATAAATTAAAACTTTCAACAACGGATCTCTTGGCTC
TGGCATCGATGAAGAACGCAGCGAAATGCGATAAGTAATGTGAATTGCAGAATTCAGTGA
ATCATCGAATCTTTGAACGCACATTGCGCCCGCCAGTATTCTGGCGGGCATGCCTGTTCG
AGCGTCATTA-CAACCCTCAGGCCCCCGGG-CCTGGCGTTGGGGATCGGCGGAG-CCCCC
TGCGGGCACACGCCGTCCCCCAAATACAGTGGCGGTCCCGCCGCAGCTTCCATTGCGTAG
TAGCTAACACCTCGCAACTGGAGAGCGGCGCGGGGGTATTCATCAGTCACTTCATGCTGA
CAATCATCTACAGACCGGTCACTTGATCTACCAGTGCGGTGGTATCGACAAGCGAACCAT
CGAGAAGTTCGAGAAGGTTGGTGACA--TCTCCCCCGATCGCGCCTTGCTATCCCACATC
GAATTCCCCGTCGAATTCCCTCCCTCACGATCCGCGCTGCGCCCGCT--TCTCCCGAGTC
CCAAAAA-TTTTGCGGTGCGACCGTGAA-TTTTTTTGGTGGGGCATTTTTACCCCGCCAC
TCGGGCGACGTTGGACAAAGCCCTGATCCCTG--CACACAAAAAACACCAAACCCTCTTG
GCGCGCATCATCACTTGGTTGACCACAGACGCTAACCGACTCAACAACAGGAAGCCGCTG
AGCTCGGTAAGGGTTCTTTCAAGTACGCCTGGGTCCTTGACAAGCTCAAGGCCGAGCGTG
AGCGTGGTATCACCATCGACATTGCCCTCTGGAAGTTTATTCCCCAGCCAGCCATTCTGA
AGCCACGCCCTCGTTGGACTGGCAAGCAGCTCATCAGCATGGTCATCCCCAAGGAAGTGA
CCCTTCATAACGCCAGCGACAAGAAGGAAGATGCCCCCCTTAAGGACGAGGGTATTCTGA
TTCAAGCTGGTCAACTCATGTACGGTCTTCCCACCAAGAAGATTGTTGGTGCGGCGGCCG
GTGGTATTGTCCACATCAGCTACAACGAGTTGGGAGCTGAGGGCGCCATGGCATTCTTGA
ACGGTGTTCAGCAGGTTGTGACATACTGGCTGCTCAACAACGGTCACAGTATCGGTATCG
GTGACACGATTCCCGATAAGGCAACCATTGAGAAGGTTCAGGTGCACATTGATGAGGAGA
AGGCTGAGGTTGCTCGCCTCACTGCCATGGCCACTGCCAACGAGCTTGAGGCTCTCCCTG
GTATGAATGTCCGAGCAACATTCGAAAACAAGGTCTCGATGGCTCTGAACCAGGCTCGTG
ACAAGGCTGGTACGACCACACAGAAGAGTTTGAAGGATTCGAACAACGCCGTCACCATGG
CTTCTTCAGGATCCAAGGGTTCATCCATCAACATCTCGCAGATGACTGCGCTTGTGGGTC
AGCAGATCGTCGAAGGAAAGCGTATTCCCTTCGGATTCAAGTATCGAACACTGCCCCATT
TCACCAAGGATGATTACTCGCCCGAAGCCCGAGGTTTCGTCGAGAACTCGTACCTTCGTG
GCCTTACTCCTTCCGAGTTCTTCTTCCACGCCATGGCTGGTCGAGAAGGTCTCATTGATA
CTGCGGTCAAGACTGCCGAGACAGGTTACATTCAGCGACGACTGGTCAAGGCCCTCGAAG
ATCTGTCGGCGCGTTACGATGGAACCGTCCGAAACTCCTTGGGCGATGTTGTTCAGTTCC
TTTACGGTGAAGATGGTCTGGATGCTATGTGCATCGAGAAGCAGAAGATGGGGATCCTCA
ACATGTCCAATGCTGCCTTCAAGGCCAAGTACCGACTGGATCTCGCCAACCCTCCCGAGT
GGTTCAAGCAGGACTACGAATTCGGTAACGAGTTGACTGGCGATAGGCCTTCGATGGCCC
TCCTCGACACCGAGTGGGAGGCTTTGCTCAAGGACCGTCAGATGATCCGACACATCAACA
AGGCCAAGGGGACTGAGGAAATGATGCAGCTCCCGCTCAACATTACTCGAATCATCGAAT
CGGCCAAGCGCGTGTTCAACGTCAAGGCCAACGATCGCAGCAACCTGCGACCCTCTGACG
TTATCCCCGCTGTGCAAAACCTGCTCGACCATATGAAGATTGTTCGCGGTAGTGACCCTC
TCTCCCAAGAGGCAGATTCGAATGCCACCATTCTCTTCAAGGGCCTGCTGCGCTCTCGTC
TGGCATTCAAGGACGCCCGAGGGTCAGGCTTGTGGTCTGGTCAAGAACTTGTCTCTGATG
TGCTACGTCAGTGTCGGCTCTCCCTCTGAACCTCTGATTGAGTTCATGATCAACCGAGGT
ATGGAAGTCGTGGAAGAGTACGAACCCCTGAGATACCCCCATGCCACCAAGATTTTCGTC
AACGGTGTCTGGTGCGGTGTTCACTCAGACCCCAAGCACCTCGTCAGTCAGGTCCTGGAC
ACACGACGAAAGTCGTACCTGCAGTACGAGGTGTCACTTGTTCGTGACATTCGAGATCGA
GAGTTCAAGGTCTTCTCCGACGCTGGCCGAGTCATGAGGCCGGTCTTTACGGTTCAGCAG
GAGGATGACCATGAGTCTGGTATTGCCAAGGGAGCTCTGGTTCTGACCAAGGACCTTGTC
AACAAGCTTGCCAAGGAACAGGCGGAGCCACCAGAGGACCCATCTCAGAAGATTGGCTGG
GAGGGTCTGATCCGAGCCGGAACTATCGAGTACCTCGATGCTGAGGAAGAGGAGACGGCT
ATGATTTGCATGACTCCTGAGGATCTTGATCTCTACCGAATGCAAAAGGCCGGTTACGTC
GTAGATGAGGATAACACAGACGACCCCAACAGGAGATTGAAGACCAAGACGAACCCCACA
ACTCACATGTACACTCATTGTGAGATTCACCCTCAAGTTCCGTGAACTGCCGGCCGGTCA
GAACGCCATCGTCGCTATCGCTTGTTACTCTGGTTACAACCAGGAAGATTCCGTCATTAT
GAACCAGAGTAGTATCGATCGAGGCTTGTTCCGCAGTCTGTTCTTCAGATCTTACTCCGA
TCAGGAAAAGAAGGTCGGTCTGAACTACACGGAAGTGTTTGAGAAGCCCTTCCAGCAGTC
GACACTTCGCATGAAGCACGGTACCTACGACAAGTTGGACGAGGATGGTATCGTGGCTCC
AGGTGTGCGAGTGTCAGGTGAAGATATCATCATCGGCAAAACTGCGCCGATTGATCAAGA
GAACCAGGATCTCGGTACCAGGACAACAGTGCACCAGCGTCGTGATATCTCCACGCCGCT
GCGAAGCACTGAGAACGGTATCGTTGACTCGGTCATTGTGACTGTCAATGCCGACAACGT
CAAGTATGTCAAGGTCCGTGTGAGAACGACCAAGATTCCCCAGATTGGTGACAAGTTCGC
CTCTCGTCACGGACAGAAGGGTACCATTGGTGTTACCTACAGACAGGAGGATATGCCATT
CTCCAGGGAGGGTGTGACACCAGACATTATTATTAACCCCCACGCCATTCCGTCGCGAAT
GACAATTGCCCATTTGATTGAATGCCTCCTCAGTAAGGTGTCAACGCTGGAAGGCATGGA
GGGTGATGCAACACCTTTCACCGATGTCACTGTCGACTCCGTTTCGGAGCTGCTCCGAA
>UCR3654
CGGCCCCGTAACACGGGCCGCCCCCGCCAGAGGACCCCCTAACTCTGTTTCTATCA---T
GTTTCTTCTGAGT-AAACAAGCAAATAAATTAAAACTTTCAACAACGGATCTCTTGGCTC
TGGCATCGATGAAGAACGCAGCGAAATGCGATAAGTAATGTGAATTGCAGAATTCAGTGA
ATCATCGAATCTTTGAACGCACATTGCGCCCGCCAGTATTCTGGCGGGCATGCCTGTTCG
AGCGTCATTA-CAACCCTCAGGCCCCCGGG-CCTGGCGTTGGGGATCGGCGGAG-CCCCC
TGCGGGCACACGCCGTCCCCCAAATACAGTGGCGGTCCCGCCGCAGCTTCCATTGCGTAG
TAGCTAACACCTCGCAACTGGAGAGCGGCGCGGGGGTATTCATCAGTCACTTCATGCTGA
CAATCATCTACAGACCGGTCACTTGATCTACCAGTGCGGTGGTATCGACAAGCGAACCAT
CGAGAAGTTCGAGAAGGTTGGTGACA--TCTCCCCCGATCGCGCCTTGCTATCCCACATC
GAATTCCCCGTCGAATTCCCTCCCTCACGATCCGCGCTGCGCCCGCT--TCTCCCGAGTC
CCAAAAA-TTTTGCGGTGCGACCGTGAA-TTTTTTTGGTGGGGCATTTTTACCCCGCCAC
TCGGGCGACGTTGGACAAAGCCCTGATCCCTG--CACACAAAAAACACCAAACCCTCTTG
GCGCGCATCATCACTTGGTTGACCACAGACGCTAACCGACTCAACAACAGGAAGCCGCTG
AGCTCGGTAAGGGTTCTTTCAAGTACGCCTGGGTCCTTGACAAGCTCAAGGCCGAGCGTG
AGCGTGGTATCACCATCGACATTGCCCTCTGGAAGTTTATTCCCCAGCCAGCCATTCTGA
AGCCACGCCCTCGTTGGACTGGCAAGCAGCTCATCAGCATGGTCATCCCCAAGGAAGTGA
CCCTTCATAACGCCAGCGACAAGAAGGAAGATGCCCCCCTTAAGGACGAGGGTATTCTGA
TTCAAGCTGGTCAACTCATGTACGGTCTTCCCACCAAGAAGATTGTTGGTGCGGCGGCCG
GTGGTATTGTCCACATCAGCTACAACGAGTTGGGAGCTGAGGGCGCCATGGCATTCTTGA
ACGGTGTTCAGCAGGTTGTGACATACTGGCTGCTCAACAACGGTCACAGTATCGGTATCG
GTGACACGATTCCCGATAAGGCAACCATTGAGAAGGTTCAGGTGCACATTGATGAGGAGA
AGGCTGAGGTTGCTCGCCTCACTGCCATGGCCACTGCCAACGAGCTTGAGGCTCTCCCTG
GTATGAATGTCCGAGCAACATTCGAAAACAAGGTCTCGATGGCTCTGAACCAGGCTCGTG
ACAAGGCTGGTACGACCACACAGAAGAGTTTGAAGGATTCGAACAACGCCGTCACCATGG
CTTCTTCAGGATCCAAGGGTTCATCCATCAACATCTCGCAGATGACTGCGCTTGTGGGTC
AGCAGATCGTCGAAGGAAAGCGTATTCCCTTCGGATTCAAGTATCGAACACTGCCCCATT
TCACCAAGGATGATTACTCGCCCGAAGCCCGAGGTTTCGTCGAGAACTCGTACCTTCGTG
GCCTTACTCCTTCCGAGTTCTTCTTCCACGCCATGGCTGGTCGAGAAGGTCTCATTGATA
CTGCGGTCAAGACTGCCGAGACAGGTTACATTCAGCGACGACTGGTCAAGGCCCTCGAAG
ATCTGTCGGCGCGTTACGATGGAACCGTCCGAAACTCCTTGGGCGATGTTGTTCAGTTCC
TTTACGGTGAAGATGGTCTGGATGCTATGTGCATCGAGAAGCAGAAGATGGGGATCCTCA
ACATGTCCAATGCTGCCTTCAAGGCCAAGTACCGACTGGATCTCGCCAACCCTCCCGAGT
GGTTCAAGCAGGACTACGAATTCGGTAACGAGTTGACTGGCGATAGGCCTTCGATGGCCC
TCCTCGACACCGAGTGGGAGGCTTTGCTCAAGGACCGTCAGATGATCCGACACATCAACA
AGGCCAAGGGGACTGAGGAAATGATGCAGCTCCCGCTCAACATTACTCGAATCATCGAAT
CGGCCAAGCGCGTGTTCAACGTCAAGGCCAACGATCGCAGCAACCTGCGACCCTCTGACG
TTATCCCCGCTGTGCAAAACCTGCTCGACCATATGAAGATTGTTCGCGGTAGTGACCCTC
TCTCCCAAGAGGCAGATTCGAATGCCACCATTCTCTTCAAGGGCCTGCTGCGCTCTCGTC
TGGCATTCAAGGACGCCCGAGGGTCAGGCTTGTGGTCTGGTCAAGAACTTGTCTCTGATG
TGCTACGTCAGTGTCGGCTCTCCCTCTGAACCTCTGATTGAGTTCATGATCAACCGAGGT
ATGGAAGTCGTGGAAGAGTACGAACCCCTGAGATACCCCCATGCCACCAAGATTTTCGTC
AACGGTGTCTGGTGCGGTGTTCACTCAGACCCCAAGCACCTCGTCAGTCAGGTCCTGGAC
ACACGACGAAAGTCGTACCTGCAGTACGAGGTGTCACTTGTTCGTGACATTCGAGATCGA
GAGTTCAAGGTCTTCTCCGACGCTGGCCGAGTCATGAGGCCGGTCTTTACGGTTCAGCAG
GAGGATGACCATGAGTCTGGTATTGCCAAGGGAGCTCTGGTTCTGACCAAGGACCTTGTC
AACAAGCTTGCCAAGGAACAGGCGGAGCCACCAGAGGACCCATCTCAGAAGATTGGCTGG
GAGGGTCTGATCCGAGCCGGAACTATCGAGTACCTCGATGCTGAGGAAGAGGAGACGGCT
ATGATTTGCATGACTCCTGAGGATCTTGATCTCTACCGAATGCAAAAGGCCGGTTACGTC
GTAGATGAGGATAACACAGACGACCCCAACAGGAGATTGAAGACCAAGACGAACCCCACA
ACTCACATGTACACTCATTGTGAGATTCACCCTCAAGTTCCGTGAACTGCCGGCCGGTCA
GAACGCCATCGTCGCTATCGCTTGTTACTCTGGTTACAACCAGGAAGATTCCGTCATTAT
GAACCAGAGTAGTATCGATCGAGGCTTGTTCCGCAGTCTGTTCTTCAGATCTTACTCCGA
TCAGGAAAAGAAGGTCGGTCTGAACTACACGGAAGTGTTTGAGAAGCCCTTCCAGCAGTC
GACACTTCGCATGAAGCACGGTACCTACGACAAGTTGGACGAGGATGGTATCGTGGCTCC
AGGTGTGCGAGTGTCAGGTGAAGATATCATCATCGGCAAAACTGCGCCGATTGATCAAGA
GAACCAGGATCTCGGTACCAGGACAACAGTGCACCAGCGTCGTGATATCTCCACGCCGCT
GCGAAGCACTGAGAACGGTATCGTTGACTCGGTCATTGTGACTGTCAATGCCGACAACGT
CAAGTATGTCAAGGTCCGTGTGAGAACGACCAAGATTCCCCAGATTGGTGACAAGTTCGC
CTCTCGTCACGGACAGAAGGGTACCATTGGTGTTACCTACAGACAGGAGGATATGCCATT
CTCCAGGGAGGGTGTGACACCAGACATTATTATTAACCCCCACGCCATTCCGTCGCGAAT
GACAATTGCCCATTTGATTGAATGCCTCCTCAGTAAGGTGTCAACGCTGGAAGGCATGGA
GGGTGATGCAACACCTTTCACCGATGTCACTGTCGACTCCGTTTCGGAGCTGCTCCGAA
>UCR3657
CGGCCCCGTAACACGGGCCGCCCCCGCCAGAGGACCCCCTAACTCTGTTTCTATCA---T
GTTTCTTCTGAGT-AAACAAGCAAATAAATTAAAACTTTCAACAACGGATCTCTTGGCTC
TGGCATCGATGAAGAACGCAGCGAAATGCGATAAGTAATGTGAATTGCAGAATTCAGTGA
ATCATCGAATCTTTGAACGCACATTGCGCCCGCCAGTATTCTGGCGGGCATGCCTGTTCG
AGCGTCATTA-CAACCCTCAGGCCCCCGGG-CCTGGCGTTGGGGATCGGCGGAG-CCCCC
TGCGGGCACACGCCGTCCCCCAAATACAGTGGCGGTCCCGCCGCAGCTTCCATTGCGTAG
TAGCTAACACCTCGCAACTGGAGAGCGGCGCGGGGGTATTCATCAGTCACTTCATGCTGA
CAATCATCTACAGACCGGTCACTTGATCTACCAGTGCGGTGGTATCGACAAGCGAACCAT
CGAGAAGTTCGAGAAGGTTGGTGACA--TCTCCCCCGATCGCGCCTTGCTATCCCACATC
GAATTCCCCGTCGAATTCCCTCCCTCACGATCCGCGCTGCGCCCGCT--TCTCCCGAGTC
CCAAAAA-TTTTGCGGTGCGACCGTGAA-TTTTTTTGGTGGGGCATTTTTACCCCGCCAC
TCGGGCGACGTTGGACAAAGCCCTGATCCCTG--CACACAAAAAACACCAAACCCTCTTG
GCGCGCATCATCACTTGGTTGACCACAGACGCTAACCGACTCAACAACAGGAAGCCGCTG
AGCTCGGTAAGGGTTCTTTCAAGTACGCCTGGGTCCTTGACAAGCTCAAGGCCGAGCGTG
AGCGTGGTATCACCATCGACATTGCCCTCTGGAAGTTTATTCCCCAGCCAGCCATTCTGA
AGCCACGCCCTCGTTGGACTGGCAAGCAGCTCATCAGCATGGTCATCCCCAAGGAAGTGA
CCCTTCATAACGCCAGCGACAAGAAGGAAGATGCCCCCCTTAAGGACGAGGGTATTCTGA
TTCAAGCTGGTCAACTCATGTACGGTCTTCCCACCAAGAAGATTGTTGGTGCGGCGGCCG
GTGGTATTGTCCACATCAGCTACAACGAGTTGGGAGCTGAGGGCGCCATGGCATTCTTGA
ACGGTGTTCAGCAGGTTGTGACATACTGGCTGCTCAACAACGGTCACAGTATCGGTATCG
GTGACACGATTCCCGATAAGGCAACCATTGAGAAGGTTCAGGTGCACATTGATGAGGAGA
AGGCTGAGGTTGCTCGCCTCACTGCCATGGCCACTGCCAACGAGCTTGAGGCTCTCCCTG
GTATGAATGTCCGAGCAACATTCGAAAACAAGGTCTCGATGGCTCTGAACCAGGCTCGTG
ACAAGGCTGGTACGACCACACAGAAGAGTTTGAAGGATTCGAACAACGCCGTCACCATGG
CTTCTTCAGGATCCAAGGGTTCATCCATCAACATCTCGCAGATGACTGCGCTTGTGGGTC
AGCAGATCGTCGAAGGAAAGCGTATTCCCTTCGGATTCAAGTATCGAACACTGCCCCATT
TCACCAAGGATGATTACTCGCCCGAAGCCCGAGGTTTCGTCGAGAACTCGTACCTTCGTG
GCCTTACTCCTTCCGAGTTCTTCTTCCACGCCATGGCTGGTCGAGAAGGTCTCATTGATA
CTGCGGTCAAGACTGCCGAGACAGGTTACATTCAGCGACGACTGGTCAAGGCCCTCGAAG
ATCTGTCGGCGCGTTACGATGGAACCGTCCGAAACTCCTTGGGCGATGTTGTTCAGTTCC
TTTACGGTGAAGATGGTCTGGATGCTATGTGCATCGAGAAGCAGAAGATGGGGATCCTCA
ACATGTCCAATGCTGCCTTCAAGGCCAAGTACCGACTGGATCTCGCCAACCCTCCCGAGT
GGTTCAAGCAGGACTACGAATTCGGTAACGAGTTGACTGGCGATAGGCCTTCGATGGCCC
TCCTCGACACCGAGTGGGAGGCTTTGCTCAAGGACCGTCAGATGATCCGACACATCAACA
AGGCCAAGGGGACTGAGGAAATGATGCAGCTCCCGCTCAACATTACTCGAATCATCGAAT
CGGCCAAGCGCGTGTTCAACGTCAAGGCCAACGATCGCAGCAACCTGCGACCCTCTGACG
TTATCCCCGCTGTGCAAAACCTGCTCGACCATATGAAGATTGTTCGCGGTAGTGACCCTC
TCTCCCAAGAGGCAGATTCGAATGCCACCATTCTCTTCAAGGGCCTGCTGCGCTCTCGTC
TGGCATTCAAGGACGCCCGAGGGTCAGGCTTGTGGTCTGGTCAAGAACTTGTCTCTGATG
TGCTACGTCAGTGTCGGCTCTCCCTCTGAACCTCTGATTGAGTTCATGATCAACCGAGGT
ATGGAAGTCGTGGAAGAGTACGAACCCCTGAGATACCCCCATGCCACCAAGATTTTCGTC
AACGGTGTCTGGTGCGGTGTTCACTCAGACCCCAAGCACCTCGTCAGTCAGGTCCTGGAC
ACACGACGAAAGTCGTACCTGCAGTACGAGGTGTCACTTGTTCGTGACATTCGAGATCGA
GAGTTCAAGGTCTTCTCCGACGCTGGCCGAGTCATGAGGCCGGTCTTTACGGTTCAGCAG
GAGGATGACCATGAGTCTGGTATTGCCAAGGGAGCTCTGGTTCTGACCAAGGACCTTGTC
AACAAGCTTGCCAAGGAACAGGCGGAGCCACCAGAGGACCCATCTCAGAAGATTGGCTGG
GAGGGTCTGATCCGAGCCGGAACTATCGAGTACCTCGATGCTGAGGAAGAGGAGACGGCT
ATGATTTGCATGACTCCTGAGGATCTTGATCTCTACCGAATGCAAAAGGCCGGTTACGTC
GTAGATGAGGATAACACAGACGACCCCAACAGGAGATTGAAGACCAAGACGAACCCCACA
ACTCACATGTACACTCATTGTGAGATTCACCCTCAAGTTCCGTGAACTGCCGGCCGGTCA
GAACGCCATCGTCGCTATCGCTTGTTACTCTGGTTACAACCAGGAAGATTCCGTCATTAT
GAACCAGAGTAGTATCGATCGAGGCTTGTTCCGCAGTCTGTTCTTCAGATCTTACTCCGA
TCAGGAAAAGAAGGTCGGTCTGAACTACACGGAAGTGTTTGAGAAGCCCTTCCAGCAGTC
GACACTTCGCATGAAGCACGGTACCTACGACAAGTTGGACGAGGATGGTATCGTGGCTCC
AGGTGTGCGAGTGTCAGGTGAAGATATCATCATCGGCAAAACTGCGCCGATTGATCAAGA
GAACCAGGATCTCGGTACCAGGACAACAGTGCACCAGCGTCGTGATATCTCCACGCCGCT
GCGAAGCACTGAGAACGGTATCGTTGACTCGGTCATTGTGACTGTCAATGCCGACAACGT
CAAGTATGTCAAGGTCCGTGTGAGAACGACCAAGATTCCCCAGATTGGTGACAAGTTCGC
CTCTCGTCACGGACAGAAGGGTACCATTGGTGTTACCTACAGACAGGAGGATATGCCATT
CTCCAGGGAGGGTGTGACACCAGACATTATTATTAACCCCCACGCCATTCCGTCGCGAAT
GACAATTGCCCATTTGATTGAATGCCTCCTCAGTAAGGTGTCAACGCTGGAAGGCATGGA
GGGTGATGCAACACCTTTCACCGATGTCACTGTCGACTCCGTTTCGGAGCTGCTCCGAA
>UCR3659
CGGCCCCGTAACACGGGCCGCCCCCGCCAGAGGACCCCCTAACTCTGTTTCTATCA---T
GTTTCTTCTGAGT-AAACAAGCAAATAAATTAAAACTTTCAACAACGGATCTCTTGGCTC
TGGCATCGATGAAGAACGCAGCGAAATGCGATAAGTAATGTGAATTGCAGAATTCAGTGA
ATCATCGAATCTTTGAACGCACATTGCGCCCGCCAGTATTCTGGCGGGCATGCCTGTTCG
AGCGTCATTA-CAACCCTCAGGCCCCCGGG-CCTGGCGTTGGGGATCGGCGGAG-CCCCC
TGCGGGCACACGCCGTCCCCCAAATACAGTGGCGGTCCCGCCGCAGCTTCCATTGCGTAG
TAGCTAACACCTCGCAACTGGAGAGCGGCGCGGGGGTATTCATCAGTCACTTCATGCTGA
CAATCATCTACAGACCGGTCACTTGATCTACCAGTGCGGTGGTATCGACAAGCGAACCAT
CGAGAAGTTCGAGAAGGTTGGTGACA--TCTCCCCCGATCGCGCCTTGCTATCCCACATC
GAATTCCCCGTCGAATTCCCTCCCTCACGATCCGCGCTGCGCCCGCT--TCTCCCGAGTC
CCAAAAA-TTTTGCGGTGCGACCGTGAA-TTTTTTTGGTGGGGCATTTTTACCCCGCCAC
TCGGGCGACGTTGGACAAAGCCCTGATCCCTG--CACACAAAAAACACCAAACCCTCTTG
GCGCGCATCATCACTTGGTTGACCACAGACGCTAACCGACTCAACAACAGGAAGCCGCTG
AGCTCGGTAAGGGTTCTTTCAAGTACGCCTGGGTCCTTGACAAGCTCAAGGCCGAGCGTG
AGCGTGGTATCACCATCGACATTGCCCTCTGGAAGTTTATTCCCCAGCCAGCCATTCTGA
AGCCACGCCCTCGTTGGACTGGCAAGCAGCTCATCAGCATGGTCATCCCCAAGGAAGTGA
CCCTTCATAACGCCAGCGACAAGAAGGAAGATGCCCCCCTTAAGGACGAGGGTATTCTGA
TTCAAGCTGGTCAACTCATGTACGGTCTTCCCACCAAGAAGATTGTTGGTGCGGCGGCCG
GTGGTATTGTCCACATCAGCTACAACGAGTTGGGAGCTGAGGGCGCCATGGCATTCTTGA
ACGGTGTTCAGCAGGTTGTGACATACTGGCTGCTCAACAACGGTCACAGTATCGGTATCG
GTGACACGATTCCCGATAAGGCAACCATTGAGAAGGTTCAGGTGCACATTGATGAGGAGA
AGGCTGAGGTTGCTCGCCTCACTGCCATGGCCACTGCCAACGAGCTTGAGGCTCTCCCTG
GTATGAATGTCCGAGCAACATTCGAAAACAAGGTCTCGATGGCTCTGAACCAGGCTCGTG
ACAAGGCTGGTACGACCACACAGAAGAGTTTGAAGGATTCGAACAACGCCGTCACCATGG
CTTCTTCAGGATCCAAGGGTTCATCCATCAACATCTCGCAGATGACTGCGCTTGTGGGTC
AGCAGATCGTCGAAGGAAAGCGTATTCCCTTCGGATTCAAGTATCGAACACTGCCCCATT
TCACCAAGGATGATTACTCGCCCGAAGCCCGAGGTTTCGTCGAGAACTCGTACCTTCGTG
GCCTTACTCCTTCCGAGTTCTTCTTCCACGCCATGGCTGGTCGAGAAGGTCTCATTGATA
CTGCGGTCAAGACTGCCGAGACAGGTTACATTCAGCGACGACTGGTCAAGGCCCTCGAAG
ATCTGTCGGCGCGTTACGATGGAACCGTCCGAAACTCCTTGGGCGATGTTGTTCAGTTCC
TTTACGGTGAAGATGGTCTGGATGCTATGTGCATCGAGAAGCAGAAGATGGGGATCCTCA
ACATGTCCAATGCTGCCTTCAAGGCCAAGTACCGACTGGATCTCGCCAACCCTCCCGAGT
GGTTCAAGCAGGACTACGAATTCGGTAACGAGTTGACTGGCGATAGGCCTTCGATGGCCC
TCCTCGACACCGAGTGGGAGGCTTTGCTCAAGGACCGTCAGATGATCCGACACATCAACA
AGGCCAAGGGGACTGAGGAAATGATGCAGCTCCCGCTCAACATTACTCGAATCATCGAAT
CGGCCAAGCGCGTGTTCAACGTCAAGGCCAACGATCGCAGCAACCTGCGACCCTCTGACG
TTATCCCCGCTGTGCAAAACCTGCTCGACCATATGAAGATTGTTCGCGGTAGTGACCCTC
TCTCCCAAGAGGCAGATTCGAATGCCACCATTCTCTTCAAGGGCCTGCTGCGCTCTCGTC
TGGCATTCAAGGACGCCCGAGGGTCAGGCTTGTGGTCTGGTCAAGAACTTGTCTCTGATG
TGCTACGTCAGTGTCGGCTCTCCCTCTGAACCTCTGATTGAGTTCATGATCAACCGAGGT
ATGGAAGTCGTGGAAGAGTACGAACCCCTGAGATACCCCCATGCCACCAAGATTTTCGTC
AACGGTGTCTGGTGCGGTGTTCACTCAGACCCCAAGCACCTCGTCAGTCAGGTCCTGGAC
ACACGACGAAAGTCGTACCTGCAGTACGAGGTGTCACTTGTTCGTGACATTCGAGATCGA
GAGTTCAAGGTCTTCTCCGACGCTGGCCGAGTCATGAGGCCGGTCTTTACGGTTCAGCAG
GAGGATGACCATGAGTCTGGTATTGCCAAGGGAGCTCTGGTTCTGACCAAGGACCTTGTC
AACAAGCTTGCCAAGGAACAGGCGGAGCCACCAGAGGACCCATCTCAGAAGATTGGCTGG
GAGGGTCTGATCCGAGCCGGAACTATCGAGTACCTCGATGCTGAGGAAGAGGAGACGGCT
ATGATTTGCATGACTCCTGAGGATCTTGATCTCTACCGAATGCAAAAGGCCGGTTACGTC
GTAGATGAGGATAACACAGACGACCCCAACAGGAGATTGAAGACCAAGACGAACCCCACA
ACTCACATGTACACTCATTGTGAGATTCACCCTCAAGTTCCGTGAACTGCCGGCCGGTCA
GAACGCCATCGTCGCTATCGCTTGTTACTCTGGTTACAACCAGGAAGATTCCGTCATTAT
GAACCAGAGTAGTATCGATCGAGGCTTGTTCCGCAGTCTGTTCTTCAGATCTTACTCCGA
TCAGGAAAAGAAGGTCGGTCTGAACTACACGGAAGTGTTTGAGAAGCCCTTCCAGCAGTC
GACACTTCGCATGAAGCACGGTACCTACGACAAGTTGGACGAGGATGGTATCGTGGCTCC
AGGTGTGCGAGTGTCAGGTGAAGATATCATCATCGGCAAAACTGCGCCGATTGATCAAGA
GAACCAGGATCTCGGTACCAGGACAACAGTGCACCAGCGTCGTGATATCTCCACGCCGCT
GCGAAGCACTGAGAACGGTATCGTTGACTCGGTCATTGTGACTGTCAATGCCGACAACGT
CAAGTATGTCAAGGTCCGTGTGAGAACGACCAAGATTCCCCAGATTGGTGACAAGTTCGC
CTCTCGTCACGGACAGAAGGGTACCATTGGTGTTACCTACAGACAGGAGGATATGCCATT
CTCCAGGGAGGGTGTGACACCAGACATTATTATTAACCCCCACGCCATTCCGTCGCGAAT
GACAATTGCCCATTTGATTGAATGCCTCCTCAGTAAGGTGTCAACGCTGGAAGGCATGGA
GGGTGATGCAACACCTTTCACCGATGTCACTGTCGACTCCGTTTCGGAGCTGCTCCGAA
>UCR3660
CGGCCCCGTAACACGGGCCGCCCCCGCCAGAGGACCCCCTAACTCTGTTTCTATCA---T
GTTTCTTCTGAGT-AAACAAGCAAATAAATTAAAACTTTCAACAACGGATCTCTTGGCTC
TGGCATCGATGAAGAACGCAGCGAAATGCGATAAGTAATGTGAATTGCAGAATTCAGTGA
ATCATCGAATCTTTGAACGCACATTGCGCCCGCCAGTATTCTGGCGGGCATGCCTGTTCG
AGCGTCATTA-CAACCCTCAGGCCCCCGGG-CCTGGCGTTGGGGATCGGCGGAG-CCCCC
TGCGGGCACACGCCGTCCCCCAAATACAGTGGCGGTCCCGCCGCAGCTTCCATTGCGTAG
TAGCTAACACCTCGCAACTGGAGAGCGGCGCGGGGGTATTCATCAGTCACTTCATGCTGA
CAATCATCTACAGACCGGTCACTTGATCTACCAGTGCGGTGGTATCGACAAGCGAACCAT
CGAGAAGTTCGAGAAGGTTGGTGACA--TCTCCCCCGATCGCGCCTTGCTATCCCACATC
GAATTCCCCGTCGAATTCCCTCCCTCACGATCCGCGCTGCGCCCGCT--TCTCCCGAGTC
CCAAAAA-TTTTGCGGTGCGACCGTGAA-TTTTTTTGGTGGGGCATTTTTACCCCGCCAC
TCGGGCGACGTTGGACAAAGCCCTGATCCCTG--CACACAAAAAACACCAAACCCTCTTG
GCGCGCATCATCACTTGGTTGACCACAGACGCTAACCGACTCAACAACAGGAAGCCGCTG
AGCTCGGTAAGGGTTCTTTCAAGTACGCCTGGGTCCTTGACAAGCTCAAGGCCGAGCGTG
AGCGTGGTATCACCATCGACATTGCCCTCTGGAAGTTTATTCCCCAGCCAGCCATTCTGA
AGCCACGCCCTCGTTGGACTGGCAAGCAGCTCATCAGCATGGTCATCCCCAAGGAAGTGA
CCCTTCATAACGCCAGCGACAAGAAGGAAGATGCCCCCCTTAAGGACGAGGGTATTCTGA
TTCAAGCTGGTCAACTCATGTACGGTCTTCCCACCAAGAAGATTGTTGGTGCGGCGGCCG
GTGGTATTGTCCACATCAGCTACAACGAGTTGGGAGCTGAGGGCGCCATGGCATTCTTGA
ACGGTGTTCAGCAGGTTGTGACATACTGGCTGCTCAACAACGGTCACAGTATCGGTATCG
GTGACACGATTCCCGATAAGGCAACCATTGAGAAGGTTCAGGTGCACATTGATGAGGAGA
AGGCTGAGGTTGCTCGCCTCACTGCCATGGCCACTGCCAACGAGCTTGAGGCTCTCCCTG
GTATGAATGTCCGAGCAACATTCGAAAACAAGGTCTCGATGGCTCTGAACCAGGCTCGTG
ACAAGGCTGGTACGACCACACAGAAGAGTTTGAAGGATTCGAACAACGCCGTCACCATGG
CTTCTTCAGGATCCAAGGGTTCATCCATCAACATCTCGCAGATGACTGCGCTTGTGGGTC
AGCAGATCGTCGAAGGAAAGCGTATTCCCTTCGGATTCAAGTATCGAACACTGCCCCATT
TCACCAAGGATGATTACTCGCCCGAAGCCCGAGGTTTCGTCGAGAACTCGTACCTTCGTG
GCCTTACTCCTTCCGAGTTCTTCTTCCACGCCATGGCTGGTCGAGAAGGTCTCATTGATA
CTGCGGTCAAGACTGCCGAGACAGGTTACATTCAGCGACGACTGGTCAAGGCCCTCGAAG
ATCTGTCGGCGCGTTACGATGGAACCGTCCGAAACTCCTTGGGCGATGTTGTTCAGTTCC
TTTACGGTGAAGATGGTCTGGATGCTATGTGCATCGAGAAGCAGAAGATGGGGATCCTCA
ACATGTCCAATGCTGCCTTCAAGGCCAAGTACCGACTGGATCTCGCCAACCCTCCCGAGT
GGTTCAAGCAGGACTACGAATTCGGTAACGAGTTGACTGGCGATAGGCCTTCGATGGCCC
TCCTCGACACCGAGTGGGAGGCTTTGCTCAAGGACCGTCAGATGATCCGACACATCAACA
AGGCCAAGGGGACTGAGGAAATGATGCAGCTCCCGCTCAACATTACTCGAATCATCGAAT
CGGCCAAGCGCGTGTTCAACGTCAAGGCCAACGATCGCAGCAACCTGCGACCCTCTGACG
TTATCCCCGCTGTGCAAAACCTGCTCGACCATATGAAGATTGTTCGCGGTAGTGACCCTC
TCTCCCAAGAGGCAGATTCGAATGCCACCATTCTCTTCAAGGGCCTGCTGCGCTCTCGTC
TGGCATTCAAGGACGCCCGAGGGTCAGGCTTGTGGTCTGGTCAAGAACTTGTCTCTGATG
TGCTACGTCAGTGTCGGCTCTCCCTCTGAACCTCTGATTGAGTTCATGATCAACCGAGGT
ATGGAAGTCGTGGAAGAGTACGAACCCCTGAGATACCCCCATGCCACCAAGATTTTCGTC
AACGGTGTCTGGTGCGGTGTTCACTCAGACCCCAAGCACCTCGTCAGTCAGGTCCTGGAC
ACACGACGAAAGTCGTACCTGCAGTACGAGGTGTCACTTGTTCGTGACATTCGAGATCGA
GAGTTCAAGGTCTTCTCCGACGCTGGCCGAGTCATGAGGCCGGTCTTTACGGTTCAGCAG
GAGGATGACCATGAGTCTGGTATTGCCAAGGGAGCTCTGGTTCTGACCAAGGACCTTGTC
AACAAGCTTGCCAAGGAACAGGCGGAGCCACCAGAGGACCCATCTCAGAAGATTGGCTGG
GAGGGTCTGATCCGAGCCGGAACTATCGAGTACCTCGATGCTGAGGAAGAGGAGACGGCT
ATGATTTGCATGACTCCTGAGGATCTTGATCTCTACCGAATGCAAAAGGCCGGTTACGTC
GTAGATGAGGATAACACAGACGACCCCAACAGGAGATTGAAGACCAAGACGAACCCCACA
ACTCACATGTACACTCATTGTGAGATTCACCCTCAAGTTCCGTGAACTGCCGGCCGGTCA
GAACGCCATCGTCGCTATCGCTTGTTACTCTGGTTACAACCAGGAAGATTCCGTCATTAT
GAACCAGAGTAGTATCGATCGAGGCTTGTTCCGCAGTCTGTTCTTCAGATCTTACTCCGA
TCAGGAAAAGAAGGTCGGTCTGAACTACACGGAAGTGTTTGAGAAGCCCTTCCAGCAGTC
GACACTTCGCATGAAGCACGGTACCTACGACAAGTTGGACGAGGATGGTATCGTGGCTCC
AGGTGTGCGAGTGTCAGGTGAAGATATCATCATCGGCAAAACTGCGCCGATTGATCAAGA
GAACCAGGATCTCGGTACCAGGACAACAGTGCACCAGCGTCGTGATATCTCCACGCCGCT
GCGAAGCACTGAGAACGGTATCGTTGACTCGGTCATTGTGACTGTCAATGCCGACAACGT
CAAGTATGTCAAGGTCCGTGTGAGAACGACCAAGATTCCCCAGATTGGTGACAAGTTCGC
CTCTCGTCACGGACAGAAGGGTACCATTGGTGTTACCTACAGACAGGAGGATATGCCATT
CTCCAGGGAGGGTGTGACACCAGACATTATTATTAACCCCCACGCCATTCCGTCGCGAAT
GACAATTGCCCATTTGATTGAATGCCTCCTCAGTAAGGTGTCAACGCTGGAAGGCATGGA
GGGTGATGCAACACCTTTCACCGATGTCACTGTCGACTCCGTTTCGGAGCTGCTCCGAA
>UCR3661
CGGCCCCGTAACACGGGCCGCCCCCGCCAGAGGACCCCCTAACTCTGTTTCTATCA---T
GTTTCTTCTGAGT-AAACAAGCAAATAAATTAAAACTTTCAACAACGGATCTCTTGGCTC
TGGCATCGATGAAGAACGCAGCGAAATGCGATAAGTAATGTGAATTGCAGAATTCAGTGA
ATCATCGAATCTTTGAACGCACATTGCGCCCGCCAGTATTCTGGCGGGCATGCCTGTTCG
AGCGTCATTA-CAACCCTCAGGCCCCCGGG-CCTGGCGTTGGGGATCGGCGGAG-CCCCC
TGCGGGCACACGCCGTCCCCCAAATACAGTGGCGGTCCCGCCGCAGCTTCCATTGCGTAG
TAGCTAACACCTCGCAACTGGAGAGCGGCGCGGGGGTATTCATCAGTCACTTCATGCTGA
CAATCATCTACAGACCGGTCACTTGATCTACCAGTGCGGTGGTATCGACAAGCGAACCAT
CGAGAAGTTCGAGAAGGTTGGTGACA--TCTCCCCCGATCGCGCCTTGCTATCCCACATC
GAATTCCCCGTCGAATTCCCTCCCTCACGATCCGCGCTGCGCCCGCT--TCTCCCGAGTC
CCAAAAA-TTTTGCGGTGCGACCGTGAA-TTTTTTTGGTGGGGCATTTTTACCCCGCCAC
TCGGGCGACGTTGGACAAAGCCCTGATCCCTG--CACACAAAAAACACCAAACCCTCTTG
GCGCGCATCATCACTTGGTTGACCACAGACGCTAACCGACTCAACAACAGGAAGCCGCTG
AGCTCGGTAAGGGTTCTTTCAAGTACGCCTGGGTCCTTGACAAGCTCAAGGCCGAGCGTG
AGCGTGGTATCACCATCGACATTGCCCTCTGGAAGTTTATTCCCCAGCCAGCCATTCTGA
AGCCACGCCCTCGTTGGACTGGCAAGCAGCTCATCAGCATGGTCATCCCCAAGGAAGTGA
CCCTTCATAACGCCAGCGACAAGAAGGAAGATGCCCCCCTTAAGGACGAGGGTATTCTGA
TTCAAGCTGGTCAACTCATGTACGGTCTTCCCACCAAGAAGATTGTTGGTGCGGCGGCCG
GTGGTATTGTCCACATCAGCTACAACGAGTTGGGAGCTGAGGGCGCCATGGCATTCTTGA
ACGGTGTTCAGCAGGTTGTGACATACTGGCTGCTCAACAACGGTCACAGTATCGGTATCG
GTGACACGATTCCCGATAAGGCAACCATTGAGAAGGTTCAGGTGCACATTGATGAGGAGA
AGGCTGAGGTTGCTCGCCTCACTGCCATGGCCACTGCCAACGAGCTTGAGGCTCTCCCTG
GTATGAATGTCCGAGCAACATTCGAAAACAAGGTCTCGATGGCTCTGAACCAGGCTCGTG
ACAAGGCTGGTACGACCACACAGAAGAGTTTGAAGGATTCGAACAACGCCGTCACCATGG
CTTCTTCAGGATCCAAGGGTTCATCCATCAACATCTCGCAGATGACTGCGCTTGTGGGTC
AGCAGATCGTCGAAGGAAAGCGTATTCCCTTCGGATTCAAGTATCGAACACTGCCCCATT
TCACCAAGGATGATTACTCGCCCGAAGCCCGAGGTTTCGTCGAGAACTCGTACCTTCGTG
GCCTTACTCCTTCCGAGTTCTTCTTCCACGCCATGGCTGGTCGAGAAGGTCTCATTGATA
CTGCGGTCAAGACTGCCGAGACAGGTTACATTCAGCGACGACTGGTCAAGGCCCTCGAAG
ATCTGTCGGCGCGTTACGATGGAACCGTCCGAAACTCCTTGGGCGATGTTGTTCAGTTCC
TTTACGGTGAAGATGGTCTGGATGCTATGTGCATCGAGAAGCAGAAGATGGGGATCCTCA
ACATGTCCAATGCTGCCTTCAAGGCCAAGTACCGACTGGATCTCGCCAACCCTCCCGAGT
GGTTCAAGCAGGACTACGAATTCGGTAACGAGTTGACTGGCGATAGGCCTTCGATGGCCC
TCCTCGACACCGAGTGGGAGGCTTTGCTCAAGGACCGTCAGATGATCCGACACATCAACA
AGGCCAAGGGGACTGAGGAAATGATGCAGCTCCCGCTCAACATTACTCGAATCATCGAAT
CGGCCAAGCGCGTGTTCAACGTCAAGGCCAACGATCGCAGCAACCTGCGACCCTCTGACG
TTATCCCCGCTGTGCAAAACCTGCTCGACCATATGAAGATTGTTCGCGGTAGTGACCCTC
TCTCCCAAGAGGCAGATTCGAATGCCACCATTCTCTTCAAGGGCCTGCTGCGCTCTCGTC
TGGCATTCAAGGACGCCCGAGGGTCAGGCTTGTGGTCTGGTCAAGAACTTGTCTCTGATG
TGCTACGTCAGTGTCGGCTCTCCCTCTGAACCTCTGATTGAGTTCATGATCAACCGAGGT
ATGGAAGTCGTGGAAGAGTACGAACCCCTGAGATACCCCCATGCCACCAAGATTTTCGTC
AACGGTGTCTGGTGCGGTGTTCACTCAGACCCCAAGCACCTCGTCAGTCAGGTCCTGGAC
ACACGACGAAAGTCGTACCTGCAGTACGAGGTGTCACTTGTTCGTGACATTCGAGATCGA
GAGTTCAAGGTCTTCTCCGACGCTGGCCGAGTCATGAGGCCGGTCTTTACGGTTCAGCAG
GAGGATGACCATGAGTCTGGTATTGCCAAGGGAGCTCTGGTTCTGACCAAGGACCTTGTC
AACAAGCTTGCCAAGGAACAGGCGGAGCCACCAGAGGACCCATCTCAGAAGATTGGCTGG
GAGGGTCTGATCCGAGCCGGAACTATCGAGTACCTCGATGCTGAGGAAGAGGAGACGGCT
ATGATTTGCATGACTCCTGAGGATCTTGATCTCTACCGAATGCAAAAGGCCGGTTACGTC
GTAGATGAGGATAACACAGACGACCCCAACAGGAGATTGAAGACCAAGACGAACCCCACA
ACTCACATGTACACTCATTGTGAGATTCACCCTCAAGTTCCGTGAACTGCCGGCCGGTCA
GAACGCCATCGTCGCTATCGCTTGTTACTCTGGTTACAACCAGGAAGATTCCGTCATTAT
GAACCAGAGTAGTATCGATCGAGGCTTGTTCCGCAGTCTGTTCTTCAGATCTTACTCCGA
TCAGGAAAAGAAGGTCGGTCTGAACTACACGGAAGTGTTTGAGAAGCCCTTCCAGCAGTC
GACACTTCGCATGAAGCACGGTACCTACGACAAGTTGGACGAGGATGGTATCGTGGCTCC
AGGTGTGCGAGTGTCAGGTGAAGATATCATCATCGGCAAAACTGCGCCGATTGATCAAGA
GAACCAGGATCTCGGTACCAGGACAACAGTGCACCAGCGTCGTGATATCTCCACGCCGCT
GCGAAGCACTGAGAACGGTATCGTTGACTCGGTCATTGTGACTGTCAATGCCGACAACGT
CAAGTATGTCAAGGTCCGTGTGAGAACGACCAAGATTCCCCAGATTGGTGACAAGTTCGC
CTCTCGTCACGGACAGAAGGGTACCATTGGTGTTACCTACAGACAGGAGGATATGCCATT
CTCCAGGGAGGGTGTGACACCAGACATTATTATTAACCCCCACGCCATTCCGTCGCGAAT
GACAATTGCCCATTTGATTGAATGCCTCCTCAGTAAGGTGTCAACGCTGGAAGGCATGGA
GGGTGATGCAACACCTTTCACCGATGTCACTGTCGACTCCGTTTCGGAGCTGCTCCGAA
>UCR4672
CGGCCCCGTAACACGGGCCGCCCCCGCCAGAGGACCCCCTAACTCTGTTTCTATCA---T
GTTTCTTCTGAGT-AAACAAGCAAATAAATTAAAACTTTCAACAACGGATCTCTTGGCTC
TGGCATCGATGAAGAACGCAGCGAAATGCGATAAGTAATGTGAATTGCAGAATTCAGTGA
ATCATCGAATCTTTGAACGCACATTGCGCCCGCCAGTATTCTGGCGGGCATGCCTGTTCG
AGCGTCATTA-CAACCCTCAGGCCCCCGGG-CCTGGCGTTGGGGATCGGCGGAG-CCCCC
TGCGGGCACACGCCGTCCCCCAAATACAGTGGCGGTCCCGCCGCAGCTTCCATTGCGTAG
TAGCTAACACCTCGCAACTGGAGAGCGGCGCGGGGGTATTCATCAGTCACTTCATGCTGA
CAATCATCTACAGACCGGTCACTTGATCTACCAGTGCGGTGGTATCGACAAGCGAACCAT
CGAGAAGTTCGAGAAGGTTGGTGACA--TCTCCCCCGATCGCGCCTTGCTATCCCACATC
GAATTCCCCGTCGAATTCCCTCCCTCACGATCCGCGCTGCGCCCGCT--TCTCCCGAGTC
CCAAAAA-TTTTGCGGTGCGACCGTGAA--TTTTTTGGTGGGGCATTTTTACCCCGCCAC
TCGGGCGACGTTGGACAAAGCCCTGATCCCTGCACACACAAAAAACACCAAACCCTCTTG
GCGCGCATCATCACTTGGTTGACCACAGACGCTAACCGACTCAACAACAGGAAGCCGCTG
AGCTCGGTAAGGGTTCTTTCAAGTACGCCTGGGTCCTTGACAAGCTCAAGGCCGAGCGTG
AGCGTGGTATCACCATCGACATTGCCCTCTGGAAGTTTATTCCCCAGCCAGCCATTCTGA
AGCCACGCCCTCGTTGGACTGGCAAGCAGCTCATCAGCATGGTCATCCCCAAGGAAGTGA
CCCTTCATAACGCCAGCGACAAGAAGGAAGATGCCCCCCTTAAGGACGAGGGTATTCTGA
TTCAAGCTGGTCAACTCATGTACGGTCTTCCCACCAAGAAGATTGTTGGTGCGGCGGCCG
GTGGTATTGTCCACATCAGCTACAACGAGTTGGGAGCTGAGGGCGCCATGGCATTCTTGA
ACGGTGTTCAGCAGGTTGTGACATACTGGCTGCTCAACAACGGTCACAGTATCGGTATCG
GTGACACGATTCCCGATAAGGCAACCATTGAGAAGGTTCAGGTGCACATTGATGAGGAGA
AGGCTGAGGTTGCTCGCCTCACTGCCATGGCCACTGCCAACGAGCTTGAGGCTCTCCCTG
GTATGAATGTCCGAGCAACATTCGAAAACAAGGTCTCGATGGCTCTGAACCAGGCTCGTG
ACAAGGCTGGTACGACCACACAGAAGAGTTTGAAGGATTCGAACAACGCCGTCACCATGG
CTTCTTCAGGATCCAAGGGTTCATCCATCAACATCTCGCAGATGACTGCGCTTGTGGGTC
AGCAGATCGTCGAAGGAAAGCGTATTCCCTTCGGATTCAAGTATCGAACACTGCCCCATT
TCACCAAGGATGATTACTCGCCCGAAGCCCGAGGTTTCGTCGAGAACTCGTACCTTCGTG
GCCTTACTCCTTCCGAGTTCTTCTTCCACGCCATGGCTGGTCGAGAAGGTCTCATTGATA
CTGCGGTCAAGACTGCCGAGACAGGTTACATTCAGCGACGACTGGTCAAGGCCCTCGAAG
ATCTGTCGGCGCGTTACGATGGAACCGTCCGAAACTCCTTGGGCGATGTTGTTCAGTTCC
TTTACGGTGAAGATGGTCTGGATGCTATGTGCATCGAGAAGCAGAAGATGGGGATCCTCA
ACATGTCCAATGCTGCCTTCAAGGCCAAGTACCGACTGGATCTCGCCAACCCTCCCGAGT
GGTTCAAGCAGGACTACGAATTCGGTAACGAGTTGACTGGCGATAGGCCTTCGATGGCCC
TCCTCGACACCGAGTGGGAGGCTTTGCTCAAGGACCGTCAGATGATCCGACACATCAACA
AGGCCAAGGGGACTGAGGAAATGATGCAGCTCCCGCTCAACATTACTCGAATCATCGAAT
CGGCCAAGCGCGTGTTCAACGTCAAGGCCAACGATCGCAGCAACCTGCGACCCTCTGACG
TTATCCCCGCTGTGCAAAACCTGCTCGACCATATGAAGATTGTTCGCGGTAGTGACCCTC
TCTCCCAAGAGGCAGATTCGAATGCCACCATTCTCTTCAAGGGCCTGCTGCGCTCTCGTC
TGGCATTCAAGGACGCCCGAGGGTCAGGCTTGTGGTCTGGTCAAGAACTTGTCTCTGATG
TGTTACGTCAGTGTCGGCTCTCCCTCCGAACCTCTGATTGAGTTCATGATCAACCGAGGT
ATGGAAGTCGTCGAAGAGTACGAACCCCTGAGATACCCCCATGCCACCAAGATTTTCGTC
AACGGTGTCTGGTGCGGTGTTCACTCAGACCCCAAGCATCTCGTCAGTCAGGTCCTGGAC
ACACGACGAAAGTCGTACTTGCAGTACGAGGTGTCACTTGTTCGTGACATTCGAGACCGA
GAGTTCAAGGTCTTCTCCGACGCTGGCCGAGTCATGAGGCCGGTCTTTACGGTTCAACAG
GAGGACGACCATGAGTCTGGTATTGCCAAGGGAGCTCTGGTTCTGACCAAGGACCTTGTC
AACAAGCTTGCCAAGGAGCAGGCGGAGCCACCAGAGGACCCATCACAGAAGATTGGATGG
GAGGGTCTGATCCGAGCCGGAACTATCGAGTACCTCGATGCTGAGGAAGAGGAGACGGCT
ATGATTTGCATGACTCCTGAGGATCTTGACCTCTACCGAATGCAAAAGGCCGGTTACGTC
GTAGATGAGGATAACACAGACGACCCCAACAGGAGATTGAAGACCAAGACGAACCCCACA
ACTCACATGTACACTCATTGTGAGATTCACCCTCAAGTTCCGTGAACTGCCGGCCGGTCA
GAACGCCATCGTCGCTATTGCTTGCTACTCTGGTTACAACCAGGAAGATTCCGTCATTAT
GAACCAGAGTAGTATCGATCGAGGCTTGTTCCGCAGTCTGTTCTTCAGATCTTACTCCGA
TCAGGAGAAGAAGGTCGGTCTGAACTACACGGAAGTGTTTGAGAAGCCCTTCCAGCAGTC
GACACTTCGCATGAAGCACGGTACCTACGACAAGTTGGACGAGGATGGTATCGTGGCTCC
AGGTGTGCGAGTGTCAGGTGAAGATATCATCATCGGCAAAACTGCGCCGATTGATCAAGA
GAACCAGGATCTCGGTACCAGGACAACAGTGCACCAGCGTCGTGATATCTCCACGCCGCT
GCGAAGCACTGAGAACGGTATCGTTGACTCGGTCATTGTGACTGTCAATGCCGACAACGT
CAAGTATGTCAAGGTCCGTGTGAGAACGACCAAGATTCCCCAGATTGGTGACAAGTTCGC
CTCTCGTCACGGACAGAAGGGTACCATTGGTGTTACCTACAGACAGGAGGATATGCCATT
CTCCAGGGAAGGTGTGACACCAGACATTATTATTAACCCCCACGCCATTCCGTCGCGAAT
GACAATTGCCCATTTGATTGAATGCCTCCTCAGTAAGGTGTCAACGCTGGAAGGCATGGA
GGGTGATGCAACACCTTTCACCGATGTCACTGTTGACTCCGTTTCGGAGCTGCTCCGAA
>UCR4673
CGGCCCCGTAACACGGGCCGCCCCCGCCAGAGGACCCCCTAACTCTGTTTCTATCA---T
GTTTCTTCTGAGT-AAACAAGCAAATAAATTAAAACTTTCAACAACGGATCTCTTGGCTC
TGGCATCGATGAAGAACGCAGCGAAATGCGATAAGTAATGTGAATTGCAGAATTCAGTGA
ATCATCGAATCTTTGAACGCACATTGCGCCCGCCAGTATTCTGGCGGGCATGCCTGTTCG
AGCGTCATTA-CAACCCTCAGGCCCCCGGG-CCTGGCGTTGGGGATCGGCGGAGCCCCCC
CGAGGGCACACGCCGTCCCCCAAATACAGTGGCGGTCCCGCCGCAGCTTCCATTGCGTAG
TAGCTAACACCTCGCAACTGGAGAGCGGCGCGGGGGTATTCATCAGTCACTTCATGCTGA
CAATCATCTACAGACCGGTCACTTGATCTACCAGTGCGGTGGTATCGACAAGCGAACCAT
CGAGAAGTTCGAGAAGGTTGGTGACA--TCTCCCCCGATCGCGCCTTGCTATCCCACATC
GAATTCCCCGTCGAATTCCCTCCCTCACGATCCGCGCTGCGCCCGCT--TCTCCCGAGTC
CCAAAAA-TTTTGCGGTGCGACCGTGAA-TTTTTTTGGTGGGGCATTTTTACCCCGCCAC
TCGGGCGACGTTGGACAAAGCCCTGATCCCTGCACACACAAAAAACACCAAACCCTCTTG
GCGCGCATCATCACTTGGTTGACCACAGACGCTAACCGACTCAACAACAGGAAGCCGCTG
AGCTCGGTAAGGGTTCTTTCAAGTACGCCTGGGTCCTTGACAAGCTCAAGGCCGAGCGTG
AGCGTGGTATCACCATCGACATTGCCCTCTGGAAGTTTATTCCCCAGCCAGCCATTCTGA
AGCCACGCCCTCGTTGGACTGGCAAGCAGCTCATCAGCATGGTCATCCCCAAGGAAGTGA
CCCTTCACAACGCCAGCGACAAGAAGGAAGATGCCCCCCTTAAGGACGAGGGTATTCTGA
TTCAAGCTGGTCAACTCATGTACGGTCTTCCCACCAAGAAGATTGTTGGTGCGGCGGCCG
GTGGTATTGTCCACATCAGCTACAACGAGTTGGGAGCTGAGGGCGCCATGGCATTCTTGA
ACGGCGTTCAGCAGGTTGTGACATACTGGCTGCTCAACAACGGTCACAGTATCGGTATCG
GTGACACGATTCCCGATAAGGCAACCATTGAGAAGGTTCAGGTGCACATTGATGAGGAGA
AGGCTGAGGTTGCTCGCCTCACTGCCATGGCCACTGCCAACGAGCTTGAGGCTCTCCCTG
GTATGAATGTCCGAGCAACATTCGAAAACAAGGTCTCGATGGCTCTGAACCAGGCTCGTG
ACAAGGCTGGTACGACCACACAGAAGAGTTTGAAGGATTCGAACAACGCCGTCACCATGG
CTTCTTCAGGATCCAAGGGTTCATCCATCAACATCTCGCAGATGACTGCGCTTGTGGGTC
AGCAGATCGTCGAAGGAAAGCGTATTCCCTTCGGATTCAAGTATCGAACACTGCCCCATT
TCACCAAGGATGATTACTCGCCCGAAGCCCGAGGTTTCGTCGAGAACTCGTACCTTCGTG
GTCTTACTCCTTCCGAGTTCTTCTTCCACGCCATGGCTGGTCGAGAAGGTCTTATTGATA
CTGCGGTCAAGACTGCCGAGACAGGTTATATTCAGCGACGACTGGTCAAGGCCCTCGAAG
ATCTGTCGGCGCGTTACGATGGAACCGTCCGAAACTCCCTGGGCGATGTTGTTCAGTTCC
TTTATGGTGAAGATGGTCTGGATGCTATGTGCATCGAGAAGCAGAAGATGGGGATCCTCA
ACATGTCCAATGCTGCCTTCAAGGCCAAGTACCGACTGGATCTTGCCAACCCTCCCGAGT
GGTTCAAGCAGGACTACGAATTCGGTAACGAGTTGACTGGCGATAGGCCTTCGATGGCCC
TCCTCGACACCGAGTGGGAGGCTTTGCTCAAAGACCGTCAGATGATCCGACACATCAACA
AGGCCAAGGGGACTGAGGAAATGATGCAGCTCCCGCTCAACATTACTCGAATCATCGAAT
CGGCCAAGCGCGTGTTCAACGTCAAGGCCAACGATCGCAGCAACCTGCGACCCTCTGACG
TTATCCCCGCTGTGCAAAACCTGCTCGACCATATGAAGATTGTTCGCGGTAGTGACCCTC
TCTCCCAAGAGGCAGATTCGAATGCCACCATTCTCTTCAAGGGCCTGCTGCGCTCTCGTC
TGGCATTCAAGGACGCCCGAGGGTCAAGCTTGTGGTCTGGTCAAGAACTTGTCTCTGATG
TGTTACGTCAGTGTCGGCTCTCCCTCCGAACCTCTGATTGAGTTCATGATCAACCGAGGT
ATGGAAGTCGTCGAAGAGTACGAACCCCTGAGATACCCCCATGCCACCAAGATTTTCGTC
AACGGTGTCTGGTGCGGTGTTCACTCAGACCCCAAGCATCTCGTCAGTCAGGTCCTGGAC
ACACGACGAAAGTCGTACTTGCAGTACGAGGTGTCACTTGTTCGTGACATTCGAGACCGA
GAGTTCAAGGTCTTCTCCGACGCTGGCCGAGTCATGAGGCCGGTCTTTACGGTTCAGCAG
GAGGACGACCATGAGTCTGGTATTGCCAAGGGAGCTCTGGTTCTGACCAAGGACCTTGTC
AACAAGCTTGCCAAGGAGCAGGCGGAGCCACCAGAGGACCCATCACAGAAGATTGGATGG
GAGGGTCTGATCCGAGCCGGAACTATCGAGTACCTCGATGCTGAGGAAGAGGAGACGGCT
ATGATTTGCATGACTCCTGAGGATCTTGACCTCTACCGAATGCAAAAGGCCGGTTACGTC
GTAGATGAGGATAACACAGACGACCCCAACAGGAGATTGAAGACTAAGACGAACCCCACA
ACTCACATGTACACTCATTGTGAGATTCACCCTCAAGTTCCGTGAACTGCCGGCCGGTCA
GAACGCCATCGTCGCTATCGCTTGCTACTCTGGTTACAACCAGGAAGATTCCGTCATTAT
GAACCAGAGTAGTATCGATCGAGGCTTGTTCCGCAGTCTGTTCTTCAGATCTTACTCCGA
TCAGGAGAAGAAGGTCGGTCTGAACTACACGGAAGTGTTTGAGAAGCCCTTCCAGCAGTC
TACACTTCGCATGAAGCACGGTACCTACGACAAGTTGGACGAGGATGGTATCGTGGCTCC
AGGTGTGCGAGTGTCAGGTGAAGATATCATCATTGGCAAAACTGCGCCGATTGATCAAGA
GAACCAGGATCTCGGTACCAGGACAACAGTGCACCAGCGTCGTGATATCTCCACGCCGCT
GCGAAGCACTGAGAACGGTATCGTTGACTCGGTCATTGTGACTGTCAATGCCGACAACGT
CAAGTATGTCAAGGTCCGTGTGAGAACGACCAAGATTCCCCAGATTGGTGACAAGTTCGC
CTCTCGTCACGGACAGAAGGGTACCATTGGTGTTACCTACAGACAGGAGGATATGCCATT
CTCCAGGGAGGGTGTGACACCAGACATTATTATTAACCCCCACGCCATTCCGTCGCGAAT
GACAATTGCCCATTTGATTGAATGCCTCCTCAGTAAGGTGTCAACGCTGGAAGGCATGGA
GGGTGATGCAACACCTTTCACCGATGTCACTGTCGACTCCGTTTCGGAGCTGCTCCGAA
>UCR4674
CGGCCCCGTAACACGGGCCGCCCCCGCCAGAGGACCCCCTAACTCTGTTTCTATCA---T
GTTTCTTCTGAGT-AAACAAGCAAATAAATTAAAACTTTCAACAACGGATCTCTTGGCTC
TGGCATCGATGAAGAACGCAGCGAAATGCGATAAGTAATGTGAATTGCAGAATTCAGTGA
ATCATCGAATCTTTGAACGCACATTGCGCCCGCCAGTATTCTGGCGGGCATGCCTGTTCG
AGCGTCATTA-CAACCCTCAGGCCCCCGGG-CCTGGCGTTGGGGATCGGCGGAG-CCCCC
TGCGGGCACACGCCGTCCCCCAAATACAGTGGCGGTCCCGCCGCAGCTTCCATTGCGTAG
TAGCTAACACCTCGCAACTGGAGAGCGGCGCGGGGGTATTCATCAGTCACTTCATGCTGA
CAATCATCTACAGACCGGTCACTTGATCTACCAGTGCGGTGGTATCGACAAGCGAACCAT
CGAGAAGTTCGAGAAGGTTGGTGACA--TCTCCCCCGATCGCGCCTTGCTATCCCACATC
GAATTCCCCGTCGAATTCCCTCCCTCACGATCCGCGCTGCGCCCGCT--TCTCCCGAGTC
CCAAAAA-TTTTGCGGTGCGACCGTGAA-TTTTTTTGGTGGGGCATTTTTACCCCGCCAC
TCGGGCGACGTTGGACAAAGCCCTGATCCCTGCACACACAAAAAACACCAAACCCTCTTG
GCGCGCATCATCACTTGGTTGACCACAGACGCTAACCGACTCAACAACAGGAAGCCGCTG
AGCTCGGTAAGGGTTCTTTCAAGTACGCCTGGGTCCTTGACAAGCTCAAGGCCGAGCGTG
AGCGTGGTATCACCATCGACATTGCCCTCTGGAAGTTTATTCCCCAGCCAGCCATTCTGA
AGCCACGCCCTCGTTGGACTGGCAAGCAGCTCATCAGCATGGTCATCCCCAAGGAAGTGA
CCCTTCACAACGCCAGCGACAAGAAGGAAGATGCCCCCCTTAAGGACGAGGGTATTCTGA
TTCAAGCTGGTCAACTCATGTACGGTCTTCCCACCAAGAAGATTGTTGGTGCGGCGGCCG
GTGGTATTGTCCACATCAGCTACAACGAGTTGGGAGCTGAGGGCGCCATGGCATTCTTGA
ACGGTGTTCAGCAGGTTGTGACATACTGGCTGCTCAACAACGGTCACAGTATCGGTATCG
GTGACACGATTCCCGATAAGGCAACCATTGAGAAGGTTCAGGTGCACATTGATGAGGAGA
AGGCTGAGGTTGCTCGCCTCACTGCCATGGCCACTGCCAACGAGCTTGAGGCTCTCCCTG
GTATGAATGTCCGAGCAACATTCGAAAACAAGGTCTCGATGGCTCTGAACCAGGCTCGTG
ACAAGGCTGGTACGACCACACAGAAGAGTTTGAAGGATTCGAACAACGCCGTCACCATGG
CTTCTTCAGGATCCAAGGGTTCATCCATCAACATCTCGCAGATGACTGCGCTTGTGGGTC
AGCAGATCGTCGAAGGAAAGCGTATTCCCTTTGGATTCAAGTATCGAACACTGCCCCATT
TCACCAAGGATGATTACTCGCCCGAAGCCCGAGGTTTCGTCGAGAACTCGTACCTTCGTG
GTCTTACTCCTTCCGAGTTCTTCTTCCACGCCATGGCTGGTCGAGAAGGTCTCATTGATA
CTGCGGTCAAGACTGCCGAGACAGGTTATATTCAGCGACGACTGGTCAAGGCCCTCGAAG
ATCTGTCCGCGCGTTACGATGGAACCGTCCGAAACTCCCTGGGCGATGTTGTTCAGTTCC
TTTATGGTGAAGATGGTCTGGATGCTATGTGCATCGAGAAGCAGAAGATGGGGATCCTCA
ACATGTCCAATGCTGCCTTCAAGGCCAAGTACCGACTGGATCTCGCCAACCCTCCCGAGT
GGTTCAAGCAGGACTACGAATTCGGTAACGAGTTGACTGGCGATAGGCCTTCGATGGCCC
TCCTCGACACCGAGTGGGAGGCTTTGCTCAAGGACCGTCAGATGATCCGACACATCAACA
AGGCCAAGGGGACTGAGGAAATGATGCAGCTCCCGCTCAACATTACTCGAATCATCGAAT
CGGCCAAGCGCGTGTTCAACGTCAAGGCCAACGATCGCAGCAACCTGCGACCCTCTGACG
TTATCCCCGCTGTGCAAAACCTGCTCGACCATATGAAGATTGTTCGCGGTAGTGACCCTC
TCTCCCAAGAGGCAGATTCGAATGCCACCATTCTCTTCAAGGGCCTGCTGCGCTCTCGTC
TGGCATTCAAGGACGCCCGAGGGTCAGGCTTGTGGTCTGGTCAAGAACTTGTCTCTGATG
TGCTACGTCAGTGTCGGCTCTCCCTCTGAACCTCTGATTGAGTTCATGATCAACCGAGGT
ATGGAAGTCGTGGAAGAGTACGAACCCCTGAGATACCCCCATGCCACCAAGATTTTCGTC
AACGGTGTCTGGTGCGGTGTTCACTCAGACCCCAAGCACCTCGTCAGTCAGGTCCTGGAC
ACACGACGAAAGTCGTACCTGCAGTACGAGGTGTCACTTGTTCGTGACATTCGAGATCGA
GAGTTCAAGGTCTTCTCCGACGCTGGCCGAGTCATGAGGCCGGTCTTTACGGTTCAGCAG
GAGGATGACCATGAGTCTGGTATTGCCAAGGGAGCTCTGGTTCTGACCAAGGACCTTGTC
AACAAGCTTGCCAAGGAACAGGCGGAGCCACCAGAGGACCCATCTCAGAAGATTGGCTGG
GAGGGTCTGATCCGAGCCGGAACTATCGAGTACCTCGATGCTGAGGAAGAGGAGACGGCT
ATGATTTGCATGACTCCTGAGGATCTTGATCTCTACCGAATGCAAAAGGCCGGTTACGTC
GTAGATGAGGATAACACAGACGACCCCAACAGGAGATTGAAGACCAAGACGAACCCCACA
ACTCACATGTACACTCATTGTGAGATTCACCCTCAAGTTCCGTGAACTGCCGGCCGGTCA
GAACGCCATCGTCGCTATCGCTTGTTACTCTGGTTACAACCAGGAAGATTCCGTCATTAT
GAACCAGAGTAGTATCGATCGAGGCTTGTTCCGCAGTCTGTTCTTCAGATCTTACTCCGA
TCAGGAAAAGAAGGTCGGTCTGAACTACACGGAAGTGTTTGAGAAGCCCTTCCAGCAGTC
GACACTTCGCATGAAGCACGGTACCTACGACAAGTTGGACGAGGATGGTATCGTGGCTCC
AGGTGTGCGAGTGTCAGGTGAAGATATCATCATCGGCAAAACTGCGCCGATTGATCAAGA
GAACCAGGATCTCGGTACCAGGACAACAGTGCACCAGCGTCGTGATATCTCCACGCCGCT
GCGAAGCACTGAGAACGGTATCGTTGACTCGGTCATTGTGACTGTCAATGCCGACAACGT
CAAGTATGTCAAGGTCCGTGTGAGAACGACCAAGATTCCCCAGATTGGTGACAAGTTCGC
CTCTCGTCACGGACAGAAGGGTACCATTGGTGTTACCTACAGACAGGAGGATATGCCATT
CTCCAGGGAGGGTGTGACACCAGACATTATTATTAACCCCCACGCCATTCCGTCGCGAAT
GACAATTGCCCATTTGATTGAATGCCTCCTCAGTAAGGTGTCAACGCTGGAAGGCATGGA
GGGTGATGCAACACCTTTCACCGATGTCACTGTCGACTCCGTTTCGGAGCTGCTCCGAA
>UCR4675
CGGCCCCGTAACACGGGCCGCCCCCGCCAGAGGACCCCCTAACTCTGTTTCTATCA---T
GTTTCTTCTGAGT-AAACAAGCAAATAAATTAAAACTTTCAACAACGGATCTCTTGGCTC
TGGCATCGATGAAGAACGCAGCGAAATGCGATAAGTAATGTGAATTGCAGAATTCAGTGA
ATCATCGAATCTTTGAACGCACATTGCGCCCGCCAGTATTCTGGCGGGCATGCCTGTTCG
AGCGTCATTA-CAACCCTCAGGCCCCCGGG-CCTGGCGTTGGGGATCGGCGGAG-CCCCC
TGCGGGCACACGCCGTCCCCCAAATACAGTGGCGGTCCCGCCGCAGCTTCCATTGCGTAG
TAGCTAACACCTCGCAACTGGAGAGCGGCGCGGGGGTATTCATCAGTCACTTCATGCTGA
CAATCATCTACAGACCGGTCACTTGATCTACCAGTGCGGTGGTATCGACAAGCGAACCAT
CGAGAAGTTCGAGAAGGTTGGTGACA--TCTCCCCCGATCGCGCCTTGCTATCCCACATC
GAATTCCCCGTCGAATTCCCTCCCTCACGATCCGCGCTGCGCCCGCT--TCTCCCGAGTC
CCAAAAA-TTTTGCGGTGCGACCGTGAA-TTTTTTTGGTGGGGCATTTTTACCCCGCCAC
TCGGGCGACGTTGGACAAAGCCCTGATCCCTGCACACACAAAAAACACCAAACCCTCTTG
GCGCGCATCATCACTTGGTTGACCACAGACGCTAACCGACTCAACAACAGGAAGCCGCTG
AGCTCGGTAAGGGTTCTTTCAAGTACGCCTGGGTCCTTGACAAGCTCAAGGCCGAGCGTG
AGCGTGGTATCACCATCGACATTGCCCTCTGGAAGTTTATTCCCCAGCCAGCCATTCTGA
AGCCACGCCCTCGTTGGACTGGCAAGCAGCTCATCAGCATGGTCATCCCCAAGGAAGTGA
CCCTTCACAACGCCAGCGACAAGAAGGAAGATGCCCCCCTTAAGGACGAGGGTATTCTGA
TTCAAGCTGGTCAACTCATGTACGGTCTTCCCACCAAGAAGATTGTTGGTGCGGCGGCCG
GTGGTATTGTCCACATCAGCTACAACGAGTTGGGAGCTGAGGGCGCCATGGCATTCTTGA
ACGGTGTTCAGCAGGTTGTGACATACTGGCTGCTCAACAACGGTCACAGTATCGGTATCG
GTGACACGATTCCCGATAAGGCAACCATTGAGAAGGTTCAGGTGCACATTGATGAGGAGA
AGGCTGAGGTTGCTCGCCTCACTGCCATGGCCACTGCCAACGAGCTTGAGGCTCTCCCTG
GTATGAATGTCCGAGCAACATTCGAAAACAAGGTCTCGATGGCTCTGAACCAGGCTCGTG
ACAAGGCTGGTACGACCACACAGAAGAGTTTGAAGGATTCGAACAACGCCGTCACCATGG
CTTCTTCAGGATCCAAGGGTTCATCCATCAACATCTCGCAGATGACTGCGCTTGTGGGTC
AGCAGATCGTCGAAGGAAAGCGTATTCCCTTTGGATTCAAGTATCGAACACTGCCCCATT
TCACCAAGGATGATTACTCGCCCGAAGCCCGAGGTTTCGTCGAGAACTCGTACCTTCGTG
GTCTTACTCCTTCCGAGTTCTTCTTCCACGCCATGGCTGGTCGAGAAGGTCTCATTGATA
CTGCGGTCAAGACTGCCGAGACAGGTTATATTCAGCGACGACTGGTCAAGGCCCTCGAAG
ATCTGTCCGCGCGTTACGATGGAACCGTCCGAAACTCCCTGGGCGATGTTGTTCAGTTCC
TTTATGGTGAAGATGGTCTGGATGCTATGTGCATCGAGAAGCAGAAGATGGGGATCCTCA
ACATGTCCAATGCTGCCTTCAAGGCCAAGTACCGACTGGATCTCGCCAACCCTCCCGAGT
GGTTCAAGCAGGACTACGAATTCGGTAACGAGTTGACTGGCGATAGGCCTTCGATGGCCC
TCCTCGACACCGAGTGGGAGGCTTTGCTCAAGGACCGTCAGATGATCCGACACATCAACA
AGGCCAAGGGGACTGAGGAAATGATGCAGCTCCCGCTCAACATTACTCGAATCATCGAAT
CGGCCAAGCGCGTGTTCAACGTCAAGGCCAACGATCGCAGCAACCTGCGACCCTCTGACG
TTATCCCCGCTGTGCAAAACCTGCTCGACCATATGAAGATTGTTCGCGGTAGTGACCCTC
TCTCCCAAGAGGCAGATTCGAATGCCACCATTCTCTTCAAGGGCCTGCTGCGCTCTCGTC
TGGCATTCAAGGACGCCCGAGGGTCAGGCTTGTGGTCTGGTCAAGAACTTGTCTCTGATG
TGCTACGTCAGTGTCGGCTCTCCCTCTGAACCTCTGATTGAGTTCATGATCAACCGAGGT
ATGGAAGTCGTGGAAGAGTACGAACCCCTGAGATACCCCCATGCCACCAAGATTTTCGTC
AACGGTGTCTGGTGCGGTGTTCACTCAGACCCCAAGCACCTCGTCAGTCAGGTCCTGGAC
ACACGACGAAAGTCGTACCTGCAGTACGAGGTGTCACTTGTTCGTGACATTCGAGATCGA
GAGTTCAAGGTCTTCTCCGACGCTGGCCGAGTCATGAGGCCGGTCTTTACGGTTCAGCAG
GAGGATGACCATGAGTCTGGTATTGCCAAGGGAGCTCTGGTTCTGACCAAGGACCTTGTC
AACAAGCTTGCCAAGGAACAGGCGGAGCCACCAGAGGACCCATCTCAGAAGATTGGCTGG
GAGGGTCTGATCCGAGCCGGAACTATCGAGTACCTCGATGCTGAGGAAGAGGAGACGGCT
ATGATTTGCATGACTCCTGAGGATCTTGATCTCTACCGAATGCAAAAGGCCGGTTACGTC
GTAGATGAGGATAACACAGACGACCCCAACAGGAGATTGAAGACCAAGACGAACCCCACA
ACTCACATGTACACTCATTGTGAGATTCACCCTCAAGTTCCGTGAACTGCCGGCCGGTCA
GAACGCCATCGTCGCTATCGCTTGTTACTCTGGTTACAACCAGGAAGATTCCGTCATTAT
GAACCAGAGTAGTATCGATCGAGGCTTGTTCCGCAGTCTGTTCTTCAGATCTTACTCCGA
TCAGGAAAAGAAGGTCGGTCTGAACTACACGGAAGTGTTTGAGAAGCCCTTCCAGCAGTC
GACACTTCGCATGAAGCACGGTACCTACGACAAGTTGGACGAGGATGGTATCGTGGCTCC
AGGTGTGCGAGTGTCAGGTGAAGATATCATCATCGGCAAAACTGCGCCGATTGATCAAGA
GAACCAGGATCTCGGTACCAGGACAACAGTGCACCAGCGTCGTGATATCTCCACGCCGCT
GCGAAGCACTGAGAACGGTATCGTTGACTCGGTCATTGTGACTGTCAATGCCGACAACGT
CAAGTATGTCAAGGTCCGTGTGAGAACGACCAAGATTCCCCAGATTGGTGACAAGTTCGC
CTCTCGTCACGGACAGAAGGGTACCATTGGTGTTACCTACAGACAGGAGGATATGCCATT
CTCCAGGGAGGGTGTGACACCAGACATTATTATTAACCCCCACGCCATTCCGTCGCGAAT
GACAATTGCCCATTTGATTGAATGCCTCCTCAGTAAGGTGTCAACGCTGGAAGGCATGGA
GGGTGATGCAACACCTTTCACCGATGTCACTGTCGACTCCGTTTCGGAGCTGCTCCGAA
>UCR4676
CGGCCCCGTAACACGGGCCGCCCCCGCCAGAGGACCCCCTAACTCTGTTTCTATCA---T
GTTTCTTCTGAGT-AAACAAGCAAATAAATTAAAACTTTCAACAACGGATCTCTTGGCTC
TGGCATCGATGAAGAACGCAGCGAAATGCGATAAGTAATGTGAATTGCAGAATTCAGTGA
ATCATCGAATCTTTGAACGCACATTGCGCCCGCCAGTATTCTGGCGGGCATGCCTGTTCG
AGCGTCATTA-CAACCCTCAGGCCCCCGGG-CCTGGCGTTGGGGATCGGCGGAG-CCCCC
TGCGGGCACACGCCGTCCCCCAAATACAGTGGCGGTCCCGCCGCAGCTTCCATTGCGTAG
TAGCTAACACCTCGCAACTGGAGAGCGGCGCGGGGGTATTCATCAGTCACTTCATGCTGA
CAATCATCTACAGACCGGTCACTTGATCTACCAGTGCGGTGGTATCGACAAGCGAACCAT
CGAGAAGTTCGAGAAGGTTGGTGACA--TCTCCCCCGATCGCGCCTTGCTATCCCACATC
GAATTCCCCGTCGAATTCCCTCCCTCACGATCCGCGCTGCGCCCGCT--TCTCCCGAGTC
CCAAAAA-TTTTGCGGTGCGACCGTGAA-TTTTTTTGGTGGGGCATTTTTACCCCGCCAC
TCGGGCGACGTTGGACAAAGCCCTGATCCCTGCACACACAAAAAACACCAAACCCTCTTG
GCGCGCATCATCACTTGGTTGACCACAGACGCTAACCGACTCAACAACAGGAAGCCGCTG
AGCTCGGTAAGGGTTCTTTCAAGTACGCCTGGGTCCTTGACAAGCTCAAGGCCGAGCGTG
AGCGTGGTATCACCATCGACATTGCCCTCTGGAAGTTTATTCCCCAGCCAGCCATTCTGA
AGCCACGCCCTCGTTGGACTGGCAAGCAGCTCATCAGCATGGTCATCCCCAAGGAAGTGA
CCCTTCACAACGCCAGCGACAAGAAGGAAGATGCCCCCCTTAAGGACGAGGGTATTCTGA
TTCAAGCTGGTCAACTCATGTACGGTCTTCCCACCAAGAAGATTGTTGGTGCGGCGGCCG
GTGGTATTGTCCACATCAGCTACAACGAGTTGGGAGCTGAGGGCGCCATGGCATTCTTGA
ACGGCGTTCAGCAGGTTGTGACATACTGGCTGCTCAACAACGGTCACAGTATCGGTATCG
GTGACACGATTCCCGATAAGGCAACCATTGAGAAGGTTCAGGTGCACATTGATGAGGAGA
AGGCTGAGGTTGCTCGCCTCACTGCCATGGCCACTGCCAACGAGCTTGAGGCTCTCCCTG
GTATGAATGTCCGAGCAACATTCGAAAACAAGGTCTCGATGGCTCTGAACCAGGCTCGTG
ACAAGGCTGGTACGACCACACAGAAGAGTTTGAAGGATTCGAACAACGCCGTCACCATGG
CTTCTTCAGGATCCAAGGGTTCATCCATCAACATCTCGCAGATGACTGCGCTTGTGGGTC
AGCAGATCGTCGAAGGAAAGCGTATTCCCTTCGGATTCAAGTATCGAACACTGCCCCATT
TCACCAAGGATGATTACTCGCCCGAAGCCCGAGGTTTCGTCGAGAACTCGTACCTTCGTG
GTCTTACTCCTTCCGAGTTCTTCTTCCACGCCATGGCTGGTCGAGAAGGTCTTATTGATA
CTGCGGTCAAGACTGCCGAGACAGGTTATATTCAGCGACGACTGGTCAAGGCCCTCGAAG
ATCTGTCGGCGCGTTACGATGGAACCGTCCGAAACTCCCTGGGCGATGTTGTTCAGTTCC
TTTATGGTGAAGATGGTCTGGATGCTATGTGCATCGAGAAGCAGAAGATGGGGATCCTCA
ACATGTCCAATGCTGCCTTCAAGGCCAAGTACCGACTGGATCTTGCCAACCCTCCCGAGT
GGTTCAAGCAGGACTACGAATTCGGTAACGAGTTGACTGGCGATAGGCCTTCGATGGCCC
TCCTCGACACCGAGTGGGAGGCTTTGCTCAAAGACCGTCAGATGATCCGACACATCAACA
AGGCCAAGGGGACTGAGGAAATGATGCAGCTCCCGCTCAACATTACTCGAATCATCGAAT
CGGCCAAGCGCGTGTTCAACGTCAAGGCCAACGATCGCAGCAACCTGCGACCCTCTGACG
TTATCCCCGCTGTGCAAAACCTGCTCGACCATATGAAGATTGTTCGCGGTAGTGACCCTC
TCTCCCAAGAGGCAGATTCGAATGCCACCATTCTCTTCAAGGGCCTGCTGCGCTCTCGTC
TGGCATTCAAGGACGCCCGAGGGTCAGGCTTGTGGTCTGGTCAAGAACTTGTCTCTGATG
TGTTACGTCAGTGTCGGCTCTCCCTCCGAACCTCTGATTGAGTTCATGATCAACCGAGGT
ATGGAAGTCGTCGAAGAGTACGAACCCCTGAGATACCCCCATGCCACCAAGATTTTCGTC
AACGGTGTCTGGTGCGGTGTTCACTCAGACCCCAAGCATCTCGTCAGTCAGGTCCTGGAC
ACACGACGAAAGTCGTACTTGCAGTACGAGGTGTCACTTGTTCGTGACATTCGAGACCGA
GAGTTCAAGGTCTTCTCCGACGCTGGCCGAGTCATGAGGCCGGTCTTTACGGTTCAGCAG
GAGGACGACCATGAGTCTGGTATTGCCAAGGGAGCTCTGGTTCTGACCAAGGACCTTGTC
AACAAGCTTGCCAAGGAGCAGGCGGAGCCACCAGAGGACCCATCACAGAAGATTGGATGG
GAGGGTCTGATCCGAGCCGGAACTATCGAGTACCTCGATGCTGAGGAAGAGGAGACGGCT
ATGATTTGCATGACTCCTGAGGATCTTGACCTCTACCGAATGCAAAAGGCCGGTTACGTC
GTAGATGAGGATAACACAGACGACCCCAACAGGAGATTGAAGACCAAGACGAACCCCACA
ACTCACATGTACACTCATTGTGAGATTCACCCTCAAGTTCCGTGAACTGCCGGCCGGTCA
GAACGCCATCGTCGCTATCGCTTGTTACTCTGGTTACAACCAGGAAGATTCCGTCATTAT
GAACCAGAGTAGTATCGATCGAGGCTTGTTCCGCAGTCTGTTCTTCAGATCTTACTCCGA
TCAGGAGAAGAAGGTCGGTCTGAACTACACGGAAGTGTTTGAGAAGCCCTTCCAGCAGTC
GACACTTCGCATGAAGCACGGTACCTACGACAAGTTGGACGAGGATGGTATCGTGGCTCC
AGGTGTGCGAGTGTCAGGTGAAGATATCATCATCGGCAAAACTGCGCCGATTGATCAAGA
GAACCAGGATCTCGGTACCAGGACAACAGTGCACCAGCGTCGTGATATCTCCACGCCGCT
GCGAAGCACTGAGAACGGTATCGTTGACTCGGTCATTGTGACTGTCAATGCCGACAACGT
CAAGTATGTCAAGGTCCGTGTGAGAACGACCAAGATTCCCCAGATTGGTGACAAGTTCGC
CTCTCGTCACGGACAGAAGGGTACCATTGGTGTTACCTACAGACAGGAGGATATGCCATT
CTCCAGGGAGGGTGTGACACCAGACATTATTATTAACCCCCACGCCATTCCGTCGCGAAT
GACAATTGCCCATTTGATTGAATGCCTCCTCAGTAAGGTGTCAACGCTGGAAGGCATGGA
GGGTGATGCAACACCTTTCACCGATGTCACTGTCGACTCCGTTTCGGAGCTGCTCCGAA
>UCR4677
CGGCCCCGTAACACGGGCCGCCCCCGCCAGAGGACCCCCTAACTCTGTTTCTATCA---T
GTTTTTTCTGAGT-AAACAAGCAAATAAATTAAAACTTTCAACAACGGATCTCTTGGCTC
TGGCATCGATGAAGAACGCAGCGAAATGCGATAAGTAATGTGAATTGCAGAATTCAGTGA
ATCATCGAATCTTTGAACGCACATTGCGCCCGCCAGTATTCTGGCGGGCATGCCTGTTCG
AGCGTCATTA-CAACCCTCAGGCCCCCGGG-CCTGGCGTTGGGGATCGGCGGAG-CCCCC
CGCGGGCACACGCCGTCCCCCAAATACAGTGGCGGTCCCGCCGCAGCTTCCATTGCGTAG
TAGCTAACACCTCGCAACTGGAGAGCGGCGCGGGGGTATTCATCAGTCACTTCATGCTGA
CAATCATCTACAGACCGGTCACTTGATCTACCAGTGCGGTGGTATCGACAAGCGAACCAT
CGAGAAGTTCGAGAAGGTTGGTGACA--TCTCCCCCGATCGCGCCTTGCTATCCCACATC
GAATTCCCCGTCGAATTCCCTCCCTCACGATCCGCGCTGCGCCCGCT--TCTCCCGAGTC
CCAAAAA-TTTTGCGGTGCGACCGTGAA-TTTTTTTGGTGGGGCATTTTTACCCCGCCAC
TCGGGCGACGTTGGACAAAGCCCTGATCCCTGCACACACAAAAAACACCAAACCCTCTTG
GCGCGCATCATCACTTGGTTGACCACAGACGCTAACCGACTCAACAACAGGAAGCCGCTG
AGCTCGGTAAGGGTTCTTTCAAGTACGCCTGGGTCCTTGACAAGCTCAAGGCCGAGCGTG
AGCGTGGTATCACCATCGACATTGCCCTCTGGAAGTTTATTCCCCAGCCAGCCATTCTGA
AGCCACGCCCTCGTTGGACTGGCAAGCAGCTCATCAGCATGGTCATCCCCAAGGAAGTGA
CCCTTCACAACGCCAGCGACAAGAAGGAAGATGCCCCCCTTAAGGACGAGGGTATTCTGA
TTCAAGCTGGTCAACTCATGTACGGTCTTCCCACCAAGAAGATTGTTGGTGCGGCGGCCG
GTGGTATTGTCCACATCAGCTACAACGAGTTGGGAGCTGAGGGCGCCATGGCATTCTTGA
ACGGCGTTCAGCAGGTTGTGACATACTGGCTGCTCAACAACGGTCACAGTATCGGTATCG
GTGACACGATTCCCGATAAGGCAACCATTGAGAAGGTTCAGGTGCACATTGATGAGGAGA
AGGCTGAGGTTGCTCGCCTCACTGCCATGGCCACTGCCAACGAGCTTGAGGCTCTCCCTG
GTATGAATGTCCGAGCAACATTCGAAAACAAGGTCTCGATGGCTCTGAACCAGGCTCGTG
ACAAGGCTGGTACGACCACACAGAAGAGTTTGAAGGATTCGAACAACGCCGTCACCATGG
CTTCTTCAGGATCCAAGGGTTCATCCATCAACATCTCGCAGATGACTGCGCTTGTGGGTC
AGCAGATCGTCGAAGGAAAGCGTATTCCCTTCGGATTCAAGTATCGAACACTGCCCCATT
TCACCAAGGATGATTACTCGCCCGAAGCCCGAGGTTTCGTCGAGAACTCGTACCTTCGTG
GTCTTACTCCTTCCGAGTTCTTCTTCCACGCCATGGCTGGTCGAGAAGGTCTTATTGATA
CTGCGGTCAAGACTGCCGAGACAGGTTATATTCAGCGACGACTGGTCAAGGCCCTCGAAG
ATCTGTCGGCGCGTTACGATGGAACCGTCCGAAACTCCCTGGGCGATGTTGTTCAGTTCC
TTTATGGTGAAGATGGTCTGGATGCTATGTGCATCGAGAAGCAGAAGATGGGGATCCTCA
ACATGTCCAATGCTGCCTTCAAGGCCAAGTACCGACTGGATCTTGCCAACCCTCCCGAGT
GGTTCAAGCAGGACTACGAATTCGGTAACGAGTTGACTGGCGATAGGCCTTCGATGGCCC
TCCTCGACACCGAGTGGGAGGCTTTGCTCAAAGACCGTCAGATGATCCGACACATCAACA
AGGCCAAGGGGACTGAGGAAATGATGCAGCTCCCGCTCAACATTACTCGAATCATCGAAT
CGGCCAAGCGCGTGTTCAACGTCAAGGCCAACGATCGCAGCAACCTGCGACCCTCTGACG
TTATCCCCGCTGTGCAAAACCTGCTCGACCATATGAAGATTGTTCGCGGTAGTGACCCTC
TCTCCCAAGAGGCAGATTCGAATGCCACCATTCTCTTCAAGGGCCTGCTGCGCTCTCGTC
TGGCATTCAAGGACGCCCGAGGGTCAGGCTTGTGGTCTGGTCAAGAACTTGTCTCTGATG
TGTTACGTCAGTGTCGGCTCTCCCTCCGAACCTCTGATTGAGTTCATGATCAACCGAGGT
ATGGAAGTCGTCGAAGAGTACGAACCCCTGAGATACCCCCATGCCACCAAGATTTTCGTC
AACGGTGTCTGGTGCGGTGTTCACTCAGACCCCAAGCATCTCGTCAGTCAGGTCCTGGAC
ACACGACGAAAGTCGTACTTGCAGTACGAGGTGTCACTTGTTCGTGACATTCGAGACCGA
GAGTTCAAGGTCTTCTCCGACGCTGGCCGAGTCATGAGGCCGGTCTTTACGGTTCAGCAG
GAGGACGACCATGAGTCTGGTATTGCCAAGGGAGCTCTGGTTCTGACCAAGGACCTTGTC
AACAAGCTTGCCAAGGAGCAGGCGGAGCCACCAGAGGACCCATCACAGAAGATTGGATGG
GAGGGTCTGATCCGAGCCGGAACTATCGAGTACCTCGATGCTGAGGAAGAGGAGACGGCT
ATGATTTGCATGACTCCTGAGGATCTTGACCTCTACCGAATGCAAAAGGCCGGTTACGTC
GTAGATGAGGATAACACAGACGACCCCAACAGGAGATTGAAGACCAAGACGAACCCCACA
ACTCACATGTACACTCATTGTGAGATTCACCCTCAAGTTCCGTGAACTGCCGGCCGGTCA
GAACGCCATCGTCGCTATCGCTTGTTACTCTGGTTACAACCAGGAAGATTCCGTCATTAT
GAACCAGAGTAGTATCGATCGAGGCTTGTTCCGCAGTCTGTTCTTCAGATCTTACTCCGA
TCAGGAGAAGAAGGTCGGTCTGAACTACACGGAAGTGTTTGAGAAGCCCTTCCAGCAGTC
GACACTTCGCATGAAGCACGGTACCTACGACAAGTTGGACGAGGATGGTATCGTGGCTCC
AGGTGTGCGAGTGTCAGGTGAAGATATCATCATCGGCAAAACTGCGCCGATTGATCAAGA
GAACCAGGATCTCGGTACCAGGACAACAGTGCACCAGCGTCGTGATATCTCCACGCCGCT
GCGAAGCACTGAGAACGGTATCGTTGACTCGGTCATTGTGACTGTCAATGCCGACAACGT
CAAGTATGTCAAGGTCCGTGTGAGAACGACCAAGATTCCCCAGATTGGTGACAAGTTCGC
CTCTCGTCACGGACAGAAGGGTACCATTGGTGTTACCTACAGACAGGAGGATATGCCATT
CTCCAGGGAGGGTGTGACACCAGACATTATTATTAACCCCCACGCCATTCCGTCGCGAAT
GACAATTGCCCATTTGATTGAATGCCTCCTCAGTAAGGTGTCAACGCTGGAAGGCATGGA
GGGTGATGCAACACCTTTCACCGATGTCACTGTCGACTCCGTTTCGGAGCTGCTCCGAA
>UCR4678
CGGCCCCGTAACACGGGCCGCCCCCGCCAGAGGACCCCCTAACTCTGTTTCTATCA---T
GTTTCTTCTGAGT-AAACAAGCAAATAAATTAAAACTTTCAACAACGGATCTCTTGGCTC
TGGCATCGATGAAGAACGCAGCGAAATGCGATAAGTAATGTGAATTGCAGAATTCAGTGA
ATCATCGAATCTTTGAACGCACATTGCGCCCGCCAGTATTCTGGCGGGCATGCCTGTTCG
AGCGTCATTA-CAACCCTCAGGCCCCCGGG-CCTGGCGTTGGGGATCGGCGGAGCCCCCC
CGAGGGCACACGCCGTCCCCCAAATACAGTGGCGGTCCCGCCGCAGCTTCCATTGCGTAG
TAGCTAACACCTCGCAACTGGAGAGCGGCGCGGGGGTATTCATCAGTCACTTCATGCTGA
CAATCATCTACAGACCGGTCACTTGATCTACCAGTGCGGTGGTATCGACAAGCGAACCAT
CGAGAAGTTCGAGAAGGTTGGTGACA--TCTCCCCCGATCGCGCCTTGCTATCCCACATC
GAATTCCCCGTCGAATTCCCTCCCTCACGATCCGCGCTGCGCCCGCT--TCTCCCGAGTC
CCAAAAA-TTTTGCGGTGCGACCGTGAA-TTTTTTTGGTGGGGCATTTTTACCCCGCCAC
TCGGGCGACGTTGGACAAAGCCCTGATCCCTGCACACACAAAAAACACCAAACCCTCTTG
GCGCGCATCATCACTTGGTTGACCACAGACGCTAACCGACTCAACAACAGGAAGCCGCTG
AGCTCGGTAAGGGTTCTTTCAAGTACGCCTGGGTCCTTGACAAGCTCAAGGCCGAGCGTG
AGCGTGGTATCACCATCGACATTGCCCTCTGGAAGTTTATTCCCCAGCCAGCCATTCTGA
AGCCACGCCCTCGTTGGACTGGCAAGCAGCTCATCAGCATGGTCATCCCCAAGGAAGTGA
CCCTTCACAACGCCAGCGACAAGAAGGAAGATGCCCCCCTTAAGGACGAGGGTATTCTGA
TTCAAGCTGGTCAACTCATGTACGGTCTTCCCACCAAGAAGATTGTTGGTGCGGCGGCCG
GTGGTATTGTCCACATCAGCTACAACGAGTTGGGAGCTGAGGGCGCCATGGCATTCTTGA
ACGGCGTTCAGCAGGTTGTGACATACTGGCTGCTCAACAACGGTCACAGTATCGGTATCG
GTGACACGATTCCCGATAAGGCAACCATTGAGAAGGTTCAGGTGCACATTGATGAGGAGA
AGGCTGAGGTTGCTCGCCTCACTGCCATGGCCACTGCCAACGAGCTTGAGGCTCTCCCTG
GTATGAATGTCCGAGCAACATTCGAAAACAAGGTCTCGATGGCTCTGAACCAGGCTCGTG
ACAAGGCTGGTACGACCACACAGAAGAGTTTGAAGGATTCGAACAACGCCGTCACCATGG
CTTCTTCAGGATCCAAGGGTTCATCCATCAACATCTCGCAGATGACTGCGCTTGTGGGTC
AGCAGATCGTCGAAGGAAAGCGTATTCCCTTCGGATTCAAGTATCGAACACTGCCCCATT
TCACCAAGGATGATTACTCGCCCGAAGCCCGAGGTTTCGTCGAGAACTCGTACCTTCGTG
GTCTTACTCCTTCCGAGTTCTTCTTCCACGCCATGGCTGGTCGAGAAGGTCTTATTGATA
CTGCGGTCAAGACTGCCGAGACAGGTTATATTCAGCGACGACTGGTCAAGGCCCTCGAAG
ATCTGTCGGCGCGTTACGATGGAACCGTCCGAAACTCCCTGGGCGATGTTGTTCAGTTCC
TTTATGGTGAAGATGGTCTGGATGCTATGTGCATCGAGAAGCAGAAGATGGGGATCCTCA
ACATGTCCAATGCTGCCTTCAAGGCCAAGTACCGACTGGATCTTGCCAACCCTCCCGAGT
GGTTCAAGCAGGACTACGAATTCGGTAACGAGTTGACTGGCGATAGGCCTTCGATGGCCC
TCCTCGACACCGAGTGGGAGGCTTTGCTCAAAGACCGTCAGATGATCCGACACATCAACA
AGGCCAAGGGGACTGAGGAAATGATGCAGCTCCCGCTCAACATTACTCGAATCATCGAAT
CGGCCAAGCGCGTGTTCAACGTCAAGGCCAACGATCGCAGCAACCTGCGACCCTCTGACG
TTATCCCCGCTGTGCAAAACCTGCTCGACCATATGAAGATTGTTCGCGGTAGTGACCCTC
TCTCCCAAGAGGCAGATTCGAATGCCACCATTCTCTTCAAGGGCCTGCTGCGCTCTCGTC
TGGCATTCAAGGACGCCCGAGGGTCAAGCTTGTGGTCTGGTCAAGAACTTGTCTCTGATG
TGTTACGTCAGTGTCGGCTCTCCCTCCGAACCTCTGATTGAGTTCATGATCAACCGAGGT
ATGGAAGTCGTCGAAGAGTACGAACCCCTGAGATACCCCCATGCCACCAAGATTTTCGTC
AACGGTGTCTGGTGCGGTGTTCACTCAGACCCCAAGCATCTCGTCAGTCAGGTCCTGGAC
ACACGACGAAAGTCGTACTTGCAGTACGAGGTGTCACTTGTTCGTGACATTCGAGACCGA
GAGTTCAAGGTCTTCTCCGACGCTGGCCGAGTCATGAGGCCGGTCTTTACGGTTCAGCAG
GAGGACGACCATGAGTCTGGTATTGCCAAGGGAGCTCTGGTTCTGACCAAGGACCTTGTC
AACAAGCTTGCCAAGGAGCAGGCGGAGCCACCAGAGGACCCATCACAGAAGATTGGATGG
GAGGGTCTGATCCGAGCCGGAACTATCGAGTACCTCGATGCTGAGGAAGAGGAGACGGCT
ATGATTTGCATGACTCCTGAGGATCTTGACCTCTACCGAATGCAAAAGGCCGGTTACGTC
GTAGATGAGGATAACACAGACGACCCCAACAGGAGATTGAAGACTAAGACGAACCCCACA
ACTCACATGTACACTCATTGTGAGATTCACCCTCAAGTTCCGTGAACTGCCGGCCGGTCA
GAACGCCATCGTCGCTATCGCTTGCTACTCTGGTTACAACCAGGAAGATTCCGTCATTAT
GAACCAGAGTAGTATCGATCGAGGCTTGTTCCGCAGTCTGTTCTTCAGATCTTACTCCGA
TCAGGAGAAGAAGGTCGGTCTGAACTACACGGAAGTGTTTGAGAAGCCCTTCCAGCAGTC
TACACTTCGCATGAAGCACGGTACCTACGACAAGTTGGACGAGGATGGTATCGTGGCTCC
AGGTGTGCGAGTGTCAGGTGAAGATATCATCATTGGCAAAACTGCGCCGATTGATCAAGA
GAACCAGGATCTCGGTACCAGGACAACAGTGCACCAGCGTCGTGATATCTCCACGCCGCT
GCGAAGCACTGAGAACGGTATCGTTGACTCGGTCATTGTGACTGTCAATGCCGACAACGT
CAAGTATGTCAAGGTCCGTGTGAGAACGACCAAGATTCCCCAGATTGGTGACAAGTTCGC
CTCTCGTCACGGACAGAAGGGTACCATTGGTGTTACCTACAGACAGGAGGATATGCCATT
CTCCAGGGAGGGTGTGACACCAGACATTATTATTAACCCCCACGCCATTCCGTCGCGAAT
GACAATTGCCCATTTGATTGAATGCCTCCTCAGTAAGGTGTCAACGCTGGAAGGCATGGA
GGGTGATGCAACACCTTTCACCGATGTCACTGTCGACTCCGTTTCGGAGCTGCTCCGAA
>UCR4679
CGGCCCCGTAACACGGGCCGCCCCCGCCAGAGGACCCCCTAACTCTGTTTCTATCA---T
GTTTCTTCTGAGT-AAACAAGCAAATAAATTAAAACTTTCAACAACGGATCTCTTGGCTC
TGGCATCGATGAAGAACGCAGCGAAATGCGATAAGTAATGTGAATTGCAGAATTCAGTGA
ATCATCGAATCTTTGAACGCACATTGCGCCCGCCAGTATTCTGGCGGGCATGCCTGTTCG
AGCGTCATTA-CAACCCTCAGGCCCCCGGG-CCTGGCGTTGGGGATCGGCGGAGCCCCCC
CGAGGGCACACGCCGTCCCCCAAATACAGTGGCGGTCCCGCCGCAGCTTCCATTGCGTAG
TAGCTAACACCTCGCAACTGGAGAGCGGCGCGGGGGTATTCATCAGTCACTTCATGCTGA
CAATCATCTACAGACCGGTCACTTGATCTACCAGTGCGGTGGTATCGACAAGCGAACCAT
CGAGAAGTTCGAGAAGGTTGGTGACA--TCTCCCCCGATCGCGCCTTGCTATCCCACATC
GAATTCCCCGTCGAATTCCCTCCCTCACGATCCGCGCTGCGCCCGCT--TCTCCCGAGTC
CCAAAAA-TTTTGCGGTGCGACCGTGAA--TTTTTTGGTGGGGCATTTTTACCCCGCCAC
TCGGGCGACGTTGGACAAAGCCCTGATCCCTGCACACACAAAAAACACCAAACCCTCTTG
GCGCGCATCATCACTTGGTTGACCACAGACGCTAACCGACTCAACAACAGGAAGCCGCTG
AGCTCGGTAAGGGTTCTTTCAAGTACGCCTGGGTCCTTGACAAGCTCAAGGCCGAGCGTG
AGCGTGGTATCACCATCGACATTGCCCTCTGGAAGTTTATTCCCCAGCCAGCCATTCTGA
AGCCACGCCCTCGTTGGACTGGCAAGCAGCTCATCAGCATGGTCATCCCCAAGGAAGTGA
CCCTTCATAACGCCAGCGACAAGAAGGAAGATGCCCCCCTTAAGGACGAGGGTATTCTGA
TTCAAGCTGGTCAACTCATGTACGGTCTTCCCACCAAGAAGATTGTTGGTGCGGCGGCCG
GTGGTATTGTCCACATCAGCTACAACGAGTTGGGAGCTGAGGGCGCCATGGCATTCTTGA
ACGGTGTTCAGCAGGTTGTGACATACTGGCTGCTCAACAACGGTCACAGTATCGGTATCG
GTGACACGATTCCCGATAAGGCAACCATTGAGAAGGTTCAGGTGCACATTGATGAGGAGA
AGGCTGAGGTTGCTCGCCTCACTGCCATGGCCACTGCCAACGAGCTTGAGGCTCTCCCTG
GTATGAATGTCCGAGCAACATTCGAAAACAAGGTCTCGATGGCTCTGAACCAGGCTCGTG
ACAAGGCTGGTACGACCACACAGAAGAGTTTGAAGGATTCGAACAACGCCGTCACCATGG
CTTCTTCAGGATCCAAGGGTTCATCCATCAACATCTCGCAGATGACTGCGCTTGTGGGTC
AGCAGATCGTCGAAGGAAAGCGTATTCCCTTCGGATTCAAGTATCGAACACTGCCCCATT
TCACCAAGGATGATTACTCGCCCGAAGCCCGAGGTTTCGTCGAGAACTCGTACCTTCGTG
GCCTTACTCCTTCCGAGTTCTTCTTCCACGCCATGGCTGGTCGAGAAGGTCTCATTGATA
CTGCGGTCAAGACTGCCGAGACAGGTTACATTCAGCGACGACTGGTCAAGGCCCTCGAAG
ATCTGTCGGCGCGTTACGATGGAACCGTCCGAAACTCCTTGGGCGATGTTGTTCAGTTCC
TTTACGGTGAAGATGGTCTGGATGCTATGTGCATCGAGAAGCAGAAGATGGGGATCCTCA
ACATGTCCAATGCTGCCTTCAAGGCCAAGTACCGACTGGATCTCGCCAACCCTCCCGAGT
GGTTCAAGCAGGACTACGAATTCGGTAACGAGTTGACTGGCGATAGGCCTTCGATGGCCC
TCCTCGACACCGAGTGGGAGGCTTTGCTCAAGGACCGTCAGATGATCCGACACATCAACA
AGGCCAAGGGGACTGAGGAAATGATGCAGCTCCCGCTCAACATTACTCGAATCATCGAAT
CGGCCAAGCGCGTGTTCAACGTCAAGGCCAACGATCGCAGCAACCTGCGACCCTCTGACG
TTATCCCCGCTGTGCAAAACCTGCTCGACCATATGAAGATTGTTCGCGGTAGTGACCCTC
TCTCCCAAGAGGCAGATTCGAATGCCACCATTCTCTTCAAGGGCCTGCTGCGCTCTCGTC
TGGCATTCAAGGACGCCCGAGGGTCAAGCTTGTGGTCTGGTCAAGAACTTGTCTCTGATG
TGTTACGTCAGTGTCGGCTCTCCCTCCGAACCTCTGATTGAGTTCATGATCAACCGAGGT
ATGGAAGTCGTCGAAGAGTACGAACCCCTGAGATACCCCCATGCCACCAAGATTTTCGTC
AACGGTGTCTGGTGCGGTGTTCACTCAGACCCCAAGCATCTCGTCAGTCAGGTCCTGGAC
ACACGACGAAAGTCGTACTTGCAGTACGAGGTGTCACTTGTTCGTGACATTCGAGACCGA
GAGTTCAAGGTCTTCTCCGACGCTGGCCGAGTCATGAGGCCGGTCTTTACGGTTCAGCAG
GAGGACGACCATGAGTCTGGTATTGCCAAGGGAGCTCTGGTTCTGACCAAGGACCTTGTC
AACAAGCTTGCCAAGGAGCAGGCGGAGCCACCAGAGGACCCATCACAGAAGATTGGATGG
GAGGGTCTGATCCGAGCCGGAACTATCGAGTACCTCGATGCTGAGGAAGAGGAGACGGCT
ATGATTTGCATGACTCCTGAGGATCTTGACCTCTACCGAATGCAAAAGGCCGGTTATGTC
GTAGATGAGGATAACACAGACGACCCCAACAGGAGATTGAAGACCAAGACGAACCCCACA
ACTCACATGTACACTCATTGTGAGATTCACCCTCAAGTTCCGTGAACTGCCGGCCGGTCA
GAACGCCATCGTCGCTATTGCTTGCTACTCTGGTTACAACCAGGAAGATTCCGTCATTAT
GAACCAGAGTAGTATCGATCGAGGCTTGTTCCGCAGTCTGTTCTTCAGATCTTACTCCGA
TCAGGAGAAGAAGGTCGGTCTGAACTACACGGAAGTGTTTGAGAAGCCCTTCCAGCAGTC
GACACTTCGCATGAAGCACGGTACCTACGACAAGTTGGACGAGGATGGTATCGTGGCTCC
AGGTGTGCGAGTGTCAGGTGAAGATATCATCATCGGCAAAACTGCGCCGATTGATCAAGA
GAACCAGGATCTCGGTACCAGGACAACAGTGCACCAGCGTCGTGATATCTCCACGCCGCT
GCGAAGCACTGAGAACGGTATCGTTGACTCGGTCATTGTGACTGTCAATGCCGACAACGT
CAAGTACGTCAAGGTCCGTGTGAGGACGACCAAGATTCCCCAGATTGGTGACAAGTTCGC
CTCTCGTCACGGACAGAAGGGTACCATTGGTGTTACCTACAGACAGGAGGATATGCCTTT
CTCCAGGGAGGGTGTGACACCAGACATTATCATTAACCCCCACGCCATTCCGTCGCGAAT
GACAATTGCCCATTTGATTGAATGCCTCCTCAGTAAGGTGTCAACGCTGGAAGGCATGGA
GGGTGATGCAACACCTTTCACCGATGTCACTGTTGACTCCGTTTCGGAGCTGCTCCGAA
>UCR4680
CGGCCCCGTAACACGGGCCGCCCCCGCCAGAGGACCCCCTAACTCTGTTTCTATCA---T
GTTTCTTCTGAGT-AAACAAGCAAATAAATTAAAACTTTCAACAACGGATCTCTTGGCTC
TGGCATCGATGAAGAACGCAGCGAAATGCGATAAGTAATGTGAATTGCAGAATTCAGTGA
ATCATCGAATCTTTGAACGCACATTGCGCCCGCCAGTATTCTGGCGGGCATGCCTGTTCG
AGCGTCATTA-CAACCCTCAGGCCCCCGGG-CCTGGCGTTGGGGATCGGCGGAG-CCCCC
TGCGGGCACACGCCGTCCCCCAAATACAGTGGCGGTCCCGCCGCAGCTTCCATTGCGTAG
TAGCTAACACCTCGCAACTGGAGAGCGGCGCGGGGGTATTCATCAGTCACTTCATGCTGA
CAATCATCTACAGACCGGTCACTTGATCTACCAGTGCGGTGGTATCGACAAGCGAACCAT
CGAGAAGTTCGAGAAGGTTGGTGACA--TCTCCCCCGATCGCGCCTTGCTATCCCACATC
GAATTCCCCGTCGAATTCCCTCCCTCACGATCCGCGCTGCGCCCGCT--TCTCCCGAGTC
CCAAAAA-TTTTGCGGTGCGACCGTGAA-TTTTTTTGGTGGGGCATTTTTACCCCGCCAC
TCGGGCGACGTTGGACAAAGCCCTGATCCCTGCACACACAAAAAACACCAAACCCTCTTG
GCGCGCATCATCACTTGGTTGACCACAGACGCTAACCGACTCAACAACAGGAAGCCGCTG
AGCTCGGTAAGGGTTCTTTCAAGTACGCCTGGGTCCTTGACAAGCTCAAGGCCGAGCGTG
AGCGTGGTATCACCATCGACATTGCCCTCTGGAAGTTTATTCCCCAGCCAGCCATTCTGA
AGCCACGCCCTCGTTGGACTGGCAAGCAGCTCATCAGCATGGTCATCCCCAAGGAAGTGA
CCCTTCACAACGCCAGCGACAAGAAGGAAGATGCCCCCCTTAAGGACGAGGGTATTCTGA
TTCAAGCTGGTCAACTCATGTACGGTCTTCCCACCAAGAAGATTGTTGGTGCGGCGGCCG
GTGGTATTGTCCACATCAGCTACAACGAGTTGGGAGCTGAGGGCGCCATGGCATTCTTGA
ACGGCGTTCAGCAGGTTGTGACATACTGGCTGCTCAACAACGGTCACAGTATCGGTATCG
GTGACACGATTCCCGATAAGGCAACCATTGAGAAGGTTCAGGTGCACATTGATGAGGAGA
AGGCTGAGGTTGCTCGCCTCACTGCCATGGCCACTGCCAACGAGCTTGAGGCTCTCCCTG
GTATGAATGTCCGAGCAACATTCGAAAACAAGGTCTCGATGGCTCTGAACCAGGCTCGTG
ACAAGGCTGGTACGACCACACAGAAGAGTTTGAAGGATTCGAACAACGCCGTCACCATGG
CTTCTTCAGGATCCAAGGGTTCATCCATCAACATCTCGCAGATGACTGCGCTTGTGGGTC
AGCAGATCGTCGAAGGAAAGCGTATTCCCTTCGGATTCAAGTATCGAACACTGCCCCATT
TCACCAAGGATGATTACTCGCCCGAAGCCCGAGGTTTCGTCGAGAACTCGTACCTTCGTG
GTCTTACTCCTTCCGAGTTCTTCTTCCACGCCATGGCTGGTCGAGAAGGTCTTATTGATA
CTGCGGTCAAGACTGCCGAGACAGGTTATATTCAGCGACGACTGGTCAAGGCCCTCGAAG
ATCTGTCGGCGCGTTACGATGGAACCGTCCGAAACTCCCTGGGCGATGTTGTTCAGTTCC
TTTATGGTGAAGATGGTCTGGATGCTATGTGCATCGAGAAGCAGAAGATGGGGATCCTCA
ACATGTCCAATGCTGCCTTCAAGGCCAAGTACCGACTGGATCTTGCCAACCCTCCCGAGT
GGTTCAAGCAGGACTACGAATTCGGTAACGAGTTGACTGGCGATAGGCCTTCGATGGCCC
TCCTCGACACCGAGTGGGAGGCTTTGCTCAAAGACCGTCAGATGATCCGACACATCAACA
AGGCCAAGGGGACTGAGGAAATGATGCAGCTCCCGCTCAACATTACTCGAATCATCGAAT
CGGCCAAGCGCGTGTTCAACGTCAAGGCCAACGATCGCAGCAACCTGCGACCCTCTGACG
TTATCCCCGCTGTGCAAAACCTGCTCGACCATATGAAGATTGTTCGCGGTAGTGACCCTC
TCTCCCAAGAGGCAGATTCGAATGCCACCATTCTCTTCAAGGGCCTGCTGCGCTCTCGTC
TGGCATTCAAGGACGCCCGAGGGTCAGGCTTGTGGTCTGGTCAAGAACTTGTCTCTGATG
TGTTACGTCAGTGTCGGCTCTCCCTCCGAACCTCTGATTGAGTTCATGATCAACCGAGGT
ATGGAAGTCGTCGAAGAGTACGAACCCCTGAGATACCCCCATGCCACCAAGATTTTCGTC
AACGGTGTCTGGTGCGGTGTTCACTCAGACCCCAAGCATCTCGTCAGTCAGGTCCTGGAC
ACACGACGAAAGTCGTACTTGCAGTACGAGGTGTCACTTGTTCGTGACATTCGAGACCGA
GAGTTCAAGGTCTTCTCCGACGCTGGCCGAGTCATGAGGCCGGTCTTTACGGTTCAGCAG
GAGGACGACCATGAGTCTGGTATTGCCAAGGGAGCTCTGGTTCTGACCAAGGACCTTGTC
AACAAGCTTGCCAAGGAGCAGGCGGAGCCACCAGAGGACCCATCACAGAAGATTGGATGG
GAGGGTCTGATCCGAGCCGGAACTATCGAGTACCTCGATGCTGAGGAAGAGGAGACGGCT
ATGATTTGCATGACTCCTGAGGATCTTGACCTCTACCGAATGCAAAAGGCCGGTTACGTC
GTAGATGAGGATAACACAGACGACCCCAACAGGAGATTGAAGACCAAGACGAACCCCACA
ACTCACATGTACACTCATTGTGAGATTCACCCTCAAGTTCCGTGAACTGCCGGCCGGTCA
GAACGCCATCGTCGCTATCGCTTGTTACTCTGGTTACAACCAGGAAGATTCCGTCATTAT
GAACCAGAGTAGTATCGATCGAGGCTTGTTCCGCAGTCTGTTCTTCAGATCTTACTCCGA
TCAGGAGAAGAAGGTCGGTCTGAACTACACGGAAGTGTTTGAGAAGCCCTTCCAGCAGTC
GACACTTCGCATGAAGCACGGTACCTACGACAAGTTGGACGAGGATGGTATCGTGGCTCC
AGGTGTGCGAGTGTCAGGTGAAGATATCATCATCGGCAAAACTGCGCCGATTGATCAAGA
GAACCAGGATCTCGGTACCAGGACAACAGTGCACCAGCGTCGTGATATCTCCACGCCGCT
GCGAAGCACTGAGAACGGTATCGTTGACTCGGTCATTGTGACTGTCAATGCCGACAACGT
CAAGTATGTCAAGGTCCGTGTGAGAACGACCAAGATTCCCCAGATTGGTGACAAGTTCGC
CTCTCGTCACGGACAGAAGGGTACCATTGGTGTTACCTACAGACAGGAGGATATGCCATT
CTCCAGGGAGGGTGTGACACCAGACATTATTATTAACCCCCACGCCATTCCGTCGCGAAT
GACAATTGCCCATTTGATTGAATGCCTCCTCAGTAAGGTGTCAACGCTGGAAGGCATGGA
GGGTGATGCAACACCTTTCACCGATGTCACTGTCGACTCCGTTTCGGAGCTGCTCCGAA
>UCR4681
CGGCCCCGTAACACGGGCCGCCCCCGCCAGAGGACCCCCTAACTCTGTTTCTATCA---T
GTTTCTTCTGAGT-AAACAAGCAAATAAATTAAAACTTTCAACAACGGATCTCTTGGCTC
TGGCATCGATGAAGAACGCAGCGAAATGCGATAAGTAATGTGAATTGCAGAATTCAGTGA
ATCATCGAATCTTTGAACGCACATTGCGCCCGCCAGTATTCTGGCGGGCATGCCTGTTCG
AGCGTCATTA-CAACCCTCAGGCCCCCGGG-CCTGGCGTTGGGGATCGGCGGAG-CCCCC
TGCGGGCACACGCCGTCCCCCAAATACAGTGGCGGTCCCGCCGCAGCTTCCATTGCGTAG
TAGCTAACACCTCGCAACTGGAGAGCGGCGCGGGGGTATTCATCAGTCACTTCATGCTGA
CAATCATCTACAGACCGGTCACTTGATCTACCAGTGCGGTGGTATCGACAAGCGAACCAT
CGAGAAGTTCGAGAAGGTTGGTGACA--TCTCCCCCGATCGCGCCTTGCTATCCCACATC
GAATTCCCCGTCGAATTCCCTCCCTCACGATCCGCGCTGCGCCCGCT--TCTCCCGAGTC
CCAAAAA-TTTTGCGGTGCGACCGTGAA--TTTTTTGGTGGGGCATTTTTACCCCGCCAC
TCGGGCGACGTTGGACAAAGCCCTGATCCCTGCACACACAAAAAACACCAAACCCTCTTG
GCGCGCATCATCACTTGGTTGACCACAGACGCTAACCGACTCAACAACAGGAAGCCGCTG
AGCTCGGTAAGGGTTCTTTCAAGTACGCCTGGGTCCTTGACAAGCTCAAGGCCGAGCGTG
AGCGTGGTATCACCATCGACATTGCCCTCTGGAAGTTTATTCCCCAGCCAGCCATTCTGA
AGCCACGCCCTCGTTGGACTGGCAAGCAGCTCATCAGCATGGTCATCCCCAAGGAAGTGA
CCCTTCATAACGCCAGCGACAAGAAGGAAGATGCCCCCCTTAAGGACGAGGGTATTCTGA
TTCAAGCTGGTCAACTCATGTACGGTCTTCCCACCAAGAAGATTGTTGGTGCGGCGGCCG
GTGGTATTGTCCACATCAGCTACAACGAGTTGGGAGCTGAGGGCGCCATGGCATTCTTGA
ACGGTGTTCAGCAGGTTGTGACATACTGGCTGCTCAACAACGGTCACAGTATCGGTATCG
GTGACACGATTCCCGATAAGGCAACCATTGAGAAGGTTCAGGTGCACATTGATGAGGAGA
AGGCTGAGGTTGCTCGCCTCACTGCCATGGCCACTGCCAACGAGCTTGAGGCTCTCCCTG
GTATGAATGTCCGAGCAACATTCGAAAACAAGGTCTCGATGGCTCTGAACCAGGCTCGTG
ACAAGGCTGGTACGACCACACAGAAGAGTTTGAAGGATTCGAACAACGCCGTCACCATGG
CTTCTTCAGGATCCAAGGGTTCATCCATCAACATCTCGCAGATGACTGCGCTTGTGGGTC
AGCAGATCGTCGAAGGAAAGCGTATTCCCTTCGGATTCAAGTATCGAACACTGCCCCATT
TCACCAAGGATGATTACTCGCCCGAAGCCCGAGGTTTCGTCGAGAACTCGTACCTTCGTG
GCCTTACTCCTTCCGAGTTCTTCTTCCACGCCATGGCTGGTCGAGAAGGTCTCATTGATA
CTGCGGTCAAGACTGCCGAGACAGGTTACATTCAGCGACGACTGGTCAAGGCCCTCGAAG
ATCTGTCGGCGCGTTACGATGGAACCGTCCGAAACTCCTTGGGCGATGTTGTTCAGTTCC
TTTACGGTGAAGATGGTCTGGATGCTATGTGCATCGAGAAGCAGAAGATGGGGATCCTCA
ACATGTCCAATGCTGCCTTCAAGGCCAAGTACCGACTGGATCTCGCCAACCCTCCCGAGT
GGTTCAAGCAGGACTACGAATTCGGTAACGAGTTGACTGGCGATAGGCCTTCGATGGCCC
TCCTCGACACCGAGTGGGAGGCTTTGCTCAAGGACCGTCAGATGATCCGACACATCAACA
AGGCCAAGGGGACTGAGGAAATGATGCAGCTCCCGCTCAACATTACTCGAATCATCGAAT
CGGCCAAGCGCGTGTTCAACGTCAAGGCCAACGATCGCAGCAACCTGCGACCCTCTGACG
TTATCCCCGCTGTGCAAAACCTGCTCGACCATATGAAGATTGTTCGCGGTAGTGACCCTC
TCTCCCAAGAGGCAGATTCGAATGCCACCATTCTCTTCAAGGGCCTGCTGCGCTCTCGTC
TGGCATTCAAGGACGCCCGAGGGTCAGGCTTGTGGTCTGGTCAAGAACTTGTCTCTGATG
TGTTACGTCAGTGTCGGCTCTCCCTCCGAACCTCTGATTGAGTTCATGATCAACCGAGGT
ATGGAAGTCGTCGAAGAGTACGAACCCCTGAGATACCCCCATGCCACCAAGATTTTCGTC
AACGGTGTCTGGTGCGGTGTTCACTCAGACCCCAAGCATCTCGTCAGTCAGGTCCTGGAC
ACACGACGAAAGTCGTACTTGCAGTACGAGGTGTCACTTGTTCGTGACATTCGAGACCGA
GAGTTCAAGGTCTTCTCCGACGCTGGCCGAGTCATGAGGCCGGTCTTTACGGTTCAACAG
GAGGACGACCATGAGTCTGGTATTGCCAAGGGAGCTCTGGTTCTGACCAAGGACCTTGTC
AACAAGCTTGCCAAGGAGCAGGCGGAGCCACCAGAGGACCCATCACAGAAGATTGGATGG
GAGGGTCTGATCCGAGCCGGAACTATCGAGTACCTCGATGCTGAGGAAGAGGAGACGGCT
ATGATTTGCATGACTCCTGAGGATCTTGACCTCTACCGAATGCAAAAGGCCGGTTACGTC
GTAGATGAGGATAACACAGACGACCCCAACAGGAGATTGAAGACCAAGACGAACCCCACA
ACTCACATGTACACTCATTGTGAGATTCACCCTCAAGTTCCGTGAACTGCCGGCCGGTCA
GAACGCCATCGTCGCTATTGCTTGCTACTCTGGTTACAACCAGGAAGATTCCGTCATTAT
GAACCAGAGTAGTATCGATCGAGGCTTGTTCCGCAGTCTGTTCTTCAGATCTTACTCCGA
TCAGGAGAAGAAGGTCGGTCTGAACTACACGGAAGTGTTTGAGAAGCCCTTCCAGCAGTC
GACACTTCGCATGAAGCACGGTACCTACGACAAGTTGGACGAGGATGGTATCGTGGCTCC
AGGTGTGCGAGTGTCAGGTGAAGATATCATCATCGGCAAAACTGCGCCGATTGATCAAGA
GAACCAGGATCTCGGTACCAGGACAACAGTGCACCAGCGTCGTGATATCTCCACGCCGCT
GCGAAGCACTGAGAACGGTATCGTTGACTCGGTCATTGTGACTGTCAATGCCGACAACGT
CAAGTATGTCAAGGTCCGTGTGAGAACGACCAAGATTCCCCAGATTGGTGACAAGTTCGC
CTCTCGTCACGGACAGAAGGGTACCATTGGTGTTACCTACAGACAGGAGGATATGCCATT
CTCCAGGGAAGGTGTGACACCAGACATTATTATTAACCCCCACGCCATTCCGTCGCGAAT
GACAATTGCCCATTTGATTGAATGCCTCCTCAGTAAGGTGTCAACGCTGGAAGGCATGGA
GGGTGATGCAACACCTTTCACCGATGTCACTGTTGACTCCGTTTCGGAGCTGCTCCGAA
>HFEW-16-IV-019
CGGCCCCGTAACACGGGCCGCCCCCGCCAGAGGACCCCCTAACTCTGTTTCTATCA---T
GTTTCTTCTGAGT-AAACAAGCAAATAAATTAAAACTTTCAACAACGGATCTCTTGGCTC
TGGCATCGATGAAGAACGCAGCGAAATGCGATAAGTAATGTGAATTGCAGAATTCAGTGA
ATCATCGAATCTTTGAACGCACATTGCGCCCGCCAGTATTCTGGCGGGCATGCCTGTTCG
AGCGTCATTA-CAACCCTCAGGCCCCCGGG-CCTGGCGTTGGGGATCGGCGGAG-CCCCC
TGCGGGCACACGCCGTCCCCCAAATACAGTGGCGGTCCCGCCGCAGCTTCCATTGCGTAG
TAGCTAACACCTCGCAACTGGAGAGCGGCGCGGGGGTATTCATCAGTCACTTCATGCTGA
CAATCATCTACAGACCGGTCACTTGATCTACCAGTGCGGTGGTATCGACAAGCGAACCAT
CGAGAAGTTCGAGAAGGTTGGTGACA--TCTCCCCCGATCGCGCCTTGCTATCCCACATC
GAATTCCCCGTCGAATTCCCTCCCTCACGATCCGCGCTGCGCCCGCT--TCTCCCGAGTC
CCAAAAA-TTTTGCGGTGCGACCGTGAA-TTTTTTTGGTGGGGCATTTTTACCCCGCCAC
TCGGGCGACGTTGGACAAAGCCCTGATCCCTG--CACACAAAAAACACCAAACCCTCTTG
GCGCGCATCATCACTTGGTTGACCACAGACGCTAACCGACTCAACAACAGGAAGCCGCTG
AGCTCGGTAAGGGTTCTTTCAAGTACGCCTGGGTCCTTGACAAGCTCAAGGCCGAGCGTG
AGCGTGGTATCCCCATCGACATTGAGCTCTGGAAGTTTATTCCCCAGCCAGCCATTCTGA
AGCCACGCCCTCGTTGGACTGGCAAGCAGCTCATCAGCATGGTCATCCCCAAGGAAGTGA
CCCTTCATAACGCCAGCGACAAGAAGGAAGATGCCCCCCTTAAGGACGAGGGTATTCTGA
TTCAAGCTGGTCAACTCATGTACGGTCTTCCCACCAAGAAGATTGTTGGTGCGGCGGCCG
GTGGTATTGTCCACATCAGCTACAACGAGTTGGGAGCTGAGGGCGCCATGGCATTCTTGA
ACGGTGTTCAGCAGGTTGTGACATACTGGCTGCTCAACAACGGTCACAGTATCGGTATCG
GTGACACGATTCCCGATAAGGCAACCATTGAGAAGGTTCAGGTGCACATTGATGAGGAGA
AGGCTGAGGTTGCTCGCCTCACTGCCATGGCCACTGCCAACGAGCTTGAGGCTCTCCCTG
GTATGAATGTCCGAGCAACATTCGAAAACAAGGTCTCGATGGCTCTGAACCAGGCTCGTG
ACAAGGCTGGTACGACCACACAGAAGAGTTTGAAGGATTCGAACAACGCCGTCACCATGG
CTTCTTCAGGATCCAAGGGTTCATCCATCAACATCTCGCAGATGACTGCGCTTGTGGGTC
AGCAGATCGTCGAAGGAAAGCGTATTCCCTTCGGATTCAAGTATCGAACACTGCCCCATT
TCACCAAGGATGATTACTCGCCCGAAGCCCGAGGTTTCGTCGAGAACTCGTACCTTCGTG
GCCTTACTCCTTCCGAGTTCTTCTTCCACGCCATGGCTGGTCGAGAAGGTCTCATTGATA
CTGCGGTCAAGACTGCCGAGACAGGTTACATTCAGCGACGACTGGTCAAGGCCCTCGAAG
ATCTGTCGGCGCGTTACGATGGAACCGTCCGAAACTCCTTGGGCGATGTTGTTCAGTTCC
TTTACGGTGAAGATGGTCTGGATGCTATGTGCATCGAGAAGCAGAAGATGGGGATCCTCA
ACATGTCCAATGCTGCCTTCAAGGCCAAGTACCGACTGGATCTCGCCAACCCTCCCGAGT
GGTTCAAGCAGGACTACGAATTCGGTAACGAGTTGACTGGCGATAGGCCTTCGATGGCCC
TCCTCGACACCGAGTGGGAGGCTTTGCTCAAGGACCGTCAGATGATCCGACACATCAACA
AGGCCAAGGGGACTGAGGAAATGATGCAGCTCCCGCTCAACATTACTCGAATCATCGAAT
CGGCCAAGCGCGTGTTCAACGTCAAGGCCAACGATCGCAGCAACCTGCGACCCTCTGACG
TTATCCCCGCTGTGCAAAACCTGCTCGACCATATGAAGATTGTTCGCGGTAGTGACCCTC
TCTCCCAAGAGGCAGATTCGAATGCCACCATTCTCTTCAAGGGCCTGCTGCGCTCTCGTC
TGGCATTCAAGGACGCCCGAGGGTCAGGCTTGTGGTCTGGTCAAGAACTTGTCTCTGATG
TGCTACGTCAGTGTCGGCTCTCCCTCTGAACCTCTGATTGAGTTCATGATCAACCGAGGT
ATGGAAGTCGTGGAAGAGTACGAACCCCTGAGATACCCCCATGCCACCAAGATTTTCGTC
AACGGTGTCTGGTGCGGTGTTCACTCAGACCCCAAGCACCTCGTCAGTCAGGTCCTGGAC
ACACGACGAAAGTCGTACCTGCAGTACGAGGTGTCACTTGTTCGTGACATTCGAGATCGA
GAGTTCAAGGTCTTCTCCGACGCTGGCCGAGTCATGAGGCCGGTCTTTACGGTTCAGCAG
GAGGATGACCATGAGTCTGGTATTGCCAAGGGAGCTCTGGTTCTGACCAAGGACCTTGTC
AACAAGCTTGCCAAGGAACAGGCGGAGCCACCAGAGGACCCATCTCAGAAGATTGGCTGG
GAGGGTCTGATCCGAGCCGGAACTATCGAGTACCTCGATGCTGAGGAAGAGGAGACGGCT
ATGATTTGCATGACTCCTGAGGATCTTGATCTCTACCGAATGCAAAAGGCCGGTTACGTC
GTAGATGAGGATAACACAGACGACCCCAACAGGAGATTGAAGACCAAGACGAACCCCACA
ACTCACATGTACACTCATTGTGAGATTCACCCTCAAGTTCCGTGAACTGCCGGCCGGTCA
GAACGCCATCGTCGCTATCGCTTGTTACTCTGGTTACAACCAGGAAGATTCCGTCATTAT
GAACCAGAGTAGTATCGATCGAGGCTTGTTCCGCAGTCTGTTCTTCAGATCTTACTCCGA
TCAGGAAAAGAAGGTCGGTCTGAACTACACGGAAGTGTTTGAGAAGCCCTTCCAGCAGTC
GACACTTCGCATGAAGCACGGTACCTACGACAAGTTGGACGAGGATGGTATCGTGGCTCC
AGGTGTGCGAGTGTCAGGTGAAGATATCATCATCGGCAAAACTGCGCCGATTGATCAAGA
GAACCAGGATCTCGGTACCAGGACAACAGTGCACCAGCGTCGTGATATCTCCACGCCGCT
GCGAAGCACTGAGAACGGTATCGTTGACTCGGTCATTGTGACTGTCAATGCCGACAACGT
CAAGTATGTCAAGGTCCGTGTGAGAACGACCAAGATTCCCCAGATTGGTGACAAGTTCGC
CTCTCGTCACGGACAGAAGGGTACCATTGGTGTTACCTACAGACAGGAGGATATGCCATT
CTCCAGGGAGGGTGTGACACCAGACATTATTATTAACCCCCACGCCATTCCGTCGCGAAT
GACAATTGCCCATTTGATTGAATGCCTCCTCAGTAAGGTGTCAACGCTGGAAGGCATGGA
GGGTGATGCAACACCTTTCACCGATGTCACTGTCGACTCCGTTTCGGAGCTGCTCCGAA
