# Supplementary material for: Environmental pH modulates transcriptomic responses in the fungus Fusarium sp. associated with KSHB Euwallacea sp. near fornicatus
Source: BMC Genomics. 2018 Oct 1;19:721. doi: 10.1186/s12864-018-5083-1 (PMC6167834; doi:10.1186/s12864-018-5083-1)
Supplement: Supplementary file 6 — Alignment of the full-length sequences of the polyketide synthases (PKSs) from distinct Fusarium species. (FASTA 1114 kb) [file 12864_2018_5083_MOESM6_ESM.fasta]

>FuFu|10973 FFUJ_12239m.01
------------------------------------------------------------
------------------------------------------------------------
------------------------------------------------------------
---------------------------------------------ATGGGAAGCCAAATC
TCTGAGAAATATTACGCAAGGGAGCCTATT---------------------GCTATCGTG
GGC------------ACTAGTTGTCGTTTCCCTGGAGGTGCCTCGTCG------------
CCATCAAAACTATGGGAG------------------------------------------
---------------------------CTTCTCGACAATCCAAGGGATGTTGTACAGAAG
---ATCCCTCCTAGACGGTTCAGCACCGAGGCCTTTTATAACGCTGATAGTCAG---CAT
CATGGGGTGAGTCCCTCGGACTTGATAAAAGGGTTGAGGCTTACTCTCCAATGGAGCACA
AATGTT---AAG------------------------------------------------
------------------------------------------------------------
------------------------------------------------------------
------------------------------------------------------------
------------------CACGCCTATCTACTTGATGAT------GACCCGCGAGGGTTT
GATCGCGATTTCTTCGCGATTAACCCAAAGGAAGCAGAGGCAATG------GACCCTCAG
CAACGCATTCTCCTAGAAACAGTCTACGAGAGTGTTGAGTCAGCAGGATACTCGATCGAA
CAGCTTCGAGGGTCATCTACCGCTGTGTTTGTGGGATGCATGAGCTTCGACTACCAGTTT
GCTGCTATTCGGGGAATCGACAGTACCCTGCCACAATACCATGCGACCGGT---GCGGCT
ATGTCTATACTTGCTAACCGTGTATCATATTTT---------------------------
---------------------TACGACTGGAAAGGCCCTTCAGTCGCCATCGACACAGCG
TGCTCTTCCAGTCTTGTTGCCTTGCATCAAGCAGTATCTGCTCTCCGTAGCGGAGACGCC
AAGCTGGCTGTTGCAGCAGGATCAAATCTGATCCTCGGACCGGAACCGTTTATTTCAGAG
TCCAAGTTGAACATGCTGTCGCCTAATGGGCGATCATACATGTGGGATGCCTCAGCAGAC
---------GGATATACGAGAGGCGAGGGCTTTTCTGTGCTTCTCCTTAAGACTCTAACT
AAAGCCCTTGCGGATAGTGACCATATCGAATGCGTTATTCGAGAGACAGGCGTGAAC---
---------------------------------------------TCAGACGGAAAG---
ACACCG------GGTATTACAATGCCTAGCTCGAATGCTCAGGCCCAACTTATCCGAGAC
ACTTACGCAAAGTGTGGACTA---GATCCGAATCGGGAATCCGATCGTCCTCAATTCTTT
GAAGCCCATGGTACAGGCACACAAGCAGGTGATCCTATTGAGGCTCGTGCCATCCAAGAA
GTCTTCTTCCCAGATCACACA---------CAACCCACGGATAGC---------------
AAG------CTTCTAGTTGGCAGCGTCAAGACGGTTATTGGTCACACCGAAGGGACTGCT
GGACTTGCTGGGGTGCTCAAGGCTACA---------------------------------
------------------TTGGCAATTCAACATAGCCAGATTCCAGCCAACCTTCATTTC
AACGAACTGAACCCAAAGATCCGA---CCGTATTACGACAACTTGCGGATACCTACAGAG
ACAACTCCTTGGCCAACACTTTCCCCCGGGGCCCCTCGCCGTGTGAGTGTGAACAGCTTT
GGCTTTGGTGGAACCAATGCCCACGCCATAGTCGAAAGCTGGGAT---GGCCCTTACGTG
CGCGAAAGAAGCCCTGCGCCTAACGCCATTGGTGCCGGT---------------------
------------------------------------------------------------
------------------------------------------------------------
------------------------------------------------------------
------------------------------------------------------------
------------------------CCCTTTGTCTTATCCGCAAACTCGAGCCAAGCATTG
GCGGCAAACGCTGGAGCTCTAGCCGAGTACCTT------------------AAAGAGCAC
CCTACT------------ACGAATCTTGGCCAACTCGGCTACACTCTGTTC---AAGAGA
ACAAATCTG---------CCTTTTCGGGCTGCCTTCTCT------GGTTCTTCGGTGGAG
TGTCTCGTCGAAAAG------------------CTCCAAGCGGGCAAAGAATCCCTTAAG
AGCAACTCACGAATCACAACCCTTCCT------GAATCGTTACCT---CCCCGA---GTA
CTTGGTGTCTTCACAGGACAAGGTGCACAGTGGGCCAAAATGGGCGAAGGGCTTTACCAG
ACTTCTATG------GTGTTCAGAAATTCGGTGGAACAGATGCAGCACAGTCTGGACTCA
CTTCCAGAAAGTGAT---CGCCCCAACTGGACTCTTGCCGAGCAGCTTCATGCACCCAAA
GAAACCTCTCGCGTCGGCCAAGCCACAGTATCGCAACCTCTCTGCACAGCCATTCAAGTC
GCTCTTGTGGATGTTCTGCATGTT---GTCGGGGTAGAGCTCTCCGCGGTTGTTGGTCAC
TCGTCTGGTGAGATAGGCGCAGCATATGCTGCCGGGTATCTGAGTGCTGGAGATGCTATC
CGCATTGCCTACTACAGGGGCTTCCACTCTCACTTAGCTCAA---------GGT------
---CCGGGAGGGAAGCGCGGGAGTATGATGGCGGTTGGCTTGTCGTACGACCAAGCGTTG
TCATTCTGCAACGAG---------------CTTTCCGGAGGCATTACTGTGGCTGCAAGC
AACTCCTATACGAGCTGTACCTTGGCAGGCGACGCCGAAGTTATCGAAGAGGCCAAGTCT
CGTCTGGAGGAAAAC------GGCACCTTCGCCCGAGTCCTAGCAGTA---GACACGGCG
TATCACTCTCATCACATGAAGCCATGTGCCACTCCCTATCTCGAGTCATTG---------
---AAGCAGTGTGACATCCAGGTTCAAAAGCCAAAGAAG---------GGTTGTGCTTGG
TATTCTAGTGTTTGG---GGGTCAGATGGTAGCAGTCGCTCCTTCAATACCGAGGGTGAA
CTTCTTCAAGGCCAGTATTGGATTGAAAACCTTACGCACCCTGTTCTTTTCAGCCAGGCT
TTGGCGAGAGCCCTC---AACGAAGACCAATGC---------------------------
------------TTTGAC---------------TGCGCTCTCGAAGTTGGACCACATCCG
GCTCTGAAGGGCCCCAGCTTAGAAATCATCAAGACATTGACTGGG---------GTCTCT
CTTCCTTACTCGGGAGTTCTA---AAGCGAGGAGAAGGTGCAGCAGAGGCATTTGCTGAT
GCCCTGGGTCTCTTGTGGAAATCCTTCCCTTCG------TCTCGTCCTACCATCACCTTC
AAC------GGGATATGCCGCGCTTTC------------AGCGCCGTCAAACCATCATCA
ATG---ACCATTTTGAAGAACTTGCCAAATTACTCATGGGATCAT---GCCACCCTC---
------TTTTGGAAAGAGTCCAGAGCCTCGCGGAACTTCCGAACACCAAAACATGCGCCT
CATGAACTCCTGGGTCGTTCTGTCTCTCATGGCGAGCATTCCAGACGAGAGGTTCATTGG
AGGCAAGTTATGAGACTGAGGGAGCTTCCATGGCTGCGCGGTCATAAGATCCAAGGCGAG
ATTTTGTTTCCAGCCTCTGGCTATCTTTCAATGGCGTACGAGGCAGCG---------ATA
CGTCTT------------------------GTTGATGAG---------CAGCAGTCA---
GTTCGTATT------------GTTGAGATGCAAGACATGGATATCGTACGTGCCATGAGA
TTGGAAGATGATACCTCG---------------------GGTCTTGAAGTTCTCTTCACC
ATTCATGTC------------ACGAGTCAGAGTCAAAGCTGCATAAATGCGAACGTGGCC
TGCTACAGCGGT------GCCGTCGATGCGCCTCAGCCCCTAGATGCCCACCAGACCGAG
------CTTACAGCTCATTTCAACGGACGTATCCGGCTTTGGCTGGAACAGCCCTCG---
------------------------------------------GCCTATACTCTACCTCTT
CGGAGTGAGCCTCTGCTGCCT------------------ATGAGTGAGCTGAACATGGCA
CAGGTCTATTCGTCCTTGTCCAAA---GAAGGATTTGATTACTCTGGGGACTTT------
CAGGCCAAATCG---ATGCTACGCCGACTCGGCCATACGGTAGTC---------------
------------ACCCTTTCTTCCCCTAGTCCGGTTTCGTGG---ACTCATACGCTCACT
CACCCTGCCCCAATCGATACTGCTGTTCAAGGCCTCCTAACCGCCTTCTCATTTCCTGGA
GATGGCCGCATTGGGACGACATATCTTCCAACTCGTATTGAAAGTGTTAGGATCAGCACG
GCCCCAAGC---------GAGTCCGACGCTCCTATTCTCAAA---GCCGACAGTGTGGTA
ACCTTGACTGATGTC------ACTACCATCACGGGCGATGTGGACATATTCGAC------
---------GCCGCGAGTTGTCACACACAAGTACAAATGCGTGGCGTTCAAATGACGGCC
ATCGGGAAACCACCGGACAGATGG------------------------------------
------------------------------CTTTACGCTGGCAAGATCTGGGCAAGAGAT
ATCGCTTATGGGCTTGAACCTGGTTCAGGGACCCAGTTCTCTGACGAT------------
------------------------------------------------GATCGACTATTG
TATGAGCAACTTGTGAGAACGGCATACTTCTATTTGCGACAGCTTCGATCCAAGATTAGG
CCTCCTGAGTTG------------ATGCTAATGGGCAAGTTCCGAAGGCATATGATGAGA
TGGGTCACGGAACATCTG------------------------------TTCCCTCAGATT
GAGAGTGGTCAACATCCGGACATTCGGACTGAGTGGAAAGACGATACACTGGATACGGTC
CAGCGA---TGGCGCAACAGTCGACCTGCCGATAATAAT---------------------
---GATATGAATCTTTTACACGCCATGGGCCAAAGC------TTGATACCCATCGTTCGT
GGCACT---GTCCCTCCTTTGAAGGTGCTCGTACAAGACGGCATGCTTGATCGACTCTAC
TTTGAAGGAATAGGATTTCGGGATGGTAACGTCGACTTGGGCGCTATCGTTAAGCAGCTT
GGTCATGAGCATCCTCGAATGCGCATCGTCGAGGTAGGAGCCGGTACA---GGTGGCACT
ACCCGTACCGTGCTG------GATGCCTTG------------------------------
------------------GAAACTCGATACGCAGCCTACACCTATACAGATATTTCT---
ACCGGCTTCTTTGAGAACGCTCGCAGCGTTTTCAGCCAACAC------GCTAGCAAACTC
ACCTTTAAAACACTCAATATCGAAAACGACCCAGTGGATCAAGGCTTCACG------GAA
GGCTCGTTCGATATGCTCATCGCTTCCAACTGTCTGCATGCAACTCACAGCTTGGAGAAC
ACCCTACGCCAGTGTCGAAAGCTCCTACGGCCTGGAGGACGTCTGGTTTTGCTAGAGATC
ACTCGTGAC---TTTCTACCCATTCAGATGATCATGGCTACTTTGCCTGGATGGTTCCTT
---GGCATGGATGAAGGACGACTCTGGGCACCCACTGTCACCCTTGACCGATGGGACGAG
ATCCTGAAGACCACCGGGTTTTCAGGGGTTGACATAAGCTCAACT---------------
---CCTTCTTACTGTTCTGTCATCGTGTCTCAGGCTGTCGATGAG---ACGGTTTCTGTA
CTAAGAAACCCG---------------CTC------------------------------
------------------GCCAGCCCTGATGGTGTGCCATCGCTCAGTGAGATCGTCATC
ATTGGTGGTGTGGGCTCTGGGCTTGCTCCTCAGATACAAAGCCTGCTAACTTCTACTATT
CCGGTTGAGACTCGCATTGCGTCCAGTCTCGAAGATGTCGAGGTAAAC------------
------------------AGGGGATCAACTGTCCTCTGTCTTGGTGATCTA---------
---------GACAGC------CCTTCATTCTGCAAT---ATGGATCAAACGAGGTTTGAA
GGGTTGCAGAAAGTCTTC------CAAGCAGCGAATGCG------GTTCTTTGGGTGACT
---TCGGGTGCCACATCCGGG------------ACGAACCCCGAGGCTAACATCACTGTC
GGTATGGGAAGCACGTTGATGGCTGAGCGTGGAGATCTCAAGCTTCAATTCCTCGACGTG
---GACGACCCGACC------------ACCATTGATCCATCTATGTTAGCAAGAATGCTT
------CTCCGTCTTGCTATCTTG---------GAT------------------------
------CAGTCTAAGTCTGATGAAACGTTG------------------------------
TGG---ACTATAGAGCCCGAGCTTACTCTG---AAAAACGGGGCCCTGTACATACCCAGA
GTACAGCCTTTGGATGTCATCAACCGTCAA------------------------------
------------------------TCCACTGCGAGATATCGGCAAGTCATCGAGGATATT
GATCTTAACTCAGCAAGCCCAGTTGTAGATCTTGTCAAGTACCAGGACTCTTGGAAGCTA
------------------------------------CAGAGTAGCCCGATTGACAGTACC
CGGGTGAATGGAATAGAAGTGCGAGTTACAGCTTCGTCCCTTCACACCCTCAGC------
---------------------TGTGAGGGGGGCAAGCCTGAATACATCTTCATGGGTCGC
GAACTCCTA---------TCTGGGGACAATATCATTGGTCTCTCTGCGTCAAACAGCTCC
ATTGCTAATATCACT---GAT---GACCAAGTGTTGCATCGCTGGCAAGATTCTCAGACC
GGTGCTATCAACGTGGCACAGCTATCCGACTTGTTGGCAAAAGCACTAGCAGAGAACTTG
CTACGCAATACGACA------------------------GGA------------------
---------------------------------------CCTGTGTGGATCCATGGTGCT
CCAAGTAACCTCAGTGAGGCCATCGGGGAGGTTACTAAAGAAGAAGGCCTC---GATGTT
TTCCAAACAACA------TCAGATCTTGCACAGGTTGCCGCATTCAAT------------
------------------TTCATTCACCCTTATGCCACCAGGCAAGATATCCAAGACAAA
CAACCGAGC---------GGTTTGCGCAACTTTGTGGAT---------------------
---------CTAGAACATTCAGAATTGCGCAAC---GAG---------GCGCTGCACACG
TCAGTAGCCGCCTCTCTGCCTGTTTCCGCTATATCGCACAGATGTATGATGGATCTTACC
CATGGCATTAACCGG---------------------------------------------
---TCCTACCTTGCCAAATTG------------------------GCCGCAAGGTGTCTC
ACCGAAGAC------------------CGAAAGAGTTCGGAAGACCAT---TCACAGGTA
ATACTCATTGACAGGATA---------------GCGTCAGAG------------AGTAGC
AAAGATTTGGGCCCAACAACCGTGATTGATTGGCATGCTGCCAATACC---GTCACTGCT
---------------------CTGGTCAGACCTCTCGAG---CACCGTGATCTCTTTTTC
CCGAGCAAATCCTATCTTCTTTTCGGGATGACAGGTGATTTGGGAATCTCGGTGTGCAAG
TGG------ATGGTCGACAATGGAGCACGAAACGTGGTTCTAGCCAGCCGGAATCCCAAT
GTG---------------CCATCTAGTGTGCTCAAC---TTCATGTCGCGAAAGTCGGCT
ACAGTTCGTGCTCTGTCTGTCGACATCACAGATATGGAATCGCTCTGCACAGCACGAGAG
---GACATCGAATCTACCATGCCACCTATTGGCGGTGTCATGAACGCCGCCATGGTACTC
CGAGATCGTCTTTTCCAC---GACCTGACCTGGGAGGACTTTGCGGCGGTACTGGGACCC
AAGGTGCAAGGCACCCAGAACATCAACAACGCCTTC---------------GGTCAAAAA
GAGTCAGCCTTGGATTTCTTTGTTTGTTTCTCTTCGGCGACTTCGATCATCGGAACTGTC
GGTCAATCTGCTTACGCCGCCGCGAATCATTTCATGGTCAGCCTTGTACAGCAGCGAAAA
CGACGC---GGTCTTGCTGGTTCAATTGTTCATATTTCAGTTCTTACAGGG---------
---------TTGGGATATATCTTCCGGCGC---GGTTCA---------------------
GAACATACGGCTGTCATAGATAAGGCT---TTGCTCCCGCGCTTGGAGAGACAGGCAGAG
ACGGATCTGCACGAGATGCTAGCAGAGGCAATCGTTTGTGGGCGT---------------
------------------------------------------------------------
---------CCCGGCTCGAGCCAACCACCTGAGCTTATCACTGGTATCAAGGCTGTCTTC
CAA------------------------------------GGAGAATGGCGTGACGACCCA
CGCCTTTTAGGCTACCTCGGCCAGCAGCAGCTA------------------GGAAACGAC
TCAGCCAAAGATCAAGCAGCTGGAATGGTCAGTGTCGAGACCCAACTCGACGCTGCC---
GATGATCCC------------------------------GCCGAGTGCTTGCCCATCCTT
GAGAAGCGCTTTGCCCAGGCTCTGGGTAACATGCTCGAGATCGACCCAGAGAAA---GTA
GATGGTAGCATG---------CCGGTTGCTAGCCTAGGTATTGATTCGCTTGTGGCTATT
CGGATTAGAGAATGGTTCATGAAAGAGTTA---GGTGTTGAAGTGCCGGTGCTCAAGATT
ATGTCTGTGGGACATTCTTTGTCTCGGGTGTGTGACGATGTGCTTGTTGACTGGCGC---
------------------------------------------------------------
------------------------------------------------------------
------------------------------------------------------------
------------------------------------------------------------
------------------------------------------------------------
------------------------------------------------------------
------------------------------------------------------------
------------------------------------------------------------
------------------------------------------------------------
------------------------------------------------------------
---------------------------------------------------------AGG
GTTAAGAAAGAAGGTGAGCTTGAGGATAAGAAG---------------------------
------------------------------------------------------------
------------------------------------------------------------
------------------------------------------------------------
------------------------------------------------------------
------------------------------------------------------------
------------------------------------------------------------
------------------------------------------------------------
------------------------------------------------------------
------------------------------------------------------------
------------------------------------------------------------
------------------------------------------------------------
------------------------------------------------------------
------------------------------------------------------------
------------------------------------------------------------
------------------------------------------------------------
------------------------------------------------------------
------------------------------------------------------------
------------------------------------------------------------
------------------------------------------------------------
------------------------------------------------------------
------------------------------------------------------------
------------------------------------------------------------
------------------------------------------------------------
------------------------------------------------------------
------------------------------------------------------------
------------------------------------------------------------
------------------------------------------------------------
------------------------------------------------------------
------------------------------------------------------------
------------------------------------------------------------
------------------------------------------------------------
------------------------------------------------------------
------------------------------------------------------------
------------------------------------------------------------
------------------------------------------------------------
------------------------------------------------------------
------------------------------------------------------------
------------------------------------------------------------
------------------------------------------------------------
------------------------------------------------------------
------------------------------------------------------------
------------------------------------------------------------
------------------------------------------------------------
------------------------------------------------------------
------------------------------------------------------------
------------------------------------------------------------
------------------------------------------------------------
------------------------------------------------------------
------------------------------------------------------------
------------------------------------------------------------
------------------------------------------------------------
------------------------------------------------------------
------------------------------------------------------------
------------------------------------------------------------
------------------------------------------------------------
------------------------------------------------------------
------------------------------------------------------------
------------------------------------------------------------
------------------------------------------------------------
------------------------------------------------------------
------------------------------------------------------------
------------------------------------------------------------
------------------------------------------------------------
------------------------------------------------------------
------------------------------------------------------------
------------------------------------------------------------
------------------------------------------------------------
------------------------------------------
>FuFu|11445 FFUJ_12707m.01
------------------------------------------------------------
------------------------------------------------------------
------------------------------------------------------------
------------------------------------------------------------
------ATGCCATCCCCAGGCGAGCCCATC---------------------GCCGTAATC
GGC------------TCAGCCTGCCGATTCCCAGGCGGCGCCTCATCC------------
CCTTCCAAACTCTGGTCC------------------------------------------
---------------------------CTGCTCCAATCCCCCAAAGACTGCCTTCGCGAT
---TTTCCCAAAGACCGTCTCAACCTTGAAGCCTTCTACAACAAAGATGGCGAG---CAT
CACGGC------------------------------------------------GCTACA
GACGTCTGCAAC------------------------------------------------
------------------------------------------------------------
------------------------------------------------------------
------------------------------------------------------------
------------------AAAGGCTACCTTCTCGAAGAA------GACAGTCGCTTGTTC
GACGCCTCGTTCTTCAATGTCAATCCCGCTGAGGCTGATGGGATG------GATCCTCAG
CAGAGATTGACGCTTGAAACGGTTTATGAATCGCTTGAGGCCGCGGGGTATACTATTGAG
GAGATGCAAGGATCGTTGACGTCGGTTTATTTGGGGGTTATGACGGGTGATTATCATGAT
ATTCAGTCGAGAGATCCTGAGATT---ATCAACCGATATCATCCGACGGGG---ACATCA
AAGAGTATTCTCTCAAACCGGGTGTCGTACTAC---------------------------
---------------------TTTGATCTCCGCGGACCCTCAGTTACGATGGACACAGCG
TGTTCGTCATCACTCGCGGCACTACACTTTGCAGCACAATCTCTTCGAAGCGGTGAATCA
ACTACTGCCATTGCTGTCGGAGTGAATCTCATCTTTGATGCAGCGGGTTACGTCGCTGAG
TCAAAGCTTCATATGCTGAGTCCTACATCACGCAGTCGAATGTGGGATGCAGGAGCTGAT
---------GGCTATGCTCGTGGCGAGGGCGTCGCATCTGTCATTCTGAAGCCTCTTTCC
GAAGCTATTCGTTGCGGCGATCACATTGAGTGTATCGTGCGCGAGACGGGTATGAAC---
---------------------------------------------AGTGATGGTCGT---
ACAACC------GGTATCACTATGCCGTCTGCGGCGGCCCAGTCAGCCTTGATCCGTCGA
ACGTATCAGGACGCTGGTTTA---GATCCTATCAAA------GATCGACCTCAGTATTTT
GAAGCCCACGGCACGGGTACACTCGCTGGCGATCCGGTTGAGGCCCGCGCTATCCGCCAG
TCATTCTTTGCTGACGATGAA---------------ACATCGTCTGAGGATGTGGAG---
AAG------CTTTACTGCGGCTCCATCAAGACTGTGATCGGGCACACCGAAGGATGTGCT
GGCCTAGCAGGTCTGCTCAAGGCATCT---------------------------------
------------------TTGGCGGTGCAGAATGCCATAATTCCGCCCAATTTACTCTTC
AACACTCTGAATCCTTCAATCAAG---CCCTTCTACGACCGACTCCAAGTTCCTACTGCA
GCTATACCTTGGCCACAGGTCTCTGACGGC---CCTCGACGGGTCAGTCTAAACAGCTTC
GGGTTTGGAGGAACCAATGTTCACGCCATTGTTGAGAACTAC------CAGCCAGATGAG
CCCTGCACAACGACGGTGTCTAAGAAGTTTGTTGGC------------------------
------------------------------------------------------------
------------------------------------------------------------
------------------------------------------------------------
------------------------------------------------------------
------------------------CCTCTAGTCATCTCTGCCGAGACTGAGTCGTCTCTC
GCGGCAACAGTTGGGAAGTACGCCGACTTCATC------------------CGGTCCAAT
CCAGAT------------GTCAACCTCGAAGACGTGGCATTCGTTACGCAAACTCGTCGA
AGCGTCTTC---------AGTCGACGAGCTTTCTTCTCC------GGCGAGAATCGGGAT
AAGCTTCTCGAGTTC------------------CTCGACTCCGCAGTTGAGACCTCCAAG
ACTGGTGCTGAGATTGGCATCCAAGCGCCAGGTTCATCATCGGAAACACCGGCT---ATT
CTTGGCATCTTCACCGGTCAAGGAGCGCAGTGGGCGTCCATGGGTAAAACAATGATTGAG
ACGTCTTCC------CAATTTAGGGAGTCGATGCAGAAGTGTGAAGATGCTCTACGTGAT
ATCCCTGAC---------GCGCCGACATGGAGTCTGATAGATGAGCTGATGGCATCTGAA
GAGAAGTCCCGCATTGGCGAAGCTGCCATCTCTCAGCCCCTTTGCACAGCGACGCAAATC
GCCATTGTGGATGTCCTGGCATCT---GCGGGCGTTCACTTTGATGCTGTCGTCGGTCAC
TCATCAGGCGAGATCTCTGCTGTTTACGCTGCTGGCCTACTCTCAGCCACTGATGCCATG
CGCATTGCCTACTACCGAGGTCTTTACGCCAAGCACGCCTTTGGACCTTCTGGC------
------------ACTAAAGGCTCCATGATGGCTGTAGGTATGGGCTCTGAAGATGCGACA
GCCTTCTGCGACCAG---------GAGCAGTTCAAAGGACGGATCAGTCTTGCTGCAAGC
AACTCTCCTTCCAGCGCTACTATTTCTGGCGACGAAGATGCCATCTTGGCAGCGAAGGAG
ATCCTCGAGGAGCAG------AAGACTTTTGCTCGACTTCTTAAGGTT---GATACAGCA
TATCACTCGCATCATATGCGAGCTTGTGCAGAGCCATATCTTGAGTCGCTC---------
---AAGGCATGCAATATTACTGTCAACACTCCTTCCAGC---------AACTGTATCTGG
GTTTCATCAGTCTAC---GGAAACGTAGATATGCTTGATGATGAGGATGACCTTTCGGCG
TTG---GCCGGGCAGTACTGGATTGACAATATGGTTCGACCTGTTCTGTTCTCTGAGGCA
CTGGAGTGTTCGCTT---TGGAGGGCTGGTCCC---------------------------
------------TTCAAC---------------CTCTCGCTCGAGATTGGACCTCACCCG
GCTTTGAAAGGACCTGCTTCACAGACTATGAAGACTGCTCTGGGT---------CATGTT
CTCCCATATGCCACTTTCTTG---AGACGTGGTTATGATGATGTCGAAGCATTCTCCGGT
GGAATCGGCTACGTCTGGGCCTATCTA------------GGATCC---CATGTTGACTTT
GCT------GGGTACCACAAAGCTATC---------CATGGCCCTGAAGCAGAGAAGCCA
------AAGATGATCAAGGGACTTCCCTCTTACACGTGGAACCAC---AACAAGGTC---
------CACTGGAAAGAGTCCCGCATCTCCCGTCGTTACCGTCTCGCTGACAAAGCTCCA
CACGAACTTCTCGGTCGACGCACTCCAGATGACTCAGAGTTT------GAGATTCGTTGG
CGCAACATCCTACGTCTCAACGAACTTCCCTGGATTCGCGGTCACGCTTTTCAGGGTATG
GCTCTCTTCCCGACATCTGGATACATGGCTATGGCTATCCAAGCCGCC---------ATG
GAGATA------------------------GCCGGC------------TCACGGCCT---
GTCAAGCTG------------GTAGAGATCCGTGACCTTGTCATTCCTCGGGCTTTGACT
ATTGAGGAAAATAACCCT---------------------GGCATTGAGTCTATCTTCTCG
GTCAAGAAG------ATTGGTGGCAATATTGACGAGGAAACCTTTAATGGAGAGTTCTCT
TGCCATACCTGC---------------------------CCTGCCGAAGCTGAAGGAACT
------TTGGAGAGGAACTGTACTGGTCTGATCACTATTGACTTTGGTGAGCCTTCG---
------------------------------------------GACTATGATCTTCCGCCA
CGAGCACCTGGGAAGTCGGGT------------------ATCACACCTGTCGACACCCAG
GAGTACTATGACTCGCTGCTCAAT---ATTGGCCTTAACTATCAAGGTCTTTTC------
CGAGGTTTAAAG---TCTGTTCAGCGAACCATGGGATATGCTACG---------------
------------ACAAAGGCAACATGGGACAAATATGAAGTGGGCAGCCAGTATGTCATG
CACCCAGGACCTCTAGACGTCGCTTTCCACTCCATCATTGCAGCCATGTGTACTCCTCTT
AGCGGAGCTCTTTGGGCACCCTACCTCCCTGTCGGCATTGATAGGCTGGCTATTGCCCCG
AGCACCAATTACGAGGGCGTACCAGGTGAGATCAACTTTGAC---GTTGATACTTTCATT
ACTGAGACAACGTCC------AACACGTTCAGAGGAGATGTACACATCATCAGC------
------------CCCGATGGTAAGACTGGTTTGCAGGCTGAAGGTCTTACCTTGAAGCTC
TTCACCGAGGCAAGCTCCTCTGAT------------------------------------
---------------------GACCGGCACATGTTCTCCAAGACAATCTGGCGTGCTGAT
ATCTTGGACTCTTCCGAGAATCTTGACGAGATCAATCCTGATGAGCAA------------
------------------------------------------------GAACTTGCACTC
GCTGAAGCCATCGACCGCACGTCTTTCTATTTCATCAGGAAGACCTTTGATCATCTGTCG
GAAGCAGATGTA------------CAGGACTGGAAGTGGTTCCATCAAGCCTTCTACAAA
GCTGCAAAGGAGGTCCTC---------------------------------CAGGAAACG
AGAGATGGCAAGCACCCAACTGCGCAGAAGGAGTGGTTCGATGATACCGAAGAGCTGATC
CAGGGA------TACAAGGACAAGTATCCCGAACAAGCT---------------------
---GACCTCAAGCTCATTCACGCAGTGGCCGAGAAC------CTCGTTGGAGTCATGACA
TCCGAC---ACTCAACTCCTGGAAGTTATGCTTGTCGATAACATGTTGAGCAACCTCTAC
ACCGACGGCCGAGCCATGCAGCCTCTCAACAGAATCGTCGCAGAGCTCTTCCAGAATCTG
TCTCACCGATACCCCCGTCTCAACATCCTCGAGATCGGAGCTGGTACA---GGCGGAACA
ACAAACTCAGTCCTC------AACGCCATT------------------------------
------------------GGAGACACGTACGGTCGATATACGTACACTGACATCTCA---
GCTGGTTTCTTCGAAGCTGCCAAGACGCGCTTCAATGCACAC------AGCAAGCGTCTC
GACTACAAGGTCCTCGATATTGAGAATGACCCCACAGGCCAAGGTATTCCA------GAA
GGAAGTCAAGACGTCGTTCTAGCCGCCAACGTCCTCCATGCCACTCGTAACCTGAACGAG
ACCATGACCAACGTTCGCAAACTTCTCAAGCCTGGTGGTTATCTCATCATGGTTGAAGTC
ACAGGCTAC---TACTTACAAATGATGTTTCTTATGGGCGGTCTGCCTGGTTGGTGGCTT
---GGTGTCGATGAAGGAAGAACTCGTGGTCCAGGTATTGGGCTGACGGAATGGGATGAG
ATTCTCCGAGATTCGGGCTTCACTGGAGCGGATAAGTATGTTACTGACTTGCCTGACTCT
CTCAAGCATGTGTGCTCTGTTCTTGTATCTCAGGCCGCCGATGAG---AGGGTCACAATG
CTCCAGGAGCCGCTG---------------------------------------------
------------------TCGTTCCTCGATGAGATTCCACTGGAACAGCGACTTCTCATT
ATTGGCGGCAAGACTCTACCCATCTCTCGAATTGTCAAGAGTATCCAGCGACTCGCGTCA
CGAGTCGCAGACCAAGTCACGGTCGTCGACAGTATCGACTCCCTATCAGATAAGCATCTC
AGC---------------AGTGAAACATCAGTCGTCTGTCTCACCGAACTC---------
---------GAAAAG------CCCATCTTCTCTACTCCCATGACCTCTTCGCGCCTTCGC
AATCTACAGTCTCTGTTC------TCCCACTCATCGCAC------GTCCTCTGGCTCACA
---GCAGGTCGCCTCGATGAG---------------AATCCATACGCCAACATGACGATC
GGTCTTGGGCGCGCTATCATCAACGAACTCCCTCAATTGAACCTTCAGTTCCTGGATCTC
---CCCAAAGCCTCT------------AGTATTGATGCGAAGATGGTAGTTGAGGCGTTC
------CTGAAGCTCAAGCTTGGAAAGTCAGCTGAG------------------------
------TTTACTAAGACGCCGATGTTGTGG------------------------------
------AGTACAGAGCCTGAGGTGCTACTG---AGGGATGGCCTGGTGACGATTCCGAGG
GTGGTGCCTGACCAGGAAAGGAATAACCGGTTGAACTCTCAGAGGAGGAAGATTACGAAA
GATGTTACTCTTGGAGAGACGGAGGTTATTCTGACAAGGACTGAGGGCGGACTCTGTCTT
GAGGAGAAGACCCCT------------------------TGGGCCAAGTCCCTGACTGGC
---------------------------------------------------------GAT
GGCATCGCCAACATCCAAATGGAGCTGTCACTTTCACTTCCCTTCTGTGAAGAC------
------GATGCAAGGGTCCTTTGCTGTGGC------------------------------
------------------AAGAGTGATGGTCAATTCACTATGGCCATCGCCCCACGCCAC
AGCTCAACAATCTTGCTCCCG---GCAGCCGATGTATTTCTCGTCCCT---GAGGCGGAG
GCTACACAAATGCAGACTGATCTCTGGGGCATAGCTGTCAACTTGACTGCATCTCTCCTT
CTCTCGTCCATCTCATCAGCGGCACTTAACACTGAAGACGGA------------------
---------------------------------------GGTGTTCTGATTTACGGCGCA
AGCACTGACATACAGAGTGCACTG------------------------------------
------------------ACTGCCCAAGCGTCTCGCAAGCTTACCTTTGCCAGCTCCGTG
ACAGGATCTGACTCGATTTTCATCCACCCCAGGGCATCCATCAGAACCATTCAGCATATC
CTCCCTCAG---------GGAATCAGTCACTTCGTCGAT---------------------
------------------------------------------------CTCTCCAAGACC
GACGACAAGGTCAAGCAGCATCTATCTCACTTGTATGAGGCCATCAGCTTCAAGCCCAGT
CATGCATTGGCCTCCAACACTGCCCATCTACTCGAGACTGCTTTTACGTTCAGCCGTCAA
TCACACCTCTCATCAACTTCA---------------------------------------
---------------------------ACAACTGTACCCGCCCAAGAC---ATCACCTCA
CTCCCAGCCCTCGAACTC------------------------------------------
------------ACACGCACCATCATCGACTGGACCAAGCCCCAGCCC---GTCAGCGTC
---------------------ACCATCCGCCCCATCAGT---GGGCAAGGCCTCTTCTCC
ACCGACAAGACCTACCTCATGGTCGGTCTCGTCTCCGACTTTGGTCGCTCCCTCTGTCGC
TGG------ATGGTCGAGAACGGCGCGAAGTACATCGTTCTCACCAGCCGCAGAGCACAG
GTC---------------GACCAACTCTGGCTTCAA---GAGATGGAGGACTTAGGCGCT
GTTGCCAGAGTTTACCCCATGGATGTATCCAAGCGTGACTCTGTACAGGCTGTGTGCGAT
------TCTATCAAGGATCTCCCGCCTGTTGGAGGCGTCTGCAACGGCGCGCTTGTTCTC
AAGGATCAGTTGTTTGTC---AAGATGGAGCCTGAGGCATTAAGTGACGTGTTTGCGCCC
AAGGTTGATGGAACAATCCACCTGAGCGACATTTTC---------------------TCC
GAGCCCACCCTTGACTTCTTCGTTCTGTTCTCGTCTATGAGTTCTGTCGTCGGAAATGCT
GGCCAGTCCAATTACAACGCCGCATCTCTGTTCCAAGCAGCCATTGCACAACAGAGACGC
GAAAGA---GGTCTCGCTGCATCAGTCATGGCTCTGGGCATGGTCGCTGAT---------
---------GTTGGATACATCGCTGCAAAG---GGTCCA---------------------
ACACTCATGGAGCGGCTCAAGAAGGCC---TTTTAC---------ATGCCTATCTCGGAG
TCGGACGCTCACCAGATCTTCGCTGAAGCTGTCGCTGCGAGCAAA---------------
------------------------------------------CCG---------------
------GGAGTGACGGATGACGACACGATCGAGATGGTGTCAGGCATCCAGCCTTTCAAC
TAC---------------ACGGCGTCCACCAAGGCTCGACCTCCTTGGGTGAACAACCCT
CGCTTTTCGCACTTTGTTCGTGAGGAA---------GAGGGCTCC------AAGGATGTT
GATGCGTCTCGAGCAGGCCAGAGTAACATTCGTATCTTGGAACGACTGGACGCCGCT---
GGTTCTGAA------------------------------GAAGAGGCTGCTGCTGCTCTT
CTTATTGCCTTCCGAGCTAAGGTCGAGACAATGCTACAGATGACTCCGGAAAGT---CTC
AACGTCGAGGCG---------TCGCTGCTAGATGTCGGTGTCGACTCGCTCTTGGCTGTT
GAGATTCGGTCATGGTTCTTGAAGGAAGTT---CACGTCGACGTCCCTGTCCTCAAGACC
CTCAGTGGGGAC---AACGCGAGGGATATCTGCGCTGACGCAGCGAATAAGTATCTCTCA
GCCAAGATGCAAGAGGGCAAATCTGAGACTGGCGATGCGTCCAAGTCAGACTCGGCTGCC
AACGGGTCAGCAACCGGGACATCTAGTGACGGCAGTTCAAGCCCCGTCAGATCAGGTCAC
GCAACACCACCAAGTACAGTTGGAGAAACGGAGCACCAA---------------------
------------------------------------------------------------
------------------------------------------------------------
---------------------GAGGAGGTCAAGCAGGAGAAGGAGTTGGAGAGGGTTGAG
AAGCTGTCGTATGCTCAATCGAGGTTATGGTTTCTAAGTCAGTTTTCCAAAGATGATACC
TCCTACAACTGCGTCTATATTTACAAAGTCACCGGAAACATCCAGATTGCACGACTGAAG
AGGGCCGTAAGCACTGTTGTAAATCACCACGACTCGTTGAGAACATGCTTCTTTACCCGA
CCGGGAAGTGGT------GAGCCTGTTCAAGGACTCCTTGCTTCAGCGAGAGACTGTTTC
AAACATGTCAAAGATGAAGATGGCCACGCTTGGGAGCATGAAACTAAGACTTGGCGAAAC
CATGTTTGGCAACTGTCTGACGGAGATGTTCTCAGGGTTATACTTGTCAGTCATGGA---
CCTGAAGAGCACTCTCTCATCATCGCGTATCATCACATTGCCATGGATGGCGTGAGCATG
CATCTCTTACTGCGAGATCTCAACGCCGTATACATGGGACAC---------AAGCTCGAT
TCGTCACCAAAGCAGTACATGGACATCTCAGTCGAGGAGCGAAGAGCGATTGAGAATGGC
------CAGATGGACGACAGGATCTCTTACTGGACCAAGTTACACTCACCACCTGCAGAC
ACTCTTCCACTATTCCCATTCGCTCGCGCCAAGTCACGGCCCATTCCGAAGACTTATCGT
AACGTTGAGTCTCTCATCGACATTGGCGATGAACTTTCGGAGCAGGTCAAGCGGGCAAGC
CAGTCTCTACGCATCACGCCTTTCTACTTCTACCTGGCTGCTCTGCAGACTCTCTTCAAC
CGACTTCTC------AGCATCGAAGATATCTGCATCGGTGTCACCGACGCAAATCGCGGC
GAAAGTAGC---TTACAGACCATCGGCTTCTTCCTGAACTTGCTACCCCTCCGCTTCGAC
GTTCAGAAGCATACGAGG------TTCTCAGACCTTGTCACGAAGACAGCTCAGCACTAT
CGAACAGCACAAGCCAACATGGGAGTCCCTTTTGATGTCATTCTCGACAAGGCGAACGTC
CCT---------------CGACAGTCAACCAGTACTCCACTCTTCCAAGTTGCCATGAAC
TATAGGCAAGGAAACTTCTCTAAGATCCCACTTGGTGGAAGTAACCTGGAGTTCAAGGAT
GGATATGATGCGCAGAGTCCTTATGATCTTGCTTTCAGTGTTACACCAAATGACGATACG
ACT---------------TATGTCCAAGTTGTTGCAAGAGAGGACTTGTATACAAGACAG
GGAACAGATACTTTATTATCTTCATACCTCTCTTTACTGCGCGATGCATCAAGA------
---GATGTAAGCAAGACTTTGGAGACCATCAACATTTACGACCAAGCCGGTATCGACAAG
GCACTAGTGCTCGGGTACGGGGATATAGTGGACTACGAATGGTCCTCAACTCTAACGGAG
AAGGTGGATGAGGTCATTCAGAGAAACCCTCATTTTGTCGCTGTCAAAGATGTCGATGGT
CAG---CTCACCTACGGAGAACTTGCCGTCAAGGTCAACAACCTTGCCTCAGCC---ATC
CAGTCTCAGCTCCAGCCGGGTTCAACGGTGGCTGTTCTCTGCGAGCCGACCGCATGTTGG
GTCATCTCCATGTTGGCCATTATTCGGTCGGGTTGCATTTACGTTCCTTTGGATGCAAAG
TTACCTGATGAGCGCCTCAAGGTTATACTCGATGCTGTTGGACCGGGCTTGATACTCTGT
GAAGACTCCACTGAGGAGCGTGCTCATGGTATCTCTGTTGGGTCGCGCATCCTTTCCGTG
ACTCACATACCCCAC---CCGACCGAAGCCATTGCCGCACCAAACCTAGAGCGCGTCGAT
GACACGACCTTCATCCTTTTCACAAGCGGGTCGACAGGCACACCGAAAGGTATTCGACTC
TCTTCAAGAGGAATCATCAATTATGTCGCCACCAAGAGC------------TCGAAGCTC
TCTCTCGAGCGAGAAGCTGTTCTCCAGCAAAGTGCTCTGGGCTTCGACATGTCCCTTGCT
CAAGCATTTATGGCCCTTACACTAGGTGGTACTCTTGTCATAGTTCCCAGTATAGATCGG
GGCGACCCTCTCGCATTGAGTAAGCTCATGGCTGATGAGGGCGTCACCTTCACGTTGGGC
ACTCCGACTGAGTATCTCATGCTCATTCGACACGGTGGTCAAAGCGTGAAGGTAATGCAC
TCCTGGCGCAACGCGACTTCCGGTGGTGAAGCCGTCACTGCTCAACTGAAGGCGGCTTTA
AAGACGTTGCAATACCCTCCA---ACTCTCACGGATTGCTACGGGCCAACTGAGATCTCA
TGCTGCGCTACCATGAAGACCATTGAACTCGATGACTCT---------------GGAGAC
GAAAGCGCTTACTCCACTGTTGGACCAGTAAACCCCAACACTTCCATCTACATTCTTGAT
GAGAGCGGGCACGTAGTTCCACAGGGACTCACTGGTGAGATTTGCATTGGCGGCGTTGGC
GTTGCCCTCAGCTATCTGGACAAGAGATCAGCTGCACAG---AAGTTTGTCCCGAATCCG
TTTGCAACAGCTGAATATAATGAAAAGGGATGGACTACGATGTACCGAACTGGAGATAAG
GGTCTCATCCGTGCTGATGGCAGTCTTCAGTTCATGGGCCGTATGGACGGTGACACAACT
GTCAAGCTTCGTGGGCTACGCGTCGATCTTGACGATGTCGCCAATGTCATGCTGAATCAG
TTCAAGAGTGCTCTCGAAGATGTTGTTGTCACTGTCCGTGGT------------------
---------GATCCAGCTTTCCTCGTTGCCCACGTTGTGCTGACCCCGGGA---------
ACTTCTATGGATTCTTTGAGATTGCAAGAGTTGGCGAGTGCCCTGCCACTTCCTCAGTAC
ATGAGACCTGCCTTGGTCATTGAATTGGAGAAGCTACCACTGAACAGCAGTGGGAAGATT
GATCGCCGTGCTATTGCAGCCCTCCCTCTCCCCACATCATCTGCATCCCCTGGTCCTTCC
AAAGTAGCTTCAGACAGGAAGCCAACGCTGGTTGAAGGAGAGTTGAGACTCATTTGGCAC
AACGTACTATCTCAGGCGGGTCTTTTTAACAATGCGAGGCTTGAGCCAGATACGGATTTC
TTCCACGTTGGAGGCAACTCACTGCTTCTTGTCAGACTACGGAGTGCAATTGAGATCTCA
ATGGGCATCACACTGCCTCTCAGCGACATGTACCGCGCCAGCACATTATCCGGGATGGCG
GGTCTGGTTGCACAGCAGAAGAGCTCTGACTATCTGCCTGAGACCATTGACTGGGAGGCC
GAGACAGCTTTACCTAGGTCCATCGACTTGAGTTATTCTTACAATGTAACTCCTGTCAAG
ACAGTATCCGATCTTGAGATTCTCATGACTGGTTCAATATCATTCTTGGGGAAACAGATC
CTCCAGTCTCTCCTAAGCCGACCGTTAGTCGCACACGTCCACTGCATCGCTATTGACCCA
GACTCA------GAGGCCAGTCAACTCAAGAACGATCGCGTCACAGTGTATTCTGGCAGC
CTGAGTGAGCCCATGCTAGGACTCAAGAGAGAAACTTGGCAGTACCTCCAAGCAGCTGTC
GACTGTATAATTCTCGCAGGATCGCAAGGCCATTGTCTCAACAATTATTCAACCCTTCGT
GCGCCTAACGTGGAGTCGACGCGACAGCTGGGACTCTTCGCCCTCAGT------CGCCGA
ATTCCTATCCATTACATCTCATCGAACCGTGTTACGCTGCTTGACTCCAGCGCCGAGGCT
GCCGTTCCGCCAGTCAGCGTTAAAGACCATTCACCGCCTACAGATGGATCAGAAGGGTTC
ACAGCAGCGAAATGGGCAGGCGAAGTGTTCCTAGAAAAACTATCCGAAGCAGCAGCAGCC
AATACAGAGAAGGATCTGCCTGTCTCAATTCACCGGCATTGTGCAATTGTGGGTGACGAG
GCTCCTATTGAGGATGCACTC---------AACGCTCTGCTTCGATACTCCAAGCTTATA
AAGGCTGTACCGCGTGTATCGAGCTTGAATGTCGCCGGCTTCTTTGACTTCCTTCCTGTC
ACAGACGTCGCCAACTCTTTTGCCGAGTATGTCATATCCTCGCAACAGAGTCACTCCGGC
GTGGCGTTCAAGCATTACTCAAGTGGTGTCAAGGTACCGCCTACAGATTTCGCATCATAT
ATGCAAAAGACGTATGAAGACGAGTTTCGGGAACTGGATCTGGAAGATTGGATCGAACAG
GCGAGGAAGGAAGGAATTGAAGAGCTGATTGTATTGTATTTGCAGGCTGTCGTGGAGAAG
AACCAAAGGATAACATTTCCGTTCATGGGGAACAGTGGC---
>FuFu|11836 FFUJ_10058m.01
------------------------------------------------------------
------------------------------------------------------------
------------------------------------------------------------
------------------------------------------------------ATGGCT
GGCAATCAATACCTCCCAAAAGAGCCCATA---------------------GCCATCATT
GGC------------ACCTCTTGCCGTTTTCCTGGCGGCGCCAACACC------------
CCCTCCAAGCTCTGGGAC------------------------------------------
---------------------------CTCCTTTGTGAGAAGCGAGACGTTCAGTCCCGT
---ATTCCCAATGATAGGTTTAATGTAGATGCCTTTTACAGCACCAATGGTGAT---AAG
AATGGC------------------------------------------------TGCACC
GATGTC---AAG------------------------------------------------
------------------------------------------------------------
------------------------------------------------------------
------------------------------------------------------------
------------------AACGCATATGTCTTGTCTGAG------GATATTCGAGTGTTT
GATGCCTCATTTTTCAAGATCAATCCCCGTGAGGCTGAGGCCATG------GATCCCCAA
CAACGGCTCTTGCTTGAAGCTGTTTACGAGGCCACCGAGGCAGCTGGTCTGCCTATGGAA
GACCTCAAGGGATCTGACACTGCTGTATACGTTGGATGCATGACAGGTGATTACCATGAA
ATGCTCATGCGTGATCCCCAAGAT---ATGCCCAAGTATATGGCTACCGGT---ACTGCT
CGCAGTATTCTCTCCAACCGAATCTCTTATCTG---------------------------
---------------------TTTGACTGGAAGGGGCCTTCTATGACCATCGATACGGCA
TGCTCCTCCAGTCTTGTTGCAGTCTACGATGCTGTCACAGCCCTGCGCAACGGTGTCTCC
AAGATCGCCTGCGCTGGAGGTGCCAATCTCATCCTGGGTCCAGAAATGATGATTTCTGAG
TCCAAGCTGCACATGCTGTCCCCAACTGGACGTAGTAGGATGTGGGATGCCTCTGCCAAC
---------GGATACGCGAGAGGCGAGGGTGTAGCAGCCATCATGATGAAAACCCTATCT
CAAGCGTTGGCAGATGGAGACCATATTCAAGGTGTCATTAGGGAGATTGGGGTCAAT---
---------------------------------------------TCTGACGGGCGA---
ACTAAC------GGTATCACATTACCAAGTCCAGAGGCACAGAAAGTCCTAATTCGGCAG
ACTTACAAGAAAGCCGGCCTT---GATTTCTTCAAA------GACCGTTGTCAATTCTTC
GAGGCCCATGGGACAGGTACTCCTGCTGGTGATCCTCTTGAGGCCCGTGCTATTCACGAA
GCCTTCTTCACTGATGGGGAT------------ACCGTCCCCGAG---------------
CCT------ATGTATGTAGGCTCAGTTAAGACAGCTATCGGCCATCTCGAAGGATGTGCT
GGTCTTGCCGGTCTCATAAAGGCTCTC---------------------------------
------------------GAGGCTGTCAAAAGAGGAATTATTCCTCCCAACCAGCTCTTC
GAGAATCTAAACCCTGCCCTCAAG---CCTTACGTCTCCAACTTGAGGCTCCCCACTGAG
TCTAAGCCATGGCCTAAGCTGACTCCCGGGTCTCCCAGACGTGCAAGCGTCAACTCCTTT
GGTTTCGGTGGAACCAATGTCCACGCCATTATTGAGCAATTT------------------
---GACAACGTTCACACGCAAACCAGTTCGTCTGACGGTATTATCTCGACC---------
------------------------------------------------------------
------------------------------------------------------------
------------------------------------------------------------
------------------------------------------------------------
------------------------CCGCTTGTCCTCTCTGCCAACTCAGATCTATCATTA
CGCAAGCAAATTGCACACTTTGCAGAGGCAATT------------------GAACATAAT
GACAAA------------GGGAAGATCGATAGGGTCATCTTCACTCTGACACAGAGACGA
TCCCAACTT---------CCCCTTCGGACCTACTTCTCT------GGATACGACCTGCAG
AGTCTTCAGCAGAAG------------------TTGAGAGACGCCACAGCTGAGAATGCT
GTGCTGCCTTTCATCAGCCAGACTGTC------CCACCAGGTCGGCCTCCTCGC---ATC
TTAGGTGTCTTCACTGGCCAAGGCGCGCAATGGCCTACGATGGGACGAGAGATCCTCAAG
GCCTCTCCC------TTTGCTCGCGCCGTGATAGCGTCTTTGGAAGAGTCATTGGCGAGC
TTAGCACAG---------CCTCCTGCCTGGACGCTCACCGAGCAAATCATGGCTGACAAG
GAGTCCTCCCGTCTTAGCGAAGCAGCTATTTCACAACCACTCTGCACTGCAGTCCAGATA
ATGGTAGTTGAGTTGCTACGTAAG---GCTGGTATAACATTTAACTGTGTTATCGGTCAT
TCTTCAGGAGAAATCACAGCTGCTTACACTGCCGGTTTCCTATCCGCGTCTGATGCTATT
CGAGTAGCATACCTTCGCGGTGTCTGTGCCAAGCTCGCTGGCGGGGAGAATGGA------
------------GAGACGGGATCCATGATCGCAGTTGGTCTCTCCTATGAGGAAGCCTCT
GCCTTCTGCGAGGAG------------AACTTCGCTGGCCTTGTCGATGTGGCTGCCAGT
AATGCCCCCACTAGCACTACTCTCTCTGGTGACAAGGCTAGCATTGATGATGCCAAGGCC
TTATTGGACGCGCAA------GGTACATTTGCTCGTATCCTCAAGGTT---GACACCGCC
TATCACTCCCATCACATGAATCCCTGTGCTCAGCCATACCTTGACAAGCTT---------
---CAAGCTGCTCGAGTGAAGTCTCTTCCTGGCGACGAG---------TCTGTGGAGTGG
TACTCCAGTGTCTTG---GGGGAACGCATCACGGCCTCTCTG---------CATGGCGAG
GCACTCTGTGACGAGTATTGGGTCGAGAACATGGTGAACCCAGTTCTCTTCTCGGTGGCC
TCGGAGCTCGTCGCG---GAGGCTAGCCTACCC---------------------------
------------TGTCAT---------------GTGGCTCTGGAGGTTGGTCCTCACCCA
GCACTCAAGGGTCCTTTCAACCAGACATACAAGCGCGCCACTGGA---------TCTCCA
TTGCCGTATCAGGGTACAGTG---GCTAGAAACATTCACGACGTTGAGGGCCTGAGCGAC
TCACTTGGCTTCCTCTGGTCTCACCTG------------GGCAAGTCTGCTGTCGACTTT
ACT------GCGTATTCCCAAGCCTTC------------TCCCCGTCAATCACA------
------GCTATGGCAGATGGACTTCCGCCATATGCATGGGATCAT---ACACAATCA---
------TTCTGGAGGGAATCCCGAAAGTCACTGAACTACCGGCAGCGCACTCAGCCTCCT
CATCCTCTACTAGGCGCTCGTTCTGTTGAGGATACTGCTGAC------AGCATGCGATGG
ATCAACTATCTCCGACTCGATGATGTTCCTTGGCTGGAAGGCCACAAAGTCGAAGGGCAA
GTTGTTTACCCAGCAGCTGGATACTTAGTTATGGCCATGGAGGCTGCC---------CGA
GCTATC------------------------GATACC------------ACCAAGGGA---
ATCCAGCTC------------ATTGAGTTGTCTGATGTCTATATCCTGAGTGCCATCCAG
TTGACTGAAGGCTCTCAA---------------------GCTCTGGAGACTGTTTTCACT
CTTCAGGTT---GAGAGAAATGAGCCGACTTTCTCCACGGCCAGCTGGACGTTGTCTACG
CCAATGAGCGGA------------------------------------CGGAATGATAGC
------TGGAAGTGTAACGCAAAGGGGCAACTCCGGGTGGAGTTTGGCTGCTCGGAT---
---------------------------------------GACGCTGCTCGTCTGCCCTCG
CGGAACAAGCCAATTGCTTCA------------------CTTACATCTGTTAACATGGAG
AGATTCTACAGTGCTTTGGCCAAC---ATTGGACTTGAGTACACAGGCGAGTTC------
AAGCAGCTTAAG---AGCATTGATCGTCAGTTGGGTCTGGCAACC------GCCCACGTA
AGTCAAGTTGTCCCT---------------------------GACTTTCCGGCAATGATC
CACCCTGCTCTTTTGGACGGCGCTTTCCAGTCAATCTTTGCTGCTTACTGTTGGCCCGAT
GATGGAAGCCTCCAAGCTCCTTTTGTCCCTACCTTCTTCCGAAGCCTTCGTATTGCCAAC
ACCGGCCAC---------CTGCGCCATGGCGAGGATTTGGTG---GTCGACTCTTTCTTG
ACCAACACCAACGAG------CGTGAGCTCACTGCCGATATGGACGTTTTCCAA------
---------TCGTCCCAAGGCCAGCCTGTCTTACAGCTCCAGGGATTGACGTGCACATCT
CTCCTTCGGCCTGGGCCTAGCAAC------------------------------------
---------------------GCTAAGGAGCTCTACACAAAGACTGAGTGGGAGGTTGAC
ATTGCGAGTGGCATTGCGCAGTCAGATACCCAAGACCAAGATACTGCA------------
---------------------------------------------TCTGATCTTGAACTT
GTTGATCTTTGTGAACGTCTTTCGTACTTTTATCTTCGGGAACTCAACAATGCTGTTGGT
CGCGAAGAAGTT------------TCGGGCTTCGACTGGCATTACCGGCGCATCTTTGAG
TGGATAGACCATCTCTTC---------------------------------CCCTTAATC
CAGTCTGGTCAACATGCCACTATCAAGACTGAGTGGTCCAGCGACTCTAGGGACTGGCTT
ATGCAA------CAGTCTGCCAGGTTCCCTGGGCGCATC---------------------
---GACCTGCAGCTTATCCAAGCCGTTGGAGAGAAC------CTTCCCTCAGTCGTACGG
AAGCAG---ACTACTATGCTAGAGCACATGGTCAAGGATGACATGCTGAACCGCATCTAC
AAGTTCGGCCTAGGTTTCGAGAGAGCCAACGTCTACCTCGGGCGAATCTCCAAGCAGATC
GCTCATCGATATCCCCGTATGAACATTCTTGAGATCGGTGCCGGAACT---GGCGGTGCG
ACCAAGGGCATTATG------GAGTCCCTA------------------------------
------------------GGAACAACCTTTGAGACCTACACTTTCACTGATATCTCG---
ACTGGCTTCTTTGAGGCTGCTGCAGAGGCTTTTGATCACTGG------GCTGACAAGATG
ATCTTCAAGCCCCTCAACATCGAGAGTGACCCAACTGAGCAAGGGTTCCCT------GAG
GGTCACTACGACTTCATCATCGCTTCTAATGTCCTTCATGCCACCAAATCTCTCACTGTA
ACTATGCGAAACACCCGCAAGCTACTCAAACCCGGTGGCCAGCTACTGCTCCTCGAAGTT
ACCAGCGAC---ATCGTACGTGTAAAACTCATGATGTCCGGTCTTTCAGGCTGGTGGCTT
---GGAGGTGATGATGGACGCCGCTATGGACCTACGATCCCAGTATCTCAGTGGGACGCA
CTATTGAAGCAGACTGGATTCTCTGGTGTTGACAAGACGGTTAATGACTTTGTTGATGCC
GAGAAGTACATGACTTCGGTCATGCTGTCACAAGCTGTCGATGAC---AGGATTGAGCTT
TTGAGACAGCCACGG------------CTT------------------------------
------------------ACATTCAGTGACTGGCTCTCATCTCAATCCATAACCGTCGTT
GGTGGTTACTTTCGAGACATTGGCAGAGATATCTTGGAGATCCTACATCAGATGAACCAC
GGTGCGTCTCAACCTGTCATTCACCATGTTGGTAGCTTTGAGGAGTTGGCTTTATCCAAC
ATT---------------CAGGCCCGGTCAGCCTTGGTTCTGGAAGATCTT---------
---------GACGAG------CCAATCCTCAAGGAC---TTGACGGATGACAAACTTCGA
GGTGTACAGAGGCTTATC------AACGAATCTCGACAA------GTCCTCTGGGTCTCC
---AAAGGTTGCCAGAGGGAT---------------GAGCCCTTTGCAAACATGTCCATA
GGAATGTGTCGCAGCTTGGCTTCTGAGTACCCTCACATTCATCTGCAGCATGTTGACATC
GAAGGCCGGGTCAGT------------CCAATGACCGCATCTCTTCTGGTTGAGGCATTC
------CTCCGGCTCGTGTACCGA---------GCA------------------------
------TCACTGAAATCTGACGATTTGGTT------------------------------
TGG---TCAATTGAAGCTGAGTTGGTTCTC---AGAGAGGACAAGTGGTTCATTCCTCGG
GTCAAGTCCGACGAGGCGCTCAATAACCAGCTCAATGCCAGTAAGATGACAATACATTCT
CAGAAGACTCTTCACGGGGACACCATAGAGATCCAGCAGCGATCCAATCAGTTCGTTATC
GTTGACCCCGTTCCTTGTGTTCCT------------------------------------
------------------------------------GTGTCCGTCTCCTCGCCTCCTGTC
GCCATCACGGTCACCCATTCTCTACTATTTCCCTTCCAAGTCGGCACCAAATCC------
---------TCGGGCTATCTATGCTATGGCTACACAGACTCTCAG---------------
------------------CCTCGGACCAGAGTGCTCGCCATA------TCTGAGGTGAAC
AGGTCCAAGGTCTCAGTGTCA---CCATTTTCTGTCTGGGATCTGTCGTCTAGCGAGATT
GATGCTGCTGACCTACTGCGTAAA------ACAGCTCTTGCAATTACTGCTGATAGACTC
TTGAGTGACTTTGAAGCC---------------------GGA------------------
------------------------------------GCCACTGTTCTTATCCATGAGTCA
GATGAGTTGTTGGGTGCAGCTCTTCAGTGGAAAGCAGCAGAGCTTGATCTC---AATGTC
ATCATGACTACGTCGGAGAGCAGCAGGGAAAGGTCTACTGGTGCAATGTTCATCCATGCT
CTTGCGCCAGAGCGCCTTGTCAATCACATCATGCCTCAACATACGAAGGCCGTTATTGAC
CTTTCG------------GGCAAGGACTATAGC---------------------------
---------ATTGTCGGCTCCCCTCTGCGCCGA------------TGTCTTCCGGCCAAT
TGCAAGTTCCACCAG---------------------------------------------
------------------------------------CTGCAAGACATCCTTGGTAACGCC
TCTCAGGGTGTGGCAGATCCT---ATCATTCAT------------GGTGTTCGGGACGCC
AGTCGGTCG------------------AGTCTTCAGCTCTGTGGAGAT---GGACCTGTT
GTCAAGCTGTCTGATCTT---------------------------CCCAGCTTGCGAGCA
TCGATCAAGGATTATGCCACCGTAGTCGAATTTTCTGCCAACACAACA---ATCCCCGCG
---------------------ATTGTACAGCCTCTTGAG---GGCAGCCGGCTCTTCCGC
TCCGACAGGACATATCTCCTTATTGGCTGCACTGGAGGTCTCGGTAAAGCGCTCTGTAGA
TGG------ATGGTCTCCTGCGGCGTCCGCCATCTTGCCTTGACAACTCGCAACGTGGCG
GCGATT------------GATCAAGTGTGGCTCGAA---GAGCTTCGCATTCAGGGCGCT
CAAGTCAATCTTTACCAGGCTGATGTCAGTGACAAGGCGGCTTTATTGCAAGCCTATGAC
---CAGATCGTCAAGGAGATGCCGCCAATCTGTGGTACTGCCAATGCTGCCTTACTCTTG
TCTGATCGAACATTCACT---GAGCTCAAGGTCAACGACTTCACCAAAGTCTTTGGACCC
AAGGTCAAGGGTACTCAGAACCTCCATGAACTACTA---------------------CTT
GACCAGAAACTTGACTTCTTTATCATGTTCTCTTCTTTGGCCAGTGTTGTCGGTAACCGT
GGTCAAGCCAACTATGCTGCCTCTAACCTTTTCATGAGCGCCATTGCTGAGCAGCGACGT
GCAAAG---GGCCTTGCTGCTTCGGTCATGCACATTGGCATGGTTCTCGGC---------
---------GTTGGTTACGTCTCTTCTACGGGCGCTTAC---------------------
GAGGCT------ACCTTGCGTAGCTCC---AACTAC---------ATGGCCATCTCCGAG
ACTGATCTTCTCAACATGTTTTCTCAGGCCATTCTCGTCGGCCAG---------------
------------------------------------------------------------
---------CCCAACTCAACTCATGCTCCCGAGCTCATCACTGGTCTCAACCGTTTCAGC
------------------TTGGAGCCTGAGGCCCAGAAGTACTTTTGGCGAGACAACATG
CGTTTTTGCCATCATACGCTG------------------------------GAGGAGGAA
CACCAAGAGCGTGCATCGGCCACTAAAGTCTCCATCTCTCAGCGTTTATCGGAAGCT---
AAGGGAACT------------------------------GCCGAGATCCTCGCCGTTGTG
GAAGAGGAATTTTGCACCAAGCTTGAGCGCTTACTCCAAGCTGAGGCCGGTTTT---GTC
AAAACGTCACAG---------TCGCTGCTCGGCCTAGGCGTAGACTCTCTTGTTGCTGCG
GAGATCAGATCGTGGTTTCTCAAGGAACTT---GAAGTCGATACTCCTGTGTTAGAGATC
CTTAACACTGCG---TCAATCACTGAGCTTTGCTCTACTGTCGTCTCTCACTTACCA---
---------------------------------------ACTATTTCCGGAGAGATCGCG
CCCAAGACTGAAGTCACCAAACAGGCCATCAAGACTCTCAATGTTGTGGAGACGTCAACG
GCGGTTTCTTCAGCTCTGCCCACTGAGAACGAGCCTTTCACCATTCGCAACAGCCCAAAC
TCAACCCAGGTTACCAGC------------------------------------------
------------------------------------------------------------
------GAAGCTGGTGTTGACGAGGATACATCTATTCATTCAAAGTTCGATCGCGCTGGC
CCTTTGTCCTTCGCTCAAGAACGCTTGTGGTTCCTTCAACAGTTCCTCCGAGACCATAGC
ACATACAACGTCACCATGCACTATCACATCAGTGGTCCTCTCCGACTGCATGACCTGGAA
ATGGCCTTCCAACAGTTGATCCATCGTCATGAGTCCCTCCGTACATCGTTCTTCATCGAT
CCCGATACTGAT------CTGCCGACACAAGCAGTGCTCAAGGATTCTAGCTTTAAGCTA
GAGCAGAAGCAC---------AACTCAACTGCCAAGATCGAGTACAAGGCCATGCAAGAG
ATGTCATATGACCTGGAGAATGGCAAAGTCACCAAAGCCGTTATTTTACCAGATTCT---
GACGGCGAGTTCGACCTTATCTTCGGCTTTCATCACATCGCACTCGATGGCTACAGCGCT
CAGATCATGGTTCGCGACCTAGCCATAGCCTACGCTGGTCAG------------------
------ACCCTTCCAAGCAAGCAGCAAGACTACCTTGACTTCGCTATTGCCCAGAAGACA
GCTAAAGTCCCAGATACTACTCTCGCTTACTGGAGGTCCGAATTCAGGGAGCTTCCACCG
ACCCTATCTGTCTTCGATTTTGCCGAGACAAAGACACGCACTCCCCTTACAGACTACACG
ACGCGAGCACTTGAGAGAACTATATCTATTGATCAGGGCAGAAGCATTAAGGCTGTTGCT
AAGTGCCTTGACGCCACACCGTTCCACATTCATCTTGCTGCCCTCCAGGTTGTCCTTTCT
GATCTCGCT------TCTACCAAGGATCTGTGCATTGGTATCACTGATGCCAACAAGTAC
GATGTGACACATATCGATACTGTTGGGTTCTTTGTCAATCTTTTACCTCTGCGACTGAAA
ATATCGCTCTCACAGACT------CTGGCGGAGGTGGTCGCCAACGCCAAGTCCAAGGCT
AATAGCGCTCTTTCGCACTCCGACATCCCCTTCGACGTACTTCTTGATGAGGTCAAGCTT
CCT---------------CGCTCCACAACCCACAGCCCTCTCTTCCAGGTCATCCTGAAC
TATAAGATGGGCTCTACCCAGAAGGTCCCATTGGCGGATTGTCAAGCCCAGCTTGTGGCA
TTCAAGGATGCGAGCAACCCTTACGACCTGACCTTTGACATTGAGACCTACCATGATGGA
TCCGCT------------TGTATCAGCGTCAAGACACAAGAGTATCTCTATTCTGAAAGC
GAGTTGAGCTTTATTCTTGACAGTTACCTACAGACCCTAGCTCTATTTGCCTCA------
---GAACCTTCTCGGACCATAGATCAGATCTGCAGGCCTACAGCCGAGCAGATTGACAAG
GCATTGACCCTTGGCAGAGGTGAAAGGATCCCATCTCCTCGACTCGAGACGCTGTGCCAC
TATTTCGAGGAATTCGTTGTCAAACAGCCTGACGATACTGCCCTCGTCACAGATAAGGGG
CAAGCTCTCACATGGTGTCAACTGAAGGCTTTGGTCAACCAGATTGCTATGACCTTCGTT
GAAGCAGGGGCTAAGCAGGATTCACGGGTGGGTGTATACTGCGAGCCCAGCATGTACATC
CTCCCCACTCTGTTGGCCATTGCTGAAGTCGGCGGTGTATACGTACCTCTCGATGCCCAG
AACCCAATCAAGCGTCTCCAACTGATGGTTGACGATTGTCAACCTGATGTAATTCTCATT
GATGACTCAACTGCAACAACAGCGCGTGAACTAGAGACGAATGCCATAGTGATCAACGTG
AACACTATCAAGGCTGACCCTTCCAACACCTTTCATATGGACATCCGAGCGAGAGGGAAT
GGGATGGGCTACATCTTCTACACAAGCGGTACAACGGGTGTTCCAAAAGCCGTAGCTTTG
ACTCATACCAGTCTTGTACACCACTTTGACGGTTTCATC------------CACTACAAC
AACCTGAGCAAGTGTCGCATGCTTCAACAAGCACCTCTTGGCTTTGATATGTCGCTTACG
CAGATGACTCTCGCCATCATGCTCGGAGGAACTCTGATCGTTGCATCCAGTGAGACTCGC
AAGGATCCTATGCAACTTGCACAGTTAATGCTGGCTGAGAAAGTCACTCACACTTTCATG
ACGCCTACACTTGCATTATCGGTCATTCACCATGGCTATGAATACTTGAGACAATGCGTC
AACTGGGAACATGCGTCTCTCGCTGGGGAAGCAATGACAACCCGTGTTACTCGTGAGTTC
AAGAGACTCGGCTTGAGAAATCTTGAGCTTCTCAATGGTTACGGCCCCACTGAGATTACT
ATTATCGCCACCTGTGGTTCAAATGAGCTCGGTGATACT---------------CTGCGC
GATACTCACAATCCAAGCATCGGGCGCGCTTTGCCTAATTATTCCTGCTACATCTTGGAT
GAGAACATGCAGCCTGTTCGTCCTGGACTCGCTGGCGAACTGGTGATCGGAGGTGCTGGT
GTTGCCATTGGATACCTCAACAGACAGGATCTTACAGAAGTAAAGTTCCTTCGTGATCCT
TTCTCACCAGCTGAAGATATTGCTCGCGGATGGACTCGAATGTACCGTACAGGCGACAAG
GCCAGGTTTTTGTCGGACGGGCGTCTTTGCTTCCTTGGACGTATCGCTGGTGACTCACAG
ATCAAGCTTCGAGGTTTCAGAATTGAGCTCGAAGATATTGCCAGCACTATCGTCAGGGCC
TCTGATGGGAAAATCCCCGAAGCAGCTGTTTCACTTCGTGGTGAA---------------
---------GGAGACAGTGCATATCTTGTTGCCTTCGTCATCCTTTCCCAGTTCAACAGT
CCATCAGATGAGAACGGCTATCTAAAGCAGCTTCTGGAGGAGCTATCCCTTCCTCGATAC
ATGAAACCCGCCAGAATAATCTCCATTGACCAGCTTCCCATGAACGCTTCTGGCAAGTTG
GATCAATATGCTCTCGACGCTCTCCCTGTTCCTCAT---------------------GAA
GAGGACATAGTTGATAAGCCCCTCACTGAGACTCAAGAGAGACTCAAGCTAGGTTGGCTC
AAGGCCCTGCCATTTATTGAT------------GCGGCTATTGGCCCAGACACAGACTTC
TTTTCTGCAGGGGGTAACTCTCTTCGTATCGTCAGTTTGAGGGAGTACATCACACGCGAA
TTCGGAGTTACCGTCTCTGTCTTTGATCTCTTCCAGGCGAGTACTCTTGGAGAGATGGCT
GCGAAGATCGATGGCTCTACGACTCAAGGACCCACTACAATGCCAATTGATTGGAATGAA
GAGACTCGCATTGACGCTGACTTGAGCATTGTTGGAGCCCAAGAGCCACTCCCTTCCGAG
ACGGCAAATGATCTTCAGGTCGCTCTCACCGGTGCAACTGGATTCTTGGGTGTTTCGATC
CTCAAGACTCTGCTCGAGGATAAGCGTGTATCCAAGGTCCACTGTCTTGCTGTCCGGTCT
TCCTCCAACACAAGTGATCCAGTGTTTTCATCTTCGCGCGTCGCGTGCTACCCGGGAGAT
CTATCCTTGCCACGACTCGGTCTGTCTCAAGAGCAGTTTGATCAACTTGCCAAGACAGTC
GAACGAATCATTCATAACGGCGCTGATGTTTCTTTCCTTAAGACATATCAGTCCTTGAAG
CGATCAAATGTATCGTCGTCTAGGGAACTAGCACGAATGGCGATTACG------CGAAGG
ATTCCAGTGCACTTCGTTTCAACTGGTGGTGTTGTGCAACTTACT------GGCCAAGAC
GGTCTTGACGAGGTTTCCGTTGCAGACTCTGTACCTCCTACTGATGGCTCGCTTGGCTAC
GTTGCTTCGAAGTGGGCTTCGGAAGTTATACTAGAGAAGTATGCCAGCCAATAC------
------------AACCTGCCGGTCTGGATTCATCGCCCATCCAATATCACGGGCCCAAAT
GCTCCGAAGGCGGATCTGATG---------CAGAACATCTTCCATTACTCTGTCAAGACA
GCGTCACTTCCTGACTTGGCTTCGTGGAGTGGTTGCTTTGACTTTGTTCCCGTGGACGTT
GTGGCTGCCGGCATTGCTGGTTCCATCTAC---------------GAGACTCAGGATACA
GTAGCGTACAAGCATCACTGCGGTAGGGAGAAGATCTCTGTGGAGGATCTGCCGTCGTAC
CTTGAAGCGAAACACGGCAAG---ATTGAGACGATTAGTGTTGAAGAGTGGTTAGAGCGT
TCGAAGGCTGCAGGGTTTGATGAGGTTACTGCGGCGTTAGTTGAGAAGACGTTGAGCAGA
GGGGGAATTGTTCCTTGGCTTCGAAAAGAAGCAAAC------
>FuFu|12654 FFUJ_09241m.01
------------------------------------------------------------
------------------------------------------------------------
------------------------------------------------------ATGGTA
GTAATCGAATCACCCCCGAGTACCGCTGTAGGCTCTGCCGAAGAGATACCTCAAGCCATC
CACAAGCATGAGGGGTCTGCTTTGCCGGTT---------------------GCTATAGTG
GGC------------ATGGGTATGAGACTGCCCGGTGGAATCCATACC------------
TGTGATGACCTTTGGAAA------------------------------------------
---------------------------ATGCTTTTAGGGAAGCGTTCGACCCGGTGTGAG
---ATTCCATCAACTAGATTCTCGGTTGACGGATTCCACAGCCCAACCAGC------AAG
CCTGGA------------------------------------------------TCTATT
GCCATG---CGT------------------------------------------------
------------------------------------------------------------
------------------------------------------------------------
------------------------------------------------------------
------------------CACGGCCACTTCCTGGACGACCAAGATGACCTGCAACGGTTG
GACACCTCTTTCTTCTCCATGGGGATGACAGAAGTGAGTGATATA------GATCCACAG
CAGAGGATGCTCCTGGAAGTGGCCTATGAGTGTATGCAATCTTCGGGCCAA------ACC
GATTGGCGGGGGAGCAATATAGGCTGTTACGTTGGTGTATGGGGAGAGGATTGGCTGGAT
CTTCACAGCAAAGATTTATACGAT---TCCGGCACATATCGCGTCTCCGGT---GGGCAT
GACTTTGCCATTTCCAACCGTATTAGTTACGAA---------------------------
---------------------TATGACCTCAAAGGCCCCTCCTTCACTATCAAAGCCGGC
TGCTCGTCATCCCTGATAGCTCTTCATGAAGCAGTAAGGGCCATTCGGGCAGGAGACTGT
GATGGTGCTATTGTGGCCGGCACCAACCTGATTTTCTCACCGACCATGTCTATGGCTATG
ACAGAGCAAGGCGTTTTGTCCCCAGATGCTATGTGCAAAACCTTTGATGAGAAAGCAAAC
---------GGCTATGCAAGAGGCGAGGCAATCAATGCCATCTTCTTGAAACCTTTAGAC
GATGCCCTCCGGGACGGAGATCCCATCAGGGCTGTAGTCAGGGCAACATCTTCAAAT---
---------------------------------------------TCGGATGGCAAA---
ACTCCC------GGTATGTCGATGCCAAGCTCCGAGAGCCATGAGGCTTTGATCCGGAGG
GCGTACCAGGAGGTTTGCTTG---GACCCC------------AAGGACACCTGCTTCGTC
GAAGCACATGGAACCGGTACATCCGTGGGCGATCCGCTCGAGGCCACGGCAATCGCCCGT
GTCTTTGGCGGGTCATCAGACCAT------------------------------------
AAG------CTCTACATCGGGAGTGTCAAACCTAACCTTGGACATAGCGAGGGTGCTTCA
GGCATTTCGTCAGTTATGAAGGCCATT---------------------------------
------------------CTGGCTCTAGAAAACCATACCATCCCTCCAAACATCAACTTC
TTCACGCCGAATCCCAAAATCCCC---TTTTCGGGTATGAACATGGCTGTTCCAGTTGAT
GCAATTCCCTGG------CCTGAAGACCGA---GCACGTCGGGTCAGCGTCAACTCATTT
GGAATAGGAGGTGCAAATGCCCACTGCATCATAGAAACTCTC------GAAGAGTACCTC
GGTGCATCGTTCACAAAGCGACATCTGGTTCCTCCACTTCAGAATGGAAACGGCTCTGTG
GGTGCCCATGTCAGCAGTGCCGTCGACAGCATTTCAGCGATG------------------
------------------------------------------------------------
------------------------------------AAAATGGATTTGCACAGTAAGATG
CGCAAGAGTGCAACAGCGCAAGTCGCAAGTGATAGTTCT---------ACCACAGACAAC
GCTTATGCCCGCCCTTCAATGGCTCTCTATGTTCTTTCCGCTGCAAATCCGACTTCGCTT
AGGCAGAGTGTGACGGACTATCAAGAGTATCTG------------------GGAAGTCAT
AAGACC---------------GACCCGGCTGATGTTTCATATACCCTGTGCAACCGGAGA
GAGCATTTG---------TCGCATCGAACCTACGGAGTG------GTCACTACAGAATCC
GTG------AATGGC------------------GCACACCTCGTCCCTGATTTCTCTCCC
CTATCCAAGACAAACAACAACACCCCT---------------------CCTGAT---ATA
AACATGATCTTCACTGGCCAGGGTGCCCAATGGGCTGGCATGGGAAAGGAGCTCATGGAC
GAGTACGAG------ACCTTTTACAACACCATTGCTTCCTTGAATCTCGTTCTATCCGAA
CTGGAGCAT---------CCTCCGGCTTGGGATCTTATTGAAGAATTATCCAGGTCTGCG
GAATCAAGCAATGTTGGCCGTGCCGAGTTTTCTCAGCCACTTGTATGCGCAGTTCAAGTG
GCCCTGGTTGATCTCTTGCGATCT---TGGGGGGTTGTCCCCTCTGCTGTAGTAGGCCAC
TCTAGTGGCGAGATGGCTGCTGCCTACGCAGCTGGGGCTGTATCCTCCCACGAGGCCATC
AAAATCGCCTACTATCGTGGCTATGTCAATCAACAATACAAG------------------
------------CGAGATGGCGGCATGGCTGCTGTTGGAATGGGAGCCCAAGAAGTTACT
CCTTACCTCGTCGAC------------------------GGTGTAACTGTTGCCTGTGAG
AACAGTCCCCAGAGTGTTACACTCTCGGGAGACAAAGGTGCACTTGGGGAGGTCTGCCAG
AAGATCACGGAGCAATTTCCAGATTGCTTTATTCGCCAGCTCAAGGTC---AACGTCGCA
TACCACTCTCATCACATGCAAGACATTGGTCCAGTCTTTGAGGCTCTACTG---------
---AAAGACAAAGTCTATAGCCAAGCTCCA------------------GCCATACCTTTC
TTCTCCAGTGTTTCTGTCGCAAGAATTACTGAA------------------CCAAGGAGA
CTC---GATGCTACCTATTGGCGCCAAAATCTGGAGAGCCCTGTACGTTTCGCTGGTGCT
ATGAAGCTTTTGCTC---GAGGCTCGAGAGAAC---------------------------
---GTAGCGTCAAAGCAG---------------GTGTTTGTCGAAATTGGGCCTCACAGC
GCATTGGCTGGACCACTCCGTCAAATCTTCATGACTCATGGCAAA---------GGAAAG
GAAGCCTATGCCTCAGCCATG---ATTCGTGGCCAAAACTGCACCGAGTCAGTCCTCAGA
CTTGCTGGCGAGCTATTCTGCCAC---------------GGATCA---TCACTGCAATTG
TCA------AATGTGACGGCCGAGGGT---------------------------------
------GATGTTGTCGTTGACTTGCCACCTTACCCTTGGAACCAT---GACAAGGAG---
------TATTGGTCTGAGAGCCGAGTCAGCAGGGACTGGAGATTCCGGAAATTCCCCAAC
CACGAACTTCTTGGCTCGCGAACACTTGAGAGCAGCAATCTA------CACCCTGAGTGG
CGTAATGTGATCAGGCTTGACAAGGTCCACTGGCTACGAGATCACCAGGTCCTCAATGAT
GTCGTCTTTCCTTGCGCAGGGTACCTAGCGATGGCGGTTGAGGCGGTG---------CGA
CAGGTA------------------------GCCGGA------------TCGCCTGAG---
ACAGAAGGT------------TTCACTTTAAAGAGCGTTGTCGTCCAATCTCCTCTAGTT
ATCACTGACACGAAACCG------------------------GTTGAGATGCTCACAAGT
CTGAGACCC------GTCAGGCTAACCAACACTCTCGACTCGGCTTGGTGGGAGTTCTGC
ATCGTGGCACAC------------------------------------AATGGCACCAGC
------TGGATCAAGCACTGTGAAGGACAGGTCAGGCGAGGCCAAGATGCTCACCAG---
------------------------------------AAACTGGCGGCCCTCCTGCAAAAC
AAATCAGTTGGGAAATACTAT------------------CCCCGTCTCGTGGAC------
AATCTCTATCCCGAGCTTCTGAGA---ATCGGCTTACGATATGGGCCATCTTTC------
CGTGGCCTTGAT---ACTGTCTCCTGTGTACCCAATGGCCGGAAG------GCCGCCGCG
ACGTTGCATGAGACA------------------ACAGTATCGGAGTCGTCCTACGCGATA
CATCCCACCACAATTGACCACTGCCTCCAACTCTTCTTCCCTGCTAGCTGTGACGGAATC
TTTTACCGAGCCGAGAAACTATGCGTTCCAACAGAAATCGGACGCTTGTATCTTGCCGAT
GGAAAGCTGTGGGAGGTAGAGGGTGCCCGAGCTGAAGCATTG---GCAGCGACAAACTCC
GGG------------------GGCTCGATTTCTGGGGCCGCTATCGTGGTGTCC------
------------CGACATGACTCTGTCCTGCTCTCTCTGGAGGATGGAAAATTCTCCCCA
CTGGAAATGGATCTTGGAGGGGAA---------------------------------GGA
AAC---------------GCAGATTTGGTTGGTGCGGCACGTCTTGAATGGAAACCAAAC
TTGGACTTTGCCGATATGCATAGCCTTGTTCGCCCAAGTCATGGATCT------------
---------------------------------ATGCATGATGGACCCGACCTTGATCTG
GTAGAGCGACTTACGCTGCTTGCTATTCTAGAGATCCACGAGCGCATTGAAGGTATCGTC
ACTCCTGAG---------------GATCACGCCGATCAGCACATACTCAGCTTCCGTACC
TGGATTGCAGACCAAGTCTCGGCAGCAGCCGAGGGCAAATATCTTGGG---GTGGTGGCA
GATGCTAGAGAGATCGCATCACTCCAACGCGAAGCTCGAGCATGCTTAATGACCAAGCTC
CGCCAA------CAGGTTTTGGAGACTGGAGCTGCGAGC---------------------
---GCTGCAGTCTTGATTGGTCGAGTTGCTGACCAC------TGCGAGGAAATTGTAAAG
GGGAAG---CTTGAGGGCATCGAACTTCTCCAAGCAGACGGTGGCCTTACTAATTATTAT
AATTATGTCGAGTCGCGGACGGAC------------TCTGTCGACTTCTTCGCCACTGCT
GGTCACACTCGGCCCACGCTTCGTGTTCTCGAGATTGGTGCTGGCACT---GGAGGCGGA
GCTCAAGTCATCCTT------GAAGGACTAACAAATGGCAGA------------------
------------------GAACGCCTGTACTCGACATATGCATATACCGACATATCC---
GCCGGATTCTTCGTCACGGCTCAGGAACGATTCAAGGCATAC---------CAAGGCCTT
GATTTCAGAGTCCTGGATATAACCAAGGACCCCACTGAACAAGGATTCGAG------GTT
GAATCCTTCGATCTTATCATTGCCGGCAACGTTATTCATGCCACCCCATACTTGAAGGAG
ACTCTTGCGAATGTGCGGAAACTGCTGGCTCCCGGGGGTTACTTTTTTCTTCAAGAGCTT
TCACCCAAA---ATGAGAATGGTAAACTTGATCATGGGCATCTTGCCTGGATGGTGGCTT
---GGAGCCGCAGAAGGCCGAGACAAAGAGCCGTACTTAGCTCCGTCTCAGTGGGACATA
GCTCTTCAGGCGGCCGGGTTCTCAGGCGTTGACGCTGCCATTTATGATGCTCCTTACCCG
TACCACCTCAATGCAAACATCATCACGAGGCCGGCCAAAGACTCG---------------
---------------------------ACA------------------------------
------------------GGGCAGCCGCGAGCAACGAAAGGACGACTAACGCTACTTCAT
---CGCCCCGACGATATTGAATCTTCG------------AGTATCAAGCAGCTGCGTAAT
GTACTCGAGTCTCGTGGTCTTGAGACAAAAATGGTGGCATTGCAGGAACACGAACAGCTC
AAAGCAGAG---------AACCAAGACGTCATAATTTCTCTGCTTGAACTC---------
---------GTGACG------CCATTCTTCAGCTCT---ATCTCAGTCGCACAGCTGGAA
TCCTTCCAAAGAGTAGTT------GCTGGACTCGGCAGTACAGAGATGATCTGGGTCACA
---CGGCCTGCACAGTATGGTATAGGCGCCTCAGACGACCCTGGCTTCGGTCTTTCGCTG
GGTTTGGCACGCACACTACGCTCCGAG---CAGTCGTTAGCCATCACGACGCTTGAGATT
---GGCCAAGTCAAT------------GATGCATCACTCAAAGCTGTGGTCAGTCTCGTG
------ATGAGCATTCTACATCAT---------CAG------------------------
------GAAGATGGTGCTGAATCAACACGCGGCGCCACTAACCTG---------------
------GACCCCGACCGCGAGTACGTTGTC---GATAATGGCGTTATCAAGGTCGCTAGG
TACCACCCAGTAGCCTTGACACAGGATCTT------------------------------
------------------------GCATCTAGAGGAGCGAAGCCAGAGGCTGTGACGCTT
CAGATTGGCCGGATGGGACTGTTA---CAGACGCTCGGTTGGATGCCGTTTCCAACGTCT
------------------GATCCAGGGGATGGCGAGATCACGATTGAACCTCGATGCGCA
GGATTAAACTTTCGAGATGTACTTCTCTGCATGGGCGTTGTCGAAGCAACTGGT------
---GTTGGCATTGGGCTTGAGGGATCTGGAGTTATTACAAAGGTAGGGGCAAGTGTTAGC
GGGCTTCAA---------CCCGGAGATCGTGTCTTCTACCTT---GCCGACAACTGCTTC
TCCACGCAGTTGACTATTTCG---GCTCAACGTTGTGCCAAGATTCCG---TCGCAATTG
GCGTTCGAGGATGCCGCTACGATG------CCATGTGTCTATGCGACAGTTATTCACTCT
CTGCTAGACGTTGGCGGACTACGACCA------------GGA------------------
------------------------------------CAATCTATTCTGATCCACTCCGCC
TGTGGTGGAATTGGCATCGCAGCTCTGAACTTGTGTCGTCACATCGAAGGCCTAGAGATA
TATACTACAGTC------GGAAATGAAGAAAAGGTACAGTATCTCGTCGACAATTTTGGG
CTTCCGCGATCAAGGATCTTCAACTCCCGGGACGCCTCGTTTCTGTACGATATACGAGCA
GCCACAGAGGGTCGC---GGTGTTGACGTCGTCCTCAAC------AGC------------
---------CTGTCTGGAGAACTCCTACACGCT---TCATGGCAATGCGTAGCACCATAT
GGGAAAATGCTTGAGATTGGAAAAAGAGACTTTATCGGCAAAGCACGTCTGGAAATGGAT
CTATTCGAGGCTAACAGAAGTTTCATTGGTATTGACCTGGCTAGGTTT---------GAC
TCAGCCAGATGTCAGAAGCTG---CTCGAACGC------------ACCGCAGCAATGGTC
GAGGCCAAC------------------AGCATACAGCCAATCAAGCCC---GTCAAAGTG
TTCGACGCATCCGATGCC---------------GAAGAAGCCTTTCGATACATGCAGAAG
GGAGTTCATCTGGGGAAGATAGTGGTGTCCATTCCGTCTCAGAGTAGTACGCTCCTACCT
GTATCTCCA------------AGGCCTCTTCAAGTGAAG---------------CTCAAT
GCAGAAGCGAGTTACCTCCTCGTGGGTGGACTCGGTGGACTCGGGCGTGCTGCTGCGACA
TGG------ATGGTAGAAAGGGGTGCCCGGTACCTCATCTTCTTCTCCCGGTCGGCTGGT
CTAAGCGTCAGA------GACAAGACCTTCTTCCGA---GAATTAGCGTCCCAGGGATGT
ACTGCTCAGGCTGTCCGAGGTGATGTCCTGAGCCTGCCTGACGTTGAACGTTCTGTGGCT
------TCTGCCCCAGCGGGAAAGCCCATCAGGGGTGTTTTGCAAATGTCCATGGTACTG
CGCGACAAGCCTTTTGCT---GACATGAGCTTGGAAGACTGGGATACGGCAGTGAAGCCC
AAGGTCCACGGAACCTGGAACCTACATCTCGCTGCA------------------------
CCTAAAGATCTCGACTTCTTTTTTGCAACAGGTTCCATCAGCGGGTCGTTTGGTACCCCC
GGGCAGGCTAATTATGCTGCTGGTAACACATATCTCACAGCGCTGTTTGAGCATCGCCGT
GCCCTC---GGTTTGCCGGCGTCTGTGCTGCAGATTGGGCTGATCGAGGAC---------
---------ATTGGCTATCTGGCGCAAAACCCG---------------------------
GAACGTGCTGAGGCGCTTAGAGCGGCT---GGAGGC---------TTTTTCTTGCGAACT
CGACAGCTGCTCGAGGGTCTGAATTGGGCTCTGCTCTCAAGCGAT---------------
------------------------------------------------------------
------------CCCCATCATCCCGAGTATCAGCTGACGATTGGTCTGCGGAGTGACAAA
TCA---------------CTATCGGACCCAGCCAACCGCGTAATTTGGAAGAAGGACAGC
CGAGCTGCCCTGTACCACAACCAAGAGATT---------------------GCCACTGAC
GCTGGCGTCGGTGACGACCAGGGCCTCAACGCAATCCGCCTCCTAGTTGCCTCATGTGAG
GAAGACCCA---------------GCGATCTTACAGGACCAGGCGACGGTCGAGCTCGTG
ACACATGAAATTGGGAAGCGCGTTTGCATGTTCATGTTGCGGCCTGTCGAAGAG---ATG
GACCCAACGGCA---------ACGCTGACGTCGCTTGGCGTTGACTCGCTGGTTACCATC
GAGATTCGGAACTGGATCAAGCGTACATTCGGGGGCGTTGAAGTTAGCACCCTGGAGATT
CTCAACTCTGGC---ACTATTGAAGGACTGGCAAGGTTAACACTAGACGGGCTCAAG---
------------------------------------------------------------
------------------------------------------------------------
------------------------------------------------------------
------------------------------------------------------------
------------------------------------------------------------
------------------------------------------------------------
------------------------------------------------------------
------------------------------------------------------------
------------------------------------------------------------
------------------------------------------------------------
---------------------------------------------------ACCCGGTTC
GTCCTTGCTGGAAGGAATGATGGTGATGCGTATCTGGAAATGAAGGCTCCA---------
------------------------------------------------------------
------------------------------------------------------------
------------------------------------------------------------
------------------------------------------------------------
------------------------------------------------------------
------------------------------------------------------------
------------------------------------------------------------
------------------------------------------------------------
------------------------------------------------------------
------------------------------------------------------------
------------------------------------------------------------
------------------------------------------------------------
------------------------------------------------------------
------------------------------------------------------------
------------------------------------------------------------
------------------------------------------------------------
------------------------------------------------------------
------------------------------------------------------------
------------------------------------------------------------
------------------------------------------------------------
------------------------------------------------------------
------------------------------------------------------------
------------------------------------------------------------
------------------------------------------------------------
------------------------------------------------------------
------------------------------------------------------------
------------------------------------------------------------
------------------------------------------------------------
------------------------------------------------------------
------------------------------------------------------------
------------------------------------------------------------
------------------------------------------------------------
------------------------------------------------------------
------------------------------------------------------------
------------------------------------------------------------
------------------------------------------------------------
------------------------------------------------------------
------------------------------------------------------------
------------------------------------------------------------
------------------------------------------------------------
------------------------------------------------------------
------------------------------------------------------------
------------------------------------------------------------
------------------------------------------------------------
------------------------------------------------------------
------------------------------------------------------------
------------------------------------------------------------
------------------------------------------------------------
------------------------------------------------------------
------------------------------------------------------------
------------------------------------------------------------
------------------------------------------------------------
------------------------------------------------------------
------------------------------------------------------------
------------------------------------------------------------
------------------------------------------------------------
------------------------------------------------------------
------------------------------------------------------------
------------------------------------------------------------
------------------------------------------------------------
------------------------------------------------------------
------------------------------------------------------------
------------------------------------------------------------
------------------------------------------------------------
------------------------------------------------------------
------------------------------------------------------------
------------------------------------------------------------
------------------------------------------
>FuFu|12870 FFUJ_10347m.01
------------------------------------------------------------
------------------------------------------------------------
------------------ATGGATATTCCTTCTTGGAGTGTTGAGAACGCCAACGCAAGT
ATCATCGACAGTGTTGAAGCACCTCATGGCGACAATTCCACCAACGAGCAGCATCTCCAC
AATATGGAAAACTCAGTACGTGATGCTCTA------GAAGCCCCCCAGATTGCAATTTGT
GGA------------ATTGCTTTGCGTCTTCCAGGAGGAATAAGCAAC------------
TGCGAAGAATACTGGGAT------------------------------------------
---------------------------CTCTTGTACCATGGCCTCGATGCAAGACGCCCC
---ATTCCCAGCAGCCGCTTCAACATCGATGGGTTCAACGACAGCCTTGGA------GGC
AAAGAT------------------------------------------------TCTATC
AAGACC---AAG------------------------------------------------
------------------------------------------------------------
------------------------------------------------------------
------------------------------------------------------------
------------------CATGGTTACTTCATCGAAGGC------GATCTATCATGCCTC
GACACGTCTTTCTTCTCATTGACGAAGAATGAACTTGAGAGGGTT------GATCCACAG
CAGCGACTGTTGCTAGAAATAACACATGAATGCCTTGAGGATGCAGGAGAA------ATT
AACTACCGTGGAAAGCAAGTCGGTTGCTACATTGGTACCTTCGGGGATGATTGGTTGATC
ATGAACATCAAGGAGCCCCTCCAA---GGAGGATTGTACGCCACAACTGGC---GGTGCA
GATCTCATGATGGCCAATCGCATTTCGTACGAA---------------------------
---------------------TATGACTTTCAGGGACCAAGCATGGTCATAAAAACGGGA
TGCTCCAGCTCAGCAGTAGCGCTCAACGAAGCTTGTCGCGCCCTTCAAAGAAGGGATGCC
TCAAGCGCCATCGTCGGAGGCGCCAACATGATCATGACACCAGCCTTGACAGCAACAATG
TCATCTGGTGAAGTGCTGGCCCCAGATGCGTCCTGCAAGACCTTTGACGCCGCTGCCGAT
---------GGCTATGCTCGTGCAGAAGCCATAACAGCTATTTACATCAAGCCTTTGCCT
GATGCTATCCGCGATGGCAATCCGATAAGAGCTATTGTGAAAGGCACGGCTGTGAAC---
---------------------------------------------TGCGATGGAAAA---
TGTGTT------AGTCTTGTCACCCCGAATGGAGCTGCTCACGAAGCTCTGATGAGAAAG
GCATACTGTGATATTGGGCTG---GATCCA------------AAGGATACTGCATGCGTC
GAGTGCCATGGTACTGGGACACCAACGGGGGACCCTATCGAGGCTACAGCAGTAGGAAAA
GTCTTTGGGGGAGAGAAG------------------------------------------
CAA------GTTCTCATCACTTCAGTCAAGCCTAACCTCGGGCATTCAGAGGGTTCTGCC
GGGCTGTCATCGGTCATCAAGTGTGTT---------------------------------
------------------CTCGCTCTGGAGCATCAGATGATTCCGCCCAACATCAAACTT
GTGAATCCCAACCCAAATATCCCC---TTCTCCAAGTACAACCTCAGTGTTCCACTCAAA
CCAACACCCTTT------CCGTCAAATCGC---CTGAAGAGAGTCAGCATCAACTCTTTT
GGGATCGGGGGAAGCAATGCTCATGTCATCCTTGAGTCATAT------ACTTCGGAACAT
GATAGGCGTTCAACCATTGTCGACCAAAAAGGCTCTCAATCTCCTTCT------------
------------------------------------------------------------
------------------------------------------------------------
------------------------------------------------------------
------------------------------------------------------------
------------------------TTGCTTCTATTGTCAGCCAACACGGAATCCTCCCTC
CAGAGACAGATCCGTAACTATCAAGAATGGACA------------------GCTAGAAAT
CCCAAT---------------TGCATCTCCAATCTCGGTTTTACTCTTGCAGCACATCGT
AAGCATCTA---------CCCCATAGAGCATTCATTGTG---------------------
---TCCCAGCGCGAA------------------AGGCCAAGCGAGGTCTCGAGTCTGTCC
AAAATCCCTTCTGGTTCTCTATCG---------------------------------CTA
GTATTCGTCTTCAGTGGACAGGGCGCACAATGGCCCCATATGACGAAAGAACTCATCGAA
AGCGATACA------AATTTTCGCAGTGACTTGAGTGCCATGAATTCTGTCCTCCAGAGA
CTCGAGTTT---------CCGCCAAGCTGGAATCTCATAGATGAGCTCCTAGAGCCTGCG
GAAAACTCACGCATAAATCGAGCTGAACTGTCACAACCTCTCTGCACAGCCATCCAGTTG
GCCCTAGTCAACAAGTTCTCTCGC---CTGGGACTCACCCCGTCTGCTATTGTCGGCCAT
TCCAGTGGAGAAATAGCCGGTGCTTATGCAGCTGGCCACATCTCCATGGAAGAAGCCATT
GTTATTGCATACTATCGTGGTTATGTGACAACGAAGCAGACT------------------
------------CTTCGCGGGGCCATGGCGGCCGTCGGGATGGGGGTGCAAGGCATTTCC
AAGTATCTAACTGAT------------------------GGCGTTGTTGTGGCTTGTGAA
AACAGCCCGGAAAGCAGTACTATTTCTGGAGATGCAGATCGAGTCGCTCAAGTCGTTGCA
GCGATTAAACATGCTGATCCTGACATGTTTGCTCGGCTACTCAAGGTC---GATATGGCT
TATCACTCACAACATATGTCGCCATTAAGTGTCAAGTACCAAAGTTTTCTT---------
---GAGTCTGAACTCTCGAAGCACGCCGTCCCTAACTCCTCCACC---AAAATCGATATG
TTCTCCACTGTCACC------ACGGAGTTGGAA------------------GATACATGT
CTTCGCAATCCGTCGTATTGGACCCAGAATCTTACGTCACCGGTCAAATTCTCATCAGCT
GTGTCAAACTTGCTT---GCAACCAAGCAAGCC---------------------------
---------------TGC---------------CTTTTCCTGGAAATTGGACCGCACTCT
GCCTTGGCCGGACCTTTGAGGCAAATCTGTTCATCCTCCTCACAA------------CCC
TATCACTACGTCTCTTCCCAA---TCTCGAGATAAAGATTCCTCAGCCGTCTTTCTTAGT
GCATTGGGCAAACTCTACCAGCAT---------------GGCATC---GCTCTGAACTTC
GAA------TCGCTGTTCCCCAACTCA---------------------------------
------AAAGCCATATCAGGCTTACCAACCTATCCTTGGGACCAC---AGCGCAGCA---
------TACTGGTCTGAGAGTCGCATATCAAAGGCCTGGCGGTCTAGAGAGTACCCTCAG
CACTGCCTTCTGGGGTCCCGTAACTTTGAGGGATCGGATCTA------GAACCCCAATGG
CGAAACATCCTCAGTCTTGAGGATGTGCCTTGGCTTATGGATCATAAGTTGAAACAAGAC
GTGGTTTTTCCATTCGCCGGGTACATTGCTATCGCTGGTGAAGCAATA---------AGA
CAGGTT------------------------ACTCGG------------TCTCCTCTT---
GGTGCAGGC------------TATCACCTGAGACATGTCATTTCTTATCGAGCTCTTCTT
CTTTCTGACTCG------------------------------GTTGAAGTCTCAACTAGC
TTGCGCATT------CACAATCTCAACGATCTTGACGACTCTGTATGGTATAACTTTGCC
ATATCGTCATAT------------------------------------GACGGTTCAGGC
------TGGACCAAGCACTGCACAGGACAAGTAAGCATTCTTGAGAAAGCCAGGACC---
---------------------------------------------------------ACG
AACTGGGTCTCTGAGGTGCTC------------------CCTCGACAGGTTGATTGTGCA
CGTATATATAGACAGCTTGCACAG---GTTGGATTCATCTACGGCCCAGAGTTC------
CGTGGCCTGCTG---GACGCGACTGTATTTCCTTCGAGAGACCTT------GTCCACGGT
CGCATATCCAATAAG---------------ACCCCGCAGAGCCATTCCCCGTTTACTCTA
CATCCAGCAACGATAGACGCAGGTCTTCAGCTACTTCTTGTCTCTCAAGCGATGGGTCTG
GCTAGAAACATTTCCGAACTGGTCGTACCTACATCTATTGAAGAAGTCGAGGTTAGCACA
GGTTCAGAT---------TTGATGGATGCGAAAGCATGGAGG------------------
---------------------------TTACATGGAACAGATTTGTGCGTCGAG------
------CTCGATGCTGGAGGCAAAGTCGCCCTGCATGCCTCTGGTGTACAATTGAGAGCA
TTGGGAGAAGACACGTCGTTTGAC------------------------------------
---------------GCACTCAACATTCACGCTACTTCGAGACTCAACTGGCTTCCGCAC
TTTAACTTTGTGGACGCCTCGAAACTCTTTGTTCCACCGGCCATCAAT------------
------------------------------------------AGAGAGGAGTGTCATCTA
CAGGAAGAGCTGACCCTTCTTTGCATTATTGAAACTGTAGAAAAGATCAAAAGTCTC---
------------------------GAGCCATGCCAGCCTTTCTTCACTAAGTTTCGAGAC
TGGCTCAAGAGACAACTTGATATTGCTGCGTCGGGAGATTACAAG------CTTGTCAGT
CAATCTCGACAGCTTCTCGATATCCCTCACGAGCTCAGGCTCTCGAGAATCGAAGATATC
ACTCGC------AAGCTTGTGGGAATGCCGCAAAAAGCG---------------------
---CTGACCATCGGACTTCGACGTCTCTTCGACAAT------ATGGAGAACTTGTTCACT
GGCAAG---GCAGTAGCTATCGAGACGTTGCTCAAAGACAACGTGTTGGCCGATCTATAT
AATGTCATGACTTTCGAT------------------TACTCCAGATTTCTGCGCATTCTT
TCACACACTCGCCCTACTCTCAAAATTCTCGAGGTCGGAGCTGGGACA---GGAGGCACT
ACCGAGACTATTCTC------CGAGGCCTAGCGCAGGTACGA------------------
---------------GGGCTTCCGGCCTATGCTGTCTATAACTTCACAGACATTTCC---
GCTGGTTTCTTCCCCGCAGCCAAGGATCGTTTCTCCGGGGCC---------CCAAACATG
GAGTTCAACGTGTTGGACGTTTCCCAGAATCCATTAGAACAGGGGTTTCAA------GCT
GGAACCTATGATCTCATTGTCGCAGCCAACGTGTTGCATGCTACGCCTTCACTTCACGAG
ACATTGAGGAATATTCGACAACTACTCAAGTCGGATGGAATGCTAGTCATGACAGAAGTT
TGCAGCCTA---TCGAGGTTGACTAACTATGTGTTTGGAAACTTTTCTGGCTGGTGGCTG
---GGAGATGATGATGGTCGACCAGATCAGCCTTACGTACCTGTATCGCGATGGGACCAA
GAGTTGAAGAAGGCTGGCTACAGCGGAGTAGATGTGGCTGTCTATGACGATGAAGAGCCA
TATCGGCATTGTGCTGTCATAGTGGCTTGCAAAGAACCTCCTGTG---------------
---------------------------GTC------------------------------
------------------AGTCGCCCTTCTTATGTTACT---------CTACTAGCCCGC
---CATCCATATAGTTATCCAGCTACC---------------------CAAGTATCATCT
GCACTGGAAACTAGAGGCTGGAACGTCACTGTGCAAAGAATCGAAGATCAAGTGCCT---
------------------CAAAATCAGAACATCATCTCTTGCCTTGATTTG---------
---------GAAACC------GCCTTCTTTGAAGAC---ATTTCTCAAGAAATGTTCATC
AAGTTCCAAGAATGCGCA------CAGAGTCTTGGATCTTCCAGTGTTCTGTGGCTCATG
---TCTCCAAGCCAGGTCGGT---------TGTTCAAATCCAAGATCGGCTCAAACATTG
GGTGTTGCTCGGACTCTTCGATCCGAA---CTGGGGCTGAACTTTTACACGCTCGAGATC
---GGCCTCAATGAA------------GGTCGTTTTGGCATTCTGATTACCAGCGTCTTC
------GAGAAGGTTATTAGAGAG---------CGT------------------------
------GACAGCGAGGCTCTT---------------------------------------
------GAGCCAGACAAGGAATACATTGTA---CATGATGGTACAGTCTGTGTTGGCCGT
TACCAGCCAGTTTATATTGCCGAGGAGGCA------------------------------
---------------------TTGGACAAGGTCCAGAGCGGCGAGGTAATGAAGACTCTG
CGAGTTGACAAACCGGGATCCCTC---GAGACAATGAACTGGATAGCTTCTGCGATTCCA
---------------ACCAAGATCACGGAGGACGAGATTGAGATAAAGGTTCATTCCGCT
GGTGTCAACTTCCATGACGTTGTCTCAGCCATGGGTCTGATTCCGTCTGAGAAT---CCA
CATGTATTCCCAGGCATCGAAGTATCTGGTGTAGTCAAACGTCTCGGGAGCACAGTTACT
GGTTTTTCA---------ATCGGAGATCGCGTCATGAGTATATGTTACAGAGGTGGCTTC
TCTACGCACTTCACGGCTAAG---CATCACTACATGCACAAGATTCCA---GATGAAATG
AGCTTTGAAGAAGCCGCCAGCATT------CAGTGTTGCTTCTCTACAGTCATATATGCA
CTTCTTGACGTGGGAAAGATGCGCAAA------------GGA------------------
------------------------------------ACCAGCGTGTTGATTCATTCTGCC
TGCGGCGGTATTGGTCTTGCAGCGCTTCAGGTCGTGCAGATGATGGAGGGG---GAGATT
TACGCCACAGTT------GGAAACAAGGAGAAGAGGGAATATTTGGTCAAGGAGTACGGA
ATCCCGCGAAAACACATCTTCCATTCTCGTGATGCTTCATTCTTGGAGGGTGTAATGCAA
CAAACGGCCGGGAAA---GGCGTCGACCTAGTTTTAAAC------TCT------------
---------CTCAGTGGTGAACTCCTCAATACT---TCTTGGAAGTGCGTTGCCAAATCG
GGAACCCTCCTTGAGCTTGGTAAGCGTGATCTCGTTTCATGCGGCCAACTTGACATGGGT
GGCTTCTTGGAAAACAGGTCGTACTGTGGTATCGACTTGCACTACCTGATAGGAGAGCAG
CCTATCTTGGTGAAGGACGTG---ATGGATAGA------------ACTCTTGAGTTCTTC
AGACAGGGA------------------AAGCTGAGACCTCTTAGGCCC---ATCACCCCT
TTTCCTGCAAGCGATGCT---------------AAGAAGGCATTTCGCTACCTCCAAGAC
GGCCAGCATATAGGGAAGGTAGTCCTTGAAATGCCTATAGATGCATCG---GATCCTGAG
GCGAAAGTG------------GCGACACAGACCATACAG---------------TTCGAC
CCTCTCGCATCTTACTTTCTTGTTGGGGGATTGGGTGGGCTCGGCAGAGCCTTGGCAGTC
TGGAGTGGTATGACGGACGACGACGGCAAGTTCTTCGTT---------------------
---------------------------------------GAACTCGAAGCCCTGGGATGT
AATGCCATTGTAGTCAAGGGAAGCGTCAATAATCTGAAGGACGTGGAAGAAGCTATCAGC
------------AAGGCCCCATATCCCGTCAAAGGTGTCTTTCATCTCGCCATGATTCAA
ATGGACTGCCCCCTGCTG---CACATGAAGTGGGAGGATTGGAAAGAGGCTATCGAGCCC
AAAGTCAATGGAACTTGGAACCTCCATCGAGCACTC---------------------CAT
GGCCAGCCCCTGGATTACTTCTGGCTAGCAAGTTCCGCTGTCACATTTGCCGACCAGCCT
GGCCAGGGCAACTACAAGTCCGGATGCATATTTACCGAGTCTTTCTGCCAGTACAGACAC
TCTCTT---GGTCTCCCCGCATCGGTGCTCTCAATATGTGGCATCGAAGAC---------
---------GTCGGATACCTGGCAGAGAATCCATCCGCG---------------------
CTTCGC------AGCATTAAACTCCAG---GGTCTA---------CACACTGTGAGGGAG
AAGGAGTTTCTTGAATGCCTAGAGGCTTCGCTGTCCAATTCGGCT---------------
------------CCAAGCAGTCATAGCTCGGCTGGTGGCAGCTTCGAGAATCTCGCGTCG
AGTGAGTGGTCGCCATGGAAGAACAATGGGCACATTTTAATGGGCATGAGATCCCATCTC
CAC---------------CTCGACGATCCGAAGAATCCTACCAATTGGCGCCGCGATCGC
CGAATGGGCGCATACCACAACTTT---------------------------TCTACTGGA
GACCAATCCGATACACGAGGCGAGAGGAGTCAACTCAAGACTTTTCTACAGAGCATC---
AGCGAAGGA---------GACATTGGAATACTGGCAAAGAAAGAGTCGATTGACTTTCTA
TCTATCGAGATTGGCGCAAAGGCCAACGATTTCCTTCTTAGACCAGACGTACCT---ATT
GATCCTAATCTC---------AACTTATCTGAGATTGGCCTGGATTCACTTACTGCGATT
GAGTTGCGGCGATGGTTTAGTCAAGTATTT---GGTCTGCAAGTCAGTGTGTTGGAGATG
CTTGGGGCACCG---TCGTTGAGAGAGGTTGGAAAGATTGTAGCAACCAGATTGGGG---
------------------------------------------------------------
------------------------------------------------------------
------------------------------------------------------------
------------------------------------------------------------
------------------------------------------------------------
------------------------------------------------------------
------------------------------------------------------------
------------------------------------------------------------
------------------------------------------------------------
------------------------------------------------------------
---------------------------------------------------------GAA
AAGCTTAAGCGACGGGATATG---------------------------------------
------------------------------------------------------------
------------------------------------------------------------
------------------------------------------------------------
------------------------------------------------------------
------------------------------------------------------------
------------------------------------------------------------
------------------------------------------------------------
------------------------------------------------------------
------------------------------------------------------------
------------------------------------------------------------
------------------------------------------------------------
------------------------------------------------------------
------------------------------------------------------------
------------------------------------------------------------
------------------------------------------------------------
------------------------------------------------------------
------------------------------------------------------------
------------------------------------------------------------
------------------------------------------------------------
------------------------------------------------------------
------------------------------------------------------------
------------------------------------------------------------
------------------------------------------------------------
------------------------------------------------------------
------------------------------------------------------------
------------------------------------------------------------
------------------------------------------------------------
------------------------------------------------------------
------------------------------------------------------------
------------------------------------------------------------
------------------------------------------------------------
------------------------------------------------------------
------------------------------------------------------------
------------------------------------------------------------
------------------------------------------------------------
------------------------------------------------------------
------------------------------------------------------------
------------------------------------------------------------
------------------------------------------------------------
------------------------------------------------------------
------------------------------------------------------------
------------------------------------------------------------
------------------------------------------------------------
------------------------------------------------------------
------------------------------------------------------------
------------------------------------------------------------
------------------------------------------------------------
------------------------------------------------------------
------------------------------------------------------------
------------------------------------------------------------
------------------------------------------------------------
------------------------------------------------------------
------------------------------------------------------------
------------------------------------------------------------
------------------------------------------------------------
------------------------------------------------------------
------------------------------------------------------------
------------------------------------------------------------
------------------------------------------------------------
------------------------------------------------------------
------------------------------------------------------------
------------------------------------------------------------
------------------------------------------------------------
------------------------------------------------------------
------------------------------------------------------------
------------------------------------------------------------
------------------------------------------------------------
------------------------------------------
>FuFu|13560 FFUJ_11034m.01
------------------------------------------------------------
------------------------------------------------------------
---------------------------ATGACCAAGTCCGAGACTATCACCGTAGCATCT
GGCTCTCAGACCCCTGGCAGCGGTCAGGGATCTCAAAACGAGCAGAAGATGGTCTATGCG
AATGCAGCAACTCCAGATGAGGACCCTCTA---------------------TGCATTGTT
GGG------------ATGGCATGTCGATTGCCCGGTGGTATCCGCTCC------------
CCAGACGACCTCTGGGAC------------------------------------------
---------------------------TTCATGATCCAAAAGAAATCAGCCTACGGACCT
---GTGCCAGCTGACCGATACAACATCAATGGATTCTACCATCCTCAAAGCAAC---CGA
AGCGGC------------------------------------------------AGCACG
AATGTC---CCC------------------------------------------------
------------------------------------------------------------
------------------------------------------------------------
------------------------------------------------------------
------------------GGAGGATACTTCATTAACGAG------GACGTCAGACAGTTT
GACAATGCCTTCTTTGACATCAACAACCTTGAGGCCACGTACATG------GATCCACAG
CAACGCAAGATTCTCGAGGTCGTGTACGAATGTCTTGTGAGCTCGGGTACTTCTATGGAA
GCTGTCGCTGGCTCCAATACTGGCGTCTACGTGGCAAACTTCACGGTGGACTATCAGCCT
CTGCAGCTGAGGGATCCTGATTAT---CTGCATAGATATGTAACGACTGGA---TCAGGA
GCCACTATCATGTCAAACCGGATTAGCCATGTT---------------------------
---------------------TTCAACCTCCATGGACCAAGTCTGTCGGTAGATACTGCC
TGCTCTTCGTCAATCTACGCCTTCCACCAAGCTATCAAGGCAATCAAGGCGGGAGACTGT
GACAACGCGATCGTGGCCAGCGCCAACCTGATCTTATCACCAGAGCCTCACATTGCTGCT
GCCAAGAGCGGAGTCCTCTCATCCACAGGCATGTGTCTTACATTCGACGAATCCGCCAAT
---------GGCTATGGTCGAGCTGAAGGTGTTAATGCTATCTATATCAAGCGCCTATCC
GCTGCAGTCAAGGATGGAAACCCT------------------------------------
------------------------------------------------------------
------------------------------------------------------------
---------GATGCCAAATTG---GACGTT------------GCAGGGACTGATTATGTC
GAATGCCATGGTACTGGAACTGCTGTTGGTGATCCTATAGAGGTGGAGGCCACTGGGAGA
GTCTTTGATCGAGGCTCAGGCAAC------------------------------------
CAA------CTTCTGCTTGGATCGGTCAAAACAAACGTCGGGCATAGTGAAGCAGCAAGT
GGCCTCACATCCGTGCTCAAGGTTGTC---------------------------------
------------------CAATCCTTCGAGAAGGGACAGATCCCCCCAACTCGAGGCATC
GTTAACCTCAATCCCAAATTGGTT---CTTGCTGAGCGCAATTTAATGATTGCGCAGGAT
GCTCGCGACTGG------CCACGAAGT------CTTCGTCGCGCAAGCATCAATTCCTTT
GGCTACGGCGGTGCCAATGCTCATATCATTCTTGAGTCAGCT------GAGAGCTATCTT
GCCAACAAACATCCAATGGGGCCATCCATGACCAACGCAGCGATATCAAGACAACAGAGA
ACCGTA------------------------------------------------------
------------------------------------------------------------
------------------------------------------------------------
------------------------------------------------------------
------------------------GCTTTGCCTCTATCGGCTAGCTCGCCGTACTCTCTG
AAAGCGCTAGCCGATGATATCTCCTCGAGGCTC---------------------------
CCTCGGCTCGGTCTTGCTAACGAGATTGACTCATTGGCTTATACTCTTACCAAAGGGCGC
GACCACCTT---------AGTCACAGAACCTTTATTCTG---------GCAAATCTTGAC
AAGAGCGGCAAGATC------------------TTAAGATCAATGCGAACAACGGGTGAT
GGTGATTTCCACGCTATGAAGCCGCTG---------------------CCA------CTT
GGCTTTGTATTCACAGGGCAAGGTGCACAGTATCCAGGCATGGCCAAGGAGTTACTCGCT
AGCTCTGAA------CTTTTCTGTTCAACAATCCGCCGCCTCGACTCTGTGCTTCAAGCG
CTCGCCCCTGAACAC---GCTCCAGATTGGACATTG---GAAGAGACTATCTCAGACTCC
AGCACAACCCTCATCAACGAGGTCGAGCGTAGCCAGCCAGTCTGCACAGCTGTTCAAATC
GCCATTGTCGAGCTACTTCACAGC---TGGGGTGTTCAGTGTAACGCAGTTGTCGGGCAC
TCCTCTGGCGAGATAGCAGCAGCTTACTGTGCCGGGATAATCAGTGCCTCGCAAGCCATC
ACTGTAGCCTACTTTCGAGGGTACGCTGCAGGTAAATTGACG------------------
------------ACCAGCGGTTCTATGATGGCAGTTGGACTGAGTGATGCTGCTGCTGAG
ATTTTGATCGAGAGC---------AAGGGACTCGCAGATCAGATCCGTGTGGCATGCGTC
AATGCCCCCGAGAGCGTCACATTGAGTGGTTCCCATGAAGGGATTCAAGTACTCAAACAG
GCGCTGGAAAACGAC------AACAGGTTTTGCCGTCTGTTGCAAACAGGCGGTCGTGCT
TACCATTCCTCCATGATGGAGGAAGTAGGTGGTTTATACGAAGAGCTACTTATCCCTCCT
TTTGATGAGAAGGCTGTGAGAGATGGCATTACTTGCCGACCTGTTGGTGCAGTCACAATG
TTCTCATCCGTA------GGCCCCAGTATCCGG------------------GAGAAGACA
CCCGATATGCCCGTGTATTGGAGAATGAACTTGGAACAGCCTGTTCAGTTCAGCTCCGCT
ATCTCAAGCATGATC---TCAGGCGAGGGCAAT---------------------------
------------------------------TTACATCTTATCGAGATTGGTCCACACTCA
GCCCTTGAAGGGCCGATAAAGCAAATCCGAAAGCATCTTCAACTT---ACTGAAGCATCA
CTTCCCTATTCATCAGCTCTA---GTCAGAAAGCAAGATGCCGACCAGTGCGTCAAGACG
CTTGCCGGAAAGCTCTTTTCCCAC---------------GGACAT---TCTGTGAACTGG
GAT------GCCGTCAACACTCTGCCT------------AGCATGGGGCTA---------
------AGGATCCTTCATGAGCTCGCTCCTTACCCATGGGACTAC---ACGCGGAATCAA
GGTGTACTCTGGAGTGAGCCCCGAGCCAGCTACGAAATGCGAAATAGAAAGTTTCTGCGC
CATGAACTCCTTGGTACCCGCGCTCTTACAGGTAATGATATT------GACTACACGTGG
CGGAATCTATTGCGTCTTGGCGAAATACCTTGGCTGAAGGACCATTGCCTAGAAGATCAG
ATCGTCTTCCCTGCAACAGGTTACATGGCCATGGCTATCGAGGCTCTT---------TCT
CAGATC------------------------CTCGACGCAAAGGCGAAACCGGCAGAA---
GAGGTCTCT------------TTTGAGTTCCGCAACGTGAATATCAGTGCTGCGCTGCAG
ATCCCCAGTCAGGAGAGAGATGTCTATTCGAGGGACACTGACCTGGAACTCCATACCACC
ATGTCTGGC---AGCAAGATCTCTAACACTACTAGTTCCGTTGACTGGCATGAGTTTTCT
ATCTCATCTTGG------------------------------------CAGGCTGGAAGA
------ACCATGCTTCACTGCATGGGTAACATTCGATTGACCAAACCTCTGACAGCT---
------------------------------------CGAGATAAGCACAGTGTTACGTTA
TCTGAGATCGATGGT------------------------TTTGACAAATGGTCCATGAAC
AAGTGGTATGCCAAATGGCATGAG---GAAGGTCTCTGTTTTGGTCCTCACTTC------
AGGTCTCTTCAC---AGCTTACAGACTGATGGGGGACGAAGCCGA------CGGGAGACA
ATTGGAATCACAAAACTTGAACCCCCTCTTGACGGACGTGGCGGCACACGTTACACTCTT
CACCCCATCACCATGGACGCAGCTATCCAAGCAGCTGCTTTGAGCACTGCGGCAGGTCAT
GTCGATTCTTTGAGGGCA---TGGTTGCCAGTCTTCATCTCGGAGTGTAGAATACAGGCT
CCGTCA------------AGCAGTGTCGATGTTGACGTTGAG---ATTCAAGCCACTTCA
GAAGAAACCGGCTTATCCAGCAGATCTATCTCGGCTACAGTACGA---------------
---------GATTCGACTGGGAAACCTGTTATAGACTACACCGGACTACGAGTTTCTTTG
TACACCGGAAAGACTGCAACTACGGTCGATCAGTCCACTATAAGCCAAGGAGGCAAAAAC
CCTCCAAGCGACTTGTATACACAGCGAAACCCAACTCTAAGAGTGACGTGGAAACCTGAC
ATTCAGCGTCTCGATCCGAGTGGAGAGGATAGTATGAGGAGCTACATC------------
------------------------------------------------------------
------------------------------------------------------------
------------------------------------------------------------
------------------------------------------------------------
---------------------------ACCGCTTTCGTGGATCAACAAACGGAAGATGTG
CGTGAT------------------------------------------------------
------------------------------------------------------------
---------TACGAGAGTCTATCCGTG---------------------------------
------------------------------------ATGAGCGCACTTCTTGATCTCGCT
GGACACAAGAACCCACGGATGCGTGTTCTCGAGCTAGGTGTCGATGAGCTGGTTTACAAG
GCAAAGCACTGGCAA------TCGACCTTGTCCAAAGATACG------------------
---------------GCCTTTTCAAGGTGTCGGTCCTGGCATGTAGGAACCTTGACA---
---------------------------------------------GCGGACGGGGACGTA
TCGCTGGAACCAGAGGAT---GGAAAGGATCCATTTGATCACGATACTTCA---------
------------------------------------------AAGCAATTCTGGGATCGG
TTTCCCAGACGGCTCAGCGACCTACTCTCAGATCAGGGCATCATTATCACTCGTACGACA
AGTATCACC---------------------------------------------------
------------------------------------------------------GCGACC
GAGTTCAAAGCGTCTGGCTTCGATGTCTTGGATGCC------------------------
---GGGAACCAGATCTCACTAGGCGTACGTCCTCTTCAGATGCCA---------------
------------------------------------------------------------
------------------------GGCACCGTCCCCAGAAATGTTTTCATTGTGCGTGCC
GAAAATGCTTCCGCCACTGTTATAGAACTTGGCGAGGCTATATCAGCAACACTGTCGGGA
CAAGTCGGTATATCTCATGTCACCAGCATCAAGTTCCACGAGGTAGATACTGCCGAGATC
ACC---------------GATGTTGACATATGTATCTCCCTGCTCGAAATG---------
---------GAAAAC------GAGTTCCTAGCTACT---ATGAACTCAGAGGACATGGAA
AGACTACGCTCCATAACA------TCTACGACGACGAAT------CTCTTATGGATTACT
GGCGCAAACATGCTCGGCCCT---------ACACCAAATCCCAACTTGACGCTTTCGAAC
GGTCTGTCCCGCGCGCTTATGCTTGAACAACCTGCACTGCGCTTCTCTATCCTGGATGTT
---GGGTCACTCGCT------------GATCTTAACACGGAGTTGATATGCTCAGATGTT
------ATTAAAGTCCTTGGCCGT---------GTG------------------------
------CATGAC------------------------------------------------
------AGAGACGACTGCGAGTTCATACAA---ATGGATGGACTTCTGCATATCAGCAGA
TACTGTCCCGACATCCAGCTCAATTCACTCTTCCGACGGCGCCTTGGACTTCAT------
------------GCTGGTAGGAGTTTGGAACCCCTAGCGAGTTCCCATCCAGCACGACTA
TCGATTGATAGCATTGGCGCTATG---GATTCGCTCTTTTTCCAGACGTTGTCTGAGCCT
------ACTTCTCATGCCGCTTTGGATCCGGGCTATGTAGATGTCAACGTGAGAGCCGTC
AGTCTCAACGCCAAAGACGTCTACGCCATGAGCGGGCGCGTGGACACGCAGAAC------
---ATGACTACGGCATTTGACTTCTCAGGCCTCGTCACAGCAGTTGGCCCAGATGTCAGC
CATGTCGCA---------GTCGGCGATCGTGTTGTTGTATCA---GCACCTCACCATCTT
GGAACAGCTGTTCGTGTACCA---GCCGGAAGTGCACATAAAATGACA---TCTGATGAG
GAATTTACTGTGATGCCTTCCATG------ATGGTCATATATCCCACTGCGTTGTACGCC
CTGAACGACCGTGCCCACTTACGTGCA------------GGA------------------
------------------------------------GAGTCTATACTCATACACGCTGGT
TCCGGAGGTCTTGGCATTGCTGCCATCATTCTCGCCCGCAGGATAGGGGCT---ACTGTG
TACACCACCGTT------GGCTCTGACGTCAAGCGCGAGTATCTCATCAACGAGTTATCC
GTTCCGTCTTCGCACATCTTCAACTCCCGCGACTCAACCTTTGTCCAAGGCGTCATGAGC
GCAACCAGCGGTCGA---GGAGTCAACGTCATTCTCAAC------TCC------------
---------CTAGTTGGCGATCTGATGCACGAT---AGCTGGCGTTGCTTAGCCGACTTT
GGACGTTTCGTCGAAGTTGGGAAGCGTGAGCTCGTTGATGCTGGAAGATTAGATATGAGC
ATGTTTCTTCGCAACGCCACTTTCACCGCATTCGATCTCTCCGAGCTGTTCTACTCTCAG
GACCAGTTCCATCGATCTATC---TGGGACAGACTCATAAGCGAGACGTTAAAGCTCTAT
CGTGATGGA------------------GAGATTCAGCCGCCT---CCG---ATCAAGGTG
TTTGATGTTAGTCAGATA---------------GCACAGGCATATCGAAGTTTCTTGGGC
AAGGATCGGGTGGGCAAGATTGTGATTTCGATGGAGGATCAGCAAGCTCGAGTGCCGGTC
GCCCCACCT------------CTGTATCTGAGTGTC------------------TTTGAC
CCTGAGAAGGTATATCTTCTCGTCGGGTGCCTTGGTGGACTGGGACGTAGTTTAAGTCGA
TGG------ATGATGACACGCGGCGCTCGCAGGTTTGTGTTCCTGGGTCGTTCAGGTGCC
GACCGACCGAGT------GCACGCCAGCTTATCTCC---AGGCTCGAAAAGGCCGGTGCT
ACGGTGGAGGTAGTTCGAGGCGACGTCTGCAACTTATCTGATGTCACAAAAGCAGTTGAA
---GCTTGCGTCAGTGCGGGCAGACATATAGGTGGTATAGTCCAAGCAGCTATGGGACTT
TCCGAATCTCTCTTCACC---AGCATGTCCAATGAGGCTTGGCACACCGGCATCGATCCC
AAGTGGCAAGGAACATGGAACCTTCACAACGCACTCCAGGTCCATGTCGATAAAGACCAA
ACCAAGGAGCCAGACTTCTTCCTCCTCACCTCCTCTGTTTCAGGGACTGTTGGCACAGCT
ACCGAAAGCAACTACTGCTCGGCCAACGGCTTTCTCGATGCTTTTGCTCGATGGCGTCGG
TCTCGC---GGACAAGCCTGTGTTTCGGTTGGTCTAGGTATGATCTCGGAA---------
---------GTGGGCTATCTGCACGAGAACCCTGAGATC---------------------
GAGAGC------TTGCTTCTGCGCAAA---GGCATT---------CAGCCTCTCAACGAA
GATGCGTTCTTGCAGATCGTCGATCTTGCACTGAATAGCGAGCAA---------------
------------------------------------------------------------
---------GGTGGTCGAATTGATGACTCGCATCTACTAACAGGCCTGGAGTCTGCTGCA
ATCCGCGAGCTGAGTGCTCAAGGGTTCGATGTCACCAGCCACGGTGTCCTAAACGAAGCA
CGCTCCTCTATCCTACTAGCCTCCGTTTTAGCTGAAAAAGAGGCT------CAGGATGTA
GTTCCTCAGGATGGTCACGTAGCTGTTGTAACAGCTGCAGAGTGGTTCAAGAGCATTTCC
TCGGCTCTGTCACCCGTCTTCGCCTCGGTTGCAGACTCTGCTACCTTGCACATCGCAATC
ATGCAGCTGATCAAGACGCGCTTCTCTAACCTGATCCTAGTTCCTACAGACCAA---ATC
AGTGAGGATAAG---------CCGCTGCCTAACTTTGGTGTTGATAGCATGATTGCGTCG
GAGTTTCGCTCGTGGTTCTGGGCAGTTTTA---CGGATAGACATCCCCTTCTTGGACATT
ATGAGCACGAAAACGACTTTGGGTACGTTGGCAGAGTTAGTAGAAGGGAAGCTT------
------------------------------------------------------------
------------------------------------------------------------
------------------------------------------------------------
------------------------------------------------------------
------------------------------------------------------------
------------------------------------------------------------
------------------------------------------------------------
------------------------------------------------------------
------------------------------------------------------------
------------------------------------------------------------
------------------------------------------------------------
------------------------------------------------------------
------------------------------------------------------------
------------------------------------------------------------
------------------------------------------------------------
------------------------------------------------------------
------------------------------------------------------------
------------------------------------------------------------
------------------------------------------------------------
------------------------------------------------------------
------------------------------------------------------------
------------------------------------------------------------
------------------------------------------------------------
------------------------------------------------------------
------------------------------------------------------------
------------------------------------------------------------
------------------------------------------------------------
------------------------------------------------------------
------------------------------------------------------------
------------------------------------------------------------
------------------------------------------------------------
------------------------------------------------------------
------------------------------------------------------------
------------------------------------------------------------
------------------------------------------------------------
------------------------------------------------------------
------------------------------------------------------------
------------------------------------------------------------
------------------------------------------------------------
------------------------------------------------------------
------------------------------------------------------------
------------------------------------------------------------
------------------------------------------------------------
------------------------------------------------------------
------------------------------------------------------------
------------------------------------------------------------
------------------------------------------------------------
------------------------------------------------------------
------------------------------------------------------------
------------------------------------------------------------
------------------------------------------------------------
------------------------------------------------------------
------------------------------------------------------------
------------------------------------------------------------
------------------------------------------------------------
------------------------------------------------------------
------------------------------------------------------------
------------------------------------------------------------
------------------------------------------------------------
------------------------------------------------------------
------------------------------------------------------------
------------------------------------------------------------
------------------------------------------------------------
------------------------------------------------------------
------------------------------------------------------------
------------------------------------------------------------
------------------------------------------------------------
------------------------------------------------------------
------------------------------------------------------------
------------------------------------------------------------
------------------------------------------------------------
------------------------------------------------------------
------------------------------------------------------------
------------------------------------------------------------
------------------------------------------------------------
------------------------------------------------------------
------------------------------------------------------------
------------------------------------------------------------
------------------------------------------------------------
------------------------------------------
>FuFu|13725 FFUJ_11199m.01
------------------------------------------------------------
------------------------------------------------------------
------------------------------------------------------ATGTCG
GCATACACCAAAGATATCATGAACAATGGCGACGCAATTCCAGAGCCTCTCGTCCAGGCT
GTCTTGCAGCAGGACAAGTCCATGCCTATC---------------------GCCATTGTG
GGC------------ATGGCTTGTAAACTACCCGGAGAGGCCACCAAC------------
CCAGACAAGCTATGGGAA------------------------------------------
---------------------------CTATGTGCCGAGAGGAAAGCCGCCTGGAGCGAA
---GTTCCCAAGGAGCGTATGAACATTGATTCTTTCTGGCATCCTGATGGCGAA---CGA
GGAGGA------------------------------------------------AACACA
AACGCA---AAG------------------------------------------------
------------------------------------------------------------
------------------------------------------------------------
------------------------------------------------------------
------------------GGAGGACACTTCCTCAAGCAA------GACGTTGCCGCCTTT
GATGCATCGTTCTTCTCCATCCCTCCCACAGAAGCAAAGAGCATT------GACCCTCAA
CAACGCATTCTTATGGAGACAGTGTATGAGGCCATGGAGAGTGGTGGAATGAGTATGGAG
GACATGGCTGGCTCCGACACGAGCTGCTACGTGGGAAGCTTCTCTCGAGACTACTATGAG
ATTATCGATCGAGATCCGGAAACA---GCACCTCTGTACTCGGTGACGGGT---AACGGA
GCTGCTATTCTGTCTAACCGTATCAGCTACTTC---------------------------
---------------------TATGATCTCAAGGGCCCCAGTCTGACCCTGGACACAGCC
TGTAGTAGTAGTCTAGTTGCCCTACATCTGGCCTGCCAGAGCTTGCGTTCAGGAGAGAGC
CATTGCTCCATCGTCGGTGCCACTAACCTGATTCTCAACCCGGACATCATCACAGCCATG
TCCAACATGCATTTCTTCAGCCCCGACTCACGATGCTACAGTTTCGATGCTCGTGCCAAC
---------GGCTACTCCCGTGGTGAGGGTATTGCTTGTTTGATTCTCAAGCCCTTGGCT
GATGCCATCCGTGACAATGATACCATTCGTGCTGTGATTCGAGGCACTGCCTGCAAT---
---------------------------------------------CAGGATGGGAAG---
ACCTCA------GGTATCATGTTGCCTTCGCGAGAGGCTCAAGAGGAGCTTATCAAGACG
GCGTACAGGGATTCAGGTTGT---GATTTT------------GCTACCACGGCCTATTTC
GAGGCTCACGGCACTGGAACACAAGCCGGAGATCCCCTTGAATCTGGAGCCATCGGTAGC
ACCTTTGGCCCCCACCGCCCT---------------GTGGACGAGAATGGCTGCAAGCTT
CCA------CTTTATATTGGTAGTGTCAAGACAAATGTCGGCCACACTGAAGGTACAAGT
GGCCTTGCCGGTGTCATCAAGGCTGTC---------------------------------
------------------TTGTCTCTCGAACGTGGCGCTATTGCTCCCAACGTGTACTTT
GAGACGCCCAATCCGCAGATTGAC---CTTGAAGGCTGGAACCTGCGAGTCCCCACCAAG
GCGATAGCCTGG------CCTACCAAGGGG---CAACGTCGAATTAGTGTCAACTCGTTT
GGATTTGGTGGAACAAACGGACACGTCATTCTTGATGATGCG------TTTCATTATCTT
AATGGGCGTGGTCTGAAGGGCGCTCACCGAACAGCCCCTAGGCCACTGCTGGACTTGCAA
ACTGGTATTGCAATGAGCAACGCAATTGCTCCCGTCTTGTCTAAT---------------
------------------------------------------------------------
------------------------------------GGCAACGGTGTCAATGGGCATACA
AACGGCCATACTAATGGCCCTACTAACGGCTATACCAACGGCCACTCCAATGGTCACTCT
CTCTCCTCTGCAAAGCGCCACCGCGTGTTCATCTGGTCTACTCATGAAGAGAACATTGCT
GGAAAAAGCGCGGCCGTATATGCTGAGCATCTG------------------GCCCACCGC
AAGGAGGCAGACGAGGAAGCCTTCCTCGACAACCTCTCGTACACACTCTGCAGCCGTCGT
TCCATGTTG---------CCCTGGAAGTCGTTCCTGGTG------GCTCAGTCTCTACCC
GACTTAGCCGAGAAG------------------GTGGCCGCGACGCGCCAGAAGCCGGTG
CGCGCATCCATCAGCCCGCTCAAG---------------------------------ATC
GGCTTTGTCTTTACAGGCCAGGGCGCGCAGTGGTTCGCCATGGGTCGAGAGTTGATACAG
ACGTACCCC------CTCTTCCAACAGCGGCTGGAATATTCTGACCGGTTTGTCAAGAGT
CTT---------------GGAGCCAAATGGTCTCTCATTGATGAACTGAACAAGGATGAG
GAGACATCTCGCATTAACGAGTCCCTCGTTAGCCAGACCGCTTGCACGGCCCTCCAGCTT
GCCTTGGTTGACCTGCTCGCCAGC---TGGGGTATTCGTCCCCAGAAGGTCATAGGCCAC
TCGAGTGGTGAGATCGCCGCCGCTTATGCTTCAGGTATCTTGCCAACGGAATCAGCCCTC
AAGGCGGCCTACTTCCGCGGTCTGCACTCTTCTCGTGTGCAAGAAAAGCTGCCG------
---------TCAGCTGATGGCGCCATGATGGCTGTTGGTCTTGCTGAGGAAGATGCCAAC
AATTACATCAGTGCC------CTTGCTCCGGAGCTCGGGAAGGCATCCGTCGCCTGCATC
AACAGCCCGACCAATGTCACTGTCTCGGGTGATCGACCTGCCCTAGCCGCTCTGGCAGAA
GCTCTCCAGAAGGAT------TCCGTCTTTGCGCGGTTACTCAAGGTC---TCGACGGCG
TATCATTCCCACCACATGGATGCTGTTGCTAGCGATTACGAGCACTCTCTG---------
---GCTGGTATGGATGTCAATACGCCCTCGGAA---------------ACTATTGAGATG
GTCTCGGCCGTTACT---GGAGAGCTATTGAAG------------------TCCTCTGAC
ATCCTTGGCCCTAAGTACTGGAGGGAGAACATGGTGTCCCCCGTCCGCTTCAACACTGGT
CTGCAGACTCTCTGT---GCTCCCCGTGCCACTGCCAAGCGTACTCGTCGTCTTGCCGCC
AATCAAGCATCTGCAGAC---------------GTCTTGGTAGAAGTCGGCCCTCACGCT
GCCCTGGCAGGTCCAATCAAGCAAATTCTGGGCGTTCCCGTCTTG---GAGAAGAGCGGC
ATTGTATACAAGTCTGTGCTA---TCTAGGGGACAGGATGCTTGCGCGACTGCTCTTGAG
GCTGCGGCATTCCTCTTTGCCAAG---------------GGATGTACGACTATTGACCTC
TAC------AAGGTCAACTCCCCCGCT------------GGGTCCCATACAGCACAGCCG
------CGTGTGCTCGTTGATCTGCCTCCATACTTCTGGAACCAC---ACCAAGAGC---
------CACTGGATGGAGTCGCGGTTGAGTATCGAGCATCGCTTCCGCCGTCATGCTCGC
ACTGACTTCTTGGGATATCCTGTCAATGACTGGAACCCTATG------GAGCCACGCTGG
CGCAATCTCATTCGTCTCCGCGAGCAGCCCTGGCTGAAGGGCCATATCGTGCAGGGCTCA
TATGTCTACCCTGGTACAGGCTACATGTGCATGGCTCTCGAGGCGATGTATCATCTGCGA
CAAATG------------------------CCTGAGTATACAGCACCTCAGGGTGAC---
TTTGTGGGA------------TACCGGCTGAAAGATGTCAAGCTGATTCGCGCTCTGATG
GTTCCAGCAAGTGAAGAG---------------------GGAGTTGAGACGCTGTTCTCT
CTGCGTCAC---TACAAGGAAAGTACAGCTTCTTACTCCAACAATTGGTATGAGTTCCGT
GTCTTTTCTTGG---------------------------------TCTGCCGCTGATGGG
------TGGGCTGAACACGCTCACGGTATGATTACTGCCGTCTATGATGCCCCGAAC---
---------------------------------ACGGCTCATTTAAACCGTATTCCCTTC
AACCCCACGATGGATATTGCAGTGGGCTTGGAGAACTTTGCGGGAACCCGCACAGCTGAG
AACTTGTATGACATCGTCGATGCT---GTGGGTTTGGTGTACGAAGAACCATTC------
CGGAACTTGACTGGAGACCTCGTGTCCAACGAGGGCACAGCAAAG------GGGGTCGTC
ACTGTGCCTGATACC---AAGTCCCTGATGCCTTTTGAGTTTGAGTATCCTTATCTCGTC
CACCCTGCCACTATGGACGGGTTTGTCCAGATGGTGTTCCCCGCGTTGCTACAT---GCC
CAGACCTCCATCGCGTCTCCGTATCTACCAGTCTTCTTCGCCGACACTTTTGTACGAGGC
GATATTGCT---------CAAGCTGCTGGCCATCGGTTTGAC---TGCATCGCAACTGCG
GGATACACCGGCTTC------CGAGAGGTCACGACCAATGTTCTTGTCCGCGAC------
---------GAGGGCACCGGCGACGCGGTGGTCAGCTTTAAGGACGTCAAGTGCAGCGGA
GTTGACTCTGGAGAGAATGCCAAT---------------------------------GAC
GGTCTATCGGGTCGAGAAGCTATCAAGAAGCTGTGCTTCCACTCCACGTGGCACCCGGAC
CCAGAGCTCCTATCCCAGGACAAGGGTGACGAGTTAATGCGTTCCTTT------------
---------------------------------ATTCCTGTCCCTGAAGACCCTCAGCGA
GTGGCTAACCTCGAGTCGATCGCCTACTACTACTACTACCGGGTTCTGCAGACTGTTACT
GAAGACCAGGTT------------CCCAGCATGAAGCCTCACCACCAGAAGTTCTTCCGA
TTCATGCAGTACCAGAGT---------------------------------GACCTCGTT
TTGGCTCACAAGAGCCCTCACCAGACACCCGAGTGGGAGCAACTTGATGACCCAGTCATC
AGCCAGAAGATGGAGAATCTGGCTGTCCGTCTGGAACCCTCTGGTACC------------
---GACGCTCAGCTCATCTGCCGAGTGGGCCGAAAG------CTCGACAAGATCCTCACC
GGCGTC---GTCGACCCGCTTGCGCTGATGCTGGAAGACGAGCTTCTGTACAAGTACTAC
GAGTCTGTCATGGGCTACGACATC------------ATTTACCACTACGCCGAGATCCTT
GCCAACAAGAACCCTAATATGCAGGTTCTGGAAATTGGTGGCGGTACT---GGTGGTGCT
ACGGCCCCAATCTTG------TCAGCTTTCGGCGGAAATAAC------------------
------------GGGAAGTACCCCAAGTTTACCTCGTACACTTTCACCGATATCTCT---
TCGGGCTTCTTCGAGGAAGCCGAGACCAAGTTCAAGGACTGG------GAGGGCCTTGTT
GAGTATAGACGACTCAACATTGAAGAAGACCCTGTTGATCAGGGTTTCGAG------GCT
GGAAAATATGATCTTGTCGTTGCAGCTTCGGTGTTACACGCTACGGCCAACATCACTCGG
ACTCTGGAGAACACGCGAAAGCTGCTTAAGCCGGGTGGTCGTCTCATCTTGGTTGAGATC
TCCAATATA---CTCAACCAGGCCTTCCTCTTGTTTGGCTGCCTGCCCGGCTGGTGGATG
---TCTGAGGAGAGCTACCGCCCTTGGGGTCCTACTATGGATCAGGATATGTGGGCAGAG
CACCTCAAGCGTGTTGGGTTCAGTGACCTGACTCTCGCTGCACCAGATAGCGAGGACCCC
AAGGACGAGCTGGGCCGGGTCTTCTCTTGTGTTGCTGTTGAGCAG---------------
---------------------------CCT------------------------------
------------------GCCCCGCCATCCGTCGACCCATCTATTTCCTCGGTAGTACTG
ATCGTCGATGACGGCGCACCTAGTGAT------------TTGGAGCAGTGTATTGACGAG
AAATTTTCGAAGCTGGGTGTTCCAGTTCGTAGGACTCGACTTGCTGAAGCGGCAGACACA
CCCCTA------------GAGAACACTTGTTGCGTGTCTCTGGCTGAGGTC---------
---------AACCGC------TCCGTCATCAAGGAT---ATGACATTGGCCGAGTTTGAA
GGCATCAAGACTATCTTC------AAGTCTAGCCGGGCT------TTGCTCTGGGTGACC
---GAAGGAGCATTCAACAAC---------GCAAGCCGTCCAGAGTCGGCCCTCTTCCAC
GGTCTTGCTCGCTCACTCCGGGCTGAGAACGAGACCTTCCCGTTGACCACGGCGGACTTT
---GCGTCCATCAAT------------CGTAAGAACCCTTCAGAAACTGCACAACAATTG
------CTTGAGCTGTTGAAGCAA---------GTC------------------------
------CTGCGGAACCTCGGA---------------------------------------
------ACTCAGGAGCCCGAGTATCACTAT---GAAGATGGCTCTTGGAAAGTCTGCCGC
TGCCTCGAGTCTGTTGATGCCAGCGCTCAGATCCATGGCTGCCTGCACCATGAGTCAGCT
GTCAGCGAT---AAGACAGAGTTGCAGCCCTTCTACCAGCCCGGTAGGCCCTTGAAGTTG
AGCATCAAGACGCCTGGTCTTCTG---GATACGCTGCGCTTCGAAGACGATCCTCTACCA
------------GCCGAACCTCTTGGCACTGACGAGGTTGAAGTTGAAGTCAAGGCATCC
GGCGTCAACTTCCGCGATATCATGATCTGCACGGGACAGATGTCTGACCCTTCG------
---------CTTGGACTTGAGTGTGCTGGCATTGTCCACCGCGTCGGAGACAATGTCTCT
AATGTCAAG---------GTCGGTCAGCGTGTGGTAGCGTGG---ACTCGATATAACTAC
TCCAACTATGCTCGTACTCCC---GCTTGCGTTGTCGAACCAATCCCT---GACGACATG
AGCTACGCCACCGCGGCCTCCTTG------CCTATCGTATACAACACCGTCATCTATGGG
TTACAGCACATGGCTCGTCTCCGCAAG------------GGC------------------
------------------------------------GAGTCGATCCTCATCCACGCAGCT
GCTGGAGGTGTTGGTCAAGCGGCTATAACTCTAGCCCAACGTCTTGGGGCG---GATATC
TTTGTAACGGTT------GGAACTCAAGACAAGCGAGACCTCATGAAGAGCGAGTTTGGA
ATCCCTGACGAGCGTATCTTTTCTAGTCGTGGCATTAGCTTTGCGCAAGACATCAAGAAG
GCAACCAACGGCCGC---GGCGTTGATGTCGTGCTCAAC------AGC------------
---------TTGGCGGGAGAGATGCTGAGTGCT---ACATGGGACTGCATTGCTACATTT
GGCCGCTTCATCGAGATAGGCAAGAAGGATATGATAGACAACCGTCGTCTCGATATGGCG
CCGTTCCTGCGTAATGTCATGTTTGCCTCTATCGATCTCATCACCGTCTATGAGCAGAAC
ATCTCGTTGGCAGGTGAGCTT---CTCCATGAG------------ACGATGGACCTCATC
CGAACCAAG------------------GCCATCAAACCTATTCCCCGC---ATCAAGATC
TTCTCATTCTCCCAATTT---------------GAGGAGGCCTTTCGTTTCATGCAGCAA
GGCAAGCATGTCGGTAAGATTGTTATGGTGCCTGAAGAGAACGACATG---GTCCCAGCT
ATCCCAGCA------------TCATCGGGTCCCTTCACC---------------TTCCAG
GAGGACGCGTCATATCTCATTACTGGA---TTTGGCGGTCTCGGTCGCAGTATGGCACGC
TGG------ATGGCTTCGCGAGGTGCCAAGAACCTCATCTTTGCTTCGCGTTCTGGAGAC
AGCCGCCCTGAA------GTGCGCGAGCTCATTGAT---GAACTTGCTGAGGTTGGCACG
CGAGTTAAGGCTCTGCCGGTTGACATCACCAATGGACCAGCACTAGATGCCGCCATAAGA
---GGCATTGCCGATAGTTTCCCACCTCTCCGTGGTGTTGTTCAAGCTGCCATGGTTCTG
GACGATGCCATCTTCGAC---AACATGTCTCTCAAGTCGTTCAACAACGGCATTAGGCCC
AAGGTCCAAGGAACTTGGAATCTGCACCAGTCTACG---------------------TTG
AACCAACCGCTCGACTTCTTCGTCATCATGGCGTCTTCAGTCGGTGTTCTTGGTAACTCC
GGTCAGGCCAACTACTCAGCCGGTAACGCGTACGAGGATGCTCTCGCACAGTACCGCCGC
TCACAA---GGACTCCCTGCCATCTCGGTTGATCTGGGTATGATCTTGTCT---------
---------GTGGGAGCCGTGGCTCAGGATTCTACGGGA---------------------
ATGATCCGCAACAATCTAGAGAGCAAA---GGATTC---------GTGGGTATTGAGGAG
GATGAGTTCCTTGCCATCCTCGAGACTTCCATTCGAGAGTCATCC---------------
------------------------------------------------------------
------------TCTTCATCAGCTGCCAGTCAGATGATTACTGGCATCCAGACACAATCA
ATCGTTCCAGGTGAC---GACGGCGTTCCCGTTGACGAACCCTTCTGGAAATCTAGCCCA
GTCTTCTCTCACCTCCCGAAATTGGGC------------------------GCCCGCTCT
TCCGGTCAGTCCAACAATGCGGGCGAGCAGTCCATTCAGTCTCTCCTCAAGGGAGCC---
CTCTTACTA------------------------------ACTGATGCTGTGACGGTCATC
ATCGACGCAATGACAATCAAGCTCAGCCGCAGTCTGATGATGGACGTCGCAGAG---CTG
GACCCGACCCGC---------CCAACCAGTGCATTTGGAATAGACAGCTTGGTGGCTGTC
GAGCTCCGAAACTGGTTCCAGAAACACATG---AAGGCTGATATTGCCGTATTTGAGATT
TTGCAGACCAAT---AGTCTGCAGACGCTTGCCTTTCGAGTTGCAGAGAAGAGTACT---
------------------------------------------------------------
------------------------------------------------------------
------------------------------------------------------------
------------------------------------------------------------
------------------------------------------------------------
------------------------------------------------------------
------------------------------------------------------------
------------------------------------------------------------
------------------------------------------------------------
------------------------------------------------------------
---------------------------------------------------------TTG
GTGGAAGGCTCCCTGGCAGATGGACAG---------------------------------
------------------------------------------------------------
------------------------------------------------------------
------------------------------------------------------------
------------------------------------------------------------
------------------------------------------------------------
------------------------------------------------------------
------------------------------------------------------------
------------------------------------------------------------
------------------------------------------------------------
------------------------------------------------------------
------------------------------------------------------------
------------------------------------------------------------
------------------------------------------------------------
------------------------------------------------------------
------------------------------------------------------------
------------------------------------------------------------
------------------------------------------------------------
------------------------------------------------------------
------------------------------------------------------------
------------------------------------------------------------
------------------------------------------------------------
------------------------------------------------------------
------------------------------------------------------------
------------------------------------------------------------
------------------------------------------------------------
------------------------------------------------------------
------------------------------------------------------------
------------------------------------------------------------
------------------------------------------------------------
------------------------------------------------------------
------------------------------------------------------------
------------------------------------------------------------
------------------------------------------------------------
------------------------------------------------------------
------------------------------------------------------------
------------------------------------------------------------
------------------------------------------------------------
------------------------------------------------------------
------------------------------------------------------------
------------------------------------------------------------
------------------------------------------------------------
------------------------------------------------------------
------------------------------------------------------------
------------------------------------------------------------
------------------------------------------------------------
------------------------------------------------------------
------------------------------------------------------------
------------------------------------------------------------
------------------------------------------------------------
------------------------------------------------------------
------------------------------------------------------------
------------------------------------------------------------
------------------------------------------------------------
------------------------------------------------------------
------------------------------------------------------------
------------------------------------------------------------
------------------------------------------------------------
------------------------------------------------------------
------------------------------------------------------------
------------------------------------------------------------
------------------------------------------------------------
------------------------------------------------------------
------------------------------------------------------------
------------------------------------------------------------
------------------------------------------------------------
------------------------------------------------------------
------------------------------------------------------------
------------------------------------------
>FuFu|14549 FFUJ_12020m.01
------------------------------------------------------------
------------------------------------------------------------
------------------------------------------------------------
------------------------------------------------------ATGCCC
TCCCAGATTCCACAATGGCGAGAGCCAATC---------------------GCTATTGTG
AGC------------ATGGCATGTCGTCTCCCAGGCGGAATCGACAAG------------
CCGCTTGACCTATGGGAC------------------------------------------
---------------------------CATGTCCGAGCAGGTTGCTCGTCTGCTACGGCG
---ATACCCAAAGATCGGTTCAATGCTGAGAACTTCCTATCCATGGATCCTAAT---CAG
AAGGGA------------------------------------------------GCTCAG
GCGTTT---AGG------------------------------------------------
------------------------------------------------------------
------------------------------------------------------------
------------------------------------------------------------
------------------GGAGCTCACTTCGTCAAGAGG------GACATCAAGCAGTTT
GATCACAAGTTCTTTGGTATTAGCAAAGACACTGCAACAGCTATG------GATCCCCAA
CAGAAGCAGCTGCTCGAGGTTGTCTACGAGTGCCTTGAGTCTGCCAACATCTCTATGGAA
ACAATCTCAAAGTCAAAGATTGGCTGCTACTGTGCCATGTTTGTGAGTGATTATCACGAC
ATGCTCATGCAAGACCCTGAATAT---CTTCCAACGTTCATCGCTATCGGA---ACGACA
CGAACTATGCTTGCGAACCGCGTCAGCCATGCA---------------------------
---------------------CTCGATCTTGGTGGCCCAAGTGTCACCATCGATACTGCC
TGTTCGGGTGCCCTGGTGGCCCTTCATCTTGCCTGCCAAGCACTGCAGGCTGGCGAGTGT
GATGGCGCTGTGATTGGTGCCTCTAATCTGTTCCTGAGTCCTGATTATGCACTGTCTTTG
ACGCGTCTCGGTGCTATTGCTGCGGATGGTCAATGTAAGACATTTGATGCTAGCGCTAAT
---------GGATATGGACGCGGTGAAGGAACCAATGCAGTCTATGTCAAGAGGCTCAGC
GATGCTATCAGAGATGGTGACAGCATTCGGGCGGTTATCAGGGGTACTTCATCTAAC---
---------------------------------------------AGTTCTGGTGCC---
ACTCCA------GCCATCACAGAGCCATCAGGCCGAGCTCAGGCAGACACTATCCTGCAA
GCCTACGCCCAAGCAGGAATCAATGACTTC------------AGCGAGACAGGATACTTT
GAGTGTCATGGAACAGGTACTCCCGTCGGTGACTGCATCGAGTTGGGCGCCGTTGGCTCA
GTCTTTTCCGAAAGCCACAAA---------------ACCCAAGAT---------------
GCA------CTCTGGGTGGGTTCTACAAAACCCAACGTCGGGCATTCAGAGGCTGCCAGT
GGTTTGAGCAGTCTCATCAAGGTGGTC---------------------------------
------------------TTGGCCCTGGAAAAGGGCGAGATCCCTCCCAACACAAATTAC
AAGACACCCAACCCCAAGATCGAC---TTTGATGGGTGGAGAGTTCGTGTTCCAACAGTT
CCCCAGCCATGG------CCGTCCAAGTCC---ATCCGCCGGGCTAGCGTCAACTCTCTT
GGTATCGGTGGATCGACTGCCCATGCTGTTGTTGAGTTCTACGAA---CCGCCTCAGCTG
ACCAATGGTTCAACCAATGGTGCAAACGCAGTCAATGGCACCAACGGCATCAATGGAACC
AATGGTATCAACGGTATCAATGGC------------------------------------
------------------------------------------------------------
------------------------------------GTTAACGGCCATCATGAAGACGAG
GAGAAGACCAACGACCCGTATTTC------------------------------------
------------------------CTCCTCTTCACATCCGGCGCTTCAAAGAGCTCTCGA
GAAACAAACGAGCAGAACCTCTTAGAGTTCCTC------------------AAGTCTCAC
GAGGAG---------TGTAAGAGTCTAACTAGTCCTCTTGTCAAGGCGCTCAACGCTCGA
AGCCAGATCAACATCCGACCATGGAAGTCATTCGCTGTT------GCTCAATCTGTTGAT
GGTCTTGTTCAGCAG------------------CTGGAAACCAACGCACTCAAGGTTGGA
GCAGGCCCGACAATTGGCGGGTCA------------------------CCGCGC---GTC
TTGTTCACATTCACTGGCCAAGGAGCTATGTGGTCGCAGATGGGTAAACGTCTCCTCGAT
GCGTTTCCT------GTGGCGCGCAATAGTTTGTACAATCTCGAGGAGGTTGTGAGGGAA
CTTCAGTCATCCAAG---ACACCGACTTGGTCATTGATAGACAAGCTTACCACTGAGCTC
TCTCAAGAAGAGATTGACTCACCAGCTATCGCGCATCCCCTCTGCATGGCGGTCCAGATC
GCGTTGACAGATGTTCTCTCGAGC---TGGGGCGTTCTTCCCGACGGCGTTGTTGGCCAC
TCAGGTGGAGAAACAGCCGCTGCCTACGCCTGCGGTGCTCTTACAGCCAAAGAGGCCATC
ACTGTGGCTTACTACAGAGGCATTGCCTGCCAGAACGCTCCA------------------
---------------TCGGGTGCCATGTTGGTCATAAGG---AGCGCACCCAACGCTAAG
GAGCTGCAAGATGCA------------TTGGAGCGAAATGATGTACAGATCGCTTGCTTC
AACGGCCCTCAGAACCTTACGCTCGCTGGATCTGCTGAGGGAGTCAAGAACGTCGCTGCT
GAGCTAAGCACTCAT------GGCATTGTCTCTAGAGCTGTCGCAGTG---ACTCGAGCT
TATCACACTCGCGCCATGAAGACTGTTGTGGATGAGTACGTTGGTCAGCTC---------
---AAGGGTGTCATTCAGCCCAAGATCGGG------------------CGAGTACCTATG
TACTCATCTGTTACT---GGTCTTGAGCTCAAG------------------GGTACCGAG
GTT---GACGCTGACTATTGGGGAGCTAACCTCGTCTCCCCGGTTCTTTACACCGATGCA
GTCACCCTGGCTTTG---ACCTCATCAAACCTG---------------------------
------AAG---TTCGAT---------------CTTTGCATTGAACTCGGACCTCACTCT
CTGCTCTCTCGCCCAACATCCGAGATTGTCAAATCCCTTCCTGAC------TCTCCTCAA
CTTCCCTTCTTTGCCACGATG---CTCCGAAACGCAGACTCAAGCCAACAGCTGATGAAC
CTCGCTGGAGACTTGGTTCTCAAT---------------GGAAAG---CAGCTGGACTTG
GAT------CAAGTCAACAAGATCGCG------------GGCAAGGTTGGACGTCTTCCC
AAT---CACATTCAAGACAACCTTCCGGCTTATGCCTGGGATTAT---TCCTCGACG---
------CCATGGACAGAGCCACGAAACAGTCAGGAATGGCGGTTTAGGAAGTCGCCGCGA
CATGAGATTCTGGGATCTCGCTGCAGAGGAGTGAACCCTTCG------GCTCCGACGTGG
AGGAATAAAGTGTCGATTGAAGATGCGCCTTGGCTTGTTGATCATCAGGTCAACGGTATT
GTAACATTCTCTTTCACTACCGGCATTGCGATGGTGATCGAGGCCATG---------ATG
CAGGTA------------------------CAGGAGGAG---------AATAAGGAG---
ATTGACTGGGCGAACCATTCGTTCGAGCTTCAAGACTTTGTCTTTTCCAACTCCATCATT
CTCCCTGACGAGTCGCAC------------------------ATCGATCTCTTCCTCACA
CTCATCCCA------GACAACGACAATGCCAAGTCAGAGGAGACATGGTATGACTTTACC
ATCTCGTCGCTG------------------------------------AGAGGCGATGTC
------GATATTCGTCATTGTCACGGTAGAGCTGCAGTCCTGGAAACGAGCAAAGAT---
------------------------------------AATGTCGCTCTCCGCCGCAGAACC
TCATGGCACCACATG------------------------CCACTCAAGGTTCCACTGAAG
AGCTACTACAAGACTCTTGAGCGA---GTTGGCTACGGCTATGGTCCCAAGTTC------
CAGCTTCTCACT---GAAGTTCGCGTCCGCCCTAGTCTATCAGCTTGCTCTGCCAAGATC
GACATGACATCGACTGCTCAATCTCCTGTTCCAGGCCAG---------CGATATCTTCTG
CACCCAGCTATGATGGACGCTGCGCTCCAAACACCTGCCTTGGCCAATCGCTCTGGATTC
TTCCAAGAGATTGATACCTTACTTCTTCCTTCCAAGATGAAGAGGATCTCAATCCGCATG
CCT---------------GCTAAGAACACGGACGTCGCGTCT---TGTACTACCAATACA
TCACCTGTTGGTTTT------AGCAGGATCCAAGGTAGTGTCGAGTGTTACGAT------
------------TCTTTATCGAGACCTTTTTTTGTGGTGGAAGGTCTACAAATGGACAGG
GCGACAAGTGATGACAACACTACT------------------------------------
---------------------------CTTCCCTGGTTGAGGCTCACCTGGAAGCCTGAC
ATTGGGGACATCTCGAGCAGTGACCCCATGCTCAGCCCCATCAAGATT------------
------------------------------------CAGAGTCTTCCGGCAGAGAAGAAG
CTCGTCAACCTTGAGAACCTG------------GTCAAGGAGCTAATCCCACTCATCGTT
GAGAACGGTATCGAAAAGGGC---AAGGACTTGGCTCCTCATCTACTCAGCTACCATTCA
TGGTTCCTCGACCAAGCGGAA------------------------------CTTCACAAA
GAGCGTCTAGCAGCCCGCCACAAGCAACAAAACGGTTTCGCAACAGTCCAAGACGCCATC
ATGAATGTCGTCGCGAACTCCGGCATCTCCCAAACTGTC---------------------
---GATGCATCAATCGTATCCCAACTCGCCATCAAC------ATGTCTAGAATCTTCCAA
GGCGAC---GTCGAAGCCCTCGCAGTCTGGCTTGAGAACGATCTTCTCTACCGCTTCTAC
GAGGAGAGTATCTTCACTACCAGCATGAACCAGAAACTTCTCTCCGTCGCTGAGCTCTTG
GCGCACAAGAATCCCAACATGAAGATCTTGGAGATTGGTGCTGGAACT---GGTGGTGCA
ACGACAGAGTTGCTG------CATGGGTTCTCTAAGGCGGGA------------------
---------------GGGAAGAATGCGTATCAGTCTTTTACTTTTACTGATATCTCG---
GCTGGCTTCTTTGATAAGGCGAAGAAGAAGTTTGCGCAGTGG---------GATAGGATT
GAGTTTAAGACTCTGGATGTTGAGAAGGATATTGCTGAGCAGGGGTTTACT---------
GAGAAGTATGACCTTGTTGTTGCAGCCAACGTTCTGCACGCCACTGCTGATCTGCCATTC
GCGATGAAGAACATTCGCTCTCTATTGCGCGACGATGGATACCTCTTGGTCGGTGAGCTA
TCAGAGGAT---CTGACTTCAGCAAACTTTCTTTGGGGACCTTTAACTGGCTGGTGGCTT
CGCCCAAGATCACCCGGGCGCTCT---GGCCCTGGTCTTACCCTCGACGAGTGGCGCAAC
GAGCTCGCTGCCGACTTTGACAGCGTCTCTGAGATCGAGGCCAAGCATGACAAGACCGAC
ACTGAGCAACTCTCAAGCACAATCGTCATGATGGCTAGAGCAAAG---------------
------------------------------------------------------------
------------------------CCCATGGAGTATACTCCAACTAAGCCGCTCTCTGAG
GAGAAGGTACACATTGCTGGAGTCGGTAGCGATCTATCCATGCAAGACCACCTTCAGAAG
TATCTCGGCACGCGTGGTATTTCTGCAAGCTCTAGCAGTCTTGAGGACCTTGCGTCGCGC
GAATGG------------GCTGGAGAATGGCTGATCCTCGTTGACGAGACT---------
---------GAAGGA------AGTTTCCTCGCCTCT---CTTCAGCCAGAACAACTGACC
GCCCTAAAGTCTTGGCTT------ACCAAGCCTATCAAG------TGCATCTGGGTCACT
---CGCAAGGTGTACCTCGAT---------CCCCAGAACACAACAGGAGGCCTAGTAACG
GGTTTCGCACGAACTCTCCGGGGTGAAAACAGCCAATGCCAGCTGTACACTCTTGACCTG
---------------------------AGCAGCGATGGCGATATCACAGCCAACGTCATC
------TACCACGTCTTGGAACGG---------GCG------------------------
------CATTACTCGCATGATGACCCGATCTCT---------------------------
------AGATTGGACTACGAGATCGCTGAG---AAAGACGGTCAGCTCTGGACTTGCAGA
CTTGTCAATGATACTCCTCTTGAGAATGCTTATGGTCCTGCTCGT---------------
------------AAGATGGATGCTTCTTCGACGCAGGTGGTGAAGGCTCCTCATCACTTG
GTCATGGGAGAGGTTGGTATCTTG---GAGAGTCTGACCATGGCGCAAGATGATGCGTAT
---------------ACCGCCATTCCGGATGGGCATGTTCTTGTCGATGTCAAAGCTGCC
GGACTTGACGACCGGGATGGATTCATCGCCCAAGGGTCTCTTCCAGCAACATCA------
---------TTCGGTCGCGAATGTTCCGGTGTCGTTACAAGATGTGGCGCGAATGTCTCA
TCATTCAGC---------CCTGGAGATCGCGTTGCAGTCATC---GGCCAAGGCACTTTC
GCAACGCAGTACTTGGCACCT---TCAGACTGTTGTAGTAAGATACCA---GACTGGCTT
TCATTCGAGGACGCGGCTGCGATT------CCTACAAACTTCATCACTGCTTTGTACGCT
CTGACAACACCAGCACGAGTATCAACA------------GGA------------------
------------------------------------CAGAAAATACTCATCGTCAACGCA
TCTTCCACCCAAGGCATCGCCCTCATCAAGACCGCAACAGCCCTCAAGCTC---GACGTC
TACGCAGCCATC---------AGCGACGCAACCACCAAGCCCATCCTCACCAGAGTCGGC
CTTCATTCCGCCAAGATCTTCGTGAACCCCACCAACACCGGCCGCTCCAGCGTCTCTCGT
TCTACGACCTTCCAA---GCATACAAGCTCGTGTTGAAC------ACC------------
---------AAGTCCGGTCAATATGCAGAC------TTTGCTCACCTGGTTGCGAACCGT
GGAACATATATTGAGGTTACATCGGGTGAG------AGTTCTGGCGATGTGGGACATGTT
GTGCCGAATAAAAATGTCATGTTTGCTTCTGTCGATTTGGCGGACGCTTATCAAGAGAGC
AAGCAGGATCTCGGAGAGTTG---CTTGGCCAA------------GTCATCGACATGGTT
GAGAAGCGA------------------GAGGTCGATGTTGATTCTTCG---GTCTCGGTG
AATGGACTTGACTCTCTT---------------CAGTCGTCCTTTGCGGCACTGATAGAA
GGTACTTCGAACAAACAGGTTGTATCGCTGGCCAATGTCGACGACCAAAAATTGATCAAG
ACA------------------CGACCCAAGACATCTCGC---------------TTCAAC
CCCCACAAGACGTACATCATCACAGGTGGTCTTGGTGGTCTCGGCCGCGCCATTTCCGTG
TGG------ATGGCTAGCTATGGCGCTCGACACATCATTCTGGCCACCAGCTCTATTACC
CGTGCCTCAGAG------TCTGGTGATCTTCTACAG---CAGCTATCATCATATGGATGC
AATGCCAGAGTTGAAGTCTGCGATGTCGGTGACTCCGAAGCCGTTGAGCGTCTCGTTGCT
------------TCCATCGATACACCTGTCGGTGGAGTCATTCACTCTGCATTGAAGCTT
AGCGACTGCTTCTTTGAG---GATATCACTCTCGAGGACTTTGATGCTGTTTTTGGACCC
AAAGTCAATGGCTCATTGAACCTCCACAACAGCCTT---------------------CTC
AACCAAGACCTCGACTTCTTTGTCATGCTCAGTTCAGGCTGTGGTGTCCTTGGTAACGAG
GGCCAGTCGAACTACGCCGCAAGTAGTACGTTCCTCGACACCTTTGCCCGATACCGTCAA
AGTCTT---GGACTTCCTGCCTCGTCTGTTGATCTCGGGTTCGTTGAGGAC---------
---------GTCGGCAACATCAGCGAGCGCCCTGAGATC---------------------
CAAGCT------TCCCTCTTGTCCCGC---GGTCTC---------AGACCCATCACAGTC
AGAGATGTTCTCCGTGTCGTCGAGGGTGCCATCGCAACAGGGTCA---------------
---------------------------------------CCCAAGAACCTC---ATCACA
GACTCTACTTATGACAGCTTCGTCCAGAGCCAGATTGTTCTCAGCTTCGGCATGATC---
------------------GACAAAGCCACAGCAGAGTACCAATCCTGGGCTCAGGACGCA
AAGTTCGGGCTCTTGCGATCTCGCGCCGCGGACAATGCTGCTCTT------GACTCTGAT
TCTGATAGCGGCGAGAGCGCAGTCCAAACAGCTTTCAAGGCCTTACGAAACACTCTCGGT
CGATTGGGT---------GATGCGCCTGAAGGCAAAGAGGCAGCTTTACAGCCGTTCGTT
TGCACTGCTCTTGTTGCCAAGCTGGCGCAAGTACTGTCTATCAAGGTTGGCGAT---ATC
CAGCCTTCGAGA---------TCGGCTATTCAGTATGGAATGGACTCGCTTATTGCGATT
GAGGTTCGATCTTGGGCGCGATATGCGTTC---CAAATTGATCTGCCTATTAATGATTTG
ACGAACCCGTAT---AGTATTCAGGATTTGTCGGCTAGGGTTTCTAGAATGATTGCC---
------------------------------------------------------------
------------------------------------------------------------
------------------------------------------------------------
------------------------------------------------------------
------------------------------------------------------------
------------------------------------------------------------
------------------------------------------------------------
------------------------------------------------------------
------------------------------------------------------------
------------------------------------------------------------
---------------------------------------------------------GGA
------------------------------------------------------------
------------------------------------------------------------
------------------------------------------------------------
------------------------------------------------------------
------------------------------------------------------------
------------------------------------------------------------
------------------------------------------------------------
------------------------------------------------------------
------------------------------------------------------------
------------------------------------------------------------
------------------------------------------------------------
------------------------------------------------------------
------------------------------------------------------------
------------------------------------------------------------
------------------------------------------------------------
------------------------------------------------------------
------------------------------------------------------------
------------------------------------------------------------
------------------------------------------------------------
------------------------------------------------------------
------------------------------------------------------------
------------------------------------------------------------
------------------------------------------------------------
------------------------------------------------------------
------------------------------------------------------------
------------------------------------------------------------
------------------------------------------------------------
------------------------------------------------------------
------------------------------------------------------------
------------------------------------------------------------
------------------------------------------------------------
------------------------------------------------------------
------------------------------------------------------------
------------------------------------------------------------
------------------------------------------------------------
------------------------------------------------------------
------------------------------------------------------------
------------------------------------------------------------
------------------------------------------------------------
------------------------------------------------------------
------------------------------------------------------------
------------------------------------------------------------
------------------------------------------------------------
------------------------------------------------------------
------------------------------------------------------------
------------------------------------------------------------
------------------------------------------------------------
------------------------------------------------------------
------------------------------------------------------------
------------------------------------------------------------
------------------------------------------------------------
------------------------------------------------------------
------------------------------------------------------------
------------------------------------------------------------
------------------------------------------------------------
------------------------------------------------------------
------------------------------------------------------------
------------------------------------------------------------
------------------------------------------------------------
------------------------------------------------------------
------------------------------------------------------------
------------------------------------------------------------
------------------------------------------------------------
------------------------------------------------------------
------------------------------------------------------------
------------------------------------------------------------
------------------------------------------------------------
------------------------------------------------------------
------------------------------------------
>FuFu|14595 FFUJ_12066m.01
------------------------------------------------------------
------------------------------------------------------------
------------------------------------------------------------
------------------------------------------------------------
ATGGACGAGATTCGTGCCCCTGAGCCAATC---------------------GCAGTTATC
GGC------------CTGAGCTGCAAATTTGCCGGCGAAGCCACAAAT------------
GCTGATAATTTATGGCAA------------------------------------------
---------------------------ATGATTGCTAATGGACGAGATGCTTGGTCTCAG
---ATCCCATTGTCCAGATTTAACTGGGCGGGCTCTTTCCATCCTGATCACGAG---AAA
TCGAGC------------------------------------------------ACTATG
CATGTG---CGT------------------------------------------------
------------------------------------------------------------
------------------------------------------------------------
------------------------------------------------------------
------------------GCTGGATACTTCATCAACGAT------GACCTTGGCAATTTC
GACGCAGCCTTCTTCAACCTGTCAGCCGAAACTGCAGCCTCTATG------GACCCTCAA
TTTCGGCTTCAATTGGAGTCTGTGTACGAAGCCCTGGAGAATGCCGGACAACCCATTGAA
ACAATAGCTGGCTCGGACACATCTGTATATATGGGAACGTTTAATCACGACTATAGGGAG
GGTATGATACGTGATGAAGATGAC---TTGCCACGTTTCATGATTACGGGC---ACTGGC
GCCGCCATGGCCTCAAACCGCGTCTCGCATTTC---------------------------
---------------------TTTGATCTGAGAGGGGCTAGCATGACGTTAGACACGGGT
TGCTCGACATCACTAGTGGCACTGCATCAAGCTGTCAGTGACTTGCGATCTGGCAACTCG
ACCATGGCGATCGTTGGAAGTTCCAATCTGATGCTTAACCCTGATATGTTCAAGGCTCTC
GGGTCTATAGGCGTTCTCTCTCCTGACGGGAAGTCCTTTTCGTTCGATTCAAGAGCGAAT
---------GGGTACGGGCGAGGAGAGGGCGTGGCGACCGTCATCATCAAGCGCTGGAGA
GATGCTGTGGCTGCCGGAGACCCTATCCGGGCAGTAATACGTGAGACTTGCCTAAAC---
---------------------------------------------CAGGACGGCAAA---
ACAGAA------ACTATCACTTCTCCAAGCTCTAATGCACAAGAACAATTGATTCGCAAG
TGCTACAAAAACGCGCTGCTC---GACCCA------------CTCGAAACACAATACTTT
GAGGCACATGGCACAGGTACCCCAACTGGAGATCCTATTGAGCTTCAGGCAGTTGCAGCA
GTCTTCCAATCGCGTCAGAGT------------------ACAGAG---------------
CCT------TTACAGATTGGCTCTATCAAGGCCAATATCGGACATACGGAGCCAGTCAGT
GGCCTCGCCAGTCTCATCAAAGTGGTT---------------------------------
------------------ATGGCGCTCGAGCATGGGGTCCTTCCACCGTCCATCAACTTC
GAGAAACCGAACGCAAAGCTCAAC---TTGAAGGAGTGGAATTTTGAAGTTCCACAGAAG
TTGGAGCCATGG---ATCCCAAATTCCAATGGGATAAGGCGTGCGTCGATCAACAACTTT
GGCTACGGTGGCACGAATGCCCATGTCATTGTTGAGATGGGA------CCCCAATGGAGG
ACTGATTCTGGCATTCACGCGACCAACGGAACCAGCCATATCAACGGACACACCAACGGT
ACCGAATCAACATCAGTCTCTGACCAGAAGCCG---------------------------
------------------------------------------------------------
------------------------------------ACTAGTGAAGGGAATAACACGAAT
TTCTCCCGGAACAAGACCAAG---------------------------------------
------------------------GTTCTTGTTCTCAGTGCAAGAGATGAACGAACGTGT
GAGCATATGATCTCCAACTTGAAATACCATCTC---CGACGTCTAAAGGACCATGGGAAA
CCTGAT------------CAACTACTTCAGAGTATTATATACACTCTGGGACACCGTCGA
AGTATGATG---------CCTTGGGTTGCAGCATGTCCC------ATTTCCTACACGCGC
GGTATCTCTACAGTC------------------GTTGAGTCTCTAGAATCCTCTCAATTC
AAGCCCAAGCGAATCGTGCGAACT------------------------CCACGT---ATT
GGCATGGTGTTTACAGGACAAGGAGCTCAGTGGTACGCAATGGGGAGAGAGCTGATTATT
GCCTATCCT------GTATTCAGATCCTCCCTTGAGCTTGGAGATGCATACCTCAGAGAG
CTT---------------GGTGCAGACTGGTCTTTAATGGAGGAGCTCATGAGGGATGCT
CCTGACACAAAGGTTTATGATACTGCTGTCAGTATTCCTATTTGCGCTGCACTGCAGATA
TCCCTGGTCAACTTACTCCAGAGC---TGGGGTATCAAGCCAGCAGCGGTGACAAGTCAC
TCAAGTGGAGAGATCGCGGCTGCATATACCGCAGGTGTTATCGACTACCGGGCATCCATG
GCTATCGCTCATTATAGAAGCGTTTTGTCGGCCGATAAAGCTCTGAGAGGTTCT------
------------GTAAAGGGGGGCATGGTAGCGGTCGGAGTGGGACCTGACCATGCCGCG
ACCTACCTCGAAGAG---------CTGCAAAGCGATGGAAAAGCAAGTATCGCTTGTATT
AACAGCTCCAAGAGTGTGACCGTTGCAGGAGATCTTTCGGCCGTCCTGGAAGTCGAGACT
AGGGCTAAGGATGAT------GGTGTGTTAGCGAGTCGACTGAATGTC---AACATTGGC
TACCATTCACATCAGATGGAGCCCATCTCTCACAGATATAGAGATGCACTG---------
---------AGCCGGGTAAAGCTTTTCAACTCTGCAAATAACCTCGAGTCCATCATCTAT
GCTTCACCAGTAACTGGCGGCCGCATGACCTCT------------------GCTGAAGAA
ATTGCCAGTGCCGAACATTGGGTGGCAAGCTTGGTTCAGCCTGTCCAGTTCCTTGATGCC
TTCACCGACATGGTT---CTGGGTGGCTTTGAC------------------------CCA
TCTGGCACCAGTGTTGAT---------------GTTGTAGTCGAGGTTGGACCCCATTCA
GCCTTGAGAGGCCCTATCAGACAAATTCTTGAGCTTCCTGAGTTT---GGGGGTCTTCAA
ATCCCTTACTACCCTTGTTTG---ATTCGCAAGACTGATGCTAGAGATACCATGCAGGCA
CTGGCGGCAAATCTAATTGGTGAG---------------GGCCTG---GAACTACAATTA
GAT------TCTCTCAACTTCCCCTAT------------GGACGAGAGAGCTTTGTC---
------AACGTATTGACGGACCTTCCCTCCTACCCATGGAATCAC---CAGACAAGA---
------CATTGGGTTGAGCCACGCTTCAATAGAGCGCTGCGAGAAAGAGATCAGGAACCG
CACTGTCTTATCGGCTCACTAGTTCTAGGAACAGAGCGAGAC------TCTCCTTCGTGG
CGCCATGTACTTCGTGTGTCCGAGTCGCCTTGGCTTCGTGATCACGTAGTCCAGTCCAAT
GTCCTTTATCCTGGAGCAGGCTTTATCTGCTTGGCTGTCGCAGGTGTA---------GCA
CAGATGGTTTCTATGCAGGTGATCAAATCTGTGGATAAACTTGGAAATGATCGACAG---
GTCTCTGGT------------TACAGACTGCGAGACGTTGAGATCCTTCGAGCCCTGCTA
GTGCCAGACATCCAACCT------------------------CTAGAGCTTCAGACCAAA
CTCTGTCCT------GCCTCTGATAGAGAGATTGGCCTCAGGGGATGGTATCATTTTGAG
ATTCTCTCTGTC------------------------------------ACTGGCGAAAAC
CGA---TGGAATCTGCATGCCAAGGGGTCTATCAAAGTCGAGTTTGCCGATGAGTCG---
------------------------------ACGCCGGGGGTAGGCGGACTCGAAGCAATA
TCTCCTTTGATTCCTAGCACA------------------GCACGTCGGATCGCACCCGAT
GATGTGTTTGCTACTTTCAGATCC---GTCGGCATCGAGCATGGACCAGCATTC------
CAAAACTTCAAG---ACTATCCTCCAGTGCCAAACTGAACCACGATCCAAGGCGACCATA
ATCGTTGCCGACACC------------------------TCTGCTAATAACACCATTATC
CACCCGACTACTTTCGATTCCGTTGTGCAAGCGGCATATACTGCTCTTCCCAAGGCTGGG
TATTTCCAG---GAGAGCCCCCGCGTGCCCCGCAGATTCAGGCAGATTTGGATATCGAGT
AATATCGGC---------CACGAGGCAGGACACGAATTCGAG---GCTTGCTCAAGAGTC
AACGATGCCGGTGCT------CAGAGCTTTGAGGCAGATGTTCGCCTTTTCGATGCCCAA
AAAGATTCACATGGCTCGCAGACTCCTGTCCTCGAGATACAGGGACTGTTTCTCCAGTCC
CTTGGTCACGCCATTGGTACCGGA---------------------------------AAT
AAG---------CGGCCATGGGAGAATGAAGTTTGTAACAGGGTGGAATGGGACATTGAC
ATGACTGTCACTGACCCTAGGACATTTGAGAGGATTAAAAAGGACCTT------------
---------------------------------ACACTCTCAGATCCTGGGGAGAGTTTT
ACGAAAGAGCTACGGCCCATTTGCCTATACTATATTCACGAAGCACTTGCTGAACTCTCC
CCTCCTGATGTC------------TCAAGTCTTAGTGGACACTTGGCCAAGTTCTACGGC
TGGATGCAGGATCAGGTG---------------------------AAGCTGGCTTTGCCA
GAAACAAAATCTGACAATACAGACGAGACCCTTGATCTGAGATCTCTAAATCCTGGACTG
AGACTTCTGCTTATCAGCCAAGCTATTACGAAAAGCGTG---------------------
---GCCGGTGAGATGATCTGTCGTCTCGGTCCGCAT------CTTGCAGATATCTTGCGA
GGAAAG---ACAACTCCTCTGGAGGTAATGGCTCACAATAATCTTCTTTCGAGATACTAC
GAAGAATCACCTGGCCTCAAACGCTGTTTCAGGCAACTATCTCAGCTCCTCCGCAAGATC
GTTCACAAGAACCCCAGAGCTAGAATCCTTGAAATAGGTGCCGGTACA---GGCAGCGTC
ACTCGCCATGCCCTA------GAAGTACTCGGAACCCGAGAT------------------
------------TCTGGGGGTCCACTAGCCGAGCTATACCACTATACGGATATCTCC---
ATGGGTTTCTTTGAGGCTGCTAGAAAGGAGTTCTCGGGGTGG------AGCGATGTACTA
GCATTCGACAAGCTAGATATCGAGCAGGATCCTGCAGAACAAGGTTTCAAG------CTT
GGTTCTTACGATATCGTGATTGCATGCCAAGTTCTCCATGCAACAAAGTCCATCTCTCAT
ACAATGGCTAATGTTCGGAGCCTCATGAAGCCCAGCAGCTCGCTGTTGCTTATTGAAACA
ACGCAGGAC---CAGATTGATATCCAGTTCATCTTTGGCCTGCTGCCAGGCTGGTGGCTT
---AGCCAAGAGCCTACACGCCAGAACAGTCCGTCCCTGAGTATCCTGTCCTGGGATAAT
GCACTAAAGACTGCTGGCTTTACAGGAGTTGACATGGTCGTGAACGAAAGCGAAAATGCT
TCTGAGTATGCATTTAGCACTATCATGTCTCATACGAAATCAGAG---------------
---------------------------ATA------------------------------
------------------GATAGCTCCTTCGAAATCCGTCCAGAGGACATTGTTCTAGTT
ACGACTTCCAAATCAATTCCTCCACAAGATTGGATGGTGTCTCTAGCACGGTCTATCGGA
GGA---AAGGATGACTCCTTTGCTGTGCAGCTCCTTGACGCCCCTGATGCCACTGATTCT
ACCTAC------------AGAGGCAAGATATGCGTCTTTTTGGCCGAGGTG---------
---------GAGGAC------AACGTACTCTTTGAA---CTCAACTTGACGTTTTTAGAA
GGGCTGAAACTCGTGGTA------GCCAATTGTCGTGGT------CTTCTTTGGGTAACA
---ATTGGGGGAGCTATCAAG---------TGTGAGATTCCTTGCTCGGCATTGGCTACA
GGTTTTGTCCGTTCTTTGCGCAATGAGTATGTTGGCCGACGAATCATGACTTTAGACTTG
---GATCCATCTCCCACAACATGGTCATCTGCTGCCTCTGACGCCATCTCGCGTGTTCTC
------AAGCATTCTTTCAGAGAC---------ACG------------------------
------GATGATAGCAACATGTTTGACGGCTCT---------------------------
------GCAATGGATTTCGAGTTCGCGGAA---CGAGACGAGGCTATTATGGTCCCGCGA
TATTACAAGGACACAATTCGAAATGAACTC------------ATCATGCCACAGCAAAAC
CAGCAGTCACCAGACAATGCTTTGACTGAGCTCTTCCATCAGGAGCATCCTGTTCGCCTC
CATGTTGGCACTCGAGGTCTCTTG---GACACATTGACATTTGTTCACGACGAAGTGATC
ATGACTGCCGATGATAGTCAGATTTTGGAGAGCTTTGTCGAAGTCGAGGTTCGCGCTTAT
GGGCTGAACTTCCGAGATGTTATGGTTGCCATGGGCCAACTGGAAGACAAGATC------
---------ATGGGTATCGAGTGTGCCGGCATCATAACCAAAGTTGGCGCT---GTGGCT
GCTCTTCATGGGCACTTTGTAGGCGAAAAGGTTTTTGCCCTT---CTCCGCGGGCCTTTT
GCAAGTCGCGTGCGAACTGAA---CATTGGAACGCTGTTTCTATACCG---GAGGGAACG
ACCTTTGAAGAAGCAGCATCCATG------CCTATGGTGTTTACCACGGCGTACGTTGCT
TTGTTCGACGTTGCTCATATCCAACGA------------GGT------------------
------------------------------------CAATCTGTTCTGATCCACGCCGCA
GCGGGTGGCGTTGGCCAGGCAGCTATCCAGCTGGCGCAGCATCTCGGGGCC---GAAATC
TATGTCACTGTA------GGCTCTCCAAAGAAGAAGCAGCTGATCCAGCAAAGGTATGGA
ATTCCAGATCACCACATCTTTAATAGCCGCGATGCATCGTTTGCCTCGGGGATCCGTGAC
ATAACCGAAGGTCGC---GGTGTTGATCTTGTTCTGAAC------TCT------------
---------CTTGCGGGTCCTTTGTTGCAAGAG---AGCTTTGACCTTGTAGCTCCCTTT
GGACACTTTGTCGAGATTGGAAGACGAGACCTGGAACAAAACAGTTTCTTGGAGATGCGC
CCATTTATTCGCCATATATCCTTCTCGTCACTGGATGTACTCCACATGACAAGAGAGAAA
GGCCCAGATGTGCGACGAATT---CTCACCGAG------------ATTGCACGCCTAAAG
CAGCGGAAC------------------GTGATCGCGCCTGTTGATCCG---TTGACGAGT
TACCCAATCTCGGATATT---------------ACCAAAGCATTCCGTCTGATGCAGACA
GGACAACACACAGGCAAGATCGTGGTATCAACAGGTCCGCTCCAGAAG---GTTGAAGTT
CAGCCC---------------TACCCCAAGGATATCAAG---------------CTATCG
CCAGAGGCGTCTTATCTATTGGTTGGTGGCTTGGGGGGCATCGGCCAGTGTTTGGCGAGC
TGG------CTTGTCAATCTTGGGGCCAAGCAGATCATTCTCATGTCACGAAGTGCTGGG
ACAAAAGACGAG------GATGCGGTCTTTATACGC---GACTTGGCTGAGACAGGATGC
AGAATTGAATGCATTAGCTGCGACGTCTCCAAGAGTCATGATCTTGAGAGAGCGTTGCAG
CTGTGTACAGCCAAGGGGCTTCCGCCCATTCGAGGTGTTATTCACGCAGCCATGGTGCTC
CAAGACTCTATTCTAGAG---CAAATGACTATCGAGAATTTCAGGGCGGCTGTCGTGCCA
AAAGTTCATGGGTCCTGGAATCTGCATACCAAATTC------------------------
---CAGAACGTTGACTTCTTCATTATGTTATCATCCATCAATGGTATCGTCGGCTACGCC
AGTCAGTCCAACTACTCAGCCGGAGGGTCATATCAAGATGCTCTTGCCCATTGGCGTGTC
ACAGTT---GGTCTCCCTGCTGTTTCGCTCGATCTCTGTGCCGTAAAGACA---------
---------GTGGGCTACGTGGCTGAGACGGCTGGCGTG---------------------
GCAGTC------CGCATGCAGAGAGCA---GGCCAC---------ATGCTACTGAGAGAA
GATCAACTCCTCGGATTATTGGAGTCAGCCATTCTGCACCCGTTT---------------
------------------------------------------------------------
------------------------ACTCCTCAGATCGTCGCGGGGCTCAACACAGGACCT
GGCTCT------------CACTGGAATCGTGATGGAGAGTCACAGCTCGGCCGCGATGCA
CGTTTCAGCGCCCTGCAATATCGACAGCCGCGA------------------GAACAGCGA
GCAAGAGATGGTGATATGGCTCACAAAAACTCACTTGCTGCTAGTCTGGCCGAGGCG---
ACTTCCCGG------------------------------GCTGATGCTGAAGCCATTGTC
TTTGAGGCGATTGCACAGAAGTTGAGCTCCATCTTCGTCATAGCTGTTGGAGAG---ATT
GAGCCAAGTAAA---------CACCCATCTCATTATGGTGTCGATTCACTGGTGGCAGTG
GAGTTGCGAAATATGATCTCGCTTCAGGCA---GCAGCTGATGTTTCCATTTTCAGCATC
TTGCAGAGTCAG---TCGTTAGGGGCGTTAGCTAGCGAGATTGTGGATAAGAGTAGA---
------------------------------------------------------------
------------------------------------------------------------
------------------------------------------------------------
------------------------------------------------------------
------------------------------------------------------------
------------------------------------------------------------
------------------------------------------------------------
------------------------------------------------------------
------------------------------------------------------------
------------------------------------------------------------
---------------------------------------------------------TAC
ACCGAGGTTATT------------------------------------------------
------------------------------------------------------------
------------------------------------------------------------
------------------------------------------------------------
------------------------------------------------------------
------------------------------------------------------------
------------------------------------------------------------
------------------------------------------------------------
------------------------------------------------------------
------------------------------------------------------------
------------------------------------------------------------
------------------------------------------------------------
------------------------------------------------------------
------------------------------------------------------------
------------------------------------------------------------
------------------------------------------------------------
------------------------------------------------------------
------------------------------------------------------------
------------------------------------------------------------
------------------------------------------------------------
------------------------------------------------------------
------------------------------------------------------------
------------------------------------------------------------
------------------------------------------------------------
------------------------------------------------------------
------------------------------------------------------------
------------------------------------------------------------
------------------------------------------------------------
------------------------------------------------------------
------------------------------------------------------------
------------------------------------------------------------
------------------------------------------------------------
------------------------------------------------------------
------------------------------------------------------------
------------------------------------------------------------
------------------------------------------------------------
------------------------------------------------------------
------------------------------------------------------------
------------------------------------------------------------
------------------------------------------------------------
------------------------------------------------------------
------------------------------------------------------------
------------------------------------------------------------
------------------------------------------------------------
------------------------------------------------------------
------------------------------------------------------------
------------------------------------------------------------
------------------------------------------------------------
------------------------------------------------------------
------------------------------------------------------------
------------------------------------------------------------
------------------------------------------------------------
------------------------------------------------------------
------------------------------------------------------------
------------------------------------------------------------
------------------------------------------------------------
------------------------------------------------------------
------------------------------------------------------------
------------------------------------------------------------
------------------------------------------------------------
------------------------------------------------------------
------------------------------------------------------------
------------------------------------------------------------
------------------------------------------------------------
------------------------------------------------------------
------------------------------------------------------------
------------------------------------------------------------
------------------------------------------------------------
------------------------------------------
>FuFu|14620 FFUJ_12090m.01
------------------------------------------------------------
------------------------------------------------------------
------------------------------------------------------------
------------------------------------------------------------
------------------------------------------------------------
------------------------------------------------------------
------------------------------------------------------------
------------------------------------------------------------
---------------------------------------------------------ATG
TTCGGC------------------------------------------------------
------------------------------------------------------------
------------------------------------------------------------
------------------------------------------------------------
------------------------------------------------------------
------------------------------------------------------------
------------------------------------------------------------
------------------------------------------------------------
------------------------------------------------------------
------------------------------------------------------------
------------------------------------------------------------
---------------------------------------TCGATGTCTCACCGCCAATCA
TGCGAG------------------------------------------------------
------------------------------------------------------------
------------------------------CGCTGCCGGCAG------------------
------------------------------------------------------------
------------------CAGAAAGTCCGGTGT---CTTCGAGACGCCACCTCTCAG---
------------------------------------------------------------
AAGCCA------------------------------------------------------
------------------------TCACCA------------------------------
---------------------------GGCCAGCCTCTG---------------------
------------------------------------------------------------
------------------------------------------------------------
------------------------------------------------------------
------------------------------------------------------------
------------------------------------------------------------
------------------CCGAAATGCTCCAAATGTGCAAAGGCAGACACTCATTCGAAG
AGTGAAGGTGGT------------------------------------------------
------------------------------------------------------------
------------------------------------------------------------
------------------------------------------------------------
------------------------------------------------------------
------------------------------------------------------------
------------------------CCATTTGTGCTATCTGCAAACTCAGCGCAGTCCTTG
GCTTCGAGGGCGTCGCAACTCTGCCATTACTTG------------------GAAAGCAAC
CCTGAG------------ACGGATCTGTGGCGTCTGTCATATACCCTCTTC---CATCGT
GCCAACTTC---------AGCTTCCGCGCAGCCTTCTCG------GCGACAAGTGCACAG
CAGCTCACCGAAAAG------------------CTCAAGGCAGCGGTTCTAAACAAGACC
TCTCGCACCACCAGCATCCCGGAGAAT------ATGCCC---------CCACGC---ATC
CTTGGTGTCTTCACAGGTCAAGGTGCTCAGTGGGCTACCATGGGTGCAAAACTTTATGAA
TCGTCAACT------GTTTTCCGCAGCGCTTTCTCGCGTATGCAGGACAGTCTTGACGAA
CTGTCTGTCAAAGACGGACGTCCATCGTGGTCTCTCATTGAAGAACTCCGTGCCCTTCCT
GCGACGTCACACATAGGTGAAGCAGCTGTATCACAGCCGATATGTACAGCTGTTCAAGTG
GCCCTTGTCGACATGCTGTCTCCG---GCTGGGGTACAGTTCTTGGGCGTTATGGGCCAT
TCATCCGGTGAAATTGCTGCTGCATATACGGCTGGTTACCTCAATACGCACGACGCTATT
CGCATTGCCTACTTCCGCAGCCTCCACTCGAAGAGGGCTCAA---------GGA------
---CCTGACGGATGCAGCGGCAAGATGATGGCCGTGGGCATGTCTAATGACCAAGCTGCT
GGCTTCTGCGCGGAG---------------TCGAGAGGAACGATAAAAATTGCTTCCAGT
AACTCGGCTCGCAGTTGCACTCTTGCGGGTGACGCTTCGGCTATTGACTCTGCCAAAGAG
AGGCTTGACGCTGCT------GGCACATTTGCGAGGGTCTTGCAGGTC---GATACGGCC
TATCACTCGCATCACATGCAGCCAGTCGCCCAGCCATATCTCGACTCGCTT---------
---CAAAAGGCATCAAGATTAACACAAAGCCCGGAA------------------ACAATG
TTGTCTGGTATTCGA---GCTCGCTCGTTTAGTGGCAAG------------GACGCTGAG
TCACTGAAGGGCCAATACTGGGTTGACAACATGACCAATACAGTTCTTTTTAGTCAAGCT
GTCCAGAGAGCTGTT---AACGAAAGTTATGTG---------------------------
------------TTTGAC---------------TTTGCGCTGGAGGTTGGACCTCACCCT
GCTCTAAAAGGCCCTGCTACTGAGACCATCAATAATATGACGGGC---------ATTGGC
CTTCTGTACTCGGGTGTGCTT---AAGCGCGGTCAGCACGACGGGGAATCTTTCTTTGGT
GCTTTGGGGCTCTTGTGGAAAACATTTTCACTCCAGAGTAGACGGTCCATCGTTAGTTTC
AAC------GGCATTGAGCGAGCCTTT------------TCTCTGGGTGGAAAGAACAAC
AGGCTAGGTCTTCTCAAGGACCTACCATCTTATCCATTCGACCAT---GATACTGTA---
------TACTGGAAAAAATCTCGTCACTCCGCGATTGTACGTACACAGAACCAGAAGGGT
CATCAGCTCCTAGGCTCTGCCTCTACCTTTGGTAGCGGGAAGCAGCGTGAGGTTCACTGG
AAACAGGTCCTTCGTCTTGAAGAGATTCCCTGGTTATTTGGACACACTATTCAAGATGAG
TACTTGTTTCCAGCAACGTGCTATGTCACAATGGCCTATGAGGCAGCC---------ATT
AGGCTT------------------------GTCTCCCCA---------GCGCAGGAG---
ATTCAACTT------------GTTGAGCTACATGACATCGACGTCTTTCGTGCTCTGAGC
CTCAAAGCTGACTCTCCT---------------------GGAACTGAGATTCTCTTTGCG
GTACGCATT------------ACAAGCCAATCAGACGGTGCGATTACGGCAAGCTGGTCT
TGTTACAGCAACCCGGTTGATTTCGAACATGGCCAGAATCTTGGAGATATACCATTTCAA
------GCCGAATCCCATGTTGAAGGCTTCTTGCATATTGAGCTTGGTGCTCCCAGA---
------------------------------------------GATAATATCCTGCCCGCC
AGATCTGAGCCAATTCTGCCC------------------TTGATTCCACTTGACGTCGAA
GAGCTCTATGACACTCTGGCTGTC---TTGGGCCATGGTTACAAGGAGCATTTC------
CAGACACCTAAA---ATGCTTCGCCGTTTGCATCAC---------------GCTGTTGTT
AGTATGCCTGCGGGA---------TGGAACGTGGCGAACTCATTGACCCGTTCCGATGTC
AACCCTGCGGCCTTGGATACGGGTATCCGTGGGCTGCTGGCTGGTTATTCCTGCCCAGGA
GACAGACGGCAACGTTCAGCCTACCTCCCAAGTCGCATTGACAGCATTCGGGTTAGCATG
GCCGTTCCTACCGAAGACGGCGATGGCTCTACAGAACTGTTG---GCAGATTCCTTTGTC
ACTCACGGCGATGCC------AGCCGTATCAGCGGTGATATCAATGTCTTCAAT------
---------CCTGAAAGTAACAAGACACATGTTCAGATCCGCGGAGTGCACTTATTGAAT
CTACCCGGCTCTCTCAGATCAAGC------------------------------------
------------------------CGAGAAACCTATCATCAAGATATCTGGGAACGCGAC
GCTTTGTGTGGCATTGAACCTGATCGGAAGTCAGTCGTCTCAGACAAT------------
------------------------------------------------AGGACGCAAATC
AGCAGTTTGGCCATGCGCCTGGTTCTATTCTACTGTCAGAAGGTTCTCAAAGAGCTTAAG
CCGTTTGAGATC------------ATGCTCATGGGAAAAGCCCGCAAGAACTTTTTGACA
TGGGTACAGAAAGTTCTC---------------------------------CTCCCCAGC
GTGAGCGCTGGGGAGCACGAGGCCAACAAGGAGTGGCTTGATGGCAGTGAAGCAGAGTTG
AACAAAGAGGCTGAGAGACTCAAGGTCGTGAACTTAGCC---------------------
---GACGTCGTACTCTTGGAGCGTCTTGGACGTAAC------CTAACATCCATCACCCGT
GGTCTC---ACTGCAGGTGTCAAAGTAGCTGAGCAAGAAAACGCGCTTCACAGGTTTTAC
GCCGACATCTTTGGCTTCCGAGAAACCACTGCTGATGCAGCTGCCCTTGTTTCACAAATA
TGCCATCGTTATCCAGCTATGAAGATGATCGAAGTTGGTGCTGGGTTC---GGCTCTGGC
TTACGAGACGCGTTGATTAATGCTGCA---------------------------------
---------------GGCAAGCGCCGCCACACATCTTACACAGTTACCAATACTGTT---
---------------------------GAGCCTTCTGATAAT------GACTCGAAGCTC
ATCTTCAAGCTTCTTGACATTGACAAGGCCCAGTTCAGCAAGGCTCTGACC---------
AACGAATAT---------------------------------------------------
------------------------------------------------------------
---------------CTTCCTGTTCGCTTCGTTCAGTCCCTGCTCCCAAGAACCTGGCTG
---------GAGAAGGACGATTCACAGCCACAGATCATTAAGGTCTCCGAATGCGATGCT
TTGCTGAAAGTGAACGGATTCTCGGGCGTTGATGTCACCTACACG---------------
---CAGCATTTTTGCAGTGTTATGCTCTCGCAAGCTGTTGACGAT---------------
------------------------------------------------------------
------------------------------------------------GTTGTTCTTGCT
---------------------------------GTGCGTGATCCAATTACTGCGACGCAG
AAGATTGATCCAGAAATCTTGCTGGTCTCGGGCCTTGAAAACATCAACGTTGCC------
------------------CCAGAGGCCATTATTCTGAATCTCTGTGATCTC---------
---------GATACC------CCAGTCTTCCAGGAG---ATGAGCGAGCTACGCTTTAAG
GGTCTGCAAGAGATAATG------CGCCAAGCGAGCGTC------CTCCTCAGGGTTACA
---GAGGGTGCCAGAGGTGGA------------GCTAAGCCTGTGAATACTATGGTGCTT
GGATGGGGACGATCTGCACGCCTAGAGTCGTCTACTATGAAGCTTCAAATCTTGGACATT
GAGCAGGAGTCACAC------------ACTGTAGATCCTGACATCATTTGCAAGCTATTA
------CTCAATCTTTGTGGTAGT---------AGC------------------------
------CCAGATGATAAGGACATACTCTTT------------------------------
------ACAATGGAGCCAGAGTTGATATTG---AAAGACAGCGCCATTTATATTCCAAGA
ATCTGGCCAGTTGACGGCCTCAACGAGCTC------------------------------
------------------------GCCGATACGAGATACAAAGACGTGTACGTGGAAACT
TCTACAACGAATCCTTTTGCAGCGCTCGATGAGCGTGGGATCCTTGCAATTGCACGGCCT
---------------------------TATGGACATACTCCAGCCAGGAATCTGGAAATG
CTAGCCTCTTCTGTGCATGGCTTCCGTTTCCAAGGTGAAGAGAATATAAAGCAGCTC---
---------------------TGTATCTCCAGGATTGTT---------------------
------------------GCAGGCGAAGCATCACTTACCCTCTCAGACGAGGACTCGTTT
------------------GAG---ATTCTTTGGCAGTACGAGAAAGGCAATGGAGGTGTC
CTGTACCCTCATCAGCTACAATCC------CTGATAACATCGGCAATTGCCGAGGCTACT
CTTCTTGGCCTTTCG------------------------GGT------------------
---------------------------------------CACGTTTGGATTCATGTCGCA
CCTGCGTGGCTGCAAAAAGGACTAGATCTTGCGGCCTCACGACGTGATGATATCCAGTTG
TTCAACACAACA---------------------------------TCTGATCGAGAGATA
GTCACAGGGAACTCCAACTTCCTCCATCCTTTCGCTACCGAGCGTGACCTTGTTCTGATA
AAGCCGAAAGACATTGCGGCATTCGTTTGCTTGGAAGAT---------------------
---------------------------------------------------TCGCAGCAG
GATCACAACTTGGTCGGCTTAGTTCACAGCATCTGGCCTAGTATTCGCATTGAGCTGCCA
GTTTTGTCATTGAAC------------AGTTTCGACGGAGTCGTCTTCAACCGGCTCAGC
AAGGCCATGTTCGTTGACCTT---CTG------------------AAGTGGAATCTCAGC
AGTGGCACT------------------CTTGTTTCTAAGAATTTAGTAGAAGGAGCCGTT
ATCCCCGTTGAACATATC---------------------------TCCAAGAAGTCCCCA
TCATCCATCTTGCCAACAAGCGTCCTCGACAGAACGACGACGACAACC---ATCACGGCC
---------------------AAGCTCCTTCCGCCAAAT---CACGATGGTATTTTCTCC
AGTGACAAGACCTATCTTCTCCTTGGCCTCGCCGGTGATTTCGGTATATCAATTACATTG
TGG------ATGTTTGATAGCGGGGCTCGCCATGTTGTGCTGGCGTCTCGAAACCCTGTT
GTT---------------CTTCAACCGGTGGTGGATCATGTTGTCGCAACTCATGGTGCT
ACTTTACGCTTCATGGCTATTGATATCTGCGACGAAGGCTCACTATCAGCTGCGTGGACC
---GAGATTCATGTATCGATGCCCCCTGTTGGCGGTATAATGAACGGCGCGATGCTAATG
CGAGATCAACTATTTGCA---GACCAGCCGTGGTCGGACTTTTCAGCTGTCATGGGCCCC
AAGGTCAGAGGAACGCAGAACCTTGTTGCGCTCCTT---------GACAGAGAAGTCGCA
CCAGAGCAGCTAGACTTCGTTGTCTTCCTCTCTTCTGCAGTTGCGGTTGCTGGAAACGCG
GGCCAGACTGCATATGGCTCATCGAATTGGTTTATGCAAGGCACAGCTAGCAACATGCGA
CAACGT---GGTTACCCCGGCTGTGTTGTCCACATCGGAGGTGTCAGTGGA---------
---------CTGGGCTATGTTCAGCGACAT------------------------------
GAGAAGCGCAAGATGCTTGAAGACTCA---TTGTATTGGCTTATGTCTCCTGTCAGTGAA
ACCGATCTACACGATATGTTGGCTGAGGTTATTGCGGGCGACCGG---------------
------------------------------------------------------------
---------------------------CATGATCTCATTACAGGTATTCGT---------
------------------------GGTGATATCCGGACCTACACATGGCGAGAACAACCG
CGATTATGGCATTACCTCCAGTCCGAGGAC---------------------GACAGCAAT
GATGAAACTACCAAAGAAGGCAGCAGTGCATCTCTCAAAATCCAGCTTGCTTCATCTGTT
GCTGATCCA------------------------------GATGCTTGCCTCGACCTCCTC
CTTGGTGGCTTTACATCGGCATTATGTGGAATGTTGCATATGAAGGTAGAGGAG---CTT
GACACCAATGTC---------CCTGTTGCTAGTATTGGTATTGATTCACTTGTGGCTGTC
AGGGTCAGAGAATGGTTTATGCAGCAAGTT---GGTGTAGAGGTGTCTGTTTTAAAGGTC
ATGTCTTTAAATACTCCTTTACTTGCTTTGTGTAAGGATGTTTTGGCTATATGGAGG---
------------------------------------------------------------
------------------------------------------------------------
------------------------------------------------------------
------------------------------------------------------------
------------------------------------------------------------
------------------------------------------------------------
------------------------------------------------------------
------------------------------------------------------------
------------------------------------------------------------
------------------------------------------------------------
---------------------------------------------------------AAA
CAGGTAAAAGCT------------------------------------------------
------------------------------------------------------------
------------------------------------------------------------
------------------------------------------------------------
------------------------------------------------------------
------------------------------------------------------------
------------------------------------------------------------
------------------------------------------------------------
------------------------------------------------------------
------------------------------------------------------------
------------------------------------------------------------
------------------------------------------------------------
------------------------------------------------------------
------------------------------------------------------------
------------------------------------------------------------
------------------------------------------------------------
------------------------------------------------------------
------------------------------------------------------------
------------------------------------------------------------
------------------------------------------------------------
------------------------------------------------------------
------------------------------------------------------------
------------------------------------------------------------
------------------------------------------------------------
------------------------------------------------------------
------------------------------------------------------------
------------------------------------------------------------
------------------------------------------------------------
------------------------------------------------------------
------------------------------------------------------------
------------------------------------------------------------
------------------------------------------------------------
------------------------------------------------------------
------------------------------------------------------------
------------------------------------------------------------
------------------------------------------------------------
------------------------------------------------------------
------------------------------------------------------------
------------------------------------------------------------
------------------------------------------------------------
------------------------------------------------------------
------------------------------------------------------------
------------------------------------------------------------
------------------------------------------------------------
------------------------------------------------------------
------------------------------------------------------------
------------------------------------------------------------
------------------------------------------------------------
------------------------------------------------------------
------------------------------------------------------------
------------------------------------------------------------
------------------------------------------------------------
------------------------------------------------------------
------------------------------------------------------------
------------------------------------------------------------
------------------------------------------------------------
------------------------------------------------------------
------------------------------------------------------------
------------------------------------------------------------
------------------------------------------------------------
------------------------------------------------------------
------------------------------------------------------------
------------------------------------------------------------
------------------------------------------------------------
------------------------------------------------------------
------------------------------------------------------------
------------------------------------------------------------
------------------------------------------------------------
------------------------------------------
>FuFu|1979 FFUJ_00118m.01
------------------------------------------------------------
------------------------------------------------------------
------------------------------------------------------------
------------------------------------------------------------
------------------ATGAATGATATT---------------------GCAATCGTT
GGA------------TACTCATTCAAGCTCCCTCAGGGCGTGGAGCAT------------
GATGATGCCTTTTGGGAT------------------------------------------
---------------------------GTTCTCGAGAACCAACGAAACTTGATGACCGAC
---TGGCCCGAGAGTCGTGTCAAGACAGATTCATTTGCCAACAACAAGCATCAGAAGTGG
AATGGA------------------------------------------------------
---------AAG------------------------------------------------
------------------------------------------------------------
------------------------------------------------------------
------------------------------------------------------------
------------------GGAGGGCATTTCATCGAAGAC------GATGTCGCCGCCTTC
GACGCTCCCTTCTTCTCACTCACGGCCAAAGAAGCTTCGGCCATG------GATCCGATG
CAGCGCTGGACGCTGGAAGCTACTTACCACGCTTTCGAGAATGCGGGTCTCTCCGTTGAC
AGTCTCAAGGGCTCTCGCACTGCCGTCTTCTCGGCTTCTATGCTGGAGGACTACAGCAGA
ATGACGGCCGTGGACCCAGATAAC---TTGGAGCGAACGGCTGTGACTGGAAGTACTGTC
TCGTGTATTATTCCGAACCGTGTCAGTTGGTAC---------------------------
---------------------TTTGACCTTCGTGGGCCAAGTATTCACGTCAATACTGCT
TGTTCTAGTAGCTTGTCGGCTGTTGATATGGCCTGCAAAGCTCTGAAGAGCGGCGATGCT
TCATGTGCTGTGGTGACCGGCGCAAACCTTCTTCTTGACCCTAGCATCTTCCAGGTTCTG
GCTAACCAGGGCTTTCTCTCGCCTGATGGCGTTTGCTATAGCTTTGATGAACGGGCCAAC
---------GGGTATGCACGAGGTGAAGGAGTTATTGCCGTTGTTCTGAAGCCTGTACAA
GCTGCGATTGAGAATGGTGATATGATTCGAGCTGTGATCCGATCGATTGGCTCGAAC---
---------------------------------------------CAGGATGGCCAT---
ACCCCG------ATTCTCACACAGCCAAGCTCTCAATCTCAGGAAGAGCTGATCCGGCAT
GTTTACAAGCAAGCTGGTTTG---TCGATG------------AGGGAGACTCGCTATGTG
GAAGCTCACGGCACGGGTACTCCCGTCGGTGATCCAATCGAGGTCAAAGCTATCAGGCGG
TGCTTTCAAGAACATCGTTCT---------------CATTCGGAA---------------
CCA------CTCTACGTTGGTTCAGTGAAAGCAAACATAGGGCATCTTGAAGGAGCCAGT
GCACTTGCAAGTCTGGTCAAATGCATC---------------------------------
------------------TTGATACTTGAGAAAGGAGTCATCCCTCCCAACGCGCTTCTT
CGAAAGATGAATCCAGCACTGAAC---GCGGACTCATACAACATCACCGTACCAACGATG
ACCATCGAGTGG------CCTGCCGAAGGC---CTCCGTCGGGTATCTCTCAACTCTTTC
GGGTTTGGGGGCTCAAACTCTCACATAGTTCTTGACGATGCA------CTTCACTACTTA
CAGGATCGTGGCCTCAGCGGTATCCATAACACAGCCCTCTTCGTAAGGCCTGCAACAAAC
GGTTCAGGTATTACCAATGGATATGGTGCAGCTCATACCAACGGGACTAACGGA------
------------------------------------------------------------
------------------------------------ACTAATGGTGTCGCAAATGGTCAC
TCAGACGTCGAAAGTCACAAG---------------------------------------
------------------------CTTCTAGTATGGACTGCTGCCGACGAAAAGGCAGCC
AAGAGAACTATCGAAGCTTACGACAAATTTTAC------AACCAGAAGGTGTCAGGGAAC
AGTAAG---------------AATCTCGAGTTTCTGGTATCTACTCTTAGTACACGCCGA
AGTAACATG---------CTTTGGAGAGCTTCTGCCGTA---------------------
---GTTGAAGGGTCA------------------ACCAAGCAAGCATTGTTGTCTTCAAAG
CCTATTCGAAGCTCAGAGGACCTTGGC------------------------------CTG
GCTTTTGTGTTTACAGGTCAAGGCGCGCAGTACATTAATATGGGCCTGGGTCTT---GAA
CAGTATGCT------GTCTACCGGAAGACTCTAGAGAAGATCAGCAAGATCTATTCCAGT
TTT---------------GGGTGCTCGTGGAACCTATTTGGCGAGCTTAGATGCAGAGAA
AAT---------ATCAACTTGCCTCAGCATAGCCAGCCGCTTGCAACCGCTGTGCAGATT
GCCTTGGTCGATCTGCTCGCTAGC---TTCGGTATCACTCCCAAGGTGTTGATTGGCCAT
TCTTCAGGTGAGATTGCTGCAGCATATGCATCCGGCGGACTGTCTCTAAAATCCGCTTGT
AGAGTGTCCTACTTCCGTGGTCTTTTGGCTGGAAAGCTAAGAGAGGCCAACACA------
---TCA------TCTCCCGGCGCCATGCTGTCCATTAACCTTGCACCGCATCACGTCTCG
GAGTATCTGGAGAAA------------ACAAGTGTCACTACAGTCAATGTTGCATGCATC
AACAGTCCGCTCAACGTCACTCTCTCGGGGACCAAAGAGGCTATCGACAAGGTCAAATCT
CAGGCTGATCAAGAT------GGCATCTTTGCGCAGAAACTCAATACC---GGGGTTGCA
TATCACTCACCATCCATGAAAGCCATCGCGAGCGAGTACCTTGCTGCACTG---------
---GAGCGACTCACCAAGAGAAAGGATGGGACT---------------AGTATCCCAATG
GTCTCGTCTGTCACT---GGCAAAAGGATTTAT------------------CCAGAGATA
TTGTCGACTGGCCAATACTGGGTAGACAACATGCTATCACCTGTTCGATTCGCCGAAGTA
GTGCAGGTCATTGTG---AACAAGAACTCAGCA------------------CGCAAACTT
GGCTTGGTTAACATAACT---------------GACTTGATTGAGATTGGTCCTCATCCA
GCTCTTCGAAGGCCCGTGAAAGACACCTTGAGTGACATGTCCGTT---GCGGCCAATGGA
GTACGATACAACTATGTCTTG---CATAGATCGCACCCGGCAGCTCAAACCACCCTCGAA
CTGGCTGGACAGCTATTCTGCCAA---------------GGCTAT---CCCGTTTCCATC
TCG------GCAGTCAACCAAAAAAAC------------AAGAAGGAG------------
------AACTTTCTGGTCGATTGTCCCAAGTATCCATTCGACAGA---TCACAGCGA---
------TACTGGGCTGAATCACGTATCAGTAGAGACTTCAGACTACGGGAGGCTGTCAAG
GGAGAGTTGCTTGGGGTGAGGGTTTCTGACTGGAACCCACTA------GAGCCTCGATGG
AGGAACTTTTGGAGCATTGACTCATCTCCTTGGACTGGAGATCACAAGATTAGTGACACT
GTCCTGTTTCCAGCATCTGGCATGCTCCTCATGGCTATTGAGGCTGCT---------CAA
GAGATG------------------------ATTCCATCT---------GGCCATGCT---
GCCTCTGGG------------TATAACATTGAGAAAGCTGAGTTTATGAACCCAATAATT
GTGCCAGAAACTTGGGAG------------------GATCGTCTCGAGACCCAGGTCCGC
CTGCGAGTT---------------GCCGACACGCAGCATGATGCAAAGTTCGACATCAGC
ATCTTCACGTAC------------------------------------TCACGCATTGAG
------TGGGTCGAGTGCTTCACTGCGAACATTTCGATCGAATATCAGGATACAGAT---
------------AGGTACGAGAAGCGGCAAGTGAACCACGAGCACATACGGGGTCAGTAT
CAGAAATTAGCTGAGATGTGT------------------ACTTCACCCATCGACTCTCGC
GTCTTTTACCATGATGCGGCAGAG---GTTGGACTGCAGTATGGCGATTGGTTC------
CAGCTGATGCGC---AACATCAAGTGGGATGGTGAGAACTCATCAGTG---GCAAGCGTT
GATTTACCACAGCCA---------------------AAGTTCACTACCAAGGGCCTAGTC
CATCCAGCTGTGCTCGACCAAGCCTTCCAAGTTCTTCGAGCT---------------GGC
TCTGGTCAGCAACCCGCAGCCAATGTCCCCATAAGACTCGAAAATGCATGGTTCGCCTCC
AAAGCATGG---------AAAACACCCTCGATTCAGTGGATG---TGCAGCGCGACTCCG
ACTGTTCACGGTTAC---------GGAGAGCAAGGCGAGGTGGTGGCTTTGGCT------
------------GACGATGGAGAAGTCCTTTGCTGCATCGAGCGTGCAGTTACATCTGCT
GTCTCGGGTGGAATAACCCAAAAG------------------------------------
---------------------GAGAAGAAGCTGGTTTATTCGATTGAGTGGAAGCCACAT
TTCAGCATGCTTGGTCCAGACCAACTTACACGATTATGCGCCGCTCAT------------
---------------------------------GCTGTGCCGAAAGACGACAATGCAGTC
CTGAAGAATCACTCGAAGCTCTGTCGTACACTTGAGCTCGTAGCTGCTCGTGTACTGAAG
CGTATAGACAAC------------TCCAAAGTCCCAACAGACTTGCAGCGTCAAGTCCAG
TGGATGGAACACCACGTT---------------------------------AGCAAGCTA
TGCCCTGAAGATCAAGATGAAGCAATCAAGATTAGTAACGAGGAGCTTGAGTCTATGCTA
GATGAG------GTTGACGCTGTACTTCCAGCTTGGAAG---------------------
------------CTATACACAACATGTGCCCGAAAG------CTACCAGAGATTCTATCC
GGAGAG---CTAGACCCTCTACAGGTAGTATTTGAGTCTGACCAGGCCGACATCTTCTAC
TCAGATCTCTTCCGGAATCTCTGCGCTGATGATCAGCTCAATTATCTCCTTGACTTGGCA
TCGCATGAGAATCCAACTCTGAGAGTTCTAGAAGTTGGTGCTGGCACA---GGTGGTATG
ACGGGACATGTCATA------TCAGCTCTACAAGAACGTGAG------------------
------AAGCTCACTGGAGGACTGGCGTTCTCAGAGTATACCTACACGGACATATCA---
CCTGCTTTCTTTGAAACTGCAGGTCAGAGATGGCCAGAGCTCAAGTCCCAAGGCCGCATC
ACTTTCAAGACACTCGATCTAGACCGAAGTATTGATAGCCAAGATTTTGAG------CCT
GGTTCTTATGACTTGGTCATCGCGGCCAGTGTGCTTCATGCTACCCCATACCTAGAAGCC
ACGATACGCAATGTTCGCAAAGCTCTGAAGTCGGGTGGTCGTCTCATCCTCCTAGAGGTT
ATCAATCCCGATGACATCGCTACCAACTTCATGGCTGGCCTTGTGCCAGGCTGGTGGGTT
---GCTCGCGAGGAGTGGAGACCGCATTCTGCTGCTATACCAGAGCATCTTTGGGATAAG
TGTCTCAAGGACAATGGCTTCTCAGGGAATGACTTGGTGATTCGAGACTATCAAGATGAT
CAGTGTCATATTATGAGTGTCATCGTCACCACTGCCAGTGAGCCTGAGCAAGCA------
------------------------------------------------------------
------------------GTTGAGCAAAAGGCAAGAAAAGGCCGTCTGGTCATGCTCACT
AGTGACGAGGCGTCGACGAAAGAGACGGGGCTTGCAGATCAAGTTCGTACACTTGTTGAT
CCAACACTAGAGCGGCGTACAGTCATCGTTCCATTCTCACTAGGCCCAGTTCATGAGGAG
CTGGCCAATTCGACA---AGTGACGATCTTGTCATTTGCCTCGCCGAAGCTGGA------
---------GACAAG------CGTATCCTCTCGAAT---CTCTCGGAAGAACAGTTTGGT
AGCCTTCAGTTTATGATC------AGAAAAGTCTCGAAC------CTTCTCTGGGTCACC
---TCAGCCAGCATCAGCGAC---------CCAATGTGTCCAGAATACAGTGTCGCTCAG
GGCTTCTTCCGCTCCATCCGCGCTGAGCAGCCTGAAACTCGTATTGTCACCCTAGCAATG
GACGGC---------------------GACATGGCCCCAGCGTCACAGCCAGACTTCATC
------TCAAAAGTCTACAAAGCT---------GCT------------------------
------TTCGATACTGAAACTCCG------------------------------------
------TCAAAAGAGGTTGAGTACATTGTT---CGAGATGGTGTCACCACCACAGGCCGC
GCGGTTCGAGATATGAGAACTAATACGGCACTACGATCCCTTGTTTCC------------
------------AAACAACTGCAACAAAAACCTTGGGGCGAAGGGCCAACGTTAAAGCTT
GGTATTAGCCAGCCAGGATCACTC---GAGTCACTTCAGTTTGTGGAAGACCAGTCCCAT
------------GCGGAGGAACTTGGCCCTTCTGATGTAGAAATCGAAGCGAAGGCCTGG
GGTCTAACCTCTCGCGATCTTGACATTGCCCTTGGTCACCCTGAGAAGCGAACT------
---AAGGAATTCGGCAGTGATTGCGTTGGTGTTGTCACCCGTATTGGGAAGAACTGCAAC
AATACCATTCGG------CTAGGGGATCGCGTGGCTATGATC---TCTGTTGGTTGCATG
AGGAAGTATCCTAGTGCCGAC---GAAAGAGGCGTCTGTAAGATCCCT---GACTCGCTC
AGCTTCGAAGATGCTGTTTCGCTC------ACAATTCCCGGATTGACTGCCTGCCATTCA
GTTCTCAATATTGCACGCGTACAAGAG------------AAT------------------
------------------------------------GAAAAGGTATTGATTCACTCGGCT
GCAAGTAGTGCAGGTCAGATTGCGGTCAAACTTGCCCAGACAAGGGGCGCT---CAAGTG
TTTGCTACTGTG------TCAACAGTGGCTGAGAAGCAATTGCTGATAGACACCGTGGGT
ATGAGCACAGAAAATATCTTTGACAGTAGATCTCCATGTCTTTTTCAAGATGTGATGGGA
GTCACGGAAGGAGAA---GGTGTTGATATACTGCTTGAC---------------------
---------TTTTCCCGGGGCATACCACGCACA---CCACTCTCTTCCGTATCTGATGAC
GGGCGAATTGTCAGCCTTGGTGGTTTTGATACGTCAGAGACTCCTTCGCTGGCTGCAGAG
GTCATGTCAAGAAATCTCACCTTCTCTTTCATCGATGTCATGCGTTTG---------AAG
CCCAAAGTCTTAACCCAACTG---GCAAAAACA------------ATGATGCAGCTCCTA
GCTGAAGAT------------------AAAATCCAAACGCCCCAGCAA---TTACCAGTC
TACAAGATATCTGACATC---------------AAAGACGGCTTCAGGAAACTGCAAGAC
---GATACCATCGAGCGTGCGATAGTAACAGCAGAACAAGGGGATGTA---GTTCCGCAA
TTTGTTCAA------------GATCGCCGCCTATGGACA---------------TTCGAT
GGTGATTCCAGCTATTTAGTAGCCGGTGGATCTGGAGGTCTCGGTCGAGCCATTATTAGA
TGG------ATGGCTGACAGGGGAGCTAAACACCTGATTATCCCCTCTCGATCGGGTGCA
ACATCTGAAGCA------GCTGCACAGCTGGTAGCC---GAGCTGGCATCCCGCGGCGTT
AATATTGTTGCGCCCAAGTGCGATGTATCTGTTCGCGAAGATGTCGCAGTCATGCTGAAA
---GAATGCTCTCACACCATGCCTCCCATCAAGGGCTGCATCAACGCCGCAATGGTTCTT
CAAGATGCCATATTTCAGAGCAACATGACATTCCAACAGTGGCAACTCACCATACGCTCC
AAGATACACACTTCTAAGAACTTGCACGAACTACTT------------------------
CCCAGGGATCTCGACTTCTTCATTCTACTCTCCTCTCTTGCCGGTGTCGTTGGTCAGATG
GCCAGTGCAAATTATGCTGGGGGCTGCGCGTATCAAGATGCACTAGCCAGATATCGGAGG
GCGCAT---GCTCAGAATGCGCTGTCTCTTGACATCGGATGGATGAGTAAC---------
---------ATCGGCATCATTGCTGAGAAA---GAGGCG---------------------
TATCAACGGCAGAGACAGACGTCGAAT---GATATG---------CAGCCCATCGATGAC
AAGGAGTTACTTGCTTTGCTCACTCTATGTTGCGACCCGAATAAT---------------
------------------------------------------------------------
CAGATTGAGCTGCCGCCACTGTCTGAGGGACAAGTCCTTTTTGGTCTGCGAACACCCGCA
GATATC------------CTCAGTGAAGGCCAGCAACCTCCAGCTCTTCTCGAACGACCT
CTCCTCAGCGCATTCTCATTCTTAGCAGGC---------------------AACAACAAT
ACACCAACCCAAGCTGTTGACCACGCCGAGAACGCGAGAGATGTCTTCCAAAAGTCT---
ACAGATGCG------------------------------GGAGAGCGACAGAGAGTTGTC
ATACGGGCTATAGCTGCCAAGCTTGCGCGAGCCATGTCCATCTCGCCTGATGAC---GTT
GAGCCGAGCAAG---------CCACTGTCGTCGTACGGAGTAGACTCGCTGATGGCGGTT
GAGTTGAGGAATTGGATTAACAAGGAGTTT---AACTCTACGGTGGCTGTGTTCGATATC
ATTGGCAGTATA---TCTATTGCCGGGGTCGCAGAGGTCGTTGAGACGCGAAGCTCGATT
------------------------------------------------------------
------------------------------------------------------------
------------------------------------------------------------
------------------------------------------------------------
------------------------------------------------------------
------------------------------------------------------------
------------------------------------------------------------
------------------------------------------------------------
------------------------------------------------------------
------------------------------------------------------------
------------------------------------------------------------
------------------------------------------------------------
------------------------------------------------------------
------------------------------------------------------------
------------------------------------------------------------
------------------------------------------------------------
------------------------------------------------------------
------------------------------------------------------------
------------------------------------------------------------
------------------------------------------------------------
------------------------------------------------------------
------------------------------------------------------------
------------------------------------------------------------
------------------------------------------------------------
------------------------------------------------------------
------------------------------------------------------------
------------------------------------------------------------
------------------------------------------------------------
------------------------------------------------------------
------------------------------------------------------------
------------------------------------------------------------
------------------------------------------------------------
------------------------------------------------------------
------------------------------------------------------------
------------------------------------------------------------
------------------------------------------------------------
------------------------------------------------------------
------------------------------------------------------------
------------------------------------------------------------
------------------------------------------------------------
------------------------------------------------------------
------------------------------------------------------------
------------------------------------------------------------
------------------------------------------------------------
------------------------------------------------------------
------------------------------------------------------------
------------------------------------------------------------
------------------------------------------------------------
------------------------------------------------------------
------------------------------------------------------------
------------------------------------------------------------
------------------------------------------------------------
------------------------------------------------------------
------------------------------------------------------------
------------------------------------------------------------
------------------------------------------------------------
------------------------------------------------------------
------------------------------------------------------------
------------------------------------------------------------
------------------------------------------------------------
------------------------------------------------------------
------------------------------------------------------------
------------------------------------------------------------
------------------------------------------------------------
------------------------------------------------------------
------------------------------------------------------------
------------------------------------------------------------
------------------------------------------------------------
------------------------------------------------------------
------------------------------------------------------------
------------------------------------------------------------
------------------------------------------------------------
------------------------------------------------------------
------------------------------------------------------------
------------------------------------------------------------
------------------------------------------------------------
------------------------------------------------------------
------------------------------------------------------------
------------------------------------------------------------
------------------------------------------
>FuFu|3749 FFUJ_02105m.01
------------------------------------------------------------
------------------------------ATGACTCTCTCCAATGGCTCCAACGGCGCA
AACGGCACTAGCAACGGCAATGGAGCTCATCCTAGCGCTAATGGCTTTCACAACGCTGCT
AACGGCGGTGCTAACAATGGCAGTGCCAATGGTGGCGCTGAACACGACGCTGGCCGCCCT
CAGGTAGATGGTGACATCTCTTCTGCTATC---------------------GCTGTCATC
GGA------------GTCTCTGGTAGGTTTCCGGGTGATGCAACTTCG------------
CCTCGTCATCTCTGGGAT------------------------------------------
---------------------------CTTCTGAAGGAGGGGAGGAATGCTCTGAGTGAT
---GTTCCTGAGAGCCGTTTCAACATCGATGGGTTTTATCATCCTGATGGTGGA---AGG
GCGGGG------------------------------------------------ACGTTG
AATACC---AAG------------------------------------------------
------------------------------------------------------------
------------------------------------------------------------
------------------------------------------------------------
------------------CAAGGGTATTTTCTGAAGAGT------GATGTTGATAAGTTT
GATGCTGGGTTCTTCTCTATTACGCCCGAGGAGGCGAGGGGAATG------GATCCTACG
CAGAGGATTCTCCTTGAGCTGGCCTACGAGGGCCTCGAGAATGCTGGTCTAAAGATCGAC
GAGGTCGCCAATCAACACATGTCTTGTTACATCGGAGCATGCCAGCATGATTACTGGGAT
CTTCAAGCCTACGACATGGACAGC---GCACCCAAGTACACCGCCACCGGC---ACCGGT
CCAGCTCTTCTTTCAAATCGCATCTCGTGGTTC---------------------------
---------------------TTCAACCTCAAGGGCCCCAGTGTCACCATCGACACCGCT
TGCTCCTCTACGTTGACTGCCCTGCACCTCGCAGGCCAGAGCATCCGAAACGGCGAAAGC
GACTCTGCTCTCGTCGGGGGCCTCGGTCTCCATCTCCTCCCCAACTTCGGCGTCTTCATG
TCCTCCATGTCCTTCCTCAGCGCCGACAATAAATGCCACTCCTTCGATGCCTCAGCCAAC
---------GGCTACGCCCGTGCAGAAGGTGGTGGCTTCGTCGTCCTCAAGCGTCTTGAT
AAAGCACTTGCCGACGGCGACACCATCCGTGCCGTTCTCCGAAGCACGGGCAGTAAC---
---------------------------------------------CAGGACGGTCGA---
ACCCTC------GGAATCACGCAACCTTCTGCTTCTCGCCAGGAAGAGCTCATCCGTGCG
ACTTATGCTTCAGCTGGTCTG---AGCTTC------------GACAAGACCAATTTATTT
GAGGCGCATGGAACGGGCACCAAGGTCGGTGATCCAATTGAGTGCTCAGTCATTGGAAAT
GTATTTGGTAAGACGAGAGAG---------------AAA---------------------
CCT------GTTTATGTTGGCTCTGTGAAGAGCAACATTGGACATCTTGAGGGGGCGAGT
GGTCTTGCGGGTCTTGTTAAGACTATT---------------------------------
------------------TACAGTCTTGAGAGTGGTGTGATTTCTCCAACTTATGGGCTT
GAGCACGTTAATCCGAAGATCAAG---CTTGATGAGTGGAAGATTAACATTCCTACCGAG
GAGATCAAGTGG------CCCGCTGGT------CTACGACGGGCCAGTATCAACAGTTTT
GGTTACGGTGGTGCCAACGCTCATGCTGTTTTGGATGATGCG------TACCACTTCCTC
AAGACTCACAACCTCAAGGGCCATCACAATACCAAGGTCGAAGGTGTTCTCAATACTGGC
CTGATTGCC---------------------------------------------------
------------------------------------------------------------
------------------------------------AATGGATCTCAAGACGTTATTGAG
GGGACTGATAAGAAATCTCAT---------------------------------------
------------------------CTCTTCCTCCTCTCATCCCACGAAGAGTCTGGCATC
GCCCGTCTCAGTCAAACCCTCCAGGCATATCTC---GCTGAAACTTCAGCCCGCAAACTT
CCCGAG---------GACCAATTCCTCCACCGCCTCGCCTACACCCTCTCCGAGAAGCGC
TCTGCTCTT---------CCCTGGAAGACCTACGCCGCT------GCTTCCACCATCGAA
GAGCTCCAGCAAGCC------------------CTAGACGGCGCACCCGCCAAGGCCGCT
CGCGTTCCACGATCCCAGGCC------------------------------------CTC
ACCTTCATCTTCACAGGCCAAGGAGCTCAATGGTTCGCCATGGGCAGAGAACTC---CAG
AAGTACCCC------GTCTTCCAGCAATCTCTCCACGCATGCAGCCAGTACCTCAAGGAC
TTC---------------GGCAGCACCTGGGATCTTGTTGAAGAGCTCAACCGCGATGCG
AAGGAGTCTATCATTGACCTTCCCTATGTCAGCCAACCTTCCTGTACTGCTCTCCAGCTG
AGCATCATTGATCTTCTTGCGAGT---TGGGGTATTCACCCTCAAGTCACTGTTGGTCAT
TCTAGTGGTGAGATTGCTGCTGCTTATGCCAAGGGTGCTTTTGACAAGGAGGCTGCCATG
AGGATTGCTTACTTCCGTGGTCATCTTACCGGCAATATTACC------------------
------------AAGACTGGATCCATGGCAGCTGTCGGTCTTGGTCCCGATCGTGTGAGT
GAGTATATGAGCCGC------------GTTACAGCAGGCAAGATTGTCATCGCTTGCATC
AATAGTCCCGCTAGTGTCACTCTCTCCGGTGACGTCGAAGGCATCGATGAGGTCCTCACA
TTCCTTCAAGCTGAC------GACATCTTCGCCCGCAAACTCCGCGTC---ACTACAGCT
TACCACTCTCACCACATGCAGCAGATCTCAGAGGAGTATCTTAACTCTCTC---------
---TCCGGCAAATGGGAGCTCAAGCCTGGCAATCCC------------AAAGTCCGCATG
TTCTCCTCCGTCTCG---GCCAAGGCAATCGAT------------------GGCACTGAA
CTT---GGCCCTGCGTACTGGGTTGCTAACCTCGTCAGCCCTGTCAACTTCTCGGGGGCT
GTCACTGCTGCTGCT---AACGCTGGTGCATTG------GGTAAGCGCAAGACCTCGGGT
AAGAAGGGTAGTGCGGAT---------------GCTATGGTTGAGATTGGACCTCACGCT
GCACTCCAAGGACCTCTAAAGCAGATCCTCGATAGCATTGGTGAT---AAGGGTGCCTCG
CCAAAGTACTTCTCTGCCATC---AAGCGAAAGCAAGATGCCATCCAGACTACGCTCGAA
GTCGTTGGTGAACTTCTCGTTCTC---------------GGCCAC---CAGGTCAACATT
CCT------CTCGCCAACACCTACACC------------GAGACCACC------------
------TCCGCACTCGTTGATCTCCCTCCCTATGCTTGGAATACC---GCTAACAGC---
------TACTGGCACGAATCCGCCGCGGTAACCGCCTACAAGCAACGCAAGCATCCTCGC
CTCGAACTCCTCGGCGTCAGAGATCCTCGCTCCACCAAGGCC------GAGCCCGCATGG
CACAACTACCTCCGCATCTCGGAGCAGCCGTGGATTGAGCACCATCAGTTCCAGAACACC
AACATCTACCCCATGGCTGGTATGATCGTCATGGCGATTGAGGGCCTG---------CGA
CAGGTT------------------------GAGACG------------CGAGCTGAT---
GTTGAAGGT------------TATACTATTCGTGATGTCAACATTGGCAGTGCTCTTGTT
GTTCCCCCTGACCAGACT------------------------GTTGAGACGAGACTTCAG
CTTACGCCT---TGGAGATCTGGGCCGAATGTATCGTGGTCGCATTGGACCGAGTTTACG
GTTTCGAGTCGC---------------------------------AATGAGAGCGGTTCT
------TGGACGACCAACTGTACTGGTCTTGTCAGCACGTCTTATAAGCATGATACC---
---AACAGCACGTTCTTGGACGAGGAGGCTGCCGCCAACGCTCTTCTGAACCAAGAGTAC
AAGGACATCTCCAAGTCTGAC------------------CTTCCCAGCGTTGACCCAACC
GTCTTCTACACCAAGCTCGACGAG---TCGGGCTTCAGCCTCGGCCCAGCATTC------
CGCGGTGTCAAG---GAACTCAACCTCTTTGATCACAAGGCTCAC------TTCTCCATG
GAAGTCATCGACACG---AAGGAATTCTACCCCAAGAAGTGGGAGCCCGCTCACCTGATC
CATCCCGCTGTTCTCGATGTCTTTGTCCATCTCTTGATCTCCAGCACC---------GGT
GACGCCGCCGAGATCAAGGCCCGAGTCCCCGTCTCGACTGCTTCTCTTTACATCTCTGCG
GACTTTGAC---------TCGACTGGCGGTACCAAGTATCAT---GGTTTCAGTACTTCC
AAGAAACATGGTGCG------ACCAACATGCTGAGCGATGTCATTGCATTTGCT------
---------GAGGGTGGATCCAAGGCTTTGATTGCGCTCAAGGGATGCAAAACTGTGCCT
TTGAGGGGTGCCTCTGATTCTTCT------------------------------------
------------------------------------------------------------
------TCGGGTGATGGCCAGCCGCTT---------------------------------
------------------------------------------------------------
------------------------------------------------------------
------------------------------------------------------------
------------------------------------------------------------
------GGACATGTTCCTGTTGTTCCCAAGAAAGTGGTCGATGTCGAGATCTCTGATGCT
GCAACA------------------------------------------------------
------------------------------------------CTTGGACAGTTGCTCACG
GGTACC------------------------------------------------------
---------------------GACTTGGCCTCTAAGCTGGCCAGCTACCTGTCTCTTCTG
GGCCAGAAGCGACCTGGACTGAGAGTCCTTGAGTACAGCTCGTCTACT---TCAAGCACT
TTGCTCAAGGCTCTC------ACTGCACAGGCTGAGGATCTC------------------
------------------CAAGGTAGTCTCTCCTCTGTTGCTCTTACCACTCCCCTG---
GACGGACCTGCCGATGAGTTGACTTCTGTCCCTGAGACTTGG------AAGAACAAGGTT
CGGCAGGAGAAGCTTGACCTCGCTCAGGATCCCAGCACTCAGGGCTTCGAG------GAC
GTGGCACTTGATGTCATCATCCTC---GATGTTGAAGACCAGCAAGGCGATATCTCACTC
GTCTTGAAGAACGCCAAGAAGGTCCTCAAACCCTCTGGTATTCTGCTGATCGCCAATCAC
ACTGCCGCC---------------------------------------------------
------------------------------------------------ATCTCAACTGAC
CTTCTCACCTCTACCGGTTTCACCTCG---------------------------------
---ACTACCGTTTCAGACCTCATCATTGCGCGACACAAGCCCGAG---------------
------------------------------------------------------------
---------------------------ACAGAACCCCCAGTCCGCCGAGTCCTCGTCGTC
------ACTCCATCTACCACGTCCCCCGGTCTCGGCCGACTCATTACACAGGCTGAGAGT
GACTTGACCTCTCGGGGCTACGAGGTCGCCAAGACAGACTTTGGCAGCATCCCCGAGCAG
GCC---------------ACTCCATTCTTGACCCTGTCCGCCCTCGACATA---------
---------GATGCT------CCTTTCCTAGAGGGC---TTTCATCACGAGACGTTTGCC
AAGCTTCGCTCGCTCTTC------CTTGCTTCGCGAGGT------ACTCTCTGGCTGACT
------------------------------CTCGATACTGCCTCTCGAGGCCTCGTCAAC
GGTCTTGGGCGGACCATTCGTGCCGAACACCCTGACATATCCTTCACTACCCTTGGTCTC
---GATGCATCCGCTGCCCTAGATTCCGCCTCGAACACCAAGACCATCTCATCCATCATC
------GATAACATCTCTCGCAAG---------ACC------------------------
------TTCGGTGAG---------------------------------------------
------ACCTCAGACTCCGAGTATGTCATC---CGTGATAACCAAGTCCTCATCGAACGC
CTTATTCCCAACCCTGGCCTCAAAGCCCTCCTCGACTCCTCCAAAACTGGAAACAAGCTC
------------TCGGCCGTCAAGATCCCTCTCAAGCAGGTCGCCAAGCCTCTGCAGCTC
TCGATCCGCGATCACGGTCTCCTC---GACACTCTCGAGTACCTCTCTGTGCCTGATCTC
------------CCTGAACCTCTTGGTGACAACCAGATCGAGATCGAGGTTGGTTCTGTG
GGACTGAACTTCCGAGATGTCATGGTTGCAATGGGTCAGATGGAGGATAGCACC------
---------CTCGGTATTGAGTGTGCAGGTGTTGTCGTCAAGGTTGGCGCTGGTGTGCAG
AAGTTCAAG---------GTTGGTGATCGTGTCTTTGGTATG---CATGCAGGTTGTTTC
CAGACTCGTGTTCGCGTCGAT---CCTCGTACTTTTCAGCGGACACCT---GATAATCTG
GGCGATGAAGAAGCAGCTTCTTTA------ATGTGTACCTCTGCTACGGTCGTCCACTCC
CTCATTGATGTCGCGCGTCTTCAGCGC------------GGT------------------
------------------------------------GAGTCAGTCTTGATTCACTCTGCG
GCGGGTGGTGTTGGTCAGACTGCCATTCGTCTCGCCAAGCACCTTGGCGCT---GAGATC
TTTGCTACTGTG------TCGTCTGAGAAGAAGAAGCGCCTTTTGGTCGAAGAGTACGGT
ATTAAGGAGTCTCACATCTTTAATAGCCGTGACTACTCTTTCGCTGATGGTATTCTCCGT
CTCACGAACCAACGA---GGTGTCGATGTAGTCATCAAC------TCT------------
---------CTTGCTGGTGAAGCCCTTCGCCGA---ACATGGCTTTGCGTTGCACCCTTC
GGTCGTTTCATTGAGCTTGGAAAGCGAGATATCTACGACAACAGTGGCTTGGACATGCGT
CCGTTCCTCGATAACATCACCTTCTCAGGATTAGACATCTTGACACAGGTCATTAGCTAT
CCTGATCGTTTCGAGGCCATC---GGCAACCAG------------GTTGTCGAGCTTCTG
TCCAAGAAT------------------GCCATTTCGCCTTTAAACAAC---CTTGCACGA
TACTCTTTCGGTGAGGTC---------------TCTAAGGCTTTCAGGCTGATGCAGAGT
GGTGGTCACGTTGGTAAGATCGTGCTGTACCCTCGACCTGATGACATT---GTCCCAGTT
GTTCCTGAT------------GGCCTTGAGAGCTTCTGT---------------CTGCCT
CATGATGCCACATATGTCCTCATTGGTGGTCTTGGCGGCATTGGTCGATCCGTGACGCGA
CTT------CTCGTCCAACGAGGAGCGCGTCATCTCGTCTTCCTCTCTCGATCGGCCGCT
TCGCGTCCTGAA------GCCCAGGCTCTTCTTGAT---GAAGTTCACGCTCAAGGTGTC
CAAGCCAAGGCATTTGCGGTTGATGTCGCAGAGAAGTCTCAGCTCGAGCCCGTCATCAAC
---GACGTGAAGCAGAGCTTCCCTGCCATCAAGGGATTGATTCACTGTGCCATGGATCTA
AGAGACGCGGTCTACAGT---AACATGACAGCTGACGATTGGAACGCGTCTCTCCGTCCC
AAGCTCCTCGCGACGCGTAACCTTCACGATCTCCTC------------------------
CCTACCGATTTGGACTTCTTCATCTGCCTGTCTTCGATTGCTGGTATCATCGGATCTCGT
GGTCAGGCCAACTACAACGCGGGCAACACGTACCAAGACGCGCTCGCCCACCAACGCGCG
GCTTCA---GGACTCGCAGCCACCAGCATCAACCTCAGTCTCGTCGTCGGT---------
---------ATCGGTGTTTCCACAGAGCGCAGCGAAGTC---------------------
TTCCAG------CTTCTCAAGGATGGC---GGTCTG---------CTCGGCATGGATGAG
AACGATGTTCTCAACATCATCAAGGCCGCTATCTCAGGCCGTACC---------------
------------------------------------------------------------
------------------------CCCACACAGGTCGCTCTCGGCGCGTCTACCGGTGGC
CAACTC------------GACAAGCTCGCAGCCAACGATCCCTACTGGTTTGCCGACTCG
CGATTCGCAGTGCTCAACCAA------------------------------CTGGATCGT
CAAGGCACTGGTGCTGTCGCTGGTGGCCAGGACTGGAAGAAGCTCATCGCCGCGGCT---
GCTTCGCCC------------------------------GATGAGGTCTACGAGATTGTG
TTACAGCAGCTTTTAGAGGGCGTTTCCAAGATCATCAAGGCTGATGTGGAGGAC---ATG
GATTCGCGACGG---------TCGCTGCCTGCACTTGGCATTGACAGTCTTGTCGCGATT
GAGATTCGTACTTGGCTATTGAAGGAGTTC---CAGGCTGACCTCTCTGTCTTTGACATT
GTCAGTAATGAT---CCTCTGACGGGATTTACCAAGAAGGTTATGGCCAAGTCTGCT---
------------------------------------------------------------
------------------------------------------------------------
------------------------------------------------------------
------------------------------------------------------------
------------------------------------------------------------
------------------------------------------------------------
------------------------------------------------------------
------------------------------------------------------------
------------------------------------------------------------
------------------------------------------------------------
---------------------------------------------------------TTA
ATTGCA------------------------------------------------------
------------------------------------------------------------
------------------------------------------------------------
------------------------------------------------------------
------------------------------------------------------------
------------------------------------------------------------
------------------------------------------------------------
------------------------------------------------------------
------------------------------------------------------------
------------------------------------------------------------
------------------------------------------------------------
------------------------------------------------------------
------------------------------------------------------------
------------------------------------------------------------
------------------------------------------------------------
------------------------------------------------------------
------------------------------------------------------------
------------------------------------------------------------
------------------------------------------------------------
------------------------------------------------------------
------------------------------------------------------------
------------------------------------------------------------
------------------------------------------------------------
------------------------------------------------------------
------------------------------------------------------------
------------------------------------------------------------
------------------------------------------------------------
------------------------------------------------------------
------------------------------------------------------------
------------------------------------------------------------
------------------------------------------------------------
------------------------------------------------------------
------------------------------------------------------------
------------------------------------------------------------
------------------------------------------------------------
------------------------------------------------------------
------------------------------------------------------------
------------------------------------------------------------
------------------------------------------------------------
------------------------------------------------------------
------------------------------------------------------------
------------------------------------------------------------
------------------------------------------------------------
------------------------------------------------------------
------------------------------------------------------------
------------------------------------------------------------
------------------------------------------------------------
------------------------------------------------------------
------------------------------------------------------------
------------------------------------------------------------
------------------------------------------------------------
------------------------------------------------------------
------------------------------------------------------------
------------------------------------------------------------
------------------------------------------------------------
------------------------------------------------------------
------------------------------------------------------------
------------------------------------------------------------
------------------------------------------------------------
------------------------------------------------------------
------------------------------------------------------------
------------------------------------------------------------
------------------------------------------------------------
------------------------------------------------------------
------------------------------------------------------------
------------------------------------------------------------
------------------------------------------------------------
------------------------------------------------------------
------------------------------------------
>FuFu|3862 FFUJ_02219m.01
------------------------------------------------------------
------------------------------------------------------------
------------------------------------------------------------
------------------------------------------------------------
---------ATGTCTGACAACGAGCCAATT---------------------GCCATCATC
GGC------------AGCGCATGCCGCTTCCCCGGAGACTCCTCTTCC------------
CCCTCCAAGCTCTGGGAT------------------------------------------
---------------------------CTCCTCAAGTCTCCCCGCGATCTGCTTACCAAA
---GTCCCCCCCAACCGCTACAACGCAGATGCGTTTTACCACGCTGACTCGAAG---CAT
CATGGC------------------------------------------------ACCACT
AACGTG---CGC------------------------------------------------
------------------------------------------------------------
------------------------------------------------------------
------------------------------------------------------------
------------------CACTCGTACTTCCTCAATGAA------GACCCTGCCAGATTT
GACAACAACTTCTTCAATATCCAGCCCGGCGAGGCCGAAGCTATT------GATCCCCAG
CAGAGACTTCTCATGGAGGTTGTGTATCAGGGCCTTTGCGCTTCTGGACAGACCATTGAG
GGGCTTCGTGGGTCTCCTACAGCTGTCTACGTTGGTGTTATGTGTGATGATTGGAGTGGG
ATTATCACCCGTGACTTGGAGGTG---TTCCCGCAGTATGGTGCAACAGGA---ATGGCG
AGAAGCATTATGTCGAATCGTATCTCATACTTT---------------------------
---------------------TTCGACTGGCATGGCCCGTCTATGACTATTGATACGGCC
TGTTCATCAAGCTTGGTTGCTGTTCATCAGGCTATCCAGACTTTGAGAAGTGGAGAGTCT
GAAGTTGCCATCGCAGCTGGAGCCAACCTCATTCTCACCCCA------------------
---------------------------GGTAGGTCCAAAATGTGGGATCAAGACGTAAAC
---------GGCTACGCCCGAGGCGAGGGCATCGCCGCCGTCGTGCTCAAGCCTCTCAGC
GCCGCGATCCGCGATAATGACCACATTGACTGCATCATCCGCGCCACAGGTGTCAAT---
---------------------------------------------CAAGACGGCCGC---
ACCCCA------GGACTGACCATGCCCAGCGCGACAGCTCAAGCAGACCTCATCCGAAGC
ACATACGCCCGGGCCGGTCTC---GACATCAACAAGCCCGAAGACCGCCCTCAGTTCTTC
CACGCTCATGGTACAGGGACACCTGCTGGCGATCCCCGTGAGGCTGAAGCCATCTACCGT
GCGTTCTATTCGGATGTCAAG------------------GATGAT---------------
AAG------CTCTATGTTGGGTCCATCAAAACTGTGCTGGGCCATACCGAGGGCACGGCT
GGTCTTGCGAGTTTGATCGGGACAGCG---------------------------------
------------------CTTGCGATTCAGAACAAGACCATTCCGCCTAATATGCACTTT
GATGTTTTGAATCCCAAGATCAAG---CCGTTTTATGATAACCTGGAGGTTCCAACTAAA
GCTATTGCTTGGCCCGAGACACACAAGGGACAGCCTCGACGAGCTAGCATCAACAGCTTT
GGCTTTGGTGGTACCAATGCTCATGCTATCATCGAAGCATAC------GAGCCT------
---------------GCCACTACAGATAGTGCTCCTGGTCCACTATTCAGC---------
------------------------------------------------------------
------------------------------------------------------------
------------------------------------------------------------
------------------------------------------------------------
------------------------CCGTTGACATTTTCCGCTTCATCCGAGCCATCTCTA
CGATCTCTACTCTCCTCCTATTCGGACCATCTC------------------AAGTCCAAC
CCCGAC------------CTCTCACTGAAAGACCTCGCATACACACTGCAAACACGACGC
TCTACCCTA---------GCCTACCGTGTCGCCATCACT------GCCTCGGACGTCGAA
GATGCCTACACCCAA------------------CTCGACACCATAGGCAACGGCGAGCAA
TCCAGTACCATTGGTGTGCGCCAGGTC------ACCAAGGCTTCA---CCCAAG---ATA
ATGGGTGTCTTAACAGGTCAGGGAGCGCAATGGCCACGAATGGGCGCCAGACTTGTTGAA
GAGTCTGCG------TTCGCGTCACAGCGACTTTTCGAGCTTGACGAGGCATTGTCCAGC
CTTCCCAAGGACGAC---CGACCTTCTTGGACTCTGCGAGAGATGATTCTTGCGGATTCC
AAGTCCTCAAGGATCGCTGAGGCTGCTATTTCCCAGCCTTTGTGTACAGCTGTTCAGGTT
GTCTTGGTTGATCTCCTCCGACAG---GCTGGTGTTGAACTTTCCAGTGTCGTTGGTCAT
TCTTCTGGTGAGATTGGAGCTGCTTATGCGGCTGGCCTTCTCACAGCACGAGATGCTATC
CGAGTCGCTTACTACAGAGGTCTCTATGCCAAGCTCGCGCAG---------TCT------
---CCCAACGGTCGCAAGGGCGCTATGATGGCTGTTGGAACTACCTTTGATGACGCATCG
GAGTTCTGTGAGCTC---------GATGCCTTCCAGGGCCGCATCCAAGTCGCTGCTAGA
AACTCTTCCTCCAGCATCACTCTCTCCGGTGACGAGGATGCTATCGTCGAGGCCATTGAG
ACCTTTAAGGACGAA------GGCAAGTTCGCTCGGCAGTTGAAGGTC---GACACAGCT
TATCATTCGGCTCATGTCCTACCATGCGCCAAGCCATACCTTGACGCCATG---------
---GAGAGATGTCAGATCGAGAGCGCCAATCCCACT------------TCGACAAAGTGG
TACTCGAGTGTTCATGACGGCCAGGCCATGACT---------------------GCTGAG
CTACTCACTCCTCAGTATTGGGTTGACAACATGACCAGCGCTGTACTGTTCTCTCCTGCT
GTAGAACACGCTTGG---CGGGAAGGTGGTCCG---------------------------
------------TATGAT---------------GTGATCATTGAAGTTGGCCCTCATCCA
GTACTCAAGACTCCTTGCCTCGACACTTTGGAAGACATGACAGGA---------GACCGC
CCTCCTTACTCTGGGGTCTTG---GGTCGAGAAAAGGACGATATTCAGCAGTTCGCCAGC
GGTCTTGGTTTCATCTGGACTCAACTC------------GGCGCAGGATCAGCCACCTTC
GAG------CGATTCGAGAAGGTCGCA------------TCCGACTCCAAGTCTATTCCA
------TCTTTCATCCATGACCTTCCCAATTATCCCTTCGACCAT---GCGAGACAG---
------TTCATGTCGATGTCGAGGGTATCTGGTTGGTACAACAGCATGCAGGAAGCTCCT
CATCCCATTCTAGGTAGACGATGCCATGATCGCGAGACCTCGCAG---ACGATTCAGTGG
CGCAACGTGTTGAACCCCAAAGAGATTCCTTGGCTGCACGGTCATCAGATCCAGGGCCAG
ATCATCTTCCCAGCTACTGGATATATCTCTATGGCTATTGAGGCCGTC---------AAC
ATCATT------------------------GCAGGG---------------TCGGAC---
CTGGGCCTT------------GTCACAATTGAGGACCTCCGCATTGGCCGAGCTCTTGCT
TTTAGCGATGACGATGCA---------------------AGCGTTGAGTCGATGTTTGAT
CTAAGAATT------------ATCAGTCGTTCTGAAAAGGAGATAGAAGCTGAATTCTCA
TGCTACTCCGGC---------------------CTTCCTCAGAATCACACGACAAGCATG
------GTT---CTGAACGCAACTGCTCATGTGAAGGCTTCCCTCTCTGTGCCGACT---
------------------------------------------GCCCAAAAACTCCCCAAC
CTCAAAATCGATGACTTTAAT------------------CTCCGCAAGGTTGAAGTCGAC
AGATTCTACGACTTCCTCGGTCGT---CTAGGATACAACTACTCCTGGCCCTTC------
CACGGCACCACC---AGCATCCGCCGAAAGGCAAACTATGCGACT------GGTACTCTG
GAGGACCAGTCTGGC------------------TCAGAGTGGGAAGATCAACTGCTCGTT
CACCCTGGCATGCTGGATACTTCTCTCCAGACTACTTTCGCCGCGTTCTGCTGTCCAGGT
GATGAGCGCATGTGGGCTCTTCACTTGCCAACCAGTTTCCGCTCCATCGTGGTCAACCCC
TACTTCACGTCCGCTGGTATCGGAAAGCAGAAGAGCTTCCAGTATCAGTCTGTCGCAATT
CAGGAGAGGAAGGCT------TCCAAGGTCATCGTTGAGCTGAACCTGCTTTCT------
---------GAAGAGACTGGAGATACTTTTCTTCAGATTGAGGGCATGGAGCTCGTTCCT
TTCTCACCTGCTACACCAGAGAAC---------------------------------GAT
GCT------------------------GTTTTGTTCTCCCGCTTCGACTATAGGCTTGCC
AGCCCCGATGGCGAACTCACTGCTGCTGAGTATTCTTTCCGAGATGAG------------
------------------------------------------------GACTACAAGATG
GCACTTGACTCTGAGCGAATTGCTTTCTACTACCTTCGTCGGCTGGTTGAGACCATCACG
CCCGAGGACAAG------------GCCAACACTCTTCCCCACTACCGACACCTTGTGGAA
TGGGCAGCCCATGTTGTC---------------------------------CCTCAAGTC
ATAGACGGCAGAAACCCGCACATACCCTCTAGCGCCCAGAAGGATACACATGAAGACATT
CAAAAC------ATCCTGAAGAAGCACTATGAACGTGTT---------------------
---GACGTACGTCTCCTCGAATCTGTTGGCGAAAAC------CTTCCTCAGGTCATTCGA
GAAAAT---GGCAATATCCTTGAGCACATGACAAAGGACGGCATGCTTGACGATGTTTAC
GAGGAAGGCTTTGGTCTTGATCTGGTGAACAAGTACATCGCGCACATGACGGCTCAAATT
GCCCATCGATATCCTCGCATGAACATTCTCGAGATTGGTGCCGGAACA---GGTGGCTCA
ACCAGAGAGATCCTC------CCCCGTCTC------------------------------
------------------GGCTCAGCCTTCTCAACATACACCTACACTGACGTCTCA---
GGTGGCTTCTTCGACACAGCGCAAGATCGCTTCAAAGACTAT------GCCGAACGTATG
ATCTTCAAAACTTTCGACATGAACATCAGTCCTGGTTCTCAAGGCTTCACC------GAA
GGTACATATGACCTCGTTATCGCCTCCAACGTCCTGCACGCCACTCTCGAGCTAGAGGAT
ATGATGAAGCACGTGAGAAGTTTCCTCAAGCCCGGTGGTTTCCTCATCATTCTCGAGACG
GTTAACAACGACTGTTTACGAGTCGGTTTACCTATGGGTAGTCTTCCTGGTTGGTGGCTC
---GGTGCGGAGCATGGTCGACGCTGGGGTCCTACCCTTACGCTGCCGCAGTGGGATTCT
TTGCTTTGGAAGTGTGGTTTTGGTGGTATTGACACTACCACGCCA------CCTGTTCAC
AAGATCCTTCCCGGTCATGTCTTCTGTGCTCAGGCTCTTGATGAC---CGTGTTGAAATT
CTTCGATCGCCACTGAGT------CACCTT------------------------------
------------------TCCGACCTTCCTGAGACCAAGTCTACAGAGCTCGTCATCGTT
---GGTGGAGAAACACTCAAGGTTCATAGGATGTGCGAGCAGATTTCTCGACGTCTCAAG
CCCAAGTACGCTAGCATCGCGCGCTTCAACTCGATTGAGGAGCTCAACACCAGCGGTCTT
GCA---------------GACTCTTGCGCTGTTGTGTCTCTCACTGAACTC---------
---------GATGAG------CCGTTGTTCGCCAAT---ATGACCTCCGACAAGCTGGAT
GCCCTGAAGACACTGTGG------AAACAGGGTGGAAGT------ATCCTCTGGGTTACC
---TCTGGTGCTCGAGATGAG---------------AACCCCTACTCCTACATGACCACC
GGAGTTGGTCGTTGCATGCGCTTCGAGTACCCCAACATTACTCTCCAAGCTCTCGACATC
---AAAGCCATGACG------------GACCGCACTCCAGGGCTCGTCGCAGAGCATCTC
------CTGAGACTGGAGCTATTG---------GAC------------------------
------AAGTGGTCCAAGGAACTTCGCCCGGAAGAGCTGCTC------------------
TGG---TCTCTGGAGCCTGAGATCTACGTT---GACGATGACACCACTATCGTTCCACGA
CTGTATCCATACGAGTCTGGAAACGCACGATACAATGCCGAGCGTCGCAATATCGTCGAG
GACGCCGATCTTCAGACTGACAGAGTTATATTCGTGGAGAATGAGGGCAAGTGGGAGGTT
CAGCATGCCTCGCCCCTTCATATTCCTCAGGAGCTTCCGTTCGCTTCCAAGATGAAGACC
------------------------------------------------ATTCGCATCACG
CACTTCTCGCCTGCTACCATCAACTTTGCTCCTGGTGTCAGTCTGATGGTT---------
---------------------TGCGCTGGGATTGACGCAGCC------------------
------------------TCTGGCGAGAGACTTCTTGCTGTC------ACCCACGTTGCT
GAGTCTCCTATTTCAGTCCCA---GCAGACTGGTGCATTCCTCTCGGG------------
GAGCTCGATGGAGTCGATACGCTGGCCAACGTCTCAGCTTTCTTGATTGCTTCTAGTATT
CTGAAGCATGTGGCCACA---------------------GAG------------------
------------------------------------GAAACTCTTGTCGTTCATGGTGCT
CCTTCCCGCCTGGCTTCCGCCTTGGAGGGTCTCGCCAAGGAATCATCCATC---ACTGTC
TTCTTGACTACG------TCCGAGAGGGCAAACAAAAATGGATGGCAGTATATCGACAGT
CACTTACCTGAACGAGTCATCAAGGCATCTATCCCCAGGTCAGCCACTAAATTCATCAAC
CTATCGCAGGATGCC---------------------------------------------
---------AATATGGGGGAAACTGGCCGAGCC---ATATCCGCATGTCTTCCCCGCTAC
TGCGAAGTCATCAACACAGAGCGGCTCTTCATTTGGGGC------------AAGCTGATT
CGTGAGTCCGTGTCCAAGGAAGATATTTCCATTGTGTTCAACAGAGCTTTCTATGAGACC
AAATCACTCTCTAGCACAGCT---ACTGATGCA---------------------------
---------------------------CGCTTGATCTCCCTCCAGGAC---GTCTCTGGT
GTCAGTGCAGCTGAAGTC------------------------------------------
------------CGCTTTGCCGTTGTTGACTGCATAGACTCTTCCGTCAAAGCC------
---------------------TCTATTCGCCCTATCGAT---GACGGAAGAATCTTTCAG
GCTGATAAGACATTCCTTCTCATCGGTCTATCGGGTGAGCTTGGCCAATCTCTTGGCAAG
TGG------ATGGTTGAGCAGGGAGCTCGAAACATTGTACTTACGAGTCGTCGTCCTAAT
GTT---------------TCTCAACACTTCCTTGAC---GAGATGGCTACCATGGGTGCT
ACAGTCAAGGCTCTCCCGATGGACGTTACCAATCGTGACTCACTACACGCATGCGTTGAC
---ACCATCCAAAAGACGCTGCCTCCCATCGCAGGTGTTGTCAACGGCGCCATGGTTCTT
CGAGACGCACTCTTCGAA---AATATGCCCTACGAAGACTTCATGAAGGTCCTAAGTCCC
AAGGTCCTTGGCTCCCAACTCCTCGATGAGCTGTTC---------------------TAC
GACACACCCCTCGACTTCTTCATCTTCTTCTCCTCCACCACCGCCGTCATGGGCAACAGT
GGCCAGAGCAATTACATCGCCGGCAACATGTTCATGAACGCCCTTGCAGCACAGCGTAAG
AAGCGC---GGTGTCGCCGCTTCATCCATTGACATCAGTTCCATCATTGGT---------
---------CTTGGCTACGTCGAGAGGGCT---GAGGAC---------------------
CTGAGTGAGGATACTTTCATCAAGATG---GGTTAC---------AAGCCTATGTCTGAG
CAGGATCTACAGAAGTTGTTTGCTGAGGCCATTGTTCTCGGAAGG---------------
------------------------------------------------------------
------CCGGAGTGCGAT---GAGGTTTGCGAGCTTGTGACGGGCGTTACGCCTATT---
TAC---------------ACTGATGCTCAGGCTAGT---GACCAGTACTTGAAGGATGTC
AAGTTTGGTCACTTCCTTATGGAACGT---------TTGGATACG------CAGGCC---
------TATACTGGAAAGACATCTACTGTGCCTGTTAGGGTGCAGTTGGCTGATGTC---
AAGACCAAA------------------------------GCCGATGCTGTAGCTATTATC
AAAGGCATGTTTTCTTTA---CTAACTCCAGTGATCATTGCTGACCTTGAAAGATTCCTT
CAT------------------------TTCGAACAAGGTGTTGACTCTCTGATGGCTGTC
GAAGTCCGCTCCTGGTTTATCAAAGAACTC---GACATCGACATTCCCGTCCTCAAGATC
CTCGGTGGAATG---TCCGTTCCGGACCTCATCGAAGAATCCCTCAATCTCATCTCCGAC
TCCATCCTCGACGTATCATCCCTCGAAGCGGGAAGCACCCCAACAACTCAACCCCCCAAA
CCCACATTGCAAATAGCCCGCGTCACCCCACCCGAGAGCTCCCAC---------GGCACA
AGCGACGATAGCAAGCAGCAGACGGGCTCAGACTCCTCCCGCTCA---------------
---------------CCAATCGACACGCCTCTCACATCAATGGAGATTCAAGAACCTGCT
AAAGCGGAA---------------------------------------------------
------GACAGTACGGACAACTCCACTCCCCTAAAGACCTTTCCTAACGAGCTGTCCAGC
ATCATGTCCTACGGTCAAGCAGGCTTCTGGTTTCTAAACGATTACCTCGTCAACAAGAGA
GCGTTCAACATGGCTGTCATGTTGAAGCTCACGGGCCAGGTCCGCGTGCAGGCTCTGGAG
AAGGCTGTGAATCTCGTTGCGGAGCGTCATGAGGTTTTGAGGACGAGGTTCTTTTGGGGT
GATGATGGCGATGAGAGGACGCCTTTGCAGGGTATT---AACCCGGCGGATCTAAAGTTG
ACGACGAAGAAGGTTGCTGATGAGAGCGAAGCTGGGATGGAGTTGAAGAAGCTTCATGAT
GAGGAGTGGGATTTGAGTAGGGGTGAAGGAGTCAAGATCACTTTATTGTCGTTATCG---
GATAATGTTCATTTTCTTTTGTTGGGTATGCATCACATTTACATCGACGGATACAGCTTC
AGTGTGTTCTTCAAGGACCTCGAAGTTGCTTACACAAAGAAC---ACGCTCCCTTCTCTT
CCAGTTGAGTCACAGTATCGATCTTTTGCACTTCAGCAACGACAGATGTATGCAAATGGC
------AATCTCACCAAGTCCATTGAGTACTACCGACGAAGCTTTCCCAAAGAGTTCTCG
CCAATTCAGCTTTTCCCCTTCGCTCTTACGCCGGCGAGACAGTTCGCCAATGACTATTCT
CAGCATGAGGCCAAGATGAGTATTGATCCAGAACTAGCACCCAAGGTTCGACAACTCGCC
CGCGTCAATCGCTCAACTTCATTCCATGTCTACTTGGCGGCCTTGGAACTTCTTCTCTTC
ACACTCCTCCCC---AACATAGAGGAAGTGTTCATCGGTATCGCCGATGCCAACCGTGGC
GATAAGAAGTTCATGGGCAGTCTCGGCTTCTTCCTGAACCTCCTCCCTCTGCGCTTCCGA
CGAAAGAGGCGCGGTACT---CAACTCAGCTCCATCATCCAGACCGCTCGCGACACAGCA
TATGGAGCACTTCAACACTCCCAGCTGCCCTTCGACGTCCTTCTTCGAGAGCTGAACGTT
CCA---------------AGATCTGACAAGTACACGCCTATCTTCCAGGTCTTCATGGAC
TACAGGCAAGTTGTCCAGGAACGGTCGTCGTGGGGAGGCTGCAAGCTCCATGGGGAGAAG
TGGCATAATGCTGGCACGGGATATGACATTGCTTTGGAGGTTAACGAGAATATCACCACT
GATACT------------CTTTTGGGTCTGAGACTTCAGAAGCAGCTTTACTCGGAGGAG
CACACCGCGCTTCTGCTCCGCTCGTACTTGAGTGTGCTGGAGTACATGGTCCAA------
---GGGACAAACAAAGCTGCTGATACTGTGCCACCCTGGTCGAAGGATGATATCCAGGTC
GCGTTAGATGCGGGAAAAGCACCCGAATTCCAACCCAAGTGGCAGTCAACCATCAGTCAT
CACATCGACCAGACCATCCAGGCCAACTCTACCAAAGTCGCTCTCAAGGACGGCAACGGT
ACCGTGCTCACATACGAACAGATGGGCAATCGGGTCAACTCCATCACTCAAGCACTCATC
GATGCAGGAACAACGCAAGGCACAGTAGTCGGAGTCTTCCAAGAACCCTCCTCCGACTGG
ATCTGCTCCCTTCTCGCTATCTTCAAAGCTGGAGCAGTCTACGTGCCTCTCGATCTTCGC
AACTCCATTCCTCGTCTGGCTAGCATTGTCAAAGCCTCTCGGCCTTCGCTCATCATCACG
GATCACACTACTGATGACAAGGTTGAGCTCATT------GGTGCCAAGTACATCACCCAG
CTTCAGCTATCCAAGGTGGTTGATCAGGAGTTCAAGGAGCCTAATCGTGCAAAGGTTGGA
TCTCTCGCTGTCATTCTGTTCACAAGTGGCTCTACTGGTGAGCCTAAGGGTCTCATGATG
ACGCATACCAATCTCATGTCCTACGCCGAAGTCTCAAGC------AAGACCTTCTCCAAG
CCTGATGAAAGCCTCATGGTTCTTCAGCAAAGTCCCTTCAGCTTTGACTTTTCTCTTGAT
CAGACCGTGGCTGCTTTGGCGAACGGTGGATGTCTTTGCATCGTGCCAGCGAGCAAGAGA
GGGGATCCCGATGAGATCAGCAAGATCATGGTCAAAGAGGGCGTTACATATACTACTGCT
ACGCCTTCTGAGTATGATCTGTGGTTGCGATACAGTACCAGCACTCTACGACAATGCACT
TCGTGGAAGTACGCCTTCTCTGGCGGTGAGGCAATGAGCCACAAACTAGCCCGCGAGTTT
GGAACGTTGAGCCTGAAGAATCTTCACGTCTTCAATGGCTATGGGCCAGCTGAGACGACG
ATCCTCTCTCATCGCATCGACCTCCAGTACACAGAC------------------CCTGAT
CTTCCAGACCCCCTTCCCGCAGGTTGCCCCATGCCTGGTTTCTCAGTGTGCATCGTCGAT
GAGAAGATGCGGCCTGTTCCTCTTGGTGTGCAGGGCGAGATTGTCCTCGGTGGCCCATGC
ATCGTCTCTGGCTATCTCAGCATGCCTGACGCTACCAAAGACAAGTTCCTGCCGGATACC
TTCTTCGGAACTAGT------------GGG------AAGGTATACCGCAGTGGAGATCGT
GGTCGTCTATGCCATGATGGTTTGCTGTTCTGTGACGGTCGTCTTGAAGACAGCAACATG
ATCAAGCTTCGAGGTTTCCGTGTCGAATTGGATGAAGTAGAGAAGACTATCATCAGTCAC
TCCGCTGGTACACTCTCTCATGCAGTAGTTACTTTACGAGGTACTGAGGAAGGCCGC---
------------------TATCTAGCAGCTCATGTTGTCTTTGCTCCCGAA---TTCCCA
GAGCAAAATCGAGAAAGCATCATGAAGACCCTTCGTCAAACTCTTCCTCTTCCTCCCTAT
ATGCGTCCTTCCGTCTTCCAGATCCTTGCCGACATCCCACGCACAGCTCATCTCAAGGTC
GACAGAAAGGCCATTCAAGAAATGCCGGTGCAGATC---------------------TCT
GCCTCCCACGACTCTGGAACTCTG---ACTGTTGCTGAACAAAGACTAAGTGAGCTCTGG
CGTCGAGTCTTGCCTCTTGAT---------CCGGGCTCTCTTTCTCCCGAGTCTGACTTC
TTCCTCATTGGAGGCAATTCTATTCTGCTGGTGAAGCTACAGGCGTTGCTGAGACAGACT
TTCAAGACAGCGCCAAAGCTAGTTGCGCTCATGGGAGCTAGCACGCTCGGTACAATGGCT
GTTGTTCTTGAGAGCTGTGGATCTGTCGGT------------------GTCATTGATTGG
GACCAGGAGACTGCGCTGCCAAATGGCCTTCAAGGTGCTGTGGCGTTGCGTCCTGTGAAC
AAGATTACCGACATCACGGTCCTCCTTACTGGTTCAGCAGGCTACCTTGGTCGTCATCTC
GTACCAGCACTCGTCGAGGACCCCCGAGTTACACGAGTCCACTGCCTG---GTGCGGTCA
GTGAACAACGAGAAGCTGAGTACCAGCTCAAGCAGCAAAGTCAGAGTTATCGAAAGCGAC
CTGTCGAAACCAGGCCTAGGTCTTTCTGCATCGACATACTCTCGTCTTGCTGAGGAAACC
GATGTGATCATCCACTCTGCAGCTAATCGGTCTTTCTGGGACAGATACGAGGTTCTCAAA
CCAGATAACTTGGACTCCGTGAAAGAGTTGGTCAGATTCGCCGCTTCTTCTGGCCGCTCG
ATACCATTGCATTTCCTGTCATCTGGAGCTGTCAAGATTTATGAT------GGAGAT---
------------------------GTTGTTACACCACCTACTGATGGTAGCGATGGTTAC
GTGGCTACAAAGTGGGCTTCAGAGACATTCCTGCGAAACGCTGCTGGTTCAATC------
------------GGCCTTCCCGTCTACGCGCACCGTCCCACTGTGAGCAGTAAGGCGCAA
ACCAAGACGGATCAAGCCTCGATCGTC---GACGAACTCTTCAGCATCGTCAAGTTCCTT
GGCGTCCGACCATCTTTTGAGGGGGTCACTGGCTCAGTAGATGTACTTCCTACCGGTGAC
ATTGTCAAGGCTATCCAGGACTCTGTCTTG---AGCTCGAGTGCTGGGGGTGAAGGATAC
AACGTTTTGCAACATGAAGCACATCAACGCGCTTTCGTGGAGGATTTCGCAGGCGTTGTG
CGCGCTGATGATAGTTTGAACAAACTTCCTAGTATTTCTATCTTAGATTGGTTTGGTAAG
GCGAAGAAGGCTGGATTTTCTTATTTCCTTGCGTCTCAGAATTTGGTCATGGGTGAGGGT
GAGGGTCAC------TTGGTTTCGAGGCGT------------
>FuFu|6323 FFUJ_14695m.01
------------------------------------------------------------
------------------------------------------------------------
------------------------------------------------------------
---------------------------------------------------------ATG
ACAAAATTCTCAAAAACTAATGAACCCATT---------------------GCCGTGGTC
GGC------------ACTGCGTGTCGTTTCCCCGGCGGTTGTAACACA------------
CCTTCTAAGCTTTGGGAT------------------------------------------
---------------------------CTGGTGTGCTCATCCCGAGATGTCCTGCAGAAG
---GTGCCGCCGGCTCGGTTTAATGTGGACTCATTCTACCACTCTGATCCGACG---CAT
CATGGC------------------------------------------------ACTACC
AATGTC---ACA------------------------------------------------
------------------------------------------------------------
------------------------------------------------------------
------------------------------------------------------------
------------------CAGAGTTACTTCCTCGATGAG------GATGTTACAAAGTTT
GACAATAGCTTCTTTGGCATCCAGCCTATGGAGGCTGAGGCTATG------GATCCTCAG
CAGAGGTTGTTACTGGAGACTGTGTATGACTCTGTCGTTGACGCAGGCTTGGCGATGGAA
GACTTGAAGGGCTCAGATACATCAGTATTTGTGGGACAGATGTGTGACGACTGGGCCCAA
ATGCTTGCCAAAGACTGGGACGAT---ATTCCCACTTACATGGGCACTGGC---GTTTCT
CGCGCTGTCATGTCCAATCGTGTATCATACTTTGGTAAGTCATTACTTTACTCTAAGATC
TCAAGTGCTAACGTTGTAACATTTGACTGGCACGGTCCCTCCATGAGCATCGACACAGCA
TGCAGCTCAAGTCTGGTTGCAGTGCACGAAGCAGTCAGGACTCTGCGTAGCGGCGAGTCC
AACGTTGCAGTCGCTGCAGGTGCAAATCTCATCTTGCTTCCTGGCATGTACATCTGCGAG
AGCAAGTTGCGCATGATTTCGCCCACGGGTCGGAGTCGCATGTGGGATGCTAACGCTGAT
---------GGATATGCTAGAGGTGAGGGATTTGCCTCGGTTATCTTGAAGACGCTGAGT
CAGGCGCTTGCGGATGGAGATCCGATCGAGTGCATTATTCGTGAGACTGGAGTGAAC---
---------------------------------------------CAGGATGGCAAA---
ACCCCA------GGCTTGACTGTGCCCAGCAACATCGCTCAAACAGCTCTTATTCGCGAT
GTCTATCAAAGGGCTGGCCTG---GACATTACCAAGCCCTCAGACCGTCCTCAGCTCTTC
CACGCCCATGGAACAGGCACCAAAGCTGGAGATCCCAAAGAAGCTGAGGCCATCTCTAGA
GCATTCTTTAGTGAACGTCAG------------CCTTACGATGAG---------------
AAG------CTAAACGTCATCTCCATCAAGACCCAGATTGGTCACACGGAGGGCACAGCT
GGTCTTGCGAGTCTGCTTGGGACCATG---------------------------------
------------------ATGGCGATGAAGAACGCTACTGTTCCACCAAACATGCACTTT
GAGACACTCAACCCTGATATTGAG---CCGTTTTACAGCAATCTCGAAGTTCCGACTTCT
GCAAAGGCCTGGCCTGATGTACATGGGAGC---GTCAAACGTGCTAGTATTAACAGTTTT
GGCTTTGGTGGTACCAATGCTCATGCAATTCTGGAGAGTTAC------GAGCCTGCTCTT
CACAACCAGGCTGCAGCGACCACTGAAGCAGCGCCTCCTCGTCTGTATACA---------
------------------------------------------------------------
------------------------------------------------------------
------------------------------------------------------------
------------------------------------------------------------
------------------------CCTCTTCTGTTCTCTGCCAATAGCGAGAAGGCTCTC
AAAGAAGCTCTCTCATCTTATCTCAGCTTCTTG------------------GAAGAGCGA
TATGAG------------ACAAACATGTCCGATCTGGCTTGGACCTTACACAACCGACGC
TCAACACTA---------CCTTACAGAAGTAGTGTCGTT------GTCCCTGCTGGTTCT
GAAAATCCTCAAGAAGCCGCCAGAAGTGCTATTCTTGATGAGATTGAGCGCCTGACTGAC
TCATCACACAAGCTCCACCGATCATCAAGTGTCGCTGCA---------CCTAAG---ATT
CTCGGTGTGTTCAGTGGTCAGGGCGCTCAATGGCCTCGCATGGGTGCCGTACTTCTTGAG
TCATCTGCT------TGGGCTCGCGGCAAGATCGCCGAGCTCGATAGCTATCTTGCCGAG
CTTCCTGCTTCGGAC---GTACCCGACTTCACCCTCGAGTCCGAGCTGCTTGCCTTCAAG
GAGACTAGTCGCGTCGCCGAGGCCGCCATTTCGCAGCCTCTCTGCACTGCTGTTCAAGTC
CTTCTCGTTGATCTCATCCGAGATTTGGCAGGCATTCAGCTCAGCGCTGTGGTGGGCCAC
TCTTCTGGTGAAATCGCAGCAGCGTACGCCGCTGGCTTCATGACTCGTCGCGCGGCCATC
GTGACGGCTTACTACCGCGGCCGCTACGCCAAACTCGCTGCGTCGCCGTCCTCT------
------AGCGAGATCAAGGGCGCTATGGCAGCAATCGGAACAGATGAAGCCGACGCACTC
GAGTTCTGTGCGCTT---------GAGGATAACGCCGGCCGTATCACTGTCGCAGCTGTC
AATGCACCCTCAAGCGTCACTCTCTCTGGTGATGAGGATGCTATTGAAGAGGCCATTGCT
GTCTTCCAAGACGAA------GGCAAATTTGCGAGACGACTCAAGGTT---GATACAGCG
TATCACTCTAGTCACATGCAGGCTGCAGCAGGACCGTATCTTGAGGCTCTG---------
---CAGAGAAGCGGTGTTCGCTTTGATACAGAAGTCATTTCTGAGCAGCGGCCTCTCTGG
TTCTCCAGTACCAAGGTTGATGCTGCGCCAATG------------------AAGCGGGAG
AGCTTGAGTCCTCAGTACTGGATTGACAATATGGTCAAGCCGGTCATGTTCGCACCAGCA
CTTGAATGCGCGCTA---GCACATTCGGGACCC---------------------------
------------TTTGAC---------------CTGGCCCTGGAACTGGGACCTCATCCT
GCGCTCAAAGGACCTGCCCTGGAGAGCCTTGGA---------------------AGTGGT
ACACCATACCAAGGTGTCCTT---ACTCGCGGAAAGGACGACGTTGAAAGCGTCGCCGAT
TGCTTTGGCGCTGTCTGGCGCAATCTG------------GGTCGTGGCCATGTCAACTTT
GCT------TCAATTGACGCTACACTC------------TCTGGTCGCGCATCAACACCC
------ACTGTGGTCAGAGACCTCCCACCATATCCTTTCTCGGCGGACTCTCAGGTC---
------TTCTGGTCAGAATCCCGTTTCTGCGCCGCGCTTCGTCAAATGGATGAACCCGTT
CACCCTATTCTCGGTCGCCGTATGGTCGAGAACAGTGTTCCAGGC---ATGACTCAATGG
CGCAACATTCTTCGCGCCCGCGAGATTCCCTGGCTCCGTGGCCATCGTCTTCAAGGGCAA
GTCATCTTCCCCGGCTGTGGATATGCAGCTATGGCTCTTGAAGCGGCG---------ATG
ATACTG------------------------GTGCGAGATCTCAAGGACTCTCCGACC---
GTGAGATTG------------TTGAGTCTTTATGATCTTACCATGGATCAGGCGATTGTC
TTCAATGATGACAGTTCA---------------------AGTGTTGAGACACTTGTTACT
ATGAAGACT------------GTTGAGAGTAGTCACGATGAGCTTATCGTTGACTTCGTT
TGCTGCTCCTAT---------------------CACACTCACGGACTGGCCCCAGCTGTT
------ACATCTACTCACGCTCACGGTCGCGTTGTCGCGCGTCTTGGTGCTCCTTCA---
------------------------------GCAGATGCCATTCCTGGCCAGACCGCGCAG
GACCCGTCTCGTCAATATAAC------------------CTCGCGCCAATTGAGATTGAC
CGCTTCTACACTGAGCTAGCCAAG---CACGGCTACCAGTATTCCCCTCCCTTC------
AAGGGCATTGTC---GAGATTGAGCGCAAGTCCGACTTTGCGATC------GGAAAGATT
GTTGACCAATCTGGG---------------CCTGAATGGGAAGACCAAGTCACTCTAGCT
CATCCTGGCCTTATGGACTCTGGTGTCCAGACTGTTCTCGCTGCAATGGCTGCGCCTGGC
GATGGCCGTTTGTGGTGCCTACAGATGCTGGTGGGCATTGATGCGATCCACGTCAATCCT
TACTTCGCGTCAGCTGCTCGAGGCGCGACCATGGCTTGGGAA---GCCAGTACCACGCTT
GGTGAGGATGCAGACTCTCTGGGTGAGGCCGTTGGCGATATGAAGATGCTTTCA------
---------CCTGATGGCCAACAAGCTTACATCGCGGTCGAGGGTGCCAGAATGAGGCCA
TTCACGCCCGCTACTTCCGCCAAC------------------------------------
---------------------GACTCTCCTCTCTTCTCGACCTGGGTCTATGGTCCTTCT
GAGCCCGATGGTGTGCTGGCATCGCGCGTCAATCGCCCTCAAGAGGTG------------
---------------------------------------GCTGATGCAGAGATTCGCTCA
GCCGACAACCTTGACAGACTGTCGTTATTCTGCGTGCGACGTCTCGCTGAGCTTATCCCG
GCTGGTTCAAGGGCTCGC------GATGAAGCTCAAGAGCACTTCAAGCGCCTTCTCACT
TGGTGCGACCACGTTATT---------------------------------GGTCTCGTC
AGTCGCGGAGAACATCACTTCCTGACTCCAGAGATGATGAACGACACCCAAGCTGAGGTT
GATCGT------CTTCTGGAGGAGTATGCCAACTCCAAC---------------------
---GACTTCAGACTCACCCACGCCGCTGCCAAGGCT------CTTCTTGAAGTCGTCCCC
GCGAACGAAGGCAATGTGCACGAGTATCTTACCAAGGATAACATGCTCAATCGGTACTAC
GAGGAGACTCTTCGCTACGAAGCAAGTGACCAGAAGATGTATAATATGATGCGCCAACTT
GCCCACATCTACCCCCAGATGCGCGTCCTTGAAGTCGGTGCAGGTACT---GGTGGTGCG
ACATCGCACGCTCTG------CCCGCCATT------------------------------
------------------GACGGTGCCTTCTCGGTCTACACCTTCACAGACATCTCG---
ACTGCCTTCTTTGACAAAGCAGAGGAGAAGTTCAAGGACTAT------TCCGGTCGCATT
AACTTCAAGGCTCTCGATATGAACAACAGTATCGAAGAGCAGGGCTTTACT------GAG
TCATCTTATCACGTCGTGATGGCTGGCATGGCCCTGCACGCAACCGGAGATGTCGAGGGA
GCTCTCCGCAACATCCGTCGTCTTCTGAAGCCCGGCGGCCGTCTCATTGGCTTCGAGAAC
ATCAACAATGATGCCGTGCGATTGGGTATTGGTATGGGTGGCTTTGCTGCCTGGTGGTCT
---GGCGCTGAGTATGGTCGCCCTTGGGGTCCCATGCTGACGCTTGAGCAGTGGGACGAT
GCTCTGAAGAGGACTGGCTTTACTGGTGTTGATACGCATACTGTC------GGCCACAAT
CAGACGCAGCCGATGTGTCTCTGGGTCTCAATGGCGAGAGATGAG---AAGGTTGATCTC
TTGAGAGAA---------------------------------------------------
------------------CCACTCACTGTTGTTCCCGAGAAACAGCAGAGCTTGGTGGTT
GTCGGCGGCAAGTCCCTTGGAACGATGGACCTTGTTGAGAAGACCAAGTCTCTCGTCGCG
CCCTTTTACCAGACCACAAACCACTTCAGATCAGTTGAAGCTCTCAACGATATCACTGAA
GATCAATTCCCC------GAAGGCTCTTCGGTTCTCTGCCTGACCGAACTC---------
---------GATGAG------CCTGTTCTCCGCACC---GTCACAGACCCCAAGCTCGAT
GGTCTCAAGACCCTTTGG------GCTCGAGGTCGCAAC------ATCCTCTGGGTCACC
---AAGGGCGCAGCGTCAGAA---------------CAGCCCTACAATAACATGGTGGTC
GGTCTCGCGCGATCGATTCGCCAAGAGTACCCTAGCATCACCCTCCAGACAGTCGATCTG
---GACAATGCGACCGTTGGTGATGGATCATGGGTGCCTTCTTTCGTTGCCCGGGCTCTG
------AGACGTATTGAACTTCTC---------GAC------------------------
------AAGTGGAAGCGCGAAGAGATTGCCAATGGTGCTGATCTGAACGACAAACTTCAA
TGG---ACTCAAGAGTCTGAGGTACGAGTC---GTTGAGAAGAAGACTTACATGCCGCGA
TTGAACATCAACAAGGAATTGAACCATCGCTTCAACTCAATCCGCCGCATC---------
------------ATCCATGAGGAAGTTGATCCTCAGTCACACAAGACTTCATTCAGTCTC
AATGCCAGCGCCAATGCGCCACTGGCAGCTCCAGTCATCGGACAGATCTCGCCTCTGCGT
------------------------GTTCAACCCGAGACCGATGCTGCTGTTCCTAGCTAC
GAGCTTCGCATCCGAAAGTCACTCCTGCAGGCTTTGAGGATCAGCACGTTGGGT------
---------TACTTCCGTCTTTGCGTTGGCGACGCC------------------------
------------------GATGGTAAACGGGTTCTCGCTTTG------ACACCTTCTGCT
GAGACGCCAGCGACGACACTC---AAAGACCTTACGGTCGCTCTTCCA------GCTGGT
GCTTCAGAGGAACTATTTTCAATG------GCTCTGTTGTCGACAGCGGCGCACCTCGTC
GCTGCTCAGATTGCAGCCTTGGTCCCTCAGCAGAAG---GGC------------------
------------------------------------AGTCATATCGTCATTCACGATGCG
GATCCTTTGGTGCGCGCTGCAATCATGAGCTTGTTCGAGTCGCATCCCGCC---CCATCC
TGGCGCGTCAGCTTCACTGGTTGCCTGGTTGAAGGTCAG---------CAGCCTCAAGAT
CTCCCCGGCAAGACCACTTGGCTGGTGCAGGAGATGTCATCTCGTGCTATTAGGAAGGTC
CTCCCTGCTTTGACT---ACCTCTTCGCTTCTGGTCGAC---------------TTCTCA
GCCCCCAACAGCCCTTCTGCGATTGTCGCGTCTGCTATGGTTGAGTGCCTTCCTTGGTAC
GCTCGGACGGAGAAGTCGTTGATCCGAAACCGCGTTGAGGTTCGCCCAGGCGATCTAGCA
GATGCAAAGGCTGCG---------------------CTCCAGGCTGCTTGGAACAAGGCA
AGCAGCATGGTTATTGAAGCT---CGTGATCGT---------------------------
---------------------------GAGACTATCCCGCTCAACCAC------------
---------------------------------ATC---------GAGGCCTTCACTGCA
CCAACTGGCCAGTCGTTACACCTCGTTGATTGGGCCACTACATCAGTGCCAGTG------
---------------------CGCGTTCATCCTCTGGACCATCACACCAACATTTTCCGA
TCAGACAAGACATACCTTCTCGTCGGTCTCTCAGGCGAGATGGGTCAATCGTGCTGTGAA
TGG------ATGGCCGCTCATGGAGCGCGATATGTCGTGTTGACCAGTCGCTATCCTAAG
GTC---------------GACCAGCGATTCATTGAC---AACATGGAGCAAGCCGGTGTC
ACCGTCGTCCCGCGCAAACTTGACATCACTAGCAAGGAATCCCTTCATCTGTGCTACCAG
---GCCATAACCCGCACGCTGCCACCGATCGCTGGTGTTGCCAATGGTGCCATGCTTCTA
CAGGATGTTCTCTTCAAG---GACATGGACGCTGCCAATCTGAACAAGGTCCTTGCGCCT
AAGGTCAATGGCAGCGTTTATCTCGATGAGCTATTT---------------------GCC
GACACCAAGCTGGATTTCTTCCTCATGTTCAGCTCGGCAGCTAGTATCGTCGGATCTCGA
GGTCAAGCCAATTACGCCGCTGCCAACATGTTCATGGCCTCCCTCGTCAACAATCGTCGC
AAGCGC---GGTCTCGCAGCGTCTATCATTAACATCAGCGCTCTCATTGGT---------
---------CTCGGCTACATTGAGCGACAG---AAGATC---------------------
TACGACGCGAGCTTCTTCAAGGACATT---GGTATC---------GCCAATACCTCGGCT
CAAGGTCTTCATCAGCTCATCGCAGAAGCCATTCTCGCTGGACAG---------------
------------------------------------------CGC---------------
TTCGATCCTGATGAGGATATTGAGGGTGGCGAAATCTCGCAGGGAATCATGCCTCAA---
TTC---------------TCCGATGATGAGCACAAG---TCATTCTTCATTCATGACTCC
AAATTCAGCAACATGCTGATTGAACGA---------GTCGACGGC------GATGCAGAT
GTCGATGCGTCAGGTAACGCAGCTGCGGTGTCGCTCAGTCGCCAATTGAAGCGCGTC---
ACTAGCAAG------------------------------GACCAGGCCTTGAGGATCATC
ACTGATGCTTTCACTTTGAAGCTGAAGAAGATGCTGCGCATTCCTGCAGAGACTGACGTC
CCCGAGTCGCTG---------GCTTTGGTGGACCAAGGTGTTGACTCGCTGGTGGCTGTG
GACGTGCGATCGTGGTTCTTGAAGGAACTC---GATACCGACATGCCTGTTCTCAAAATC
CTGGGTGGTAAC---TCCATTCTTGATCTCGCAAGCGATGCCCTGGAGCGAATTCCCAAG
GCTCTTCTTGACCTGGACCGCGATGATGACGAGGCAAGCAATGAAGCGCAGCCAGACAGC
GACAAGAAGCTCACTGAGTCTCCAACCTCAAGCTCTAGCTCAGACGTTGTGACTGGCGAC
TCCGACGCTGTCTCGCAAAGCTCCGCGACAGACGTTTCCACGACCGCAAAGAGCACAGCG
GGAGCTGACACGGCAAGCATCCCCCCATCTCTAAACAACATGAAGAATAACAATGGATCG
AACGACAGGCATAAGCGAGAGCTCGAAGACGAGGTAGCGAAAAAGCGCCGTGCAGATGAA
GAAGCGGCGGCTGCGAAGAGGCGGGAGGAGATTGTGAAGAGTTCGAGTGAGATTGTCGAT
GAGATGTCTCTTGTTCAGAGTCGCTTTTGGTTCCTTACTACGGCGTTGGAGGATAAAACT
ACGTTTGATGTTACGATTTCGGCGCATTTGAAGGGCAGGGTTGACGTTGGGAAGTTGGAG
AGGGCGTTGGAGGGTGTTGCGAAGAGGCATGAGATTTTACGGACGAGATTCTTTTTTGGG
GGCAAATCCCTCGAG---ACACCCATGCAAGGCGTTCTCTCCAAGCCGACTGTGCATCTT
ACATCGCGAGACATCAATAGCAAGGAGGATGTTGAGCAGGAGATGGAATGGCTTCACTCT
CACCCTTGGAACCTCGGCGATTGGGAAACCATCAAACTCTCACTTCTCTCCCAATCT---
GATACTGAGCACTGGCTAGTGTTAGCATTCCATCATATCGCCTTTGATGGGTATAGTCTC
GAGATCTTCTGGCGCGACCTGGCAAAAGCCTACAACGCCAATGGATTGATTCCCACACTG
CCTGATGCGAAGCAGTATCGAGCTTACATTGCCAAGCAGCGTCGGCAGAACTTATCGAAG
CCATTCGAGTGGAGGAAGGCGATCGAGTATTATCGCAAGCTCATCATGCCCGAACCCGAG
CCACTTCCTCTACTACCTTTTGCAAAGGTCAGCCACAGGAAGTTACTCGAGAACTACAGT
TGCTACAACGCAGAGATTACTCTTGAGCCTTCGGAAGCTGCGCGCGTCAGGAAGCTTGCC
AAGGCCAATCACTCAACCTCATTCCACGTCTACGTCGCAGCTCTTCAGACTCTGCTCTTT
GGTCTGATGCCCGACTCTGTTGATCGCTTGTTCATCGCGATGGACGACACCAACAGATTC
GACAAAGACTTTATGGATACAATTGGTCTTTTCGTCAACACTCTCTTCCTCCGCTTCGAT
CGCACCGACTACAACAAACTCTCCTTCTCAGATGCCGTCAAAGCCGCTCGCACAAAGACC
TACAAGGCCCTCGAACATTCCGTTCTTCCGCTCGATGTTCTCCTCAAAGAGCTATGCATC
ACG---------------CGTCATGGAGATGCAGTACCCGTAGCACAAGTCCTGATTGAC
TACCGCGTTTCACACAAAGAGTGGTTCAGACTCGGCGATTGCAGGGCTGAGATGGGCACA
GGGCGAGCAGAGCGCCAAGGTAGTGATCTTGCATTTTACATCCTTGATGACTCTGACGAA
CAGAATGGTGGGAGTGTTCGTGTTGGTGTCGAGGTTCAATCGACGTTGTATGATGGGGAG
CATGCTGAGATGCTCATTCGGGCCTATGCCAATCTTTTGGGAAAGGTTACGGCAGACGAA
GTCGGCGCAAAGATGACACTCAAGTCGCTGCCGCCCTGGAACGAGGATGACTTGTCTATT
TCTCTG------GGTCCGACGATTGATGGTTGGCCCGAC---GCCGACACGCTCTCCCAT
CGCATTGACACCATGATCCACGAGAACCCAACCGCGGCGGCACTCGGCGATGAGACGAGC
CAA---TTGACCTACGAGCAAATGGGCCGTCGCATCGATGAGATCGCCGCTTCTTTGGCC
ACAGCTGGTTTGAGGGAGAGTGACTTCATCGGTGTATTCCAAGAAACTGGTGTCGACTGG
ATCTGCTCGATGCTTGCAATTCTCAAGCTCGGCATGACCTACGTGCCCTTGTATCCGCCC
ATCGGGATGCCTCGATTGGCGGCAAACATACAGGTCGCTCAACCCCAGGCAGTTCTTGTT
GACGACTCTACGGCCGATAAATTTGATCAATTG------GGAACCCAATCCGCCCAGATG
ATCCACGTTCCCATCGCTGGATCTTCTGCAGCTGAAGTCCTGATTCGCGCTCAGCCAGGT
CAGAAGGCCATGATCCTCTGTACCAGCGGTTCAACTGGCATTCCCAAGGCCGTCGTCCAT
ACAAATCGAAGTCTCAAGGCTCTCGTCGAGCCACATGCCATCGTCCAAGAGCAGGATAAA
CCCAGCTACGCTGCACGAGTCCTCCAACAGAGCGCTTTCAGTTTTGATCTCTCAATTGAC
CAGACGATGCTTGCGCTCTGCAACGGCGGTTGTGTCTTTGTCGTTCCCAACTCGAAGCGC
GGCGACCCTCTTGGTACAGTCGACATGATTGCTCGACACAACATTACTTACACGATGTGC
ACGCCGTCCGAGTATAGCATCTGGCATCGCTTTGCCCGAGACCGTCTTCTCGATTGCACA
GCTTGGGAGAACGCTTCCTCGTCAGGTGGGCCTTTGTCAACCGCGCTTGTTCGCGCGTTT
GCTGGTCTTGAACTTCCTCATCTCAGAGTCTTCAATCACTGTGGTCCGACCGAGACAACT
GTC---ACCAACAGGATTGAACTCAACTTTGCTGACTACGCTGAGGGTGAGAAGGCGCAG
ATGCGATACGTCACTGACGTTGGCTTCCCTTGCGCCAACTACTCTACCTACATCGTCGAC
GAGAACATGAAGCTCGTTCCACGCGGTTATCCTGGCGAAATTGTGGTGGGCGGTGCTGGT
GTCGCAGATGGCTATCTTGGACGTCCAGATCTTACCAAGGAGAAGTTCATTCCAGATCCA
TGGACGTCGTCGAAG------------GAGTGGAAGATCATGTATCGCACCGGCGACCGT
GGTAAACTTCGTGCGAACGGTATGGTCGATATATTGGGTCGTATCGAAGGTGGTACCCAG
GTCAAGCTGCGAGGCTATCGCATTGAGTTGGGTGACGTCGAGAGTGCTATTTTGAGTTCA
GCCCAGGGCGTTCTGTCAGATGCTGTTGTGACTCTACGATACCCTGAGGATCGTCATGAG
GATCACGATGATGATGGTTTCCTTGTCGCGCATGTCGTTGTCGCTGACAAGAGTCTTCGT
CGTCCTGAAGTAGAGTCCTTCTTGCGCAAGATCGTTTCGAAGCTCCCTTTGCCTCATTAC
ATGCTTCCAGCCTTGATGCTACCAATTGATCGCTTCCCATTGACAGCGCATCAGAAGCCT
GACCGCAATGTGATTGCAGCCCTTCCTCTACCTGCCTTTACTCCGGCTACGGCCAATGAT
GCCGTTGCTGAAGAGGGCAGTCTCGAGTCGGAGACACAGGAGAAGATCGCGAAGATGTGG
AGGACTCTGGTCCCAGCGAGC------GCATCTGCTACCATCACGGCAGACACTGACTTC
TTCCACGTCGGCGGAAGCTCACTGCTACTGATCAAGCTTCAGGGCATGATCAGGAAGGAG
TTCAACGTGTCGCTAAGGCTTTTGAACCTAATGGCTGCCAGTAAGCTTCGTGAGATGGCT
GCGCTGGTGAACGACGAGGTCAGTGGTGGT------------------GACATTGATTGG
GAGAGGGAGACCAAGATTCCCGACGAATGGCTGAGCGTGACGCAAGTCGCTTTGCAGAAG
ATGAACGGTCCTGTTCGCGTTCTTGTCACTGGTGCGACTGGGTTCTTGGGGCGGAACTTG
ATGTCCCATCTTGCCGAGGCCTCTCAAGTGTCTGAGATACACTGTCTT---GTCCGCGAC
GCGTCA------------ACCACCGAGACCAGCGACAAAGCCACTCTCTGGCGTGGAGAT
CTCAGCCAACCAAGCCTGGGTCTTTCTGACAATGACTTGACGCTTCTCAGCAACAGTGTC
GACGCGATCATCCACTGCGGTGCTAACCGTTCTTTTTGGGATGATTACCGTTCCCTTCGC
GCCGTCAACGTTAGCAGCGTCGCGGAACTCATTCGTCTCGCGCTTCCC------CGCCGT
CTCCCAGTTCACGTGTTGTCCAGTGGAGCTGTCAAACGGTAT---------GGAGAT---
------------------------GGA---CATCCACCTGTTGATGGCAGCGATGGATAC
GTCGCGTCAAAGTGGGCTGCTGAAGGATTGTTGCGTGATGCTGCGAAGCGAGCT------
------------GGATTGCCTGTGTTTATTCACCGCCCAGCGCCAGCATTGACTGCTACC
GAGACTGCCGATGAGGATACCATCACGTCAGATGAGCTTCTTCGTCTCGCAAAAGCCATT
TCCCTGCGCCCCGATCCAACAGGTCTGAATGGCACGGGTCATTTCGCGCCAATTGATCAG
ATCTCGAGCCGCATCGTCGACGCGCTTCTCCAATCTTCTACCCAACCACCAGGCGGGATA
CAAATCATTGAGCACGCGGGCACAAAGACATTGAGCATGGGTGAATTTGCGAACCTTTGC
GAGCAATTGCCAGAGTTGAAAGAGCTACCAACTGCAAAAGTGCTCCAATGGTTTGGTCAA
GCGAAGAAGCAGGGGTTGAAGCAATTTTTGACGGCGCTGGAGGTGGAGTTTAGCGATGAC
AAGGGCGATACTGCTGTGATGAGTAGA---------------
>FuFu|8942 FFUJ_06260m.01
------------------------------------------------------------
------------------------------------------------------------
------------------------------------------------------------
------------------------------------------------------------
---------------ATGGAGGACGACATT---------------------GCCATCGTA
GGC------------ATTGGTCTGCGATTCCCTGGTGATGCCTCTTCC------------
CCAGAAGAACTTTGGAAA------------------------------------------
---------------------------GTTCTGGAGCGTGGAGAGTCTCAGTGGTCTGAA
---TTCCCCAAGGACCGTCTCAACATCGACGGGTACTATCATCCCAGTGGTGAT---CGA
CAGGGC------------------------------------------------AGTATC
TCTTTC---CGA------------------------------------------------
------------------------------------------------------------
------------------------------------------------------------
------------------------------------------------------------
------------------GGAGCTCATTTCATCAAGGGC------AATTTTGCTTCTTTT
GATGCTTCCTTCTTCTCGATTTCGGCGGAAGATGCCAAAGCTATC------GATCCCCAA
CAACGAATTCTCCTTGAGGCTTCATACGAGGCACTTGAGAATGCGGGAATCCGCAAAGAA
GATATCGATGGCAGTGATGCGGCTGTGTATGTCGGTTCTTTTGTCAAAGACTACGAGCAA
GTCTGTCTCCGGGATCCGGATTGG---CAACCTCAGTACGCTGCTACTGGA---AACGGC
ATTGCCATAATGGCAAATCGAATCTCGCACTTC---------------------------
---------------------TTCAACTTACATGGCCCCAGCATGACTATTGATACAGGC
TGCAGTGGCAGTCTTGTTTCTGTTCACCTTGCCTCACAGAGCCTTCGGGCAAAAGAGACG
TCACTTGCGATTGCCGCTGGGGCTGGTATGATTCTTACGCCCAATACTATGATGCCTATG
ACAGCTCTCAATTTCCTAAGCCCTGATGGCAAATGCTTCACTTTCGACTCTCGAGCCAAT
---------GGTTATGGTAGAGGCGAGGGTATCGGTGTTGTTGTCATGAAGCGTTTATCG
GATGCCATTCGCGATAACGATACCATTCGAGCAGTTATTAGAGCAACAAAAGTCAAC---
---------------------------------------------CAGGACGGTCAT---
ACAACA------GGCATTACCCTTCCGAGCAAGGAGGCCCAAGTCGCCAACATCAAGTCT
GTCTACGAGTCTGCCGGCATT---GACTTC------------AGTCAAACAGGTTATGTT
GAGTGCCACGGGACGGGAACCAAAGCTGGGGATTGGCGCGAACTAAAAGCCATTTCAGAG
TCACTTTGCACGGTTCGCGAC---------------ATTGATAAC---------------
CCC------ATTGTCGTCGGCTCTATCAAGCCTAACATTGGTCATCTCGAAGGCGCCGCT
GGTGTAGCAGGCCTCATCAAGGGCGTT---------------------------------
------------------CTGACTCTAGAACATGCCAAAATCCCACCCAATATCAATTTC
GAGAAGCCCAACCCTGATATTGAC---TTCAAAGAGTGGAAGGTCAAGGTACCAACCGGG
CTGCTCGACTGG------CCTGTTTCTGGC---TTACGCCGTGTCAGTGTCAACTGCTTC
GGTTTCGGAGGCACAAACGCCCATGTTATCATGGACGAGGCC------CCTCGTTATCTG
TCAGCGCGTGGGCTTAGGGGAAACCACAACTCTTTTGAGGCGATCACC------------
------------------------------------------------------------
------------------------------------------------------------
------------------------------------TCTTGCCGCAGAACATCCAATACC
AAGGCAGTGTTCGAGCCTCAA---------------------------------------
------------------------CTTTTTGTATTTTCGTCCCACGACAAATTGGGTGTG
CGGCGCATTATGGAATCACACATCCCGTACTTG------------------GAGTCACAG
GGGGAA---GAAGACACAGCATTTTTGCACAACTATGCCTACACACTTGGCTCTCGCCGA
TCCAATCTT---------GAATGGAAGCATGCCGTGGTC------GCGAAGTCTCGAGAG
GAACTGATCGCCAAA------------------CTTCAGGTCATTGACGAATCCTCGTTC
AAAAGAGCATTAAAGAAGAAGCAG------------------------CCCAAT---ATA
TGCTTTGTTTTCTGTGGACAGAGCGCTCAATTTGCGCAAATGGGTAAAGATCTTCTC---
CCCTTTGAG------GCGTTTCGCGATGCGTTGGAAGCTGGTTCTCGATACATGAAGAAC
AAACTC------------GCCAGTGAATTCGACCTCCTGGAGGAAATTCTCAAAGACGAG
GCCGAAACTCGAATATCTGACTCCAGAATCTCGCAACCCGCGACTACAGCTATTCAGATG
GCTCTCGTGGACCTCTTGGATTCA---TTTCATATCACTCCTAATTATGTCATTGGGCAC
TCCTCTGGGGAAATCGCAGCAGCCTACGCATCGGGTGCTCTCACCAAGGAAGAGGCTTGG
GAGGTTGCTTATTATCGCGGACTCGTTGCTTCGTCCCTTACCATTGAACAAACT------
---------GGCACACAGGGCTCCATGATGGTGGTTGGCCTTTCCGTTGTTGATCTCGAC
GAAAGTTATGATGAG---------------AAGAAGTACCCTTGCGAGCTTGCTTGTGTG
AATGGTCCTCGGTCCGTGACATTATCTGGCAGGAAGGAAAATATCGAGGGTGCCTTCAAG
GAACTTTCCGCGAAA------GGTATCTTCTGTCGCATTCTTCCCGTC---AAGGTGGCC
TATCATTCCTCGGACATGCTTAAGATTGAGAAAGAGTACAAGTCAGCTTTA---------
---GGATTGATTAATCCACGTCAGCACCGGCGA---------------TCAGTTACAATG
TTCTCTTCCGTCACT---GGAGAGAAAATTAAC------------------GGGCACGAG
CTT---GACAACAAGTACTGGGCTTTGAACTTGGTGTCCCCTGTCGTGTTCATGTCAGCT
ATGAGCACTATGCTG---CAGCTCCCGTCCGAC---------------------------
------AAGTCCGCAGAT---------------ATCATTGTTGAGCTAAGTCCCAGTTCA
ACTCTGCGCTCGCCAGTTCTCGATATAATAACATTCTTTGGCTTT------CCGAATCCG
CCCAGATACAGCACTATTCTT---GACCGAAAGATCCATGGCGCATTGTCGCTCCTAGGA
ACTATGGCCGAGCTCTGGGCATGT---------------GGGTGT---AAATTCAACATG
GAA------AAGGTTGTCACTCGAGGT------------TCTTATCAGATACCCCTT---
------AAGCCTCTAGCTGATCTTCCACCTTATCCGTGGAATCAC---ACCAGATCT---
------TATTGGCACGAGTCTCATCTTGGTGAAGCAACACGATTCAGAGAATTTCCTCGT
CAAGATCTGATCGGTGCTCCCACAGCTGATGCTATCTCCTTC------GAACCTCGTTGG
CGGGGGTTTCTCCGCATTGCTGAGAACCCCTGGATCCAAGATCATCAGATACAAAAGACG
ACCATCTACCCTGCTGCTGGCATGATCGCCATGGCCCTCCAAGGCGCC---------TGC
CAAGCT------------------------ACAAAGGGC---------CAAGAGAAC---
GTCCTTGGA------------TATGAAATCATCAACATGCGTATCGAAAGAGCTATGATT
GTCCCAGCTACAACACAT---------------------GGACTGGAAATGGCCATGAAC
TTCAAGAGTGTTTCTTGCACGTCTGTTCACAGTTCGCGGGGTATTGCTTTTGAATTTTGT
ATCTATTCGAAG---------------------------------CAATTGAACTCTTCC
------TGGGAACAGAATGCTACTGGCCGTATCGAGGTGCGATATAAGCGTGGGCAT---
------------------------TGGAAGACTGCCTTTCAGAACCATCGTGAAGAGTTC
GAGTTGCTCAAAGGGTCCTGC------------------CTGGAACCAGTTGTACCTCGA
CAACTCTATGAGCTTCTTGACATT---GTGGGTATAAATTATGGTTCTCTTTTC------
CAGAATATCATC---CACATACGCAAGAGCAAAGGCGCGTGCGTC------ACCAAGATA
CGCATTCCCGACACG---CGGTCCAAGATGCCTGCAAAGTTCGAGTATGATCATCTGATT
CATCCTGCAACTCTAGATTCCATATTTCAAACACCATTCGCTATCGAG------------
------------AGTGAACCTATGGTACCATCTTTCATTGAGAGCATTTTTGTCTCGGCA
GAGGTTTCC---------AGTGACATCAACAAGGAATTTGAT---GGTTACTCTACTGCC
ACTCGAGCTGGTGTT------CGCGATGCAAGGGCAGATATCGGCATGGCCCAA------
---------TCTGGCTGGGAACAGCCCTCAGTCATAGTGCGTGGTCTCCATTTCACTGGC
ATCTCTGGATCATCCCGAGAAGGG---------------------------------GAC
GGG------TTTCTTCCAAATAACCGCACTCTATGCACTCAGGTCTCGTGGATGGAAGAC
ATCACTTGCTCGAAGACAGAACAT------------------------------------
------------------------------------------------------------
------------------------------------------------------------
------------------------------------------------------------
------------------------------------------------------------
------------------------------------------------------------
------------------------------------------------------------
------------------------------------------------------------
------------------------------------------------------------
------------------------------------GTCGAAGATTTTGTCAAAAAGCTC
GCACATAAGCTGCCAGGACTATCTATTCTCCAAGTTGAC---GGTACG---CCTGACATC
ACACAGAAGATTGTC------AGTGCTTTGACAAGCCTCGAA------------------
------------GGGCAAAGACCTTGGCTTTCTCGTTACACTTTAGCTGAGACTAGCCTT
GACGAGAGAACCTCTGAAATTGCGTCGGTTTTTGCAGGAACTGCCGCCGAGCCTTTCATC
GAGAAAAGATCGGTAGATGGTTCAGAGCCTCTC---------------------------
CCTGACTATGACCTGATTCTTATTTGT---------------TCTCGGAGTGAAATCGAC
ATCGCCAAGCTCAGTTCTCACTTGAAACGTCCCGGC---------TATATCATGGAAAAC
TGTCCGGAT---------------------------------------------------
---------------GGAAACCCCGAACTTGATGAGATTGTCTCACTTGATTACAACCAA
CTT------------------------------------------------------GAT
GGCGAGAAAATGGAGATCAAATTTAAGGTGAATCGCAAGAATCCA---------------
---------------------------ACT------------------------------
------------------GAAGATAGGCTATCTGTCCCTGATGTTGTCATCCTTTTGCCC
GACAATCCTCCTTCAGAGACGCAATGGCTTGCGGAAAAGCTCATCGTGGAGCGCCAAGCT
AGCGTGCAAATGCGTACCATGCAACTCAATGAAGTCTTAAGCAGTCCCTCAAGACTA---
------------------AAGAACAAGATCACCATCTCTCTTCTCGACTTTTCAGTGGGA
---------TCCAATGCAGGTGCATCCATCTACAAC---TGGACTGAGACAGAGTTCAAC
GCTTTCCATAGTATTCAT------CAGGCGGCCAAGGGA------ATTCTCTGGATCTCC
---CGCAGTGTCCACATGGAC---------CCGATGAATCCTAAAGGAGCTCCCGTCATT
GCTCTTGCACGCACACTCATGTCAGAAGAGCCCCTGAAAACGTTTGTGACATTTGACTTG
---AGTTTGAGCACA------------CCTCTGAATTCCTCATCGGCTATCCAGAACATC
------AACAAGATCTTCCTTCAA---------GCA------------------------
------TTTGTGGCAGATCAGGGCTCTGGT------------------------------
------CCACGTGAACTGGAGTATGCTGAG---AGAAACGGCGTGGTTTGCGTCCCTCGG
CTCGTCCCTATTGGACCGCTGAATGATGTTGTTGAGAATGGCATTTCTAGC---------
------------AAGATCACTCAGGTATCATTCCATGGCTACCCGCGTCATCTGAAGCTT
CATATCTCAAAACCCGGCCCCACAGATGATAGCTTGGTGTTTGCTGCTGGGACAAGATAT
------------------GCTCCTCAGCCTAGGGAAGTTGAAGTCATATTCGAAAGCGCA
CCTCTCGACTTCATCGACTTGGAGACCGCCATGGGGAAAACCTTGGAATCTGAG------
---------GTCGGATCTGAAATATGTGGCCGCATTGGCCGAATTGGCCGCAACGTTTCT
GGATTCATG---------ACGGGTGATCTTGTGAGCGGTCTTGTGACTAGTGGCTCCGTT
CAAAGTAATGTGAACATAGAC---AGTCGCTTTGTGTCAAAGTGGTCA---TCTCGTCTT
TCCTTCAGTCAT---------------------------TTCGTTAAAGCCTTCCATTGT
TTTGATAAGGTTGGAAGACTTGGTCGA------------GGA------------------
------------------------------------AAGTCAGTTCTTATTCACGCTGGA
GCCAGCGGGGTTGGGATGGCTGCTATCAAAGTAGCCTTTGCACTCTCTGCC---GAGGTG
TTTGCGACCGTTATGGGACCAAATTCAGAAAAACAACGAACTTTTCTGGAAGAGGTCGGC
GTGAAGAAGGCAAATATCGTCAACGCTGACTCAGATCCCTTTACTACAGTTGTCCGTAAT
CGTTCG---GGACAC---GGGGTTGATCTCGTCTACAAC---------------------
---------GCTACACAGAGACACATCGAAGAC---AATTTCAAGTGCGTTCGCCGAGGG
GGTATTGTCGTGCAGTTTTCCTGCAGA---------TTGCCAAGTCCTCCACCAGTTCAC
GTTCTGTCTTCTGATGTTTCGCTCGTCAACTTTGACTTGCAAAATATGTTGAAGTATGAT
GCAGACTACGTGGGGGAGCTG---GTCAAGGAG------------CTCGGTAGACGGGTT
GAGAGTAGCTCTGATGATTTGGGGAATGACCTGCCACTTCCTGTGCCA---ATCACCAAC
ATCGATATCAAAAGGATC---------------AAGAAAGCATTCAAACTCATCGAGAAG
GATCCCTTTTTTGGACTCGTTTCTATCACCGGAGGCCCTGATGCCACA---CCTCAGGTT
GATATGGCT------------ATTAAGAAGACTATCAAGCCGTTGCATCAAGCCTTGTCG
GGCACTGATACCTACCTACTTGCAGGCGGTTTGGGCGGCCTTGGTCGTAGTATCTGCGAA
TTA------CTGGTTAGAAATGGTGCTCGGCACATTGCCTTTCTCTCACGGACCGGTACC
TCTTCTGAAGCT------TCTCAGCGACTTTTTAAA---GACCTCTGCAATGAGGGTATT
GACGCTCGGGTATACATGGTTGATATCTGCGATGCCAAAGCTCTCACGAAGGTAATGAAG
GAAGAGATATGTCAAGAAATGCCACCTATCAAGGGAGTCTTTCAGTGTGCCGCGACTATC
AAAGATTCGATTTTCTCA---AACATGACATATTCTGACTGGACCGAGGCAATCAGGCCA
AAAACAATCGGGTCAGATAACCTAGTTCAAGCGATC------------------TCGGCG
ATCTCAGAGGACCCCTTCTTCATCTTCCTTGCCAGCTCTGCGGGAGTTATTGGTAATCGT
GGCCAAGCCAACTACGCTGCGGGTAACTGTTTTGAAGATGCCCTCGCCCTCAACCTCCGC
CTCGAA---GGAAAGCATGCCGTGTCCATCGATCTCGGGCCTGTTCTCGGT---------
---------GCAGGAATGCTTGCGGATGATGAGGAGATT---------------------
CTTGAC------ATTCTTCGAGCCAGT---GGGTTC---------TATGGTATCCGTCAC
GAAGATTTTCTTACCATGATCACGCACGCGATTACTGCTGAGATT---------------
------------------------------------------------------------
------TTCCCCGAAACTCCCATGCCTGGTCGCGTCATTATGGGCATTGGCTCTGGCGGT
CTTATT------------AGACAGAATCAACCAGCTGACCCATACTGGTCTCGTACTGCT
CTCTATAGCTACCTCAACCTGGTGGACACCCCA------------------AGCCCCGAC
CTGAGAGTGGTTGATGCTTCAAACGACTTTGATTTGAAGTCTCTTCTTTCATGTTGC---
TCTAGCACA------------------------------GATGTAGCTGCAGAAATAGTC
ACCACTGGTCTTTCTCTCATGCTTTCCAGGGCCATGAACATGCTTCCTGAGGAA---ATT
GACACTGGGAAG---------CCTCCCAATGTCTACGGTGTCGACTCCCTGGTTGCCGTT
GGTGTCCGAAACTGGGTTGTCACCAACTGT---GGTGTCGAGGTCTCGGTTTTCGACGTT
TTGAGTGACAAG---ACAGTGGCTGAGCTAGCCGGAGAAATCGCCAGACGAGGCGGT---
------------------------------------------------------------
------------------------------------------------------------
------------------------------------------------------------
------------------------------------------------------------
------------------------------------------------------------
------------------------------------------------------------
------------------------------------------------------------
------------------------------------------------------------
------------------------------------------------------------
------------------------------------------------------------
---------------------------------------------------------TTT
GGAGATGAGGATAAA---------------------------------------------
------------------------------------------------------------
------------------------------------------------------------
------------------------------------------------------------
------------------------------------------------------------
------------------------------------------------------------
------------------------------------------------------------
------------------------------------------------------------
------------------------------------------------------------
------------------------------------------------------------
------------------------------------------------------------
------------------------------------------------------------
------------------------------------------------------------
------------------------------------------------------------
------------------------------------------------------------
------------------------------------------------------------
------------------------------------------------------------
------------------------------------------------------------
------------------------------------------------------------
------------------------------------------------------------
------------------------------------------------------------
------------------------------------------------------------
------------------------------------------------------------
------------------------------------------------------------
------------------------------------------------------------
------------------------------------------------------------
------------------------------------------------------------
------------------------------------------------------------
------------------------------------------------------------
------------------------------------------------------------
------------------------------------------------------------
------------------------------------------------------------
------------------------------------------------------------
------------------------------------------------------------
------------------------------------------------------------
------------------------------------------------------------
------------------------------------------------------------
------------------------------------------------------------
------------------------------------------------------------
------------------------------------------------------------
------------------------------------------------------------
------------------------------------------------------------
------------------------------------------------------------
------------------------------------------------------------
------------------------------------------------------------
------------------------------------------------------------
------------------------------------------------------------
------------------------------------------------------------
------------------------------------------------------------
------------------------------------------------------------
------------------------------------------------------------
------------------------------------------------------------
------------------------------------------------------------
------------------------------------------------------------
------------------------------------------------------------
------------------------------------------------------------
------------------------------------------------------------
------------------------------------------------------------
------------------------------------------------------------
------------------------------------------------------------
------------------------------------------------------------
------------------------------------------------------------
------------------------------------------------------------
------------------------------------------------------------
------------------------------------------------------------
------------------------------------------------------------
------------------------------------------------------------
------------------------------------------------------------
------------------------------------------
>FuGr|10090 FGSG_08208T0
------------------------------------------------------------
---------------------------------ATGGGCTCACTTAGCGCCGTCCCAGCC
ACTAATGGCAACCATGCTGCTTTGAACGGTAGCGCATCTACCAATGGCCAGCATGTCAAC
GGAAGTACACATGTCAATGGCAATCACTCGCTCAACGGCAGTGCCCAAGTTAATGGACAT
TCTGCAACAACAGCTAATTTAGAGCCTATT---------------------GCTGTTGTT
GGC------------ATGAGTTGCCGTCTACCCGGTGATGCGACAGAC------------
ACCCAAAAGCTATGGGAG------------------------------------------
---------------------------CTGATCACAAAGGGTCGCTCAGCGTGGTCAAAA
---GTACCAACAGATCGATGGAACCAAGAGGCCTTCCATGATCCCGCTGCTGAAGGCAAG
CCTGGA------------------------------------------------AGAACG
AGTACA---GAC------------------------------------------------
------------------------------------------------------------
------------------------------------------------------------
------------------------------------------------------------
------------------GGTGGTCATTTTTTGAAAGAC------GACATCAAAGCATTT
GATGCCTCCTTCTTCGGAGTAAACCCCATTGAGGCAACAGCTATG------GACCCTCAG
CAGAGACTGGTTCTCGAAATTGCATACGAGGCGTTTGAAAATGCTGGTCTTACCCTCCAA
CAGCTGTCAGGGTCTAATACCGGTGTCTATGTCGGTCTGTGGGCCTCGGACTACCAGGAG
ATGCTCCTCAGAGACATTGACTTT---CCACCCATTTATCAAGCCAGTGGT---GTTGGG
GCTGCTATTGCCTCTAACCGTGTTTCCTACTGC---------------------------
---------------------TTCAACCTCCATGGTCCTAGTCTTACCCTCGACACTGGA
TGCTCAGCCAGTTTGGTTGCCCTTCATCAAGCCGTCCACAGTCTCCGTGCTGGAGAGACA
GACAAGTGCTTTGTGGCTGGTGTCAATCTCCAGCTCGATCCTCAACGATATGGCTATCAA
AACAAGCTGAGCATGTTCTCCAAACAGGGCAAGTCTTTCACATTTGACCACCGTGCCAAG
GGAGCCAGTGGTTACGGCAGAGGTGAAGGGTGCTCTGGAGTTGTCCTCATGCCTCTTTCC
AAGGCCCAGAAGCAGGGCTTTCCTATCAGGGCCGTTATTCGAAACTCGGTAGCGAAC---
---------------------------------------------CAGGATGGAAAG---
ACCAAC------GGTATCACTGTTCCAAGTGCTGCAGCGCAGTCTGCTGCCATTGAGAAA
GCCTACGCTCAGGTTGGTCTG---ACACCG---------------TATGCGGACTATGTC
GAGGCTCACGGAACGGGTACCACTGTTGGTGATCCCATTGAGGCCAAGGCCATCGCCAAG
GTTCTCGGTGCTGGTCGACAG---------------TCAGACTCA---------------
CCA------CTTCCCATCGGCTCTCTCAAGGCCAACATTGGTCATACTGAGAGTGCAGCT
GGTCTCACTGGTCTCGTCAAGGCGGTG---------------------------------
------------------CTCATGCTCGAAAACAACATGATTCCACCCCAAGTCAATTAC
GAGAAGCCGAACCCAGAGATTGAC---CTGGACGCTCTGAACCTCCGAATCCCAATATCT
------------------CTTGAGAATAAACCTCTCAAGAGAATCTCGGTCAACAGTTTT
GGTTATGGTGGAACCAACGCCCATGTCGTTGTGGACGCTGCA------GACGCTATCCCA
ATAAAGCCAACAAACACTGATTCTCAAGAGACTAAAGATACACTAAGGGTTAGGGAACAA
------------------------------------------------------------
------------------------------------------------------------
------------------------------------------------------------
------------------------------------------------------------
------------------------CTATTCGTTCTTAGTGCTGCCAGCGAAAAGTCCTCA
CAGGATCTGGTATTGAATGTGGCCAAGTATCTT---------------GAGAGCAAGGCC
GATGCAGCTGATACAGATGCATTGTTGAGCCGTCTCGCGTACACTCTGAGC---AGAAGG
ACTGTCATG---------GAGAACAGAATCGGAGTTGTT------GCCTCAGACTTGGCC
GATTTGGTTGAGCAA------------------TTAACCAAACTGTCCAGCGAAGGCATA
CCACGTGCCGACCGCCAGACATCC------------------------CCTCGC---ATT
GGCTTCGTTTTCAGCGGCCAGGGTGCCCAGTATCCTCGCATGGGCCAGAGTCTGCTGGGA
ACATGGCCT------ACTTTTACCTCCAGTATGAAGCGAGCCGCTGAGTGCGTAAAGGCA
TGT---------------GGAAGCTCGTGGGACCTACTTGAGGAGCTGCTCAAGGATGCC
TCCGAAAGCCGAATGGAAGACCCCTGTATCGCACAGCCCATGTCTACAGCGGTTCAAATC
TCTCTCGTAGACGCCCTCAAGGAC---CTTGGGGTCATTCCGACTGCTGTAGTAGGACAT
TCAAGCGGTGAGATTGCTGCTGCTTACTGCGCAGAAGCCATCTCATTTGAGGATGCTATG
ACGGTATCTTACCACCGTGGTCGTCTGACTAGCGAGTTGAGACTAGAGAACAAG------
---------GGCAAGGCCGGCTCGATGATTGCAGTCGGTGCATCGGCCGCAACTGTCAAG
CAGTCCATCGACCAA---CTCGGTACCGCTGCTGCCAACAGGATTACCATTGCCTGTCAC
AACAGCCCTGCAAGCGTGACAGTGTCTGGCGATGCAGATGTCATTGAATCTTTGAAGCAG
CGACTAGACGAGCAG------GATATCTGGAACCGACTTCTTCGTACTGGAGGAGCAGCT
TACCACTCACCCCAGATGCTCCAGATCGCTCAGAAGTATCACGAGGCTATC---------
---AAGGACGTATCTGGTAGTGTACCTGCATCC---------------AACGTTGCCATG
GCTTCATCTGTAACT---GGCGAGGACCAGGGT------------------GATAAGCCG
ATT---ACTCGCGACTATTGGGTTCATAACTTGGTCTCACCCGTCCGCTTCACCGACGCT
TTAAAGAAGACTTGCGTCGGTGAAAATGGCACA---------------------------
------CGAAAGGTCGAT---------------TTACTTCTTGAGCTGGGATCCCACTTC
CAACTGGAGAGTCCCATCAAGCAGACCTTGCGAACATTCACTGGA---GAGGCGGCAAAG
GTTCATTATACTGGGTCTTTG---AAGCGAGGCGAGGATGCTCAGCTTAGCATGTTGCAG
ATGCTGCGCTCTCTCTATCTCCAA---------------AAGTCT---CCCGTCGCCTTT
TGG------AAGGTCAATGCTGGTTTC------------GGGGCTACCTTT---------
------CAACTCCTTACAGATCTTCCACCTTATCCGTTTGACCAC---TCCAAGACA---
------TACTGGCATGAGGGTCGGGTGTCCAGGGCATACAAGCATCGCCAGAACCTACCG
CATGAGCTCCTAGGTACTCTTGTCCACGACAACAATCCGCAG------GAACCCAGATGG
CGTTGCCTCCTCAACCTGAAGGATGTCCCTTGGTTGAGCGGTCACATAATTCAAGGGCAA
ACAATTTTCCCAGCCACAGCATACCTATCCATGGTCTTCCAAGCAGCA---------CGA
CAGGAC------------------------ATGGCTGCGCGCAACCCCCAGGCATCT---
ATCAACCGA------------TTCATTCTCCGCAACGTCACCTTCTCACAGGCGCTTGTC
ATGGAGAACAACAAGACC---------------------GACCTCGAGATCAGCTTGTCC
CTTCGACCT---CAGGCAATCTCGGCGAGGAAGTCATCCCAGCAGTGGCAGGAGTTCCGT
ATCTTCAGCACA------------------------------------TCCGCTGATGAT
GTT---TGGATCGAACATGTCCGTGGTCTTGTTCAAGTTATTCTCAAGTCAGAGGCC---
---------------------------------GTTCAGGAGGACAGCTTTGTGCCCACC
AGGATCACGCTGCCCCCTCAT------------------GCCCAACACATCCCAGCCAAC
CAGTTCTACCACAGAGCAAGGGAC---ATTGGGGTCAACTGGAGTGCGCCGTTT------
GACAACTTGAAT---GATATCAAGATCGCTGCTGGGTCTTGTATC------GCAGACTCG
TCTTTTGTGGCTGGT---------CCCAGTGCCGGTGCTTGTGAGAAGGACTACGTTATC
CATCCCGGTGTCATGGACGCTATCCTCTACCACGGCATGATGGGTGTTCTTATT---TTT
GATGAGAATGATAAGTCTCCTGTGGTACCGACTTTCATCGAAAAGATGATTGTCGCAGAG
------------------CAAGACCAGGCCAAGCCCATTGAAGAGGTGACATGTCACGCT
GCTCGAACTGAG---------AGTGCACTTACCTTTGACATTGGCATTTTTGAG------
------AAGAACCACGAAGATAACATGGTTCTCCAAGCCTGGGGAGTTGTCGCGACCAAG
TTGCCTGACGTATCCATCGGCGAA---------------------------------GGT
CGC------------------AAGCGAGACTTGTGCCACGTTCCAGATTGGGCGACTTAC
TTGCCAAAGACTACTCAGGAGTACATCGATGGCCTGTGCAAGAAATCG------------
---------------------------------CTGGATGACCGTTCAATCATCCCTGAG
ATCAAGGCTTTGGAGGCCATGACTGTGCACTACGTCAAGCAGGCCCTGGCTTCGACACCA
GAAGAC------------------GAGGTAGCCGAAGGTTATCAGCGCAACTGGTACAAT
TGGATGAAGACACTCGCC------------------------------------------
------------GACCAGGAACCCGACCCAGAGTATCTCAAAGCAGGTGAGGAAGATGAT
AGCGTC------------------------------------------------------
---TCTGCACAAGTCGCACGGCGTCTAGGACCACGC------TTGGGCGACATCCTCCGA
GGCACC---ACTCATTCCCTATCTATCCTGAATGAGGACAGTATGTTGAGCGGCCTCTAC
CTGGAAGGC---GGTAACGTTCGCTGCATCTCGCAGATTGCCACGTACATGGGCGAGCTT
GGTCGTCTGAATCCCAACATGAAGATCGTCGAGGTTGGTGCTGGTACT---GGATCAGCC
ACCTTGCCTGTCCTA------CAGGCTCTGCAGGCCCCCAAC------------------
------------------AGAGTGCTGGCATCTCAGTACGATTTCACCGATATCTCA---
CCTGGTTTCTTCCCTGCTGCTCGCGAGCTTCTCGCCGACTAT------GAAGGCGTTGTC
CAGTACAAGATCCTGAATGCTGAAAAGACAGCCGAGGAGAACGGTTTTGAG------CCC
AACAGCTACGATGTTCTCATCGCCTCCAACGTTCTCCACGCTACTCCTTGCATAGACGCC
GTTCTTGAGAATGTCAAGACTATGCTTCGCCCAGGTGGTAAGCTAATTCTCATGGAGCCC
ACTGAGAAT---CTTCCTCACTATGGTCTTGTCTTTGGCTCTCTTGCTGGTTGGTGGGCG
---GGTGTTGACGAGGGCCGAACTCTTTCGCCCATGCTTTCGCGCTCCCAGTGGATCGAG
ACACTCTCAAAGAATGGCTTCATCAACAATGGACCCATCTTTGAGGATTACCCTGTCGCT
GAGGGCGGTTCCATCCATGTCTTCGTGTCTGAAGTCCCCGTCCCG---------------
------------------------------------------------------------
------------------GCCTCGACTGAAGCACCCCTGGATGTTGACATTGTATCCTAC
---------------TCTGGAGAGGCTACTTACACAGATTTTGCTGAAAGGCTCCAGAAG
AATCTCTGGGATCGCTCAGTTCAGTCTTGTAATGTCTCCTCATCTATGTCT---------
------------------GGAGACAAGTTGAGCGTCATCATGCCCGACTTT---------
---------GTCGAT------CGTGTGGCCTGGGAT---ATGGATGGCCCACTCTTCGAG
TCGCTCAGATCTCGTGTC------GCTGGCTCCAAGGTC------ATCATATTCGTGATG
TGCACGGCCAAGTCAAAAGAG------------AAACGACCTAGTGGTGACTGGATCTAC
GGTTTCGTCCGATCGATTCGCTATGAGTACGCCTCTGTACGTCTAGTCACTCTTGAGCTC
---------------------------GAAAGCGGATTAGAGGCTGGTGTTGACGCCCTC
------AAGACGATCTTGAACAGT---------CCG------------------------
------ACAGCTGACCTGAGCCTTCCCCTTGAG---------------------------
------GATATTGAGCTTGAGTACATGGAG---AGGGAGGGTCAGATATTTGTTTCGCGT
GTCCGTTCGGAGCCCAAATTTGACAACTATGTCAGCCGTGATCTGGGCAGG---------
------------GCTGGCTCTGAGGAGGCTCTATTCCTTAACGAGAGGCCCATGTCAGCG
GAGCTAGGCGTTCCAGGTGTGCTT---GACACTATTCGCTGGGTGGACAACCCCGAGATT
------------ACCGGACCGGTGGATCCTGATTGTGTGAGACTTCAACTCTGTGCCGCC
AGTATCAACTTCAAAGATGTTCTAGTTGCCTCCGGTCAGCTTGAGGGCATCACT------
------CAGATGCGCAATGACTGCAGCGGTATCGTGCTCGACGTTGGCGCCAACATGACT
GACAAGTTCAAG------GTCGGCGATCGTGTCTGCTCTCTC---TATTCACAGTCTTTC
ACGAACTATCCCATGGTTCAT---GGCTTGTGCTGCCACGTGATTCCC---GATGATATG
GACTTTGCAGATGCGGCTTCCATA------CCCCTTGTGTGGAGCACTGTCTACTACTGC
TTGATCACCATTGCGAGACTGCAGAAG------------GGT------------------
------------------------------------GAGAGTATACTCATCCACTCAGCT
GCTGGGGCAGTCGGCCAAGCATCCATCATGCTGGCGCATCACATTGGCGCC---GAGGTA
TTTGTTACATGC------GGCAACGATGCCAAGGTGGAACTGCTCAACACTGAGTTTGGT
ATTCCAAGGGATCACATCTTCTCCAGCCGTACAACCGTCTTCCGCGACAAAATCCGCGCA
ATGACCAACGGCAAC---GGAGTTGATGTCGTCCTCAAC------TCC------------
---------CTTGGGGGTGAAATGTTCCGCGAG---TCTTGCAACACCCTGGCAGCACAT
GGTCGCTTCGTCGAGATTGGCCGCAAGGATCTTATGGAGAACGCCCTCATGCCCATGGAG
TTCTTGTTGAACAACATCACTTTCTCCTATGTCGACTTTGCGCACATCCTTGCTACTAGG
ACAGCGCTGGCTAGCCAGCTT---CTTGGAGAT------------GTAATGAAACTCTTC
GCTTCTGGA------------------GCTGTGCAGCATGTGCGGCAG---ATC---AAG
TATCCCATTTCGGAAATG---------------GCATCTGCTTTCCGTCTGGTCCAAGCT
GGCAAGCACACTGGTAAAGTCATTCTGACAGTGGAACCGGACGTCAAG---GTTCAAGTC
GTCCCATCA------------AAGCCTTCGCCTGTTCAG---------------CTCAAG
CCAGACGCTACATATCTTGTAGTTGGAGGCTTGGGAGGTTTAGGCAAAAGGCTTGTTGAC
TGG------ACTGCAGAGAAGGGAGCACGCAATATTGTCATCTTCTCCAGAACTGCTCAG
CCTGACGCAGAT------GCCCAGAGCTTTTTGGAC---AAACTCGTATCTATGGGGGTC
ACTGTCCGCGTGGAGAAATGCGACGTGAGCTCAGAAGAATCTGTGATCGAAGCCTTGGCC
---AGGATTCAAGAAACCATGCCTCCGATCCGTGGATTGTTCCAGGCTGCTATGGTTTTG
CACGATATCTTGCTAGAG---CACATGACGGTTGAGGAGTGGTGCAAGGTCACCGCACCC
AAGGTACAGGGCACATGGAACCTACACAAGTACCTG------------------------
CCTGAAGACATGGACTTTTTCGTTATGCTTTCTTCGGTAGTATCTATGGTTGGTACTGTT
GGGGCAGGAAACTACGCTTCAGCATGTGCCTTTCAGGATGGTATCGCTCGCTACCGCCGA
CGACTT---GGCTTAACGGCCTACGCAGTCAACATTGGTGCCATCGTCGAA---------
---------GCTGGCTATGTCAGTGAGAACCCAGAAGTC---------------------
GCTGTC------AACCTTCGCAAGAAC---GGTCTT---------GGTAGCGTTGCCATT
TCTGAGTTTCTGTCTCATCTCGGCGATGTAATCCAGAACAAGACA---------------
------------------------------------------------------------
---------------------GAGTACAGCCAGTCGTCGCTCGGCATTTTGCCCAACGGA
------------------AATGAGCGAGGTCTTGGAGAAGCACGCTGGGCGAACGACAAG
AGACTTGCTCAGATCTTTGGAGCTGAG------------------------ACCCAGGCT
GGTAACAAGACTGTTGGCGGCGGTGCTGACAATGTTGGCTTTGCGCTTCAGTCTGCT---
ACAACATTC------------------------------CAAGAGGCTCAGGATATTATC
TGTGATGCGATTGTTAAGCAGCTGGCCACTATCCTGGCTATCCAGTCAGACGAT---ATC
ATTCCTGCTCGA---------AGTCTGGACTCGTATGGTCTGGACTCGCTGGTCGGTGTT
GAATTGAGAAACTGGATTGGTGCTTATCTG---CAAGTTAACCTCCCTCTGTTGGTCATG
TGGAATACCAGC---AGTATCAATGAGTTGGCTGAGATCGTGACCAAGGGATCGAGA---
------------------------------------------------------------
------------------------------------------------------------
------------------------------------------------------------
------------------------------------------------------------
------------------------------------------------------------
------------------------------------------------------------
------------------------------------------------------------
------------------------------------------------------------
------------------------------------------------------------
------------------------------------------------------------
---------------------------------------------------------CTG
GTCAAGGTTAAGGTAGAGGACACGGAGGAAGAACAGGTTGATGTAGTGAAGGAT------
------------------------------------------------------------
------------------------------------------------------------
------------------------------------------------------------
------------------------------------------------------------
------------------------------------------------------------
------------------------------------------------------------
------------------------------------------------------------
------------------------------------------------------------
------------------------------------------------------------
------------------------------------------------------------
------------------------------------------------------------
------------------------------------------------------------
------------------------------------------------------------
------------------------------------------------------------
------------------------------------------------------------
------------------------------------------------------------
------------------------------------------------------------
------------------------------------------------------------
------------------------------------------------------------
------------------------------------------------------------
------------------------------------------------------------
------------------------------------------------------------
------------------------------------------------------------
------------------------------------------------------------
------------------------------------------------------------
------------------------------------------------------------
------------------------------------------------------------
------------------------------------------------------------
------------------------------------------------------------
------------------------------------------------------------
------------------------------------------------------------
------------------------------------------------------------
------------------------------------------------------------
------------------------------------------------------------
------------------------------------------------------------
------------------------------------------------------------
------------------------------------------------------------
------------------------------------------------------------
------------------------------------------------------------
------------------------------------------------------------
------------------------------------------------------------
------------------------------------------------------------
------------------------------------------------------------
------------------------------------------------------------
------------------------------------------------------------
------------------------------------------------------------
------------------------------------------------------------
------------------------------------------------------------
------------------------------------------------------------
------------------------------------------------------------
------------------------------------------------------------
------------------------------------------------------------
------------------------------------------------------------
------------------------------------------------------------
------------------------------------------------------------
------------------------------------------------------------
------------------------------------------------------------
------------------------------------------------------------
------------------------------------------------------------
------------------------------------------------------------
------------------------------------------------------------
------------------------------------------------------------
------------------------------------------------------------
------------------------------------------------------------
------------------------------------------------------------
------------------------------------------------------------
------------------------------------------------------------
------------------------------------------
>FuGr|12099 FGSG_10464T0
------------------------------------------------------------
------------------------------------------------------------
------------------------------------------------------------
------------------------------------------------------------
---ATGCAAGGACCGACCAACGAACCAATT---------------------GCCATCATA
GGT------------ACCGGCTGTCGGTTCCCTGGCGGCTCGAACACG------------
GCTTCCAAACTTTGGGAC------------------------------------------
---------------------------TTGTTGAAAGATCCAAAGGATGTGTCCAAGGAA
---GTCCCTGAGGACCGCTTCAACCTTGATCGCTTCTACCACAAAGACAGTAGC---CAC
CATGGC------------------------------------------------ACAGCT
AATGTT---CGG------------------------------------------------
------------------------------------------------------------
------------------------------------------------------------
------------------------------------------------------------
------------------CGTTCTTATCTGCTAGATGAG------GATGTCCGTCTCTTT
GACACCCAGTTCTTCGGAATCTCACCCGGAGAAGCACAGGCTATG------GACCCGCAG
CACCGTGTCCTACTCGAGGTTGTGTATGAAGCCATTGAATCTGCTGGGAAGACCATTCAT
GGCCTTCACAATTCCGACACGGCTGTGTATGTTGGGCTGATGTGCACTGACTACTATGTC
ATTCAAGCTGCTGATCTCAACTCG---GTGCCGACATATAATGCTACTGGT---GTTGCC
AATAGTAATGCATCTAGCCGTGTTTCCTACTTT---------------------------
---------------------TTCAATTGGCATGGTCCCTCAATGACCATTGACACAGCT
TGCTCTTCAAGCTTGGTTGCGGTCCATGAAGCCGTTCAGGCTTTACGTAATGGCACATCC
AGAATGGCTGTTGCCTGCGGCACAAACCTGATTTTGTCGCCTCTGCCATTCATCTCGGAG
AGTAACCTTAGCATGCTTTCACCGACTGGCAAATCCCGCATGTGGGATGCTGATGCCGAT
---------GGCTACGCCCGAGGTGAAGGAGTAGCAGCTGTAGTGCTGAAGCCACTCAGT
GCAGCTATTGAGGACAACGACGTGATTGAATGCATCATTCGTGAAGTCGGTGTCAAC---
---------------------------------------------CAAGATGGCAAG---
ACCAGG------GGCATTACAATGCCAAGTGCTCAAGCACAGGCGTCTCTCATCCGTCAG
ACCTACGCCAAGGCCGGACTT---GATCCTGCTACACCAGAAGGTCGTTGTCAGTTCTTT
GAAGCCCATGGAACTGGTACACCAGCAGGTGACCCGCAAGAGGCTGAAGCATTAAAGACA
GCGTTCTTTCCTAACGAGACAGACTCCGTTACAAACGGAACGAACGGACTCCTGAGCGAA
GCTGACAACCTCCTGGTGGGTTCCATCAAGACCGTCATCGGTCACACAGAAGGAACAGCC
GGTCTAGCAGGCCTGATTAAAGCCTGT---------------------------------
------------------ATGGCTCTGAAACACGGTGCTGTTCCACCTAACTTGCTCTTC
AATCGACTCAATCCTGCACTTGAA---CCATTTACCAAGCACCTGAGCATTCCAACTAGT
CTAACGCCTTGGCCTACGCTTTTAACTAACGTACCACGCAGAGCTAGTGTCAACAGTTTT
GGCTTTGGTGGTACAAACGCACACGCCATTCTAGAAGCATAC------TCTCAGGCCCCT
CAGAATAGTTTCGCTACACCTTCCTCAAGTCCACTGGTAGTGCCCGCGATC---------
------------------------------------------------------------
------------------------------------------------------------
------------------------------------------------------------
------------------------------------------------------------
------------------------CCCTTCGTTTTTTCTGCTGCTTCTGAGACTTCACTG
AGGGGAGTCCTGGAAAGCTTTTTGGAATACCTC------------------AATACCTCC
AAGGATAAGGACGAAAGCTTAGATTTGACAAGCCTCGCTTATATCCTAAGCACCAAGCGC
ACCGTGCTT---------TCACAGAGAGTGTCTATCATA------GCATCGACATTTGAA
CAACTTTTGGAGAAG------------------GTCGAAGCTGTTTTGGATGATTCTGCA
AGTTCGGTGGTTGGGTCTAAAGCCGCA------ACACTCAGTCAT---CCAGCC---CTC
TTGGGAGTCTTCACTGGACAGGGCGCGCAATGGGCGACCATGGGTACGAAGCTTATGCGC
TCCAACCCA------CTGGCACAGTCTGTTATTCAAGATCTAGATGCAGTTTTGGCGAGT
CTCCCAGAATGCCAC---CGCCCACGGTGGAGCTTGGGAAGGGAGTTGCTGGCCGAC---
ACAACATCTCGTATCAAAGAAGCCGAGCTATCACAGCCCTTATGTACCGCCGTCCAGATC
ATGCTTGTTGATCTTCTCAAGGCC---AATGGTGTGCAATTCCAAGGGGTAGTCGGTCAC
TCTTCTGGAGAGATCGCTGCTGCCTATGCTGCCGGATTTGTCTCCTCGGCTGATGCGATC
AAGATCGCTTACTATCGCGGCTACTTTGCCAAGCTTGCCAGTGGCTCATCATCGACCGGC
AAGGACAGCTCCGTCAAAGGATCCATGATGGCAGTGGGGACGACGTACGAGGATGCAATT
GAACTTTGTCAGTTG---------GAAGACTTCCGAGGACGTATTTCCCTGGCTGCCCAC
AACGGTCCGAACAGTGTCACCCTTTCTGGAGACTCTGACGCCATTAATCAGGCACATTTC
ATCTTTTCTGAGGAAGAG---AAGAAGTTTGCCCGTCTACTCAAGGTC---GACACCGCA
TACCATTCTAGTCACATGCAACCTTGTGTCTCTCCCTATACGGAAGCTCTC---------
---CAGGCATGTGGTATAGTTGCTCGAGAGCCTGCTTCAGAT------GCACCCAAATGG
TTCTCGAGCGTACGCTCCGGGAAGCCAGTATTG------------------GACGTCGAT
GGCCTTGACTGTCAGTACTGGGTCGACAATTTGTTGAGTCCTGTTATGTTCCATGAGGCC
GTCCAAGGCTGTCTT---GACTCATCTGATACA---------------------------
------------TACAAC---------------GCTATCCTTGAGATCGGTCCACATGCA
GCACTAAAGGGTCCTTTAGATGAGTCTGTGCTTGAACTTATGGGT---------AACAAG
CTCCCATACACATCTGCTCTA---GTCAGAGGAAAGGATGACATCGAGTCATTCTCGACA
GCACTGGGCTTTCTGTGGACTCAATTC------------GGTAACCAGTGCGTGGATCTG
GGA------ACTTTCCAAAAGCGAGTA------------TCCAAAGACACTGGCTCCAAG
TTATGCAGTACCATGGATGACTTACCAACCTACGCATGGACCCAT---GATAAACCG---
------CTTTGGGCAGAGTCAAGATCAACCAAGTTGTTCCGCACTATGCCTGGAAGCTTT
CATGATCTCCTTGGCATCCAGACAGCGGATGGCACGGCCGAG------GAGTGGCGTTGG
CAGAACATCCTCAAGACCAAGGAGCTCCCCTGGATGGTTGGGCATGCTCTGCAGGGACAG
ATTGTATTTCCAGGCACAGGATATATCGCTCTGGCTATGGAGGCAAGT---------CTT
CAGATT------------------------GCTCAG------------GGACGTCCA---
GTCAGCAAG------------ATTGACCTCTATGACTTGGAGATTCGGAAGGCTATCGCT
GTTAACGAGTCAGCATCT---------------------GGAACCGAGCTCTTAGTTACC
ATGACAAAC---GTTTCAGCCATCCACCCTGATGTTGAAACTATCACGGCAGACTTCGCA
ACGTACTCGACG------------------------ATCAGTCGCGAGTCCGGGTCTATG
------GCT---TTGAACTGCTGTGGTAAGGTTTGCATCTTCTTGCAGACAGAGACC---
------GTCACTACAACAGGCAGTGACGGTCATGCGGCAGAGCAATTTGCTACTCGATCT
ACCCCTGTCCCTGGC------------------------ATGGCTGGCATTGACGTTGAG
AGATTCTACTCTGCTATGCAGCACGACCTGGGATACATGTACTCTGGACCGTTC------
CGAGGACTTAGT---CGGCTTTCGCGAAAACTGGGCTTTTCTGAA------GGGTCAATT
CAGCGTCCACCTTTT------------GGCGAGGATGGTAGTGAGACAACCTTGATCTTC
CATCCAGGTATGCTCGACAACGCTTTGCAGGGGCTGTTCGCTGCATATAGCGCTCCGGGC
GATGGAAGATTGTGGTCTATGCGAGCTCCCACTGCTTGTCGCAGAGTCTCGCTAGTACCA
TCGCTTTGTGGCCCCAACATGACAGAAGAAGTTGACTTTGAC---TGCACCCTCACAGAC
TCTCGCGATGACTTT------------ATCACAGGCGATGTGGAGGTTTATGCT------
---------TCAGGATACTCCCAACGAATTATCGAGATAGAGGGACTGAGCTTTTCACCA
TTTGCTGCAGCCACGGACAGAGAC------------------------------------
---------------------GACAGACAATTATTCCAGGAGCAGATTTGGTGCGTCAAC
GAGGCAGATGGTCCTCTAGTGCTGGGCAACATGGCCCCAACCTTTGAG------------
------------------------------------------------GAGAGGACCAAG
GCTCTAGATGCTGAGCGAGCTGCCTTTTTCTATCTCAAGAAGCTTCATCTGTCTGTCCCA
TCCGATCAGCGC------------AGTCAATTGCCATGGTACCGCCAGTCCTTGCTGGAC
AATGCAGAGCGACTTTAC---------------------------------GATCTGGTC
TGTAGTGGAACGCATAGTTATGCACCCCAGTCCTGGATTCAAGACACTAAAGAGGACGTT
TACGCTATGATGGAGAGTTATGGACCTCAAGACGCA------------------------
---GACTTTAACTTGACCAAGGCTGTTGGTGAAAACTTACCACTCCCTGATGTGATCAAG
GGGGAC---ACCAACATTCTTCAATACATGACGCAGAACAACTATCTGGACCGATACTAC
ACACACGCCATTGGTTTCGGCTGGCTCAACGTCTTGATCTCCGGAGTCGTCGGTCAGATC
GCTGACAAGCATCCTAAGATGAGATTCTTGGAGATCGGTGCTGGTACA---GGTGGTGCA
ACAGGTGCTGTTCTT------GACCGCATT------------------------------
------------------GGACAAGCATACTCATCCTACACTTACACCGATATCTCG---
AGCGGCTTCTTTGAACGTGCAGTGGACAAGTTCCAAGATCAT------GCTGGCAAGATG
CTGTTCAAGATGCTGGACATCGAGAAAGACCCCGTGAGTCAAGGCTTTCCT------GAG
CATAGCTACGATATCATATTAGCCGCCAACGTCCTCCATGCCACCAAGAATTTGACAGAG
ACTTTGCAGAACACCCGACGGCTCTTGAAACCTGGAGGTTTCTTGGTGCTCATGGAGATC
TTGGGTAATGACGTGATGCGAATCGGTCTGGTCATGGGTGGATTACCAGGATGGTGGGTT
---GGCAAGGACGACGGTCGACGATGGGGCCCTACTATCACGCTCGAAGAGTGGGATACC
CTCCTGAAGGGAACAGGATTTGCAGGGGTCGATACCAATACGCCA---ATGCCTGATAAG
GTGCAGATGCCAGGATCGGTGTTTGTGGCACAGGCCGTGGACGAT---CGCATTGTCAAG
TTGCGAGACCCTCTTCAACACGATGCGCTACCTTCCGCAGCAACAGATCACGTCAATGGC
ATCCAGAATGGGCACACACCTTCCCCTACCATCTCAAAAGGGACGTCACATCTCGTAGTT
ATTGGGGGAAGTTCAACTTCAGGGAGCAAGCTGGCGAGTGACATTATCCGCGTACTGAGC
CCCCTTTTCGCCGAGATCATCCACATTCCCCAACTCGACAGCAAAGACGCTATCGCCAAG
ATTCCTAGCAAT------GTAGACCTACACATTCTTTCTCTGACCGAATGC---------
---------GATACTGGTGGCACATTCTTCCACAAC---ATCAGCAACACAGCATGGCAA
AATTTCCAACACCTCTTGGCT---ACTTCGCCTGCCAGT------TTGCTTTGGGTGGTA
---CCCAACACCCGCAGTGGA---------------AACCCTCTAGGCGCAATTGGAACT
GGTCTCTTCCGGTCTCTCTTTTACGAGATTCCTGAAACCAAGTTCCAGGTCTTGGATTTG
---GATGAGAAGGCTACTGGATATCTCAGTGGCTGTGCGGGTCTGATCGCGAAGCTTGTG
CAACAGCTAAGGCTGGTAACGGATACTTCATCCGCGAGAGGTCCATCTACGTTGACGCCC
GAGACCTCGGAAGATGATCTTCAGTCTGTCAATGACGGCACTGCTACAGTAGAGATGCTG
TGG---ACTGTTGAGCCGGAGCTTTATCTC---CATGACGGCCGGTTGTACATCAGCAGA
GTGCGTCTTCAGAAAGCGCAGAACGACCGTTACAACTCATGGAGACGACCCATCTTG---
------------CAACTCACAGAGTCAAAGTCGACCGTGGATCCTTCACTATCGACATCC
TCCCTCGGTCGGCAGACATCTCTC------GAGCTGCAGTGGAAAGACGACGCTTACTAC
------------------------------AACCTGAAAGAGATCAACTGGTTTGCCAAG
CCACTCTCGACTGATTCTGCTACTATCGATGTCTCCTGCTCCTTGGCTTCCTGT------
---------CTCAAGACTCCCGCAGGATTCTTCTTTGTCCAGGTCGGCACAGACGTCAAT
------------------ACAGGCGAAAAGAAGCTTTGCTTG------TCTACTGAGAAC
AGATCTCGAGTGACGGTACAC---AGTAGTTGGACGGAGACACTGAAG---CAGGAGCAT
GATGTTGCAGACGGTCAATATATG------------TCATTTATTGTGGCCGATATGATC
GTGCAACAAATCATGTACATGCTTCCCCCAACC------GGA------------------
---------------------------------------ATACTCTTGCTTCACGAGCCT
GACCCAGGTCTTGCTTCGCTTCTCACCCGACAGTTGGCCAACATTGGACGGAAAGTCGTA
TTTACCACGACT------AGATCGGACAAGTCGACGAACTTGCTCTCC------------
---AAGGCTAATTGGATCTTCATGCACCCTCGGTTAAACAAGCGACTCATCGAATCCGCA
CTCCCACAT---------GGAGTTACGTTCTTCATCGAT---TGCGGC------------
---------CAAGCCGAAGATGTGATCCATGAG------------------GGGTCTCAC
GGCAAGGACCATGGATTGGGTCTACGTCTACACAACTCCCTTTCGCGCACTTGTGTTAAG
AGGACGTTGCAAGAC------CTGACATCACGCACTGCTTCGGTCGCACCCCACGAAGCA
ACTGGAGAAGTGGTCAAGCTT---TTACACAGA------------ATCACCACCTTTGCA
GCAGCACAA------------CTGAATTCTGTCCCCGACGGTGCTCCT---TTGAAGGTT
AAGTCGCTGAGCGAGATCGTGTCGAGGGCAAAGACCAGAGCACTGGCGACCGCTGAAGGC
TGTTCGACAGGACCATTCTGCTTGGTCAACTGGCATGCTGAGAGCCAA---GTACCAATC
---------------------TCAGTAGCACCTGTCTGGGACCGAGATGACCTCTTCCGA
TCTGACCGAACTTATTGGATGCTGGGTCTAACTGGTGATCTTGGAAGGTCACTGGCTGAG
TTT------ATGATCTCTCGTGGAGCTCGACATGTTGTGCTGAGTAGTCGCACACCCCAA
CCA---------------GATGAGATGTGGGTAGAGCGACAACAGAAGAAATATGGAGCG
ACAGTTGTTTATATTGCAGTAGATCTAACTAGCCTGGATTCAGTTCAGAAGGCTCATAAG
---CAGATCGTTAAATCGATGCCGCCATTGGCTGGTGTAGCTAATGGTGCCTTGGTCTTG
AAAGACAGCTCAGTAGCC---AAAATGACCATCGAGCAACTCCAGGCAGTCCTTCGTCCC
AAGGTCGACGGGACTCTACATCTCCAGAGTGTCGTA---GACGCCAATTCGGGATCTGAA
GAGCAGCCTTTGGATTGGTTTATTGCCTTCAGTTCAATCGTTGGCACCACAGGCAATTTG
GGACAAGCCGCTTACTCAGCTGCCAACGGCTTCTTGAAAGCATGGGTATCCCAACAGCGG
TCCATGTTTGGTCACAATGCCGCTGTTATCGACATTAGTCGTGTCCTCGGT---------
---------GTTGGATATGTGGAACGAGAGACTCAAAGCAACTCGGGACGTTTGACGCGT
GAGCAGACCGACCGTCTGATGAACCGCACGGGAACA---------CTAGCCATGAGCGAG
ACTGATCTCCATCAGCTCTTCGCTGAAGCTGTCGTCGCTGCTGAC---------------
------------------------------------------CATTGTTCTGCATCGAAC
ACGGGCTTGTCAGTGGGTGCTCGAGACGCTGAGATCATTACAGGAATTGCCCCCATC---
------------------TCGTCTGCACAGGCTGAAGATGTGTTCTGGGCACGTAATCCA
AGGTTTGGGCTGCTAGTTATTGATTCCAACGCTGCAGTTGGCGGT------GACGACCAA
GACGGGAAGGGATCGGAACGAAGACAGGTTCCTGTCAAGACTCAGCTTGCGGCAGCC---
AACACGCCA------------------------------CAAGAGGTAACTTCTGTATTG
ACCTCTTGTATTGTTACGAAGCTGCGTGCGTCGCTCTTCTTGTCAGCATCCGACAGCTTC
TCCGAGACAGTC---------GCCCTTGTGGACCAGGGTGTCGACAGTCTTGTGGGCGTT
GACATCCGCACATGGTGCATCAAAGAGCTT---GATGTGGATGTACCAGTTTTGAAGATT
TTGGGTGGTGCC---TCAGTTGTGGACTTGGCAGATTATATTCTCGAATCTCTACCG---
------------------------------------------------------------
------------------------------------------------------------
------------------------------------------------------------
------------------------------------------------------------
------------------------------------------------------------
------------------------------------------------------------
------------------------------------------------------------
------------------------------------------------------------
------------------------------------------------------------
------------------------------------------------------------
---------------------------------------------------------GTC
AAGGAAAAGTCCAAG---------------------------------------------
------------------------------------------------------------
------------------------------------------------------------
------------------------------------------------------------
------------------------------------------------------------
------------------------------------------------------------
------------------------------------------------------------
------------------------------------------------------------
------------------------------------------------------------
------------------------------------------------------------
------------------------------------------------------------
------------------------------------------------------------
------------------------------------------------------------
------------------------------------------------------------
------------------------------------------------------------
------------------------------------------------------------
------------------------------------------------------------
------------------------------------------------------------
------------------------------------------------------------
------------------------------------------------------------
------------------------------------------------------------
------------------------------------------------------------
------------------------------------------------------------
------------------------------------------------------------
------------------------------------------------------------
------------------------------------------------------------
------------------------------------------------------------
------------------------------------------------------------
------------------------------------------------------------
------------------------------------------------------------
------------------------------------------------------------
------------------------------------------------------------
------------------------------------------------------------
------------------------------------------------------------
------------------------------------------------------------
------------------------------------------------------------
------------------------------------------------------------
------------------------------------------------------------
------------------------------------------------------------
------------------------------------------------------------
------------------------------------------------------------
------------------------------------------------------------
------------------------------------------------------------
------------------------------------------------------------
------------------------------------------------------------
------------------------------------------------------------
------------------------------------------------------------
------------------------------------------------------------
------------------------------------------------------------
------------------------------------------------------------
------------------------------------------------------------
------------------------------------------------------------
------------------------------------------------------------
------------------------------------------------------------
------------------------------------------------------------
------------------------------------------------------------
------------------------------------------------------------
------------------------------------------------------------
------------------------------------------------------------
------------------------------------------------------------
------------------------------------------------------------
------------------------------------------------------------
------------------------------------------------------------
------------------------------------------------------------
------------------------------------------------------------
------------------------------------------------------------
------------------------------------------------------------
------------------------------------------------------------
------------------------------------------
>FuGr|12204 FGSG_10548T0
------------------------------------------------------------
------------------------------------------ATGTTTTTCCCGAAGTCC
CCTTGCTCTTTGCAAAGCTTCACCTGTTTGGACCGCATAACAGCAAATAACAAATCATCA
CAAGATCAACGTCTTGCTTTTCATTATACCATCAGTTCCGATTCCGTGATCATGACTTCT
GGTACAGGCAGTACCACCGCGATGCCTATC---------------------GCTGTCGTT
GGA------------ATTGGTTGTCGCTTTCCTGGTAATAGCTCTAAC------------
CCGGAGGCACTTTGGAAG------------------------------------------
---------------------------CTTCTCAGTGATGCTCGGAGTTGCTATTCCAAG
---GTCCCGCCCGATCGATACAATGTCGATGGCTTCAGACACCCCAGTAATAAA---CTC
AATACT------------------------------------------------ACTATT
GCAGAA------------------------------------------------------
------------------------------------------------------------
------------------------------------------------------------
------------------------------------------------------------
------------------GGTGCTCATTTTCTCTCCGAG------AACATTGCAGCGTTC
GATGCAGCCTTTTTCAACATTGCTCCGATTGATGCCAAGTCCATG------GATCCTCAG
CAGCGTATGCTCCTTGAAGTTGTCTATGAGGGCCTGGAGAGCGCTGGAATTAAGATGGAG
GATACCACTGGGAGCGACACGAGCTGCTATGTTGGGACATTTACTCGAGACTGGTCTGAT
ATGCTTATGCGAGATCCCGAAACT---GCACCCAAGTATAGTGGTGCAGGA---ATCGGC
TCAGGCATGCAGGCAAACCGCGTTTCCTGGTTC---------------------------
---------------------TTCGATTGGCACGGCCCAAGCCTTACACTCGATACGGCC
TGTTCATCAAGTTTGGTAGCTCTGCATCTGGCCTGCCAGTCTATAAATGACGGCGTCTCC
AAGGTCGCAGTCGCGGCTGGCACAACACTGATGCTGAACCCGGACATGCCCATGTGGATG
TCCAACATGAGTTTCTTGTCAGCTGATGGTCTCTCCAAGTCCTTCGATGCCAGTGCGGAC
---------GGGTACGGCCGTGGTGAAGGTATAGCGGCTGTCATTCTCAAGTCTTTGGAC
CAGGCAGTTCGCGATAGAGACCCCATCAGAGCCGTCATCCGAGGTACCGGGATCAAT---
---------------------------------------------CATGATGGACAT---
ACCCCG------GGTATCACACTACCGAGTGCAAGTGCGCAGGCTGATCTTATCAGTTCT
GTGTATAAAAAGTCTGGTCTT---GACTAT------------GATGACACAATGTATTTC
GAGGCACATGGAACCGGTACTGCGGCCGGCGACTCAGTTGAGCTTCGAGCTATTGGTGCA
AGCGTCACTAAGAACAGGGAT---------------TCCAGTAAG---------------
ACA------TTGGTGGTTGGTTCGATCAAATCAAATATTGGCCATACAGAAGGTGCTGCC
GGATTGGCTGCTTTCATTAAAGCTGTT---------------------------------
------------------CTAGTTGTGGAAAAGGGGTTGATTCCACGAAATATTCATCTG
AACAACCCTAACCCCAGGATACCC---TTTGAAGAGCTCAAGATCCAAGTCCCGACTGTT
GAGATTCCATGG------CCAACGCCAGGT---GTAAGGAGGGCTAGTGTCAATTCATTC
GGCTATGGTGGGACTAATGCCCATGCAATTCTGGACGATGCA------TCAAGCTATTTG
GAATATTGGCATGAAAGACAAATTCACCAGCAAAACAGCCCACAAATGACGGAACACAGT
TCTTCTGCCAGTTCTGATGCCGGGTTCAGTGCAGACTCCGGAGTCCTGGTAGACTTTGTC
GAC---------------------------------------------------------
------------------------------------AAGCAAAGTTTACCCAGCTCATTT
AAAGAGACCACCAACAAACGC---------------------------------------
------------------------CTATTCGTTTTCTCGGCCCATGAAGAATCTGCCGCC
CTGAATATGAAACAGAGATACGCAACCCATCTG------GAGGAAGAGGCTTCAAAAGCG
ATGTCTACTTCAATTACTAGCTATCTTGACAGATTGGCTTATACACTTGCTACAAGACGT
TCCATACTG---------CCGTGGAAGACCTCCATCGTA------GCTGGAGGGTTGGAT
GAGCTC---------------------------TTGCGAAATTTGGCATCCTCGGAGATC
AAGCCATTTAGATCTCTGAATAAG------------------------CCGCGT---CTC
GCTTTTGTGTTCACCGGACAAGGAGCCCAATGGGCAGGGATGGGGCGCGAGCTTTTT---
GTCTACCCA------GTTTTCAAAGATTCTGTCGTTGCTGCCGACAATTATCTCAAGCGT
GAGCTG------------GGTTCCTCATGGTCCGCTCTGGAGGAATTGAGTCACAAAGAA
CCAGCTTCCCATTTGAACCTTGCCAAGTTCGCTCAGCCCTTGTCAACTATTCTGCAGGTT
GCTCTTGTTGAACTGCTCCAGTCT---TGGGGCATTGAGCCAATCGCTGTTATAGGGCAT
TCAAGCGGAGAAATAGCTGCGGCGATGTGTGCCGGTGCGATATCACGAGAAGTCGCATGG
AAGGTGTCCTATTATCGAGGGAAGCTATCGTCCGAGATGGCAGACAATTATCCC------
---------CATCTCAAGGGTTCCATGCTTGCAGCAGGTTGTTCCAAGACTAGAGCTCTG
GATTACATGGGTCAG------------ATCACCGCCGGAACGGCTCGGGTCGCTTGCAAC
AACTCTCCGCTATCAGTTACAGTCTCAGGAGACGCAACTGCTATAGACCAGTTGGATAGC
ATCCTGAAAGCCGAA------GGAGTTTTCTCCCGCAAATTGAAAGTC---GAAAACGCC
TACCACTCTCACCACATGGCCAACATAGCTGAGGCATATCTTGAAAGTATT---------
---GCCGACTGCAATGGTAGAGAAGAGGAGACC---------------ACCATCAAAATG
ATGTCCAGCGTTACT---TGCAATGTTGTGAAG------------------CAGAGAGAC
CTC---GGACCCTCTTATTGGGTACAGAATCTAACATCCCCAGTCGAGTTTTCTGATGCG
TTGACTCGACTGTTGAACGGGGACAGGAGTCGA---------------CGCAGGAGAGCA
GGGGAATCCGCAGTCGAT---------------TTTTTGCTCGAGATTGGACCGCACTCA
GCCCTTCAAGGCCCAATTAGACAAGTTGTAGCCGCTGGCGGTTTC---------AAGAAT
GTTAATTACGGGTCTGTCCTA---ACAAGGAACAAGAGTTCATGTTCAACAGCTTTGGAG
ACAGCAGGTAGACTGTTCACCCAT---------------GGTTTT---GAGGTCGACATC
AAC------TCTGTCAACATGGCAGTC------------AACCAGGAT------------
------ACGCCATTAATTGGACTACCGACATATGCATGGAACCAC---GACAAATCG---
------TACTGGTGCGAGTCTCGTGTGAGCAAGTCGCATCGCTTCAGATCTCATAACCGG
GTTGATCTTTTGGGTGCCCCCGTATCAGACGTAGTCGATGGA------GACCCTGCCTGG
AGGAACTTGTTGAGGACTTCTGAAATGCCGTGGATTCGTGATCATAAAGTCCAGTCTTCT
ATCTTGTACCCTGCAGCAGGCATGATATGCATGGTCATTGAAGCTGTC---------TTA
CAGATT------------------------TATGACCCCACGACACTGCCTGACCAG---
---------------------GTTGAGTTGCGGAATGTACAACTCGAACGCCCTATGATC
ATACCAGATGGTGATACT---------------------GGCATTGAAACGAAATTGCAA
CTCTTGCGA---------CCTAAGCTTATGACGTCCGCGGAAGATTGCTATGAGTTTAGG
ATTTCAAGCGGC------------------------------------TTAGAGGGAACG
CCT---CTGCAGTTGAACTGTTATGGTTATGTGATTGCTAAATTTGCATCAGATCAT---
------------------------------CCTCCGATCAATTCTTTCAAGACCGAGCTG
CAAAATACCGAATCTGCCTGT------------------CAATCACCTCTTGCAGTTGAA
CACTTCTACTCGAAGACCAAGCAA---ATAGGTCTTGAGTATGGTCCATCATTC------
CAAAACATGATC---GATATTGGTTATTCTGACAACATGGCTTGC------GCCTCAATC
GTTGTTCACGACACA---AGATCAATTATGCCGTCTCATTACGAAGATGACCATCTAGTT
CATCCATCTAGTCTTGATTGCATGTTTCAA---CTCTTATTCGCGGCCTTTGGACCAGAG
TTTGAGGAGCTGGACACTGCTTTTATTCCGTCATCGATCGACAGCATCAAGATCTCCTCA
ATGTGCCCT---------AAAGGACCTCTAGCACAGTTTCGA---GGCTTCGCTCACCTC
ATTGATGTGAGGCAG------AGCAACGTTACAGCAAATATTGCTTTTGGCAAT------
---------CCTGTCAGTCTGGAGCCCATGATACAAATTTCACACATGCGATGTCGGCAG
GTA---------------------------------------------------------
------------------------------------------------------------
------------------------------------------------------------
---------------------------------GCTTCTACTTCTCAACCTATTTCGAAT
GTCAAGGATGTA------------------------------------------------
------------------------------------------------------------
------------------------------------------------------------
------------------------------------------------------------
------------------------------------------------------------
---------AAAGCCCGATATGGAATTATTAATCGA------GTTCCTGACCTCCGACTT
ATGCCA---CTCACTGGTATATCTGATATCCTGCAGCGGTGCATGGAAAAGGAGACACTT
CAAGATGATGAAGAACGCCTCGCGGCTTTGGAAAGCTTAGCTCAATTTATAAGCCTCTCA
CTGCAAATTGAGCCCAGTATGTCCATACTAGAGATCTCTGATGGGGAT---TCTGTGGCT
CTAGGTCCTATACTG------GAAAGGTTGACGAAATCGCGA------------------
------------GATTTGGGTATTGCATCCGCAAACTGGACAATCGCAAGCCCGAAT---
TCCAACTCCCAGACCCTCATAGAGGAACAAGCACAACAGCAA------GCTTCAAACCTA
TCTTTCAAATTAATTACACCTCAAGATGCTTGGAACAATGAGTATCTATTT------AAT
TCCCAGTATGATTTAATTATCACTACTGGT---------CATCATAATTATGGCCAGCAG
GATGTGCAGCGTTTGAGTCAGTCACTCAAACCGTATGGC---------------------
---------------------------------------------------TGGTGGGCG
---------------------CTGGTGTCACAGCCTTCCGCTAAGGATAATCTGCAAGAC
TTCGCCAGAACAGCTGGTTTTCAAGACTTCACTGATGTCTCTGAAGACAAAAGACTTGAT
GAACAAGCGACTGGCGTTATGATTGCGTCTAAATCCATCCAAAAA---------------
------------------------------------------------------------
------------------CGAAATCCCGAAGGACAAAGT---------GCGACAACACTA
---CTACTTCCTGAGAGGCCATCTAGGTCTTGCTTGGTAGTGTCAAGCCACCTAGTCCAA
CTTTTGGAATCTCATGGGCAGTCTGTCCAGACGCACTATTTGCTTGATGGACCGATAAGC
---------CTT------CAGGGCATGCACTGCATTTCACTTCTGGAGATG---------
---------GATGAC------TGCCTCGACCTGGGT---GAGTCTGCCACTCAGTTCAAT
GCTCTCAAGGAGTTCCTG------TTCGGAGCGAAGAAG------GTTGTTTGGGTCACA
------------------CAA---------GCCTCAAACCCTCTGCACGGGATCATCGTT
GGTTTATTCAGAACTATGAGGAACGAGAACCCGGACCGTGATCTGACGACTATCCTTCTG
---GGTTCATGTGCT------------CGGACTGATATGCAGCAAGCCTCACACCGTATA
------TACGATACGTTCTGCTCC------------------------------------
------------------------------------------------------------
GCC---ACGGGGGAGAGGGAGTACATAATC---GAAGACGGCATTTTGTGGATCACCCGT
TATTCCTCCGCCAAGGATCTCAAC---------------ATCAAGGTAGCGAACCAGTTG
TCCAAGACC---GCATACGAGCCCATGCGTTTGCGAGACACGAGCATTCCTCTGGTGCTC
CATATAGGCCATCAAGGAACGCCA---GAAAGTCTGCGATTCGAGCCAGATATCATG---
AAAAGGGAA------------TTACTGGCGGATGAGGTAGAAATTGAACCACGGGCTTTC
GGCATTAGGTCACAAGACATTTCTACAGTGATGGGACACGGCGAAGAAACGTTC------
---------TTGAGTTGTGAGTCGAGTGGTGTTGTGCGTAAAGTTGGAGCCGCAGTTTCC
GATTTTGTG---------CCTGGTGACCGAGTCCATCTCATC---ACTCCGAAGCCCTTC
AGAACATGTATCCGTATTAAA---GCAAATTATTGCCATAAGATACCA---GGAGATCTC
ACATTTGCTGAGGCGGCATCTATC------TCATCCGCGTTCGTCACCGCGCTCAGCTGC
ACGAGAGACTTGGGAAGACTGCAAGCT------------GGT------------------
------------------------------------GAGAGCATTTTGATTCATTCTGCA
GGCAGCGACATCGGCCAAGCGTCTATTCAACTAGCAATAAAGCGCAGAGCT---GAAGTA
TTTGTTGTCGCG------GAATCCTCGTCGGATGCAGAGCTGCTAAATGAAAGATATGGC
ATCGACGAGAACCATATCTTTACGGACTCTATTGGCACGCTTGCGGAACAAATCAGCCTT
GTGACTGGCGGTCGC---GGCGTAGATGTTGTTTTCAAC------TTC------------
---------TTATCGGGTGAATCGATCTATCAG---AGCTGCAAATGCCTTGCTCCATTT
GGAAGATTTGTGCAAATCAACCAA------------ATCCAAGGACTGCTAGACTCCAGA
CCGCTCGAACGAGGGATTTCGTTTGCACAGTTCAGTTTCGACTTCATGCTGTCCTCGTAT
CCTGACAAGATCAACAACCTC---GTGAAAGAT------------ATTACTGCCTTAATG
AGTGAGGGT------------------ACCATCGGTCCTGTGTCTCCT---TTGACAATC
TTTACCTCCACCCACCTA---------------CAAGACGCATTTCGCAGTGTGGGAACA
AAAGGCGGAACAGGCAAAACAGTGATTACCATGGGACAGGATGACATG---ATCACGGTG
CACCCATCT------------GTGGTTAATACATTGCAG---------------CTGAAT
CCCAGTGCTGCATATGTAATTGTTGGTGGCTTAGGGGGGATTGGCAGAAGTGTTGCTCTA
CAT------ATGGCCAAATCTGGGGCCAAGCATTTGATCTTACTGTCTAGATCAGGCGCA
TCAGACAAAAGC------GCAAAGACGTTGGCTGCA---AAGTTAAAGGCGAATGGTGCT
TCGGCAGCCTTTCATACTTGCGACATTAGCAATCCAGATCAGGTCAGAGGCGTCATGGAA
CAGTATGACGGCATGGAACTGCCTCGAATCGCAGGATGTATACAAGCAGCCATGGTGCTG
CGTGATGGTATCTTTGAG---AGCATGACGCATGATGATTTCAAAGTATCCCTGAGACCA
AAGGTACAAGGTTCTTGGAATCTTCACCAGTTCCTA------------------------
CCCCGCGATCTCGACTTCTTTATCATGATCAGCTCTATCTCGGGCATCACTGGCAACCCT
GGACAAGCGAACTATGCAGCCGGGAATTCATTCATGGATAGTTTGGCGCACTACCGACGA
CAGCAA---GGTCTTGTTGCCACAAGTATCGATCTGGGTCTTATGCTGGAT---------
---------ATCGGTTTTGTCGCAGAACGCCAGGGCACC---------------------
---------------------------------------------AGCAACTTGAAGAAA
TGGGAGAGTGTGGCGATGCGCGGGCATCAATCTGGTCATGGTGAT---------------
------------------------------------------------------------
------TGGAAGTCGTCCGAGATGCCTGCCCAAATTATCACGGGACTCGCTACCGGCGGC
CATGTT------------GACCAACACTCACTTGAGCCTCCGTTTTATTTCTCAGATCCA
AGGTTCAAGGAACTCACTGTCTCTGAG------------------------TTGCGACCA
GAATCGCTTGGCCATACGCAAAAGTCTTTTGCTTTGCGCGTAGCACTGGAATCTTCA---
AAAAGCCTA------------------------------GGAGAGGCCTCCCACATCATC
GCCGATGCCATCAAGGAAAGACTTGCAAAAGTCATAGATAAAGATACTGAAAAT---ATT
GAAGAGGGGAAA---------CCGCTTCATAGTTATGGCATTGACTCATTATCAGCAGTA
GAGATGCGGAACTGGCTCCTAGAGGAGATG---CAATGCGAAGTTGGAATCTTTGAGATT
CTTGGTAGTACT---AGTATATTGGCTTTAGCAGATAAAGTTGCAAACTCGAGACGC---
------------------------------------------------------------
------------------------------------------------------------
------------------------------------------------------------
------------------------------------------------------------
------------------------------------------------------------
------------------------------------------------------------
------------------------------------------------------------
------------------------------------------------------------
------------------------------------------------------------
------------------------------------------------------------
------------------------------------------CAGCCTAACAGCAAATTG
CATCTGTTTAACAGCAAGCATAGCCCAAGTGTACCTAGACTACAACTTAGGTTCAACACG
TCTCTGGCAGAA------------------------------------------------
------------------------------------------------------------
------------------------------------------------------------
------------------------------------------------------------
------------------------------------------------------------
------------------------------------------------------------
------------------------------------------------------------
------------------------------------------------------------
------------------------------------------------------------
------------------------------------------------------------
------------------------------------------------------------
------------------------------------------------------------
------------------------------------------------------------
------------------------------------------------------------
------------------------------------------------------------
------------------------------------------------------------
------------------------------------------------------------
------------------------------------------------------------
------------------------------------------------------------
------------------------------------------------------------
------------------------------------------------------------
------------------------------------------------------------
------------------------------------------------------------
------------------------------------------------------------
------------------------------------------------------------
------------------------------------------------------------
------------------------------------------------------------
------------------------------------------------------------
------------------------------------------------------------
------------------------------------------------------------
------------------------------------------------------------
------------------------------------------------------------
------------------------------------------------------------
------------------------------------------------------------
------------------------------------------------------------
------------------------------------------------------------
------------------------------------------------------------
------------------------------------------------------------
------------------------------------------------------------
------------------------------------------------------------
------------------------------------------------------------
------------------------------------------------------------
------------------------------------------------------------
------------------------------------------------------------
------------------------------------------------------------
------------------------------------------------------------
------------------------------------------------------------
------------------------------------------------------------
------------------------------------------------------------
------------------------------------------------------------
------------------------------------------------------------
------------------------------------------------------------
------------------------------------------------------------
------------------------------------------------------------
------------------------------------------------------------
------------------------------------------------------------
------------------------------------------------------------
------------------------------------------------------------
------------------------------------------------------------
------------------------------------------------------------
------------------------------------------------------------
------------------------------------------------------------
------------------------------------------------------------
------------------------------------------------------------
------------------------------------------------------------
------------------------------------------------------------
------------------------------------------------------------
------------------------------------------
>FuGr|2059 FGSG_01790T0
------------------------------------------------------------
------------------------------------------------------------
ATGATCAACGACACTGGCCCAGAGGCGATTAAGCAAAATGGCTATGCTGCAACCAATGGG
TCGCAAACAAATGGCGGTCATTCTTTTGAAACTACAGGGAATGTCGCAGTCAACGGGAAT
TCTACTAACACACCTCCTGCTGAACCAATT---------------------GCGATTTGT
GGA------------ATGTCAGTCCGTCTGCCAGGCGGACTACATTCA------------
CCACAGGATCTCTGGGAG------------------------------------------
---------------------------TTTCTAGTATCCAAAGGCGATGCTCGTGGCCCA
---GTACCCGAGTCAAGATACAATGCCTCCTCCTACTGGTCCGAAAAAATG------AAG
CCCGGG------------------------------------------------ACAGTA
AAAACA---CAA------------------------------------------------
------------------------------------------------------------
------------------------------------------------------------
------------------------------------------------------------
------------------TATGGCTACTTTCTTGATGAAAGTATCGACATTGCCAGTGTA
GATACCTCATTCTTCACTATGCGTAAAGATGAAGTTGGAAAGGCC------GATCCGCAA
CAACGACAGATGCTAGAGGTTGCCAGAGAGTGCCTCGAGGATGCGGGCGAG------TTT
GACTGGAAAGGTAGACCGATTGGCTGCTTCATGGGTAGCTTCGGTGAGGACTGGGTTGAG
ATGTTTGCCAAAGAGGCTCAGCAG---TATGGCATTTACCGAGTTATGGGC---TACGGT
GATTTTATGCTGTCGAATCGTGTCTCATATGAG---------------------------
---------------------CTAGATCTCATGGGTCCAAGTCAGGTTGTGCGCACTGGC
TGCTCGGCATCTCTGGTCGCTCTCCACGAAGCTTGCCTTGCGCTGTCTCGAGGTGACTGC
GAAGGCGCTATCGTTGGCGGCGCTAATCTGATAATGGCCCCTGGAATGACTGTGGCAATG
ACAGAGCAAGGCGTTCTCTCACCCGATGGCTCATGCAAAACATTCTCAGCCGATGCTAAT
---------GGTTATGCTCGTGGAGAAGCTATCTCTGCAATCTTTGTCAAGCCTCTAAGC
GCCGCTATCCGAGATGGTAACCCCATCCGAGCAGTCATCCGCTCCACAGCCTCCAAC---
---------------------------------------------AGCGACGGAAGA---
GGTACAGCTGGAGGTATACAAGTACCCAACGATATTGCCCAAGAGACCTTAATCAGAAGA
GCCTATAAGATGGCTGGTATTGATGATTAC------------TCCCAGACAGCATTTGTT
GAGTGTCACGGTACTGGAACAGCTATTGGAGACCCCATCGAGACCAAGGCTGTCGGCCGA
GTATTTGGTCCGTCCGGA------------------------------------------
GGT------GTGTTGATCGGATCTGTTAAGCCGAATCTTGGGCATTCTGAAGGCGCTTCA
GGCCTAACATCATTGATCAAAGCCGTT---------------------------------
------------------ATGGCATTGGAGAACCGCACAATCCCACCCAACATCAAACTC
AGCCAACCCAACCCAGCTATCCCC---TGGACCTCCTGTGGGCTATCTGTTCCTACAGAG
CCTACGACATGG------CCTTCATCAAAG---CATGAGCGCATCAGTGTCAACTCTTTT
GGTATCGGGGGCACCAATGCTCACGTTATTATCGATTCCGCC------TGCAGCTTCAAT
ATCGCTCATCCGGTAGGGCGCAGTGCGACAGCACCACAA---------------------
------------------------------------------------------------
------------------------------------------------------------
------------------------------------------------------------
------------------------------------------------------------
------------------------TTACTGGTATTCTCTGCAAATGGCACGGATTCCCTT
CGACAGATGATCACCAACTACGAAAATTATGCC------------------GAGAAGAAC
CCAGAG---------------AAGATTGATGATCTTGCATTCACACTCGGTCACAAGCGC
GAATACTTG---------CCGCATAGAGCATTTGCTGTC------GCCAGCCCCCTTGGC
CCT---------------------------------------------ATCACTGTTTCT
CCTGTCTCCAAAGTAGGAAACAAG------------------------CCGAAT---ATC
ATTATGGTCTTCACCGGTCAAGGTGCCCAATGGCCACAGATGGGAAGTGACTTGATGCAT
AGCCCTCAATTCCCCACATTTAGAAAGGCCATCGCTGCATTGGACGCTCATCTTCATTCT
CTGGAAGAC---------GGCCCGGATTGGACTATAGAGGAGGAGCTTCAGAAGTCCCCC
AAGATTAGTAGACTTGGCTCAGCTGAATTGTCACAGCCATTATGTACAGCCATGCAAGTT
GCCTTGGTTGATACACTCGCTTCT---ATCGGCGTCAGGCCGGAAGCTGTGGTGGGCCAT
TCCAGTGGTGAAGTTGCTGGTGCATATGCAGCTGGCGCCATCACTGCGACGGAAGCCATC
AAAATCGCCTACTACCGTGGCCTTGTCACTAAGCGCCAGACC------------------
------------AAGCCTGGATCAATGGCTGCCATTGGAATGGGTGCCAAGAGTGTCGAG
CAGTATCTTCAGTCG------------------------GGTGTTGTCATCGCCTGCGAA
AACTCTCCAAGCAGCGTCACCATCGCTGGTGATACTGAGGCGGTAGAGTCGACTATTGGG
GCGATCAAAGCTTCGAAGCCAGATGTCATGGCGCGGCTACTACAAGTT---GACATGGCA
TATCACTCTCATCACATGAAGGAGATTGGCGACGATTACTTTGCCCTCATG---------
---CAAGACAAGATCTCACCAAAGAAGCCC------------------ACCAAGCTGTTC
TACAGCAGTGTTACT---GGAAACACACTCACA------------------GAAAGTCAC
CAATTCGGCCCACGCTACTGGCAGACCAACATGGAGTCCAGAGTCTGCTTCAGTCCTGCC
GTTTCAGAAATCATC---AATCAAGGAACCATC---------------------------
---------AAGAATGCA---------------ATGTTCCTCGAGGTTGGTCCTCATTCA
GCACTTGCTGGACCCTTGCGACAAATCCAGACGCAGCGCTCCAGC------------TCA
TTTCCCTACGTATCAGTCCTC---ACTCGACACAAGAACGATGTTGAATGCTTCCTTACA
TGCGCAGGCAGTCTATTTAACCTC---------------AATGCT---CGAGTTGATCTC
ACC------AAGGTCATTGCAAAAGGC---------------------------------
------TCAGTGCTGCCAGATCTACCGAGATATCCCTGGAATCAT---TCCGAAAGA---
------CATTGGTATGAATCAAGGCTGACAAATGAATGGAGGCACCGCGAGTACAAGTAT
CATGACCTACTGGGTATTCGTATCCCAGAAAGTACCGACTCC------AACATCCTTTTC
CGAAACCTGTTTCATCTTGACAACGCGCCTTGGATACGCGACCACATGGTTGGTGATGAT
ATCATCTTCCCGTTCGCTGGCTATGCTGGTATGATCGGTGAAGCCATA---------CGA
CAAGTG------------------------ACCCAC------------------GTT---
GAAGAAGGC------------TTCAAGATGCGAGCTGTCAGGGTCAGCACAGCTTTGGTA
CTGAACGAGGGAAAACCT------------------------GTCGAAATAATGTCTACA
CTCCGTCGC------AAGCGCCTGACCGACTCCCTTGACAGTGAATGGTGGGAGTTCACC
ATCGCATCGTAC------------------------------------AACGGTACTTCA
------TGGACGAAGCATTGCTCCGGCGAAGCCACATCACAAAGGGAGAAACTTGCG---
---------------------------------------------------------ACT
GCAGGAACCCATAAACGTTTC------------------TTGCGCAAGGTCGACATTGGT
CGTTGTTACGAGTCTTTGGCAAGG---TCCGGATTGAACTTTGGGCCAGACTTC------
CAACTTCTTAGT---GAGATCCGCTCTGATACAGTAGACCAAAAG------GCCCAGTCA
AAGGTCTTGGGCAAA------------------TCAGGCGAAGAAGTCGACTATCATCTC
CATCCCACCGTCATTGACGCATCACTGCAGCTTCTCAGTGTCGCTGTATCAAGAGGATTT
GCCGACCGATTTGACAAAACCATGGTACCAACACACATTGATGAGATGTGTGTTTATCGA
------------------CCAACTATCACCGATTCTTTCGAC---ATTAGAGCAAATGCA
TGTTATACCTCCACA------GGATCTGTTACAGGTGGCGGTCAGATTGCTGAT------
------------TCCAAAGGCCAATTGGTTTTAACAATCTCCGACATTAAGCTTACGACA
GTTGGAGATCAAAATGGAGGCAAG------------------------------------
---------------------CCTGTTGAGCCAACTGCACGATCGGAATGGGCTCACCAT
GTTGACTTCTTAGACCCGAAGACTCTGATAAAGCCCGCGATTGATCGA------------
------------------------------------------AGCGATCATATGCCTGAC
CTTACACGGCTATCTAACTTATGTATGGTACACACTAAGCGCAGCATTTCCGAGCTG---
------------------------GATTCGACCACTGAGCACATGCATAAATACAAGGCA
TGGGTTGATCGCCAGATC---------------------------------AAGATTGAT
GACATTGGGAGTCTTGAGTCTCTAAGTAATGATGAAATTGAATCACAAATTGATGCGATG
ATGACA------AGCCTGAAGCAAACCTCGGCAAAGGAC---------------------
---GCTGCGATTGCTATCGAGAAAGTGTTCGCCAAT------ACTTCTGATATGTTCACT
GGCAGC---AAAGAGTCTCTCGATATACTCTTGTCGGACGGCACGCTGAACAGACTCTAT
ACATTCATGGACCAATGTGACGAG---------------TCAGAGTTGTTCAAGTATCTG
GCTCACAGCAAGCCCAATTTACGTGTGCTTGAGATTGGTGCTGGAACT---GGCGGGTCA
ACGTCTCAACTCTTG------AAATACCTCGCACCGGTTGGC------------------
------------------AAAGTGTTGTTTTCCAACTACACCTATACCGACATCTCA---
TCTGGATTCTTTGAGAGTGCTAAGAAGCGCTTCAATGAGTTT---------CCAAACATG
GAGTTTGCGACACTAGACATCAGTCGGGATCCATCGGAACAGGGATTCGAT------GGG
CGTGAGTACGACCTCATCTTGGCCACCAACGTTATCCACGCCACCAAGTCACTCAACGAA
AGTTTGAAGAATGTTCGAAAGCTTTTGAGCAGTGATGGAAGATTCTTACTCCACGAGCTT
ACTCCAACT---TCAAAGTGGATCAACTACATCTTCGGGACACTACCAGGATGGTGGTAC
---GGCGAGGCTGATGGCCGGCGTCATGAACCCTATATCAGCGTTGAACGATGGGGAGTG
GAGTTGCAGGCTGCTGGTTTTGAGGTGCCAGATGCAGCAGTCCTTGACACAGCGGAGCCA
AATCAACTGAACGCGATGATTCTATCTAGGCCAGCCATCAAACGG---------------
------------------------------------------------------------
---------------------------GACTCGACGAAGGCTGTGGAGCTATTGACTATT
TCGGACGTTGAGACCGAAGGCGAAGTC---------------------ACACTCCGCAAG
AGTTTGGAGAAACGAGGTCATTCCGTCAGTCGAAGGACTATATTCGACCAGCCAATTACT
------------------ACTGGACATAGCATAATTGCCCTTCTGGATGAA---------
---------GATGAG------CCTTTCTTTGAGAAT---ATCGACAACGAGAGGTTTGAG
GCGTTTAAGCTACTGACA------AGCAACCTGAAAGACATCAGTCTTCTGTGGATCACC
---CATGTCTCCCAAATGCAG---------TGTTCAGACCCTCGTTTCGGCCAGATTATG
GGTATATCTAGAGTCCTTCGCTCTGAG---ATGCTGCTGGACTTCGGAACCTGCGAAGTT
GACGACGTGGTAGCA------------------TCATCGGAGAAGATCGTTGACGTCTTT
------GAGAGGTTTCAAACACGA---------AAA------------------------
------GAGGACGAGTCTCTC---------------------------------------
------AAACCTGATTACGAATATGCGATC---GTGAACAATACCGTTCATGTCGGCCGC
ATTTATCCATTCTCAGCGCAGGACAATCTG------------------------------
---------------------------TTGATGTCAAGTCAAGATGATCCAGTGGCACTA
CGAACGAGCAAACCTGGCAGGCTT---GACGCTCTTCACTGGGCTAGGTATCAGTCACCC
------------------ACACTAACCGGCGACGATGTTGAAATCAAGGTGCAAGCCGCT
GGCTTAAACTTCAAAGACGTATTGTGTGCAATGGGTATTGTTGACGGCGAAAAT------
------GGTTTCGGCCTTGAGGGCGCTGGTGTTGTCAATCGCATCGGCCCAAACGTTAGT
GATCTACAG---------GTTGGGGATCGTGTCTTTTTCATA---GCTCACGACTCCTTC
GCTACTCATGTTACCATGTCC---GAGAACCTTTGCGAGAAGATTCCT---GATGATCTG
AGCTATGAAGACGCAGCAACTATG------CCTTGCGTGTTTGCAACATCATATCATTCC
ATCTTCAACATGGGCAATCTTAAGAAA------------GGA------------------
------------------------------------CAGTCCATGTTGATCCACAGCGCT
TGTGGTGGTGTTGGTATTGCCACGATTCAACTAGCTCAAATGGTCGGCGCC---AAGATA
TATGCTACCGTA------AGCAGCGAAGAGAAGATCAAATATCTCCAAGATAATTTCGGT
CTGGACCGCTCATGCATTTTCAACTCTCGCGACGACTCATTTGTCCAGCAGCTGATGCAC
AAGACTGGCGGCGAG---GGTGTCGACTTGGCGCTCAAC------TCT------------
---------CTATCTGGAGAGCTTCTACACGCT---ACTTGGAAGTGCATTGCAGAGTTC
GGTAGAATGGTTGAGATTGGGAAGCGAGACTTGATCGGGTCTGGCAAACTTGACATGTCA
CCTTTCCTGGACAATCGTACCTACTCTTGTGTTGATCTTGATCAGCTTTGCTACAAGAGA
GGACGTGTCGCAAAAGAGCTT---CTCAAAGAT------------GTCATCAGACTATAC
AAAGACGGT------------------CACATACACCCCATTCGTCCT---ATCAAAGTC
TATCGCCCCGACAATATT---------------CTTGACAGCTTCAGGTTCATGCAGCAG
GGCGTCCATCTTGGCAAGATCGTCGTCTCTATGGACACAACATCTGGGCCCAGCTTGAAG
GTTGAATCT------------CGCAAGCAAATAGTCACG---------------ATGGAC
CCATCAGCTTCATATCTGCTTGTAGGTGGACTTGGTGGCTTGGGCCGATCTATCTCAAGA
TGG------ATGATTCAGCGAGGAGCTCGTCACCTCATCTATCTCTCCCGTAGTGCGGGA
ACAAATGAAAAG------CACCGTGATGTACAGCAA---GAACTCGAAAGTCTTGGATGC
AAGGTAGACTTTGTTCAAGGCAGCATCAACGACCTGGATAACGTCAATGCTGCGGTTGCC
------------AGAGCCGACGGTCGCCTCAAGGGAGTTTTACAAATGTCGATGGTTCTC
GCAGATCAAAGCTTTGGA---AGGATGACAATCGACGAGTGGAACACTGCTGTCGACCCC
AAAATCACAGGCACTTGGAACTTGCACAACGCGACC---------------ATGTCTGTC
AATGCAGATCTTGACTTCTTCATCCTTTTCAGTTCGCTTTCTGGTGTCATTGGACAGCCT
GGACAGGTGAACTATGCTGGTGCAAATACATTCCTCGACGCCTTTTCCAAATACCGCAAG
GGCTTG---GGTCTACCAGCCTGTTCCATCGACATCGGAGCCGTGGAAGAG---------
---------GTTGGATACTTGGCTGAAAATAATTCCATC---------------------
ATGCAG------AAACTGAAGGTAACT---GGTTTCAAC------GGCACTGTGTCCGAG
CACGAATTTCTCGATGCACTCGGCGCCGCAATGGCAAAGACCTCC---------------
------------------------------------------------------------
---------------------------GATGACTTTTGTCTCGGGTTTCGGCCTGACGTT
TCT---------------CTCAGCGATCCCTCCAATCGATCTCTATGGAAGAAAGACATT
CGAATGGCTGCTTTCCACAACAAC---------------------------GGAGGTACT
ACAGGGGCCTCTACGGGTGCAACAAATGACGAGCTCAAGTCCTTTATCTCAAAGGCTAAG
CAAGATCCT---------------TCAATCTTGAAACAGGCCGAGTCAGCTCACTTGCTC
GCTCGGGAAATTGGTAAAAAGGTTTACGGTCTTTTGCTTAAACCTGTGGAGGAC---TTG
CAGACAGCTTCC---------TCTCTTTCTGAGTTGGGCATGGATTCGCTGGTGGCGATT
GAAGTTAGGCAATGGTGGAAAACTATTTTC---CAATTTGATATCAGCGTTCTTGAGATG
ATGGCAATGGGC---AGTCTTGATATGCTTGGTGCGCATGCTGCTAAGGGTTTGCAA---
------------------------------------------------------------
------------------------------------------------------------
------------------------------------------------------------
------------------------------------------------------------
------------------------------------------------------------
------------------------------------------------------------
------------------------------------------------------------
------------------------------------------------------------
------------------------------------------------------------
------------------------------------------------------------
---------------------------------------------------------CAT
GTATTTGGCAGCACA---------------------------------------------
------------------------------------------------------------
------------------------------------------------------------
------------------------------------------------------------
------------------------------------------------------------
------------------------------------------------------------
------------------------------------------------------------
------------------------------------------------------------
------------------------------------------------------------
------------------------------------------------------------
------------------------------------------------------------
------------------------------------------------------------
------------------------------------------------------------
------------------------------------------------------------
------------------------------------------------------------
------------------------------------------------------------
------------------------------------------------------------
------------------------------------------------------------
------------------------------------------------------------
------------------------------------------------------------
------------------------------------------------------------
------------------------------------------------------------
------------------------------------------------------------
------------------------------------------------------------
------------------------------------------------------------
------------------------------------------------------------
------------------------------------------------------------
------------------------------------------------------------
------------------------------------------------------------
------------------------------------------------------------
------------------------------------------------------------
------------------------------------------------------------
------------------------------------------------------------
------------------------------------------------------------
------------------------------------------------------------
------------------------------------------------------------
------------------------------------------------------------
------------------------------------------------------------
------------------------------------------------------------
------------------------------------------------------------
------------------------------------------------------------
------------------------------------------------------------
------------------------------------------------------------
------------------------------------------------------------
------------------------------------------------------------
------------------------------------------------------------
------------------------------------------------------------
------------------------------------------------------------
------------------------------------------------------------
------------------------------------------------------------
------------------------------------------------------------
------------------------------------------------------------
------------------------------------------------------------
------------------------------------------------------------
------------------------------------------------------------
------------------------------------------------------------
------------------------------------------------------------
------------------------------------------------------------
------------------------------------------------------------
------------------------------------------------------------
------------------------------------------------------------
------------------------------------------------------------
------------------------------------------------------------
------------------------------------------------------------
------------------------------------------------------------
------------------------------------------------------------
------------------------------------------------------------
------------------------------------------------------------
------------------------------------------
>FuGr|2739 FGSG_12126T0
------------------------------------------------------------
------------------------------------------------------------
------------------------------------------------------------
------------------------------------------------------------
------------------------------------------------------------
------------------------------------------------------------
------------------------------------------------------------
------------------------------------------------------------
------------------------------------------------------------
------------------------------------------------------------
------------------------------------------------------------
------------------------------------------------------------
------------------------------------------------------------
------------------------------------------------------------
------------------------------------------------------------
------------------------------------------------------------
------------------------------------------------------------
------------------------------------------ATGAGCGACTACAGAGAT
GCTGTCGTCCGTGATTTCGCTCAT---AATCCCAAGTACCATGTACTTGGC---ACTTGT
GAGGAGATGATCGCCAACCGAATCTCCCACTTC---------------------------
---------------------TTCGACATACATGGTCCAAGTGCTACTGTACATACAGCC
TGCTCATCAAGCCTCGTGGCGATTCACTTGGCCTGCCAGAGTCTCCTGTCAGGAGATGCT
GAGATGGCCCTTGCTGGCGGTGTCGGAATGATCTTGACACCAGACGGCACAATGCAACTC
AACAATCTTGGATTTCTCAACCCCGAGGGCCATTCACGGTCTTTTGACAAGGACGCCGGA
---------GGATATGGGCGTGGTGAAGGATGTGGTATCCTTGTTTTGAAGAAGCTTGAC
AAGGCTATTCAAGATGGTGACAACATCAGGGCAGTCATCCGCGCCTCTGGCGTCAAC---
---------------------------------------------TCAGACGGCTGG---
ACTCAG------GGTGTCACAATGCCATCCAGCGAGGCTCAAGCAGCACTTATCAAGCAT
GTTTACGAGACTCGTGGCTTG---GACTAT------------GGCGCCACCCAGTATGTG
GAGGCTCATGGTACCGGAACCAAAGCTGGAGATCCTGTTGAAACGGGCGCTATCCACCGT
ACTATTGGCCAAGGCGCAAGC---------------AAGAATCGA---------------
AAG------CTGTGG---------------------ATCGGTCATCTTGAGGCTGCTGCA
GGTGTGGCTAGCGTTATCAAGGGGGTT---------------------------------
------------------CTGGCTATGGAAAACAGCCTTATTCCTCCCAATATTCATTTC
GCTAGTCCAAACCCTGAGATTCCA---CTCGACGAGTGGAACATGGCTGTACCCACCAAG
CTAACTCCGTGG------CCCGCGGCTCGT---ACCAAGCGTATGAGCGTTAGTGGCTTT
GGCATGGGAGGTACAAACGGACATGTCGTCTTGGAAGCATTC------AACTCAACACCA
CAAAGCATTCTCTACGGCGATGCCCAATACCAACCCGCTCACAACGGTAAGAGA------
------------------------------------------------------------
------------------------------------------------------------
------------------------------------------------------------
------------------------------------------------------------
------------------------CTGTTTACATTCAGCAGTCACGACCAAGCCGGTCTC
GATCGAGTCTCCAAGTCCTTGGTCGACCATCTCGACAGCCTGGGACCCGCCGGAGCGAGA
CCCGAG---------------TACCTGGCTGATCTAGGGTACAGTCTTTCTGTCGGCAAA
TCTGGCCTA---------TCTTGGAAAACAGCTCACCTA------GCGGAGAGTTTGACT
GAACTGCGCGAAAAG------------------CTTTCCAGTCCTCAAAGCGAGCATGCT
GTTCGAGAGCCAAGGAGCCAG---------------------------CCAAAG---ATC
GGCTTCGTTTTCACAGGTCAAGGCGCTCAATGGGCTCGAATGGGAGTCGAGATGCTTCAC
CGTCCA---------GTCTTCAAGGAATCAGTGCAGAGATCTACCGATTATCTGCAGCAG
CTG---------------GGCTGCGACTGGACTCCCATTGTTGAATTGTCCAGGGCTCAA
AAGGAATCTCGACTGACTTTGCCCGAGATCAGCCAGCCTATCTGTTCGGTGTTGCAGATT
GCGCTGGTCGACGAACTCAGGTCG---TGGGGTGTAGCACCCGTCAGTGTGGTCGGTCAT
TCCAGTGGCGAGATAGCCGCAGCATATTGCATTGAGGCTCTATCTCACAAAGATGCCATC
GCAGTTGCATACTTCAGGGGCAAGGTCTCAGCTGGTCTCAAC------------------
---------CATCTGAATGGTGGCATGATGGCTGTTGGCTGTTCCAGAGCTGAAGCAGAG
ACACTCATCGATGAG------TCTGACTTGCAAGGCGGCCATGTAACAGTGGCTTGTGTC
AATTCACCCTCGAATGTCACCCTTTCTGGAGATGTTGCCCCCCTGGATCAATTGAAGGGC
ATATTGGAGAAACGA------GGCATTTTTGCCCGACGACTGAGAGTT---GAGGTGGCA
TATCATTCCACTCACATGAACTCCGTATTCGCCGACTACACTGCATCTATT---------
---GCGGATATCGAGCCCCAGTCATGTCCCTCCCAT------------CAGCCCATCATG
GTATCCAGCGTTACC---AACAATCAAGTCGAC------------------CCTGCACTT
CTT---GGTTCCTACTACTGGGGTCGCAATCTGATCTCTCCTGTATTGTTCTCAGACACA
ATCAAGGAGATGGTTTCCCCAGCTGATGGTAAC---------------------------
GGCCAAAAGGCTGTCGAT---------------TTACTGGTTGAGATTGGTCCCCATGGT
GCTTTGGGTGGTCCTATCGAACAGATTCTGTCTCATTTTGACATC---------GAGAAC
GTTGGGTACCAATCCATGCTC---ACACGAGGTCAGAATGCAGTCGAGACTAGTTTGGAG
CTTGCAACGAGTCTGTTCCTCCAG---------------GGAGTT---GCCATCGATATA
CAA------AAGGTCAATGGCGATTCG------------GGTTGC---------------
------CGTTTACTTACAAACCTTCCCCCATACCCCTGGAACCAC---TCCAAGAAG---
------TTCCGAGCAGAATCTCGCCTCCAGAGGGAGCTTATTGCGCAAAGTACCCCGACA
AGAAGCATTATCGGTGCCCCTGTGCCCAAGATGAACGAGAGT------CAACGTGTTTGG
CGGGGCTTCATCAGGCTTGATGACGAACCTTGGATCCGCGGCCACACAGTAGGTACCACG
GTCCTGTTTCCAGGTGCTGGAATGGTCAGCATAGTTCTCGAGGCCGCA---------CAG
CAGATG------------------------GTTGATCCT---------GGCAAAGTT---
GCACGCGCA------------TTCAGACTCCGCGATGTGTCTTTCTCGGCTGCCATGGCC
CTCCCCGAGGATCAGGCT------------------------ACCGAAGTCATCATACAG
ATGAAGCCACAACTGGTTGCGACCTCTGGATCGACCCCAGCCACGTGGTGGGAGTTTACA
GTATCCTCATGT------------------------------------GCTGGAACTGAT
CAG---TTGAGAGACAACTGCCGAGGATTGATTACGATTGATTACGAGGGCAATACA---
---AGTCAGCAGATGGCTCACGAGGACTCTCAAGTCGTCTCTGGGCGGATTTCTGACTAC
CACCAAATTCTTGAGGAATGC------------------CCTGCAACTTACGCCAAAGAT
CGCTTCTACAAACACATGATGAAA---GCTGCATGGCGTTATGGCGAGACTTTC------
CAGGGAGTTGAG---AACTGCCACCCTGGCGACGGCAAGACTGTT------TTCGATGTT
AAACTTATCGATATTGGCGAGACCTTCAGCAAGGGGCAGCTCGACAGACCATTCCTAATC
CATGGAGCGACGCTTGACGCCGTGTTCCAGGGTTGGTTAGGAAGTACATACAAGAACGGC
ACCTTTGAGTTTGACAAGCCTTTCGTCCCGACCAAGATTGGGGAGATGGAGATCTCTTTC
AATGTCCCA---------TCAGAAGCTGGATACATGATGCCT---GGTCTCTGCAGATCA
CACAGATCTGGCTTC------AATGAGTTGTCTGCCGACACCATCATGTTCGAC------
---------AAGGATTTGTCAAGAGTTATCCTGTCGGTGATCGACTTTCGAACCTCGGAG
CTTGAAATGGACGGAGCCGCTACT---------------------------------GAG
GAGACTACTGTTGAAGTTGACCCAGCTGATATTACTTCCAAAGTGCTTTGGGACTATTCG
TTGAGTCTCATGGAGCCATGCGATCTCAAGCAAGTA------------------------
------------------------------------------------------------
------------------------------------------------------------
------------------------------------------------------------
------------------------------------------------------------
------------------------------------------------------------
------------------------------------------------------------
------------------------------------------ATGGGAAGCATCGTAGCA
CAAAACAGTCTCACTGACGTAAGTACTCTC------------------------------
CACGACAAATACTTCTTTGAATATGTCGCTAAGCATTATCCACAGTTTGTTCGCATGCTG
CTCCATGACAATCCAGCAGCCAATATTGTCGAATTCATCTCGCGTTCA---GATGGGCTA
CCCAACACGTACGCA------TCCAAACTCCCTCCAGGAACC------------------
---------------ATTCTACCAACCCAAATTCGATACGCAGTTGTGGATGAAACT---
------------GAAGACGTTGGGGACGAAAATGCAGCCTCA---------AGCATGTTG
ACTATCGATGCCCTAGTTGATTCCGTATCAGCAAGCGGA---------------------
GCAACTGCAGATATAGTCGTTATCCCACAAGGATTCCAGTTTCAGGACAATTATGCTAAG
ATCCTTGAGCCATTGGCAAAGGTATCAAAGCCCAATACAACGATTGTGGTTGCTGTCGAC
ACCCCAGATACCACGGTGCCG---------------------------------------
------------------------------------------------------------
---TTGAAGGCAAAGGGATTTCAGCTCCTACACAGCATT------------------CAA
GGCACTCCGTCTTTAGAGGTCTTCGCCGGCCTCACGGGTGAGCAA---------------
------------------------------------------------------------
------------------GAAAAACCGACAAATGGAATTCACAAGGAAGAGGTAGTGCTT
---CTGTTGCCATCAATGTTATCGACTGTGACAAAAGAGTTTGCCGAGGAAGTGCAGCTG
GATCTTGAGGGCCAAGGCTTCAGTGTGTCGACAGAGAGTTTGGCTGAGAGCATTGATGAC
TCTACTTTT---------GACGGCAAGACATGCGTGTCGTTGTTGGAAGTT---------
---------GAGCGG------CCACTACTGGATAGC---CTCTCTGAGTCGGACTTTCAA
CTCATTCGCAAAGTCGTT------TTGACTTCTCAGCGC------ATTCTATGGGTCACC
------------CATGGTGAG---------------AGTCCGTCGCTGGCCCTGGTTGAC
GGCTTCTCACGGTGCATCATGAGCGAGATTGAGGGCGTCAAGTTCCAAGTCCTGCATCTC
AGCGAGCCAACTGGATTG---------CAACATGGACCACGTCTTGCAGCAAAGGTCATT
---------------------------------GCG------------------------
------TCCAAGGCTTCGGAC---------------------------------------
---------------AACGAATTTCGCGAC---AAGGATGGATTGCTGCAGGTTGCAAGA
ATCTTCAAAGGGTTGACGGAGAACGAGAATATCCGTCATCACCTCCACGAT---------
------------GACGTTCGAGTGACAAGACTGAGCAACCAGGAACATCCTTTGAGACTC
ACCATTGGAAAGCCTGGTCTCTTG---GACACGCTTTACTTTGTTGACGACGAGCGAGTA
------------TTGGCTCCGCTCGCAGACCACGAGGTTGAGATTCAAGTCAAGGCGACA
GGTCTCAATTTCCGAGATGTCATGGCATCAATGGCACTGGTTCCAGTAAAAGGA------
---------CTTGGCCAGGAAGCAAGCGGCATTGTCCTCAGGACTGGCCGTGATGCAACG
CATCTGAAG---------CCTGGCGACCGTGTGAGTACCCTC---GATATGGGAACTCAT
GCGACAGTCATGAGGGCAGAT---CACCGAGTCACGGTCAAGATACCC---GATGCCATG
TCATTTGAAGAAGCAGCTGCAGTT------CCCGTCGTGCACACTACAGCATACTATGCA
CTTGTTAGGCTGGCCAAGCTTCAGCGA------------GGT------------------
------------------------------------CAATCTGTCTTGATCCATGCCGCA
GCAGGAGGAGTAGGTCAAGCAGCTCTACAGTTGGCCAACCATCTCGGTCTC---GTTGTA
TACGCCACTGTC------GGCTCAGACGACAAACGCAAGCTTCTCACGGACACATACCAA
GTGTCAGAGGATCACATCTTTAACTCGCGAGATGCAAGCTTTGCCAAAGGTATCATGCGT
GTCACCGGCGGTCGC---GGAGTGGATTGCGTTTTGAAT------TCA------------
---------CTCTCTGGTGAGCTGTTGCGTGTA---TCTTGGAGCTGCCTTGCAACTTTT
GGTACATTTGTCGAGATCGGCTTGCGAGACATCACCAATAACATGCTTCTTGATATGCGG
CCCTTTTCCAAGAGTACAACATTTTCCTTCATCAACATGTATACTCTCTTTGAGGAGGAC
CCATCGGCACTAGGAGACATC---CTTGAGGAG------------GTTTTTAAGCTTTTG
GGTGGTGGT------------------ATCCTTCAAACACCAAGCCCC---ATGACGGTG
TATCCCATCAACCAAGTT---------------GAGGACGCTTTCCGTATCATGCAACAA
GGCAAACACCGCGGAAAGATCGTACTCTCCTTCCCAGATGACGCTCAG---GCTCCTGTA
TTGCATGTG------------GCCAAGAACTCAATGAAG---------------CTTGAT
AGTCAAGCGACATACCTCTTTGTCGGAGGCCTTGGTGGCCTCGGTCGCAGTCTTGCAAAG
GAA------TTTGTGAGCTGTGGAGCCAAGAATATCGCCTTCATCTCACGATCAGGCGAT
AGCACTAGCGAA------GCCAAGGCCACCATCAAA---GAGATCACAAGTCGAGGTGCC
AATGTCAAGGCCTATGCTGCCGACATCTCGAATGAGACGGCATTCCTTAATGCAATGAAG
---GAGTGCTCGCGAGAGTTTCCACCAATCAAGGGCGTGGTTCAGATGGCCATGGTGCTT
CGTGATGTCGTCTTCGAG---AAGATGACATATGAGGAGTGGAAGCTTCCATTGAAGCCC
AAGGTACAAGGAAGTTGGAACCTACACAAGTACTTC------------------GACCAC
GAGCGACCTCTTGATTTTATGGTTATCTGTTCCTCAAGCTCAGGTATCTATGGATATCCC
AGCCAAGCCCAGTACGCAGCTGGAAATACTTATCAAGATGCTCTGGCTCACTATCGCCGG
GCTCAA---GGACTCAGGGCGGTATCTGTCAACTTGGGCATCATGCGTGAT---------
---------GTCGGAGTGCTTGCAGAACAAGGCACCAGC---------------------
GGAAACATCAAGCTCTGGGAAGAGGTG------------------TTGGGAATCCGCGAG
CCTGCATTCCATGCCCTGATGAAGAGTTTGATCAAAGGACAGACA---------------
------------------------------------------------------------
------GACAACAATAGCGAGTTTCCTGCCCAAATCTGCACCGGCTTGGGAACCGCCGAT
ATCATG------------GCAACTCACGGTCTAGCGAAGCCCACATACTTCCAAGACCCT
CGTTTTGGGCCTCTGGCGGTCACAAGCCTC---------------------TCTTCTGAC
GCTTCTGGTGACAAGCAGTCAACGGCCATGTCTATTTCTTCTCAATTGTCTGAAGCG---
AGCAGCAAG------------------------------GCGAAAGCAACTGAAATCATT
ACAAATGCCTTGATCGGAAAAGTAGCCGACATCTTGCAAATGCCACAGTCAGAG---GTT
GACCCAGGTCAG---------CCGCTGTACCGTTATGGAGTGGACTCTCTTGTTGCACTA
GAGGTCAGAAACTGGATCACAAGAGAGATG---AAGGTAAATGTCGCTTTGCTTGAAATC
CTGGCTGCAGTG---CCTATGGAGAGCTTTGCTGGAAAGCTTGCTAGTACTAGCAAG---
------------------------------------------------------------
------------------------------------------------------------
------------------------------------------------------------
------------------------------------------------------------
------------------------------------------------------------
------------------------------------------------------------
------------------------------------------------------------
------------------------------------------------------------
------------------------------------------------------------
------------------------------------------------------------
---------------------------------------------------------TTG
GTTACGGTATCT------------------------------------------------
------------------------------------------------------------
------------------------------------------------------------
------------------------------------------------------------
------------------------------------------------------------
------------------------------------------------------------
------------------------------------------------------------
------------------------------------------------------------
------------------------------------------------------------
------------------------------------------------------------
------------------------------------------------------------
------------------------------------------------------------
------------------------------------------------------------
------------------------------------------------------------
------------------------------------------------------------
------------------------------------------------------------
------------------------------------------------------------
------------------------------------------------------------
------------------------------------------------------------
------------------------------------------------------------
------------------------------------------------------------
------------------------------------------------------------
------------------------------------------------------------
------------------------------------------------------------
------------------------------------------------------------
------------------------------------------------------------
------------------------------------------------------------
------------------------------------------------------------
------------------------------------------------------------
------------------------------------------------------------
------------------------------------------------------------
------------------------------------------------------------
------------------------------------------------------------
------------------------------------------------------------
------------------------------------------------------------
------------------------------------------------------------
------------------------------------------------------------
------------------------------------------------------------
------------------------------------------------------------
------------------------------------------------------------
------------------------------------------------------------
------------------------------------------------------------
------------------------------------------------------------
------------------------------------------------------------
------------------------------------------------------------
------------------------------------------------------------
------------------------------------------------------------
------------------------------------------------------------
------------------------------------------------------------
------------------------------------------------------------
------------------------------------------------------------
------------------------------------------------------------
------------------------------------------------------------
------------------------------------------------------------
------------------------------------------------------------
------------------------------------------------------------
------------------------------------------------------------
------------------------------------------------------------
------------------------------------------------------------
------------------------------------------------------------
------------------------------------------------------------
------------------------------------------------------------
------------------------------------------------------------
------------------------------------------------------------
------------------------------------------------------------
------------------------------------------------------------
------------------------------------------------------------
------------------------------------------------------------
------------------------------------------
>FuGr|4807 FGSG_03340T0
------------------------------------------------------------
------------------------------------------------------------
------------------------------------------------------------
------------------------------------------------------ATGCCT
TCTCAAATTCAACCATGGCGGGAGCCCATT---------------------GCCATTGTG
AGC------------ATGGCATGTCGTCTCCCAGGTGGCATTGACAAG------------
CCATTGGACCTCTGGGAC------------------------------------------
---------------------------CATGTTAGAGCAGGCCGTTCGTCGGCCACTCCC
---ATACCGAAAGATCGTTTCAACACAGAGAACTTTCTTTCCATGGACCCCAAC---AAG
AAGGGA------------------------------------------------GAACAG
GCTTTC---AGA------------------------------------------------
------------------------------------------------------------
------------------------------------------------------------
------------------------------------------------------------
------------------GGTGCACACTTTGTGAAAGGT------GACATAAAGCAGTTT
GACCACAAGTTCTTTGGTATAAGCAAAGATACAGCAACTGCCATG------GACCCTCAA
CAGAAGCAGCTTCTTGAGGTTGTCTATGAATGTCTCGAGTCGGCCAATATCTCTATGGAA
ACCATTTCCAAGTCCAAGATTGGCTGTTATTGTGCGATGTTTGTTAGTGATTACCACGAC
ATGCTGATGCAAGATCCTGAGTAT---CTTCCAACCTTTATTGCTATTGGA---ACGACA
CGCACTATGCTTGCAAATCGTATCAGTCACGCA---------------------------
---------------------CTTGACCTTGGTGGTCCCAGTGTTACTATCGATACAGCC
TGTTCTGGTTCCCTTGTCGCATTGCATCTTGCTTGTCAAGCACTGCAAGCTGGCGAGTGT
GACGGTGCTGTTATTGGTGCATCCAATTTGTTCTTGAGTCCTGATTACGCGTTGTCACTT
ACACGACTTGGCGCTATAGCCGCAGATGGCCAGTGTAAGACATTTGACGCCGCTGCAAAT
---------GGATATGGTCGTGGTGAGGGAACCAACGCTGTGTACATCAAGAGGCTCAGC
GATGCTATTCGGGACGGAGATAACATCAGATCCATCATCCGGGGTACTTCCTCCAAC---
---------------------------------------------AGCTCCGGTGCT---
ACTCCA------GCAATCACAGAACCTTCTGGGCGGGCCCAGAGAGATACCATCTTACAA
GCTTATGCTCAAGCTGGAATTGATAATTTT------------AGTGAAACAGGATACTTT
GAGTGCCACGGGACTGGTACACCCGTGGGCGACTGCATAGAGCTTGGAGCAGTGGGCGAA
GTCTTTAGTGCTAGCCACAAC---------------TCTGGAGAC---------------
GCC------CTTTGGGTTGGCTCTACCAAACCAAACGTTGGACATTCAGAAGCAGCTAGC
GGTTTGAGCAGTCTCATCAAGGTGGTG---------------------------------
------------------TTGGCTTTAGAAAAGGGAGAGATCCCTCCAAACACCAACTAT
AAGACACCCAATCCCAAAATTGAC---TTTGACGGTTGGAGAGTTCGTGTAGCAACGAGC
GCACACCCTTGG------CCCTCAAAGTCC---ATACGTCGAGCAAGTGTCAATTCTCTC
GGTATAGGTGGATCAACTGCGCACGCCGTTGTTGAGTTCTACGAG---CCGCTGAAGATC
ACTAATGGGTCTGCCAATGGTGTCAATGGAACTAATGGTATGAATGGAACCAACGGAGTC
AACGGTACTCATTCGTTAGCCATTACCAATGGT---------------------------
------------------------------------------------------------
------------------------------------ACCAATGGCCACCACGAGGAGAAC
AACGCCGACAAACCCTCATTC---------------------------------------
------------------------CTGACGTTCGTATCTGGCGCGTCTCGCGACTCGAGA
GACACAAACATTAACAATCTTCTGGATTTCCTT------------------AAGACTCAC
GACGAA---------TGCCATGAGTTGGCGGGTCCCCTCATCACAGCATTGAATGCTCGA
AGCCAGATTCACATCCGACCGTGGAGGTCATTCGCCGTT------GCCCAGACAGTCGGT
GATCTGATTCAGCAG------------------CTAGAAGGCAAGGCAATGAAGACCAAC
CAAGCACCAGTTGGTGGCAATGAG------------------------CCCGAT---ATG
CTCTTCACATTCACTGGCCAAGGTGCCACATGGTCACAGATGGGTAGACGTCTTCTAGAG
ACGTTTCCC------GTAGCGCGTAACACGTTACACCAGCTTGACGATGTCATCAGAGAG
CTTTCATCCTCAGTC---AAGTCTGCATGGTCTTTGATAGGCAAGCTTACTGCCGAGCTC
ACCCAAGATGAGATTAATTTGCCATCGCTTGCACACCCTCTCTCCATAGCGGTACAGATT
GCTCTCGTCGACCTTCTAGCCAGT---TGGGGTGTGGTTCCAGATGGCGTTGTTGGCCAT
TCTGGCGGAGAGACAGCTGCTGCGTATGCTTGTGGTGCTCTCACAGCCAAGGAAGCCATC
ACCGTCGCTTATTATCGTGGCATTGCCTGCGAGAATGCCCCC------------------
---------------GCAGGCTCTATGCTTGCTGTGAGA---AGCGATCCCAACGCGAAG
GAACTCCAGGACGCA------------CTGGAACGCAACGATGTGCAGATTGCTTGTTTC
AACGGTCCCCAGAATCTCACTCTTGCGGGTCCCACGGAGGGGATCAAGAACCTGGCCGCT
GAGTTGAATAGTCAC------GGTATTGTTTCTAGAGCTGTTGCTGTC---ACTCGAGCT
TACCACACCCGAATCATGAAGGCAGTTGTCGATGACTATGTCGCACGCCTT---------
---CGCAGTGTTATTCATCCAAAGGCAGGA------------------CGAGTCCCCATG
TATTCGTCTGTCACT---GGCCGTCAGTTGGAG------------------GGCACAGAG
GTT---GGAGCTGATTACTGGGGATCCAACCTTGTTTCTCCAGTTCTCTACACCGATGCG
GTTACATTAGCCATGACCCAAACGGACTACAAG---------------------------
------------TTTGGG---------------CTGTGTGTTGAGATTGGACCTCACTCA
TTGCTTTCGCGACCAACATCCGAGATTGTCAAGTCGCTTGCTGAT------GCACCCCAA
CTACCCTTCTTTGCCACCATG---CTCCGAAACGCAGACACCAACCAGCAACTTATGAGT
CTTGCGGGAGATTTGGTTCTCAGC---------------GGAAAG---CGCCTGGATCTG
GAC------CAAGTGAACAAAGCCAGCTTGTTCAAGGGTGGCAAGCCCTCTCGTCTTCCC
AAC---CACATTCAAGACAACCTTCCTGCTTATGCTTGGGACTAT---TCCTCTACG---
------CCCTGGACCGAGCCACGAAACAGCTCTGACTGGCGTTTCCGCAAATCGCCACGA
CACGAGATCCTGGGCACCCGCTGCCGAGGCGCAAATCCTTCC------GCGCCTACTTGG
AGGAACAGGGTGTCGGTTGAAGATGCGCCTTGGCTCGTTGATCATCAGGTCAATGGTATC
GTTACCTTGTCTTTCACCACCGGTATCGCTATGGTCGTGGAGGCTATG---------ATG
CAATTG------------------------CAAGAAGAG---------AACAAGGAA---
GCCGACTGGGCAAACTATTCGTTTGAGTTGGAAGACTTTGTCTTTTCTAACTCCATCATC
CTTCCTGACGAGAATGCG------------------------ATCGAGCTCTTCCTGACT
CTCATTCCA------CGAAGTGATAACACCAGATCTGACGGGACACGGTACGACTTTACC
ATTTCATCACTC------------------------------------AGAGGTGACGTT
------GATATCCGCCATTGTCATGGAAAGGCTGCGGCCTTGGAAAGCAATGACGGC---
---------------------------------------GCATTTTCCCAGTCCAGAACC
TCGTGGCATCATATG------------------------CCTCTTGAGGTCCCGCTCAAG
AGCTACTACAAAACCCTGGAAAGA---GTCGGCTATGGATACGGTCCCAAGTTC------
CAGCTTCTTAAC---GAAGTTCGAGTTCGACCAGGTCTCTCAGCCTGCGCTGCCAAGATC
GACATGGTATCGACCGGTCAATCGCCAGTTCGCGGCCAG---------AGATACCTTTTG
CACCCTGCCATGATGGACGCAGCTCTCCAGACACCTGCATTGGCCAATCGCTCCGGTTAC
TTCCAAGAGATCGACACCTTGCTTCTGCCTTCCCGCATGAAGAAGATCTCTATCCGCATG
CCC---------------GCTGACAAGACCGATACTGCCTCT---TGCGCTACCAACACA
TCACCTGTTGGTTTC------ACCCGCATCGAAGGCAGTGTCCAGTGTTACGAT------
------------ACTTTGTCGAAGCCTTTCTTTGTGGTTGAGGGTTTGCAGATGGACAGG
GCAACGGCTGAGGACCAGACTACC------------------------------------
---------------------------CTTCCTTGGCTGCGACTCAACTGGAAGCCTGAT
ATTGGCGACATCTCTCACAATGGTCCCTCGACCAGTTCCATCCAGATC------------
------------------------------------AGGAGTCTTCCAGCAGAGAAGAAG
CTCATCAACCTGGAGGATCTG------------GTCAAGGAGCTCATACCTCTCATTGTT
GAGAACGGCATCGAG---AAGGGCGAGAACTTGGCTCCCCATTTGCAGTCGTATCATGTC
TGGTTGCTTGAACAAGCT---------------------------------GAGTTACAC
CAAGCAAAGCTCGTCGCACGCCACAAGCAGAATGGATTCGCCACAGCTGAAGACGCCATC
ATGAATGTCGTTGCAAACTCTGGGATCTCGGAGACTGTC---------------------
---GATGCCTCCATTGTGTCGCAACTTGCGATTAAC------ATGGCAAGGATCTTCCGT
GGAGAA---GTCGAACCGCTGGCAGTTTGGCTCGAGAATGACCTGCTCTACAGATTCTAC
GAACAGAGCATCTTCACCACGAGCATGAACCAGAAGCTTCGTTCCGTCGCTGAGCTTTTG
GCGCACAAGAACCCCAACATGAAGGTTCTGGAGATTGGAGGTGGAACT---GGTGGCGCA
ACGACCGAGCTACTT------CATGGCTTCTCCAAGGCTGGA------------------
---------------GGGCCTAATGCTTACCAGTCGTTCACCTTCACTGACATCTCG---
GCTGGTTTCTTCGAGAAGGCGAAGAAGAAGTTTTCTGCTTGG---------GACAGAATG
GACTATAAGACTCTCGACATCGAGAAGGACATCTCTGAGCAAGGATTTGGC------GAG
GAGAAGTATGATCTTGTGGTTGCAGCCAACGTTCTGCATGCCACTGCCGACTTACCGTTC
GCGATGAAGAACATTCGATCATTGCTACGTGATGATGGATACCTTTTGGTTGGTGAGCTG
TCAGAGGAC---CTCACATCGGCCAATTTCCTCTGGGGACCCTTGACTGGCTGGTGGCTG
CGCCCTCGATCCCCAGGTCGTTCA---GGTCCTGGTCTTTCCATGGACGAATGGCGGGAC
GAGCTCACTGCGGACTTCGATAACGTTGTTGAGATCGAGGCCAGACACGATGTGACTGCT
TCGGATCAAATCTCCAGCACCATCGTGATGACAGCTAGAGCAAAG---------------
---CCAATCGACTACACT---------CCA------------------------------
------------------CCCGAGCCACTCTCGGAACAGAGGGTGCATATCGCTGGAGTT
------GGCGATGACTTTACTCGCGAC---------------------CAGATCGCGCAC
CGACTTTCCAAACGTGGTATTATTACAACATCCAGTACGCTTGAGGATCTCACTGCTCGA
GAATGG------------TCGGGAGAGTGGCTCATCATTATGGACGAGGCT---------
---------GAAGGA------AGTTTCCTTGCTTCT---CTCGACTCTCAGCAGTTGGAA
GCTTTGAAGTCATGGCTC------ACGAAGCCCATCAAG------TGCATCTGGGTTACA
---CACAAGGTATACCTCGAC---------CCGCAAAACACAACGGGAGGTCTGGTGACA
GGCTTCGCACGAACCCTCCGAGGTGAGAACAGCCAGATGGAGCTGTACACACTGGACTTG
---------------------------AGCAGCGAGGGCGACGACACCGCCAACATCATC
------GACCACGTTTTGGAACGA---------GCC------------------------
------CACTACTCTCATGGCGATCCAATCTCG---------------------------
------AGACTGGACTACGAAGTGGCTGAG---AAGGATGGACAGCTCTGGACATGCAGG
CTCGTGAAGGATACTGACTTGGAAGAAGCCTTTGGTCCTGCGCGA---------------
------------AAGATGGAAGTATCTGCTCGCGAGCTGGTTCAAACTCCTCACCACTTG
GTCGTTGGAGAACCAGGTATCCTG---GACAGTCTGGCCATGGCCCAAAACGATGGGCAC
---------------TCGGTGTTACCGGTTGGACATGTTCTTGTTGAGGTCAAGGCTGTC
GGCCTTGATGAACGGGATGGACGAATTGCTCAAGGGTCTCTTCCAGCATTGGAG------
---------TTCGGTCGCGAGTGCTCTGGTGTTGTCAAGAGCTGTGCTGCTGATGTCACT
TCACTCAGG---------CCTGGAGATCGCGTTGCCGCTATC---GGCCAGGGAACTTTC
ACTACGCAATACCTGGCCCCT---TCAGGTTGTTGCGCCAAGATCCCC---GACTGGCTT
CCTTTCGAGGATGCTGCCGCGATT------CCTGCCAGCTTTGTCACGGCGTTGTACGCG
TTGACCACGTCTGCTAGAATCACAATG------------GGCCAGGTATTCAAACTTCAT
TCGTCCCGAGAGTTCAACGAAAGTGTTAACATGGAACAGAAAATCCTTGTCGCCAACGCC
ACATCTGCCCAAGGCATCGCTTTGATTAAGACAGCGAAGGCGCTCAAGCTC---GACGTC
CACGCCACAATC------------AGTGATGGTAACAAGTCTCTTTTGACTAAGCACGGC
GTCAGTTCATCCAGCATATTCCCCGTCTCTACGAATGCTGGTCGTCTCAATGCTTCCCGC
ACTGCCAATGGTCAA---ACGTACAAGCTTGTACTGAAC------ACT------------
---------CAATCTGGCCAATACGCGAGC------TTTTCTCACCTGGTTGCGAACCGT
GGAACTTATGTCGAGCTGGGTTCCGGTGGAACGCGCGATGATGAAAGCGGT------TTC
CGACCTAACAAGAACGTCATGTTTGCTTCCATTGATCTCTCAGATGCCTATAGTGAGAGC
AAGGAGGACCTTGGAGAGCTG---CTCGGCCAA------------GTTATGGCTATGGTT
GAGAAGCGA------------------GTCCTCGACACAGACCTGTCG---GCTTCAGTA
TCTGGGCTTCACTCACTA---------------CCATCCGCCTTTGCAGCACTTTTGGAA
GGCGGATCGCAGAAGCAGGTCATCTCACTTGCAGATGTCGACGATGGGCACATGATCAAG
ACA------------------CGACCCAAGACTTCTGTC---------------TTCGAT
CCTCGAAAGACCTACATCATCACGGGAGGTCTTGGTGGTTTGGGCCGTGCAATTGCAGTC
TGG------ATGGCTAGCTACGGTGCTCGAAACCTCATTTTGGCTACCAGCTCGGTCTCC
AAGGCCTGCCAA------TCTGGTGATCTGCTTCAG---CAGCTATCGTCCTACGGATGC
CATGCTAGAGTTGAGGTCTGCGATGTGGGCGACTCATCAGCTGTTGAGCGTCTCATCTCT
------------AGCATTTACACTCCTGTCGGTGGAGTCATTCACTCAGCATTGAGACTT
AGTGATCGATTCTTCGAG---GACATCACCTTGGACGACTTCGACGCAGTGTTTGGCCCA
AAGGTCAATGGTGCCTTGAACCTTCACCACTTCCTT---------------------CAG
GGCCAGAACCTTGACTTCTTTGTCATGCTGAGTTCGGGATGTGGAGTTCTGGGTAACGAG
GGTCAATCCAACTACTCAGCAAGCAGCACGTTCCTTGACACATTTGCCCGCTACCGTCAG
AGCCTC---GGTCTTCCCGCCTCGTCTATTGATCTCGGCTTCGTGGAGGAT---------
---------GTCGGAAACATCAGCGAGCGTCCTAAGATC---------------------
CAGGCT------TCCTTGCTGTCTCGT---GGTCTT---------CGACCCATCACAGTA
CGCGATGTTCTGCGCGTGGTCGAAGGTGCTATTGCTACGGGCACT---------------
------------------------------------CCTAAGCAGGTCAACGCTGTCACT
GAGTCTGCTTACGATGACTTTTCACAAAGTCAGATTGTCCTCAGCTTTGGCATGATT---
------------------GACAAGGCTACAGCAGAATGGCAGTCCTGGGCCAAGGACGCA
AAGTTCGGCTTGCTGCGATCCAAGGCCACTGACAATGTGGCAAGC------GATGCCGAT
GCGGGTGGCGTAGAGAGCGCAGTCCAGACAGCTGTCAAGGCCTTCCGAAACACTCTTGGT
CGATTGGGT---------GATGCATCTGAGGGCAAGGAAGCTGCCTTACAGCCTGTTGTC
TGCACTGCCCTTGTTGCCAAGCTGGCACAAGTACTGTCGATGAAGATTGACGAC---ATT
CAGCCTACGAGA---------TCGGCTGTTCAGTACGGTATGGACTCACTCATTGCTATT
GAGGTTAGGTCATGGGCAAGATACGCCTTC---CAGATCGATCTACCTATCAGTGACTTG
ACGAACCCGTAC---AGTATTCAGGATTTGGCGGCGAGGGTTTCTCGAATGATTGTG---
------------------------------------------------------------
------------------------------------------------------------
------------------------------------------------------------
------------------------------------------------------------
------------------------------------------------------------
------------------------------------------------------------
------------------------------------------------------------
------------------------------------------------------------
------------------------------------------------------------
------------------------------------------------------------
------------------------------------------------------------
------------------------------------------------------------
------------------------------------------------------------
------------------------------------------------------------
------------------------------------------------------------
------------------------------------------------------------
------------------------------------------------------------
------------------------------------------------------------
------------------------------------------------------------
------------------------------------------------------------
------------------------------------------------------------
------------------------------------------------------------
------------------------------------------------------------
------------------------------------------------------------
------------------------------------------------------------
------------------------------------------------------------
------------------------------------------------------------
------------------------------------------------------------
------------------------------------------------------------
------------------------------------------------------------
------------------------------------------------------------
------------------------------------------------------------
------------------------------------------------------------
------------------------------------------------------------
------------------------------------------------------------
------------------------------------------------------------
------------------------------------------------------------
------------------------------------------------------------
------------------------------------------------------------
------------------------------------------------------------
------------------------------------------------------------
------------------------------------------------------------
------------------------------------------------------------
------------------------------------------------------------
------------------------------------------------------------
------------------------------------------------------------
------------------------------------------------------------
------------------------------------------------------------
------------------------------------------------------------
------------------------------------------------------------
------------------------------------------------------------
------------------------------------------------------------
------------------------------------------------------------
------------------------------------------------------------
------------------------------------------------------------
------------------------------------------------------------
------------------------------------------------------------
------------------------------------------------------------
------------------------------------------------------------
------------------------------------------------------------
------------------------------------------------------------
------------------------------------------------------------
------------------------------------------------------------
------------------------------------------------------------
------------------------------------------------------------
------------------------------------------------------------
------------------------------------------------------------
------------------------------------------------------------
------------------------------------------------------------
------------------------------------------------------------
------------------------------------------------------------
------------------------------------------------------------
------------------------------------------------------------
------------------------------------------------------------
------------------------------------------------------------
------------------------------------------------------------
------------------------------------------------------------
------------------------------------------------------------
------------------------------------------------------------
------------------------------------------
>FuGr|5466 FGSG_04694T0
------------------------------------------------------------
------------------------------------------------------------
------------------------------------------------------------
------------------------------------------------ATGTACAATCAT
CAAGGCAAAAACAACAAGATGAGTGACATT---------------------GCAATCGTT
GGA------------TACTCGTTCAAACTCCCGCAAGGTGTTGAGGAC------------
GATGATGCCTTCTGGGAT------------------------------------------
---------------------------GTTCTCGAGAACCGACGAAACTTGATGACGGAC
---TGGCCTGAAAGCCGTGTCAAGACAGATTCATTTGCCAATAACAAGCATCAGAAGTGG
AACGGA------------------------------------------------------
---------AAG------------------------------------------------
------------------------------------------------------------
------------------------------------------------------------
------------------------------------------------------------
------------------GGAGGGCATTTCATAAATGAT------GATGTCGCCGCCTTT
GACGCCCCGTTCTTCTCACTCACGGCGAAAGAAGCTTCGGCGATG------GATCCGATG
CAGCGCTGGACGCTGGAAGCTACTTACCACGCTTTCGAGAATGCGGGTCTCCCGGTTGAC
AGTCTCAAGGGATCTCGCACCGCTGTCTTCTCTGCCTCTATGCTGGAGGACTACAGCAGA
ATGACGGCCGTAGACCCAGATAAC---TTGGAGCGAACAGCTGTCACGGGAAGCACTGTC
TCGTGTATTATTCCCAACCGTGTCAGCTGGTAC---------------------------
---------------------TTTGATCTTCGTGGGCCAAGCATCCACGTCAATACTGCT
TGCTCTAGTAGTTTATCGGCTGTCGATATGGCCTGCAAAGCATTGAATAGCGGCGATGCT
TTATGTGCTGTCGTGACCGGTACAAACCTTCTTCTTGACCCGAGCATCTTTCAGGTTCTG
GCTAACCAAGGGTTTCTCTCGCCTGATGGCGTTTGCTACAGCTTTGATGAACGGGCCAAC
---------GGGTATGCACGTGGTGAGGGAGTCATTGCTGTAGTTCTGAAGCCTGTACAA
GCAGCGATTGAGAATGGTGATATGATTCGTGCCGTGATTCGGTCCATTGGCTCGAAC---
---------------------------------------------CAGGACGGTCAT---
ACCCCG------ATTCTCACACAGCCGAGCTCGCAGTCTCAGGAGGAGCTGATCCGTCAT
GTTTACAAACAAGCAGGTCTG---TCTATG------------AGCGATACTCGCTATGTT
GAAGCTCACGGCACCGGTACACCTGTCGGTGATCCAATTGAGGTCAAAGCTATTGGGCGA
TGCTTTCAAGAACATCGTTCT---------------CACTCCGAA---------------
CCA------CTATACGTTGGCTCAGTGAAAGCAAACATAGGGCATCTTGAAGGAGCCAGT
GCACTTGCAAGTCTGGTAAAATGCATCTGTAATATGACTCGCCGTTCGACGCAAGGAGGA
CCCAAGCTGACACTGACAGTGATCCTCGAGAAAGGAGTTATACTCCCCAACGCGCTTCTT
CAAAAGATGAATCCGGCAATGAAC---GCGGATACATACAGCATTGAAGTACCAATCCAG
AATGTCCAGTGG------CCAGTGCAAGGT---CTCCGCCGCGTATCTCTCAACTCTTTC
GGGTTCGGCGGTTCAAACTCGCATATAGTTCTCGACGATGCA------CTTCACTACTTA
CAAGATCGCAGCCTCAGCGGCATCCATAACACGAGCCTCATCCCAAAGCCTATAACGAAC
GGCTCAGGTGTCACCAATGGACATGGCGCAGCTCACACCAACGGAGCCAATGTG------
------------------------------------------------------------
------------------------------------ACTAAGGGTGTCGCAAATGGTCAC
TCAGACGTCGAACTTCGCAAG---------------------------------------
------------------------CTACTAGTATGGACTGCTGCCGACGAAAAGGCAGCT
AAGCGCACTATGGAGGCTTATGACAACTTCCAC------AAAGAGAAGATGTTGGGGGAC
CCTAAG---------------AAGCTCGACGCTTTGGCATCTACTCTGGGTTCACGCCGA
AGTAACATG---------CTTTGGAGAGCTTCTGCTGTG------GTTGACGGATCG---
---------------------------------AAAAGGCAAACATTGTCGCCTTCGAAG
CCAATTAGAAGCTCAGAAGACCTTGGC------------------------------CTG
GCTTTTGCATTCACGGGTCAAGGCGCGCAATACATTAACATGGGCTCTGGCCTT---GAG
CATTATGCT------GTCTACCAGGAGACTTTAGAGAAGATCAGCGAGATTTACTCCAGC
TTT---------------GGGTGCTCGTGGAACCTATTT---------------GGCAAT
TGTGGAGAAAATATCAATATGCCGCAGTATAGCCAACCACTTGCAACTGCTGTACAGATT
GCCTTGGTCGATCTTCTTGCCAAC---TTTGGCATTACTCCAAAGGTAGTTATTGGTCAT
TCTTCAGGTGAGATTGCTGCAGCATATGCATCAGGTGGGTTGTCTCTGGTGTCCGCTTGC
AGAGTGTCCTACTTCCGTGGTCTCTTGGCTGGAAAGTTAAGAAAGACCAACGCA------
---------TCATCTCCAGGCGCCATGTTATCAATTAACCTAGCGCCACATGACGTCTTG
GGGTATCTAGAGAAA------------ACAGGTGTTCTTACAGTTAGCGTTGCATGCATC
AACAGTCCTCTCAACATCACTCTCTCGGGGCCTGAAGAGGCCATCGACAAGATCAAATCT
CAGGCTGATCAAGAT------GGCATCTTTGCGCAAAAACTCAAGACC---GGAGTCGCG
TACCACTCGCAGTCTATGAAAGTCATCGCGGGCGAGTACCTTGCTGCACTT---------
---GAAGGGCTCACCAAGAGAAAGGATGGGACT---------------AGCATCCCAATG
GTCTCATCTGTGACT---GGCAAAAGTATTTCT------------------CCAGAGACA
CTATCAACTGGTCAATACTGGGTTGACAATATGCTGTCACCTGTCAGATTCGCCAAAGTA
GTGCAGGTCATTGCAAACAACAACTCAGCACGC---------------------AAACTT
GGCTTGGGCAACATCACT---------------GACCTGATTGAGATTGGCCCTCACCCA
GCTCTTCGAAGGCCCGTGAAAGACACACTGAGTGAGATGTCCAGT---GCGTCAAAGGGA
GTAAGATACAGCTATGTCTTG---CATAGATCACACCCGGCAATCCAGACCATTCTGGAA
CTCGCCGGACAACTATTCTGCGAA---------------GGCTAT---CCCGTCTCCATC
TTG------GCAGCTAACCAACAAAGG------------ACGAAAGCG------------
------AAGTTTCTGGTTGACTGTCCCAAGTACCCATTCGATAGA---TCACAGCGA---
------TACTGGGCTGAATCACGCCTAAGCAGAGACTTCAGGCTGCGGGAGGCTGTCAAG
GGCGAGCTGCTTGGAGTGAGGGTATCCGATTGGAATCCGTTG------GAGCCCCGATGG
AGGAACTTCTGGAGCATCGATTCCTCTGCTTGGACTGGAGATCACAAGATCAGTGATACT
GTCCTGTTTCCAGCATCTGGTATGCTTCTCATGGCTATTGAGGCCGCT---------CAA
GAGATG------------------------GTTCCCTCA---------GACCGTGCT---
GTCTTCGGT------------TACAATATTGAGAAAGCTGAGTTTATGAACCCCATAATT
GTGCCAGAAACTTGGGAA------------------GATCGCCTCGAGACGCAAGTCCAC
CTGCGAGTT---------------GTCGAAAAACAGCTGGCTGCAAAGTTTGATGTCAGC
ATTTTCACTTAC------------------------------------TCGCATAATGAG
------TGGGTTGAGTGCTTTACTGCGAACATATCGGTCGAATTTCAGGACAACGAT---
------------AGCAACGGGGAGCGACGAGTGAGCCACGAACACATCCAGCGTCAGCAT
CAAGATGTAGCTCATACATGT------------------ACTTTGCCGATCGACCCTCGT
GTCTTCTACCGGGATGCAGCAGCG---GTTGGGCTGCAATATGGCGATTGGTTC------
CAGCTGATGCGC---AACATCAAGTGGGACGGTAAGACCTCAGCTATG---GCACGCGTT
GATCTGTCGCAGGCA---------------------AGGTTCAACATCAGGAGCTTGGTT
CATCCGGCAGTGCTCGACCAAGCCTTCCAAGTTCTTCGAGCCAGCTCA------------
---GGCCAACAACCCGCAGCCAATGTCCCTGTAAGACTCAAAAATGCATGGTTCTCTTCC
AAACCATGG---------AAGACACCTGCGGTTCTGTGGATG---TCTGAAGCGACTCCA
ACTCTCCATGGCTAC---------GGGGAACAGGGCAAGGTCACCGCTCTTGGT------
------------GAAGACGGAGAGATCCTTTGCTGTATCGAGAGTGTGGTTACGTCTGCT
GTCTCGGGTGGAATAACCCACAAG------------------------------------
---------------------GAGAAGAAGCTGGTGTACTCCGTCGAGTGGAAGCCACAG
TTCAGCATGCTAGGGTCCGATCAGCTGACACGGTTATTCGCCGCTAAT------------
---------------------------------GCTGTGCCGAAAGACGACAGCGCAGTT
CTGGAGAACCATTCGAGGCTCTGTCATACACTGGAGCTCGTAGCTGCTCGTGTACTGAAG
AACGTTGACAAG------------TCCAAGGTTCCAGCAGATCTGCAACGTCATGTCGGG
TGGATGGAACATCATGTC---------------------------------AGCAAGTTG
CCAGCCGAACATCAGGCAGAAGCAACGAAGATCAGTGACGAGGAGCTCGAGTCTCGCCTA
GCTGAA------GTTGACTCTGTCCTCCCGGCGTGGAAA---------------------
------------TTGTACACGACTTGTGCACGAAAG------CTGCCTGACATTCTATTC
GGAGAG---CTAGACCCTCTACAGGTAGTCTTTGAGTCTGACCAGGCCGATATCTTCTAC
TCGGATCTCTTCAGAAATCTCTGCGCAGATGGTCAACTGAACTATCTACTTGACCTGGCA
TCGCATGAGAACCCAGCTCTGAGAGTCCTTGAAGTCGGTGCTGGCACA---GGTGGTATG
ACGGGACATGTCATC------TCAGCTCTGCAAGAACGTGAG------------------
------AGGCGCACTGGAGGACTGGCGTTCTCGGAGTATACGTATACCGACATATCC---
CCTGCCTTCTTTGAGACTGCAAGTAAAAGATGGCCAGACCTCAAGTCCCAAGGCCGCATC
ACCTTCAAGACACTTGATCTAGACCGAAGCATCGATGTTCAAGGTGTTGAT------CCA
GGCTCTTATGACTTGGTCATCGCGGCCAGTGTGCTTCACGCAACTCCATACCTGGAAGCC
ACGATACGCAATGTGCGAAAGGCTCTGAAGCCAGGTGGTCGTCTCATCCTCCTCGAGGTT
ATCAACCCCGATGACATCGCTACTAATTTCATGGCTGGCCTTGTGCCAGGATGGTGGGTT
---GCTCGCGAGGAGTGGAGACCCCATTCTGCTGCTATACCAGAGCATCTTTGGGATAAA
TGTCTCAAGGACAATGGCTTCTCGGGGAATGACTTGGTGATTCGGGACTATCAAGATGAT
CAGTGTCACATTATGAGTGTCATCATTACCACCGCCAGTGAACCTCAGCATAAG------
------------------------------------------------------------
------------------GTTGAGGAAAAGGCAAGTAGAGGCCGTTTGGTCATGCTCATC
AGTGAAGACGCGTCAATGAAGGAGAGGGAGCTTGCAGATCAGGTTCGGGCACGAATTGAT
CCAAATCTAGAGCGGCGTGCAACCGTCGTTACATTCTCGCTAGCCCCAGTTCAGAGGGAG
CTCGCCAAGTTGACG---ACTGATGATGCTGTCATCTGCTTCGTTGAAGCTGGA------
---------GACAAA------CCTCTCCTATCAACT---CTCTCAGAAGGGCAGTTCAGT
TGTCTTCAGTTCTTAATC------AGCAAAGTCTCGAAC------CTTCTATGGGTCACT
---TCAGCCAGCATCAGCGAC---------TCAATGTGTCCAGACAATAGTGTCGCTCAG
GGATTCTTCCGTTCCATCCGGGCAGAGCAGCCTGATACTCACATCGTCACCCTAGCAATA
GACGGAGAGATGGCTCAA---------ACTTCACAGGCGGGCTTCATCTCAGAGGTCTAC
------AAGACAGCATTCGAGACT------------------------------------
------GAAACGCCG---------------------------------------------
------TCAAAGGAAGTCGAGTACGTTGTT---CAAGATGGTGTCATCACTACAGGCCGC
GCTGTTCGAGACATCAGCACTGATACGGCACTACGATCTCTTGTCTCG------------
------------AAACAGCTGCAACAGAAATCGTGGGGCGAGGGACCAGCGTTAAAACTT
GGTATTAGCCAGCCAGGATCACTC---GACTCACTTCAGTTTGTTGAGGACCAGTCCCAC
------------GCGGAGGAACTCGGTCCTAGTGATGTTGAGATCGAAGCAATGGCCTGG
GGTCTCACCTCTCGCGATCTCAACATTGCCCTTGGTCACCCTGACAAGCGGACT------
---GAAGAGTTTGGCAGTGATTGCGTTGGCGTTGTCACCCGAATTGGTGAGAGCTGCAGC
ACTACCATTCGA------ATAGGAGATCGTGTCGCTATAGTT---TCTGCTGGTTGCATG
AGGAAGTATGCTCGCGCCAAC---GAAGCCTGCGTCTTCAAGATTCCC---GACTCTCTC
GGCTTTGAAAATGCTGCCTCGCTG------ATAATTCCCGGGTTGAGTGCCTGCCATTCG
ATTTTGAATGTTGCTCGCGTACAAGAG------------AAT------------------
------------------------------------GATAACGTCTTGATTCACTCGGCT
GCAAGTTTATTGGGTCAGATTGCAGTCAGGTTTGCCCAGACAATGAGTGCT---CCAGTA
TTTGCTACAGTG------TCGACTGCTGCTGAGAAACAACTCTTAATTCACATTCTTAGC
CTGAATGCCGAGCATATCTTTGACAGCAACTCCCCATCCCTTACTCAAGATGTCATGAGA
GTCACTGAGGAAGAA---GGCGTTGATGTATTGCTCGAC---------------------
---------TGTTCCCGGGACACACTACACACA---CCGCTGTCATGCGTGACCGATGGG
GGATGTATCGTCAGCCTTGGTGGTCGGAACAGTTCAGTGGCTTCTACAATGGCTGCAGAG
ATCATGTCAAGAAGTCTCACGTTCTCGTCCATTGATATCATGCGTCTG---------AAG
CCCAAAGCCTTTAGCCAACTG---GCACAAACA------------ACAATGCAGCTCCTA
GCTGAAGAC------------------AAAATCCAACCGCCTCAACTG---TTGCCGGCC
TTCAAGATATCTGATATC---------------AGAAACGGCTTCAAGAAACTGCAAGAG
GATACCAGCGAGCGCGTGATAGTGATAGCAGAACAAGGAGATACA------GTTCCGCAA
TTTGTCCAG------------GACCGCCGCCCATGGACG---------------TTCGAT
GGTAATTCCACCTACTTAGTAGCTGGAGGATCTGGAGGCCTCGGCCGAGCCATTATCAGA
TGG------ATGGCTGACAGTGGAGCTAAACACCTGATTATTCCCTCCAGATCTGGTGCA
ATATCTGAAGCA------GCTTCACAACTGGTAGCA---GAGCTAACATCCCACGGCGTT
AACATTGTTGCGCCTAAGTGCGACGTGTCCGTCCGAGAAGATGTGGCAGTCATGCTGGAA
---GAATGTTCCCACACCATGCCCCCAATCAAGGGCTGCATCAACGCCGCCATGGTTCTG
CAAGATGCCATATTCCAGAGCAACATGACATTCCAGCAGTGGGATCTCACTATACGCTCC
AAAGTTGACACCTCTAAGAACTTGCATGAGCTACTC------------------------
CCCAAGGATCTCGACTTCTCCATCCTCTTGTCCTCTCTGGCTGGTGTCGTTGGCCAGATG
GCTAGTGCAAATTATGCTGGTGGCTGCGCGTATCAAGATGCACTGGCGAAGCATCGCAGA
ATGCAT---GGCCAGAGTGCACTGTCTCTTGATATCGGATGGATGAGCAAC---------
---------ATTGGCATCATTGCTGAGAAA---GAGGCG---------------------
TACCAGCGTCAGAGACAGACGTCGAAT---GATATG---------CAGCCTATAAATGAC
AAGGAGTTACTTGCTCTGCTAACCCTCTGTTGCGATCCGAACAAT---------------
------------------------------------------------------------
CAGCTCAAGTTACCGCCATTGTCTGAGGGACAAGTCCTTTTCGGCCTACGAACACCTGCT
GACATA------------CTTGAAGAGGGCCAGCAACCACCAGCTCTACTCGAACGACCT
CTCCTCAGCGCATTCTCATTCTTAGCAGGC---------------------AGCAACAGT
ACTCCAGATCAAGCAGTTGACCACGCCGAGAACGCAAGAGATGTATTCCAAAAGTCC---
TCAGATGCC------------------------------AGAGAGCGGCAGCAGGTTGTC
ATACGGGCCATAGCTGCTAAACTTGCGCGAGCCATGTCTATCTCGCCTGATGAC---GTT
GAGCCAAGCAAG---------CCACTGTCGTCGTACGGAGTTGACTCGCTGATGGCGGTC
GAGTTAAGGAATTGGATCAATAAGGAGTTT---AGCTCTACGGTAGCCGTGTTCGATATC
ATTGGCAGCGTA---TCTATTGCTGGGGTTGCAGAGGTCGTCGAGGCGCGAAGCTCGATT
------------------------------------------------------------
------------------------------------------------------------
------------------------------------------------------------
------------------------------------------------------------
------------------------------------------------------------
------------------------------------------------------------
------------------------------------------------------------
------------------------------------------------------------
------------------------------------------------------------
------------------------------------------------------------
------------------------------------------------------------
------------------------------------------------------------
------------------------------------------------------------
------------------------------------------------------------
------------------------------------------------------------
------------------------------------------------------------
------------------------------------------------------------
------------------------------------------------------------
------------------------------------------------------------
------------------------------------------------------------
------------------------------------------------------------
------------------------------------------------------------
------------------------------------------------------------
------------------------------------------------------------
------------------------------------------------------------
------------------------------------------------------------
------------------------------------------------------------
------------------------------------------------------------
------------------------------------------------------------
------------------------------------------------------------
------------------------------------------------------------
------------------------------------------------------------
------------------------------------------------------------
------------------------------------------------------------
------------------------------------------------------------
------------------------------------------------------------
------------------------------------------------------------
------------------------------------------------------------
------------------------------------------------------------
------------------------------------------------------------
------------------------------------------------------------
------------------------------------------------------------
------------------------------------------------------------
------------------------------------------------------------
------------------------------------------------------------
------------------------------------------------------------
------------------------------------------------------------
------------------------------------------------------------
------------------------------------------------------------
------------------------------------------------------------
------------------------------------------------------------
------------------------------------------------------------
------------------------------------------------------------
------------------------------------------------------------
------------------------------------------------------------
------------------------------------------------------------
------------------------------------------------------------
------------------------------------------------------------
------------------------------------------------------------
------------------------------------------------------------
------------------------------------------------------------
------------------------------------------------------------
------------------------------------------------------------
------------------------------------------------------------
------------------------------------------------------------
------------------------------------------------------------
------------------------------------------------------------
------------------------------------------------------------
------------------------------------------------------------
------------------------------------------------------------
------------------------------------------------------------
------------------------------------------------------------
------------------------------------------------------------
------------------------------------------------------------
------------------------------------------------------------
------------------------------------------------------------
------------------------------------------------------------
------------------------------------------------------------
------------------------------------------------------------
------------------------------------------
>FuGr|6725 FGSG_05794T0
------------------------------------------------------------
------------------------------------------------------------
------------------------------------------------------------
------------------------------------------------------------
---------ATGAGCCCCCCAGCCCCAATT---------------------GCCATCATT
GGA------------GTCGGTTGTAGGCTTCCTGGTGGAGCCAACAAC------------
TTGGACAATCTATGGAAA------------------------------------------
---------------------------CTCTTATCAGAGAGCCGAAATGGGCAAACAGAG
---ATCCCTAAGGACCGCTGGAACGCTGATGCGTGGTTTGACGCGTACCCAGAC---GCA
AAGCAG------------------------------------------------TCCATG
GTAACC---AAG------------------------------------------------
------------------------------------------------------------
------------------------------------------------------------
------------------------------------------------------------
------------------TATGGGTATTTCCTCCAGGAT------GACATCTCTCAATTT
GATGCCAAATTCTTCGGAATTTCTAGCGCAGAGGCAAACTCGATG------GATCCCCAG
CAGCGCCTCTTTCTCATGACAACATATGAGGCTCTAGAAGATGCTGGTATACCTGTGGAA
ACACTGCGTGGATCCAACACTGGCGTGTATGCGAGTATATTCGAGAGGAGTTATGATCGG
ATGGGACATAAGGATCTGTCCACA---ATTGGAAGGACACATCTTAACGGA---ACAGGA
------------------------------------------------------------
---------------------------------------------------GAGTCCACT
TGTCATTCAGCCCGACGTTCTATGCAT---------------------------------
------------------------------------------------------------
------------------------------------------------------------
------------------------------------------------------------
---------------AATGACCGAATACACGCCATCATTGCCAACTCAGGCATGAAC---
---------------------------------------------CAAGACGGTAAG---
ACTCCA------GGTCTCAATACGCCAAGCGGAGAGGCACAGGCTGCACTCTCCCGAAGA
GTATACCAAGAGGCTGGGCTA---AATCCA------------GCCGATACTTCATTCGTT
GAGGCACATGGAACTGGAACACAAGCTGGTGACCGCGAGGAAATAGGATCAATATCCAAA
GTCTTTTGCGAGGATTCTGGC---------------CGGACAGAT---------------
GAC------CTCTACATCGGATCAGTGAAAACGAATATTGGTCACCTTGAGGCTACTTCT
GGCATCGCCGGCCTGTTGAAGTCTATA---------------------------------
------------------CTTATCCTGAAGCATGGTCAAATTCCTGCTACACTCAACTTT
ATCAAACCCAAGCCATCACTTAAG---CTATACGAGAAGAAGATCAAGGCTCCA---GAT
TCACAAAGTCTCAACGGGGTTGCCAACGGG---ACATCTAATGGGCCTTTTAATGGAACA
TCCAACGGAGCATCCAATGGCGATCCCATTGATGACTCTTCT------CCAAAA------
------------------------------------------------------------
------------------------------------------------------------
------------------------------------------------------------
------------------------------------------------------------
------------------------------------------------------------
------------------------CTTTTTGTTCTCAGTGCATCAACTGAAAAAGCACTG
TCGTCGACTTCGGAGAACATCAAGAAGTGGGCA------------------AGTACTCAC
GAACTG------GATTCTCACACGCTATGCAATCTTTCTCACACACTAGGTATCCACAAA
TCTACTCTT---------GCATTCCGCCGAGCTATCGTC------GCTTCGACATTTGCG
GAGCTGTTGGAAGAA------------------CTAGACCAGAAAGTCTCACCAAAGAGA
GTGACTACCCATGCTCCA---------------------------------------CTC
ACCTTTGTCTTTTCCGGACAGGGTGCTCAATGGCATGCGATGGGTCGTGAGCTTATTAAC
ACGTCACAA------TGCTTCCTACAGTCAATGATGGCGATGGATGATACAATACGAGGG
CAA---------------GGAAGCTCTTGGAGTCTCATTGAAGAGCTGCTCAAAGATGAG
AGCGTTTCAAGGATTTCCGAGGCCGAGATCTCACAGCCTGCAACGACAGCTATCCAGATT
GCGCTGGTGGATCTACTGGAGAGT---TTCTATATCAGGCCCAGCCGCGTTGTTGGGCAC
AGCTCTGCCAAGGCAGTGGCTGAG------------------------------------
------------------------------------------------------------
------------GTACCCGGTTCTATGATGGCAGTTGCTCTTGGAGAGCCCGAAGCGCAG
CAATACATCAACAAG------------GTTACAACTGGAACTGTCAGTGTCGCTTGTGTA
AACAGTCCGGCCAGCAGTACGATCTCGGGAGACTTGACTGCTATCGAAGAACTCAAGTCT
CTACTCGACGCCGAG------GGAATCTTTGCTCGGGCACTCAAAGTT---GATACTGCA
TATCACTCTCATCACATGCGACGAGTCGCAGAGGAATACCAAGAATCCATG---------
---CGCAATATCCAGTCTTCTGATGTACGCAGC---------------GGCGTCACATTC
TACTCAAGTGTCACT---GGTACCACC------------------------AAGTCAACA
GGCTTTGGTACCGAGTACTGGATGGAAAACCTAATCTCTCAAGTCAAGTTCAGTCAAGCA
TTGGCTTTATTGAGA---GATGATCAGTTGCGA---------------------AACAAA
GCACGCATGGACACAAGT---------------GTTTTCATCGAGGTTGGGCCTCATTCG
GCTTTGGCAAGCCCGGCT------------------------------------------
------------------------------------------------------------
------------------------------------------------------------
------------------------------------------------------------
------------------------------------------------------------
------------------------------------------------------------
------------------------------------------------------------
------------------------------------------------CTCGAAGGCTTT
ACCTTGTATCCTGGTGCAGGTTACTTGACCATGGCTATCGAGGCTATG---------AAA
CAGATT------------------------GTGCAACTGAGGGACACTGGGCGGTCG---
ATTTCCAGA------------TTCATCCTTCGTGAAGTGACTATCTCAAAGTCGATTGTC
CTCAACGATTCAGATAGT------GACGGCCAGTCTGGCGAAGTTGAAGTGCAGCTGAGC
ATGTCCAAC------------TCACGTCAGTATGAAGGGAGTCGATGGGAGACATTCAGA
ATCTGGTCATAT------------------------------GACAATTCCAGCGAATCA
------TGGATTGAGCACTGTTCCGGTGAAATCACTGTTGAATACGAAAGTACTGAGAAT
GACGAAGTAAATGGCACACGAGAGGCGGATTTGCGCCGAGACGAATCCATGCAACTCCTC
AACGATGCTCGGCAGAGTTGC------------------GATCTGGACATGACAAAGACC
GAGTTCTATGAATTCGCCAAGTTG---ACTGGCAACCAATGGGATGGAGCATTC------
AGTCCGATCGAT---TCTCTCAAGTACGGCAACCAACAAGGTCTT------CTCGACATC
ATCATTCCAGACGTG---GCTTCATTAATGCCTTATCGCTCTTTCAAACCTCATGTCATC
CACCCAATCACCCTCGACGCTGTTCACCAACTCAGTGGGATACTGTTCAAGAAG------
---TTTGTGTCCAATGCTCCGTGTGTGCCCACCAAGATTACGCTGTTGGAGATTGATGCC
AAGATCTCT---------GCACGAGCAGGCGATAGTCTTACT---GCCGCTATGCACATA
GAACCGGATGGTCTC------AAGGCGTCTACAGGCCAGTCTTGGGTATTCCAA------
CAAGATGCTGATGGGCAGCTCAGACCAGTCATCAAGCTTTTG---GTCAACCTCAGAGCT
ATTGGCGAGGCGCATGAAGATGAG---------------------------------AAC
CGA------------CCCTTTGTTCAGGACAAGGTGAATCGTTTGGACTGGAACTTGGAT
GCGGATTTCTTAGAGGAAACATCATTCTCTAACTTTCTATCTACTACACTCGGCCTGGAT
GAGAACATGACATACAACTACGAAGGTAGCAAAGTGCCGGTTGTCGAAGCTGAGGAAAGC
TTCCGCACAGCTGATCAAGCAGCGTCCATCTGGATCCGGGATGCACTGAGCTATGTCGAA
GCGAACAAGATC------------GAGATTACAAGTCCTCATCTAGTCAAGTACTTCAAA
TGGATGAACAAGTGGGTC------------------------------------------
AACTCTGACTATTACAACGACATCATGTCAGGTTTGCGCTTCGAGGACGAAGTTAGTATT
CTGGAA------CGCATTGATTCACTTACCAATGCACCA---------------------
---GAGTTGCAGCTGCTTGCACGAGTCGGTAGAGCT------CTTCCCGGAATCCTGAGC
GGAACC---CTTGAGCCGTTGAGTGTCATGTTGGAGGAGAACCTCCTGATACGTGCTTAC
GAGGGTGGAACTTTCAGTGGCGACTACGAGGCTGCAGTTGTA---TATCTTCAACTTCTG
ACATTCAAGAGCCCACATCTCCGCTTCTTGGAAATTGGTGCTGGAACC---GGAGGCTGC
ACAAAGAGACTCCTG------GGTGGAATCGCAGACAAGAAC------------------
---AAT---------GGCAGCCTACCAATTGAGCAGTACACCTACACAGATATCTCG---
AGCGGTTTTTTTGAGGAGGCTCGCAACACATTTACTCACTGG------GAGCCTTATATG
GACTTCAAGACGCTGGATGTGGAAGGTGATCCCCTCAAGCAAGGCTTTCAA------CCC
GAGACGTATGATGTTATTGTGGCATCAAACGTTTTGCACGCGACGAAACAGATGGATGTG
ACAATGGAACACGTTCGCCAGCTTCTGCGTCCTGGTGGAAGCCTCATCCTTGTTGAGAAT
TCGCCTAAG---GGCGCTGTCATCGGTCTCATCTTTGGCACGCTGTCTGGATGGTGGGCG
---CACGAGGATGAGTTCCGAGAGGACACCGCTCTTATGTACAGAGAGCAATGGAACACC
ATTCTGTCAAGGAATGGCTTTGGTGGAATTCATGTTGCG---------------------
---------CGCAACAGTATGATGGTCTCCAAAGCTGTACCCTTG---------------
---------------------------TTG------------------------------
------------------ACCAATGGACATGCTGTGCGAAATGAACAGATTGTGCTCATC
AACGATACTTCGAATGATGGGATTCTGGCGATCTCTAAGAACATCACTTTGGCCAATGTT
CAGATCAACGAGAGCAAATGGGACCAACTTGATGTCAGT---------------------
------------------CAGGATGCTGTCTACCTGGTCGTTGACCGCGCT---------
---------GAGACT------CCTCTGCTTCTCGAC---CCGCAACCTCAATTGTTCAAG
ACACTCAACGCGCTCCTT------GCTGCGAAGGCCAAG------ATCCTCTGGGTTGTG
ATTCAAGATAAATCTGATCCC---------GTTTCCACGGCGTACAAGGGCGTGGTAACT
GCTGTTGCAAGAGTCCTCCGCCGCGAGAGTGGCAACACTGGGTTTGTCACTCTCGACATT
CGCGATCCT------------------GCCCTCGACCCCGAAGTGACGAGACAAGTAGTA
------GCCGAGACGTTGCAAAAG---------TGC------------------------
------TTCTGGCCAAAGCCTCAGGATCAAAAG---------------------------
------TCTCTGGAGCCTGAACTCGCGTAC---GAGAAGGGCACGGTTTCTATTCCTAGA
GTATTGCCAGACAACACTTTCTTGAAGTGG------------GCTCGCAGCAGTTGGGAT
GCCTCCACTGTAGCCGAGACAGAGACTACCCTTCATCAAGGCGAACGGGCTCTGAAGCTT
GAAGTCGCTACTACCGGTTTATTG---AGTTCGCTCCAGTTCGTGGGCAGTGACTTGCCT
---------------GTCGACCTGGGACCTAGCGAGATCGAAGTTAAGTCTGATGCCTTT
GGCGTTAATTACAAGGATCTGTGCGTGGCCCTGGGACAAACGGGTTCAGACACA------
------CAAATGATTGGCGAGTTTGCTGGAGTCGTGACAGCTGTTGGCCAGGATATGAGC
GACTTGTATCAG------GTTGGAGACAGGGTCATGGGATTT---GGTGCTCAGCCGTAC
AGCAACCTGTCGCGCGTCAAC---GGATACCTTGCCTACAAGACGCCC---AGCTCGATA
AGTAACACCACTGCAGCATCGGTC------GCGTATGGATTTGTTGCGGCATATCAATGC
ATCAAGAAACTAGCTCGCCTGGAGCAG------------GGT------------------
------------------------------------CAGTCTGTTCTCATTCACTCTGCA
ACAGGAGCTGTTGGCCAAGCGGCGATCCAACTTGCCCGGTCCATCGGAGCA---GACATT
TTCTGTACTGTT------GGAAATCGCGAGAAGCGGCAGTTTCTGGTAGACACTTACGGC
ATTCCAGAGGAGCGCATCTTTTCCAGTCAGACCGGATCGTTCAAATCGAGCATCAAGCGT
CTTACCAACAGTGAG---GGTGTAGACGTTGTGCTCAAC------ACG------------
---------TCGACTGGGGAGATGCTTAGAGAA---AGTCTGGATTGCGTCAAGAGTTTG
GGTGTTTTTATTGAACTTGGAAAGAGTGAGATCCACAAAGCGTCTCAACTGAGCATGGCT
GCGTTCCAAAAGTCAATTACGTTCAACACCTTTGATCTGATGACTTTGGCTACACGAAAA
CCCAAACATATCCATCAAATG---CTTGGTGAG------------ATCGTTGAGCTCATT
GGGTCGGAG------------------ACACTGCGTCCAGTGCAGCCT---GTCAACAAT
TATCCCATTGAGAAAGTC---------------GAAGATGCTTTCCGCCTCATCAGTGCA
AGAAAGCACATTGGCAAGGTAGTTCTCACGGCACAGTCATCATCAACA---GTCAGATGT
CTACCAGCG------------AAGCCAACACCTCTTCGA---------------CTACGG
AAAGATGGAACT------------------------------------------------
------------------------------------------------------------
------------------------------------------------------------
------------------------------------------------------------
---------------TCACTGCCTCCTGTTAGAGGTGTTGTACAGGGAGCCTTGGCACTG
AGGGATCGAACCTTTTCG---CAAATGACCGTCGACGAATGGAAGTTACCATTACAGCCC
AAGATCTTTGGAACCATCAATCTCGACAAGTACTTT---------------------GCC
AGCCGCGACTTGGACTTTTTCGTGGCGCTATCGTCAATTGTATCTGTCATTGGCAAGTCT
GGTCAATCCAACTATGCAGCCGGAAATGGCTTCCAAGATGCTTTTGCACGCGCTCATTCC
AATCATCCGCATACTCAGTATGTATCTCTCAACATCGGCGCTGTCTCTATCGATTCCCAC
GGTGCTTTGGAGGCTTCCGAAAACGAGACTTCAATCAGC---------------------
ACTATCAGGGCAAGCCTCAGACAAAAC---AGTGTC---------ATGGACATCTCTTTC
GACGAATTCTTCTCAAACTTCGAATACATCGCGACTGAAGCTGCC---------------
------------------------------------------------------------
------------CGAAAGGATGGCTTGCACCAATCAATCCAAGCAGTGACACGTCAA---
------------------TCTATGATGGAAGCCAACGACGAGTATTTACTCGACAACCCC
ATTTTCAGTCAACTGCCACATGCAACT------------------------GAGAAGAAG
GACGGTGGCGCCGCCAAGACTGACAAGGTTGACTTTGCGGAGGCATTGGCGAGTGTC---
AAGACTATG------------------------------GCTGAGGCGGAACAATTGATC
CAAGACGCTTCACTCGCCAAGTTTGCAGTCTTCCTCGACCGACCTGTGGAGGAG---ATT
CGGGTCGGCCAG---------TCTTTGGCTACCCTCGGTCTGGATTCTTTGGTCAGCATC
GAGTTGAAGAACTGGATGGTTCGCACATTC---CAGGTCAATCTTCAGACATCGGAGTTG
AGCGGCGCTGGC---AGCATCACCGCTCTCACTGCTACTGTCGCTTCACGATCCAAA---
------------------------------------------------------------
------------------------------------------------------------
------------------------------------------------------------
------------------------------------------------------------
------------------------------------------------------------
------------------------------------------------------------
------------------------------------------------------------
------------------------------------------------------------
------------------------------------------------------------
------------------------------------------------------------
---------------------------------------------------------CTG
ATTCCCGATGAGATCCGACAAGCACAACCAGAAGAGGCTGTTCCTGTCTTGGAACAAGTA
TCTCTTTCGAAACGTGAGAAGGTCCAGAATAACCACGACTTCTAT---------------
------------------------------------------------------------
---------------------------------------------TGCTGTCGTACATGC
AAGGATTTGCCCAGATATCCGCTTGTCGATTTAGATGAAGCTGTCGAGGACCTTCTCAAT
AGCGTTGGCCACTTTGCTCATACTCGAGAGGAATACGAAGAGCTCAGTCGCAAGGCTCAT
ACCCTAGCTGCACCGGGTAGTCTTGGCCGCAGACTCTACAACAAGCTGCGTGTCAAGGCT
GATGATCCCAATGTGGAGAGCTGGATCGCCGACTTACTTCTGAAGGCTTTACATCTCAAG
CGTCGCTATCCTCTAGCACCTTTTGGAAACTTTATGGGCACTCATTTTGACAGCCCGACA
TCCCACACTCAGGCAGAACGGGCAGCTATCCTCACTTCAACTTTGTGCGAGTTCAAGGCC
GACCGCGACGCAGGTAGACTGGAGCCTGATTTCCTTGGTACACGAGCCAATTGTGGTCAC
TCGTTATCATGGCTGTTCAACGCCGTGAGAGAGCCAAATGTCGACTGTGACAAGATGATG
AAGTACCCGGATAACGAGTACGTCGCGGTTTTGCGCAAAGGGCATCTTTTCAAGGTCCCG
CTCAAACCTGCTGAGACATGT---GCTACATATGGCATGCTCAAGGCAACATACCAAGCA
ATCATTGATTTGGACCTGAAAGACAATTCTTGGGCTGGCATGTTGACCACTGACAATCGT
GATTCATGGGGATTGAATCGACAAACGCTTCTCGCTTCGGATAGTAGGAACGAGGCTTAT
TTCGAAACCATCGAAGCTGCTGTATTTGTTATGTGTCTTGACGACAACAGCCCTGTCACG
CGAGCAGACCGAGTTCGATATGGCTACATTGGCGACTCCTTCAACCGCTGGCATGATAAG
TGCACTCAAATCATTGTCACGGCGAATGGGCGCTCCGCCACCATTTTCGAGCACTCCATG
ATCGATCTCATGACGGTCTCACAACTTTCGCAGAGACTGCAAAATGCCATCAACACACTT
GATCCTCAGACGGTCGTAGCAAGCAATGGTAGCAGTTCCGTCGATCCGACTTGTCTTGAG
GAGATTTCCTTGGTAACGACACAAGACATTGATAGCCACATTGAAACCCTCTGCCGTGAT
TACCTCGCCATCACATCCACAAAACAATACGTCCCGCATTTTATCAACGGTTTTGGTAAA
ACACTGCTGCTAGACAGCTCTGCACCCATCAAGGCGACTGTTGACTTGACAATCCAGTTG
GCCAGCCGATTGTACTTTGGCTATCTACCCGCTAGTTGGGAGACAGTATCAACTGCGCAC
TTCCACCTCGGCCGTCCAGAGATTGTGCAGGTAGTTCTCAAGTCAGTCATGGACTTTTGC
GATGCAGCCCTTGATGAATCTGTCCCGCGTGCCGAGGCTCGTGCGAAACTCTTGCAAGCG
GCACGCGAATGCAATGCGCAAATTGCCAAGGGAACTGAAGGTCGCAACTACTTCAGGCTC
ATGGACGTGATTGAGGTCATGTCGCAGGATCAGAAG------------------------
---------------GAGGAAGAGATCCCTGAGTTGTTCTCCGATCCTGTCTGGAAGAGG
GGATACCCACAACTGATTATGCAGACCATGGTGGAAACAAAGTTATCGGAGGATCCGGGT
TTTACTATGCCGCATCCAGAGTCTGTGTGGATGAGCTACACCGTGTTTGATGATTCGGTT
GAGGTGTGTTTTGTTAGTCCTGCGGAGAGTGCGGATCGATTTGGGGCGGCTTTGGATAGA
GCAGCCGAGATTGTGAAGAACATCATTTCAGCACGAGATATC------------------
------------------------------------------------------------
------------------------------------------------------------
------------------------------------------------------------
------------------------------------------------------------
------------------------------------------------------------
------------------------------------------------------------
------------------------------------------------------------
------------------------------------------------------------
------------------------------------------------------------
------------------------------------------------------------
------------------------------------------------------------
------------------------------------------------------------
------------------------------------------------------------
------------------------------------------------------------
------------------------------------------------------------
------------------------------------------------------------
------------------------------------------------------------
------------------------------------------------------------
------------------------------------------------------------
------------------------------------------------------------
------------------------------------------------------------
------------------------------------------------------------
------------------------------------------------------------
------------------------------------------------------------
------------------------------------------------------------
------------------------------------------------------------
------------------------------------------------------------
------------------------------------------------------------
------------------------------------------------------------
------------------------------------------------------------
------------------------------------------------------------
------------------------------------------------------------
------------------------------------------------------------
------------------------------------------------------------
------------------------------------------
>FuGr|9026 FGSG_07798T0
------------------------------------------------------------
------------------------------------------------------------
------------------------------------------------------------
---------------------------------------------------------ATG
TCGAGTCAATCTTTCCCAAAAGAGCCTATT---------------------GCCATCATT
GGC------------ACTTCCTGTCGCTTCCCCGGCGGCGCCAACACT------------
CCCTCCAAATTATGGGAT------------------------------------------
---------------------------CTTCTCATTGAGAAGAGAGACGTTCAATCGTCC
---ATTCCCCCTGAACGATTCAACGTTGATGCTTTTTATAGCAGTAATGGGGAC---AAG
AACGGA------------------------------------------------TGCACC
GATGTC---AAG------------------------------------------------
------------------------------------------------------------
------------------------------------------------------------
------------------------------------------------------------
------------------AAGGCGTATCTGTTGGCTGAG------GACATTCGCTTGTTC
GATGCCTCGTTCTTCAAGATCAACCCTCGTGAAGCTGAAGCTATG------GATCCGCAG
CAGAGGCTCTTGCTTGAGGCTGTATACGAAGCAACCGAGACAGCTGGACTACCTATGGAG
GATCTGAAAGGATCTGACACTGCTGTCTACGTTGGTTGTATGACTGGGGATTACCATGAG
ATGCTCATGCGTGAACCCCAGGAT---ATGCCCAAGTACATGGCTACTGGC---ACAGCT
CGCAGTATTCTTTCCAACAGAATTTCTTATCTC---------------------------
---------------------TTTGACTGGAAGGGTCCATCGATGACTATCGATACAGCC
TGCTCGTCCAGTCTTGTTGCTGTTTATGATGCTGTCACGGCCCTCCGTAATGGAGTCTCT
CGCATCGCCTGTGCAGGAGGCGTCAACCTCATTCTTGGCCCCGAAATGATGATTTCAGAG
TCTAAGTTGCACATGCTGTCTCCCACAGGCCGAAGTAGGATGTGGGATGCTTCAGCTAAT
---------GGCTATGCGCGAGGAGAGGGTGTAGCAGCCATCATGATGAAGACCTTGTCA
CAGGCCTTGGCCGACGGCGATCACATCGAGGGGATCATCCGAGAGATCGGAGTCAAC---
---------------------------------------------TCAGACGGACGC---
ACCAAT------GGGATCACACTTCCTAGCCCTGATGCCCAAAAGGTACTAATCAGGCAA
ACCTACAGGAATGCTGGTCTA---GACGTCTTCAAA------GATCGATGCCAATTCTTT
GAGGCGCACGGAACTGGAACTCCTGCAGGAGACCCTCTTGAAGCCCGCGCCATTCATGAA
GCCTTCTTCGACGGTAGTGAT------------ATCGTCAACGAG---------------
CCC------ATGTATGTGGGCTCTGTCAAGACAGCGATTGGCCATCTTGAGGGATGTGCT
GGTCTCGCTGGCATGATCAAGGCTATT---------------------------------
------------------GAGGCTGTCAAGACAGGCATTATTCCACCCAATCAGCTCTTC
GAGACCTTGAACCCAGCTGTGAAG---CCTTATACGTCCAATCTGAAGCTTCCCGTTGAA
TCTCAGCCGTGGCCCAAGTTGACTGAGGGGTTTCCGAGACGCGCCAGTGTAAACTCGTTC
GGGTTTGGTGGAACAAACGTTCATGCCATCATTGAACATTTC------GACAATCTATCT
TCAGAAAGCTCGGTCAATGAAGTTATCTCTACT---------------------------
------------------------------------------------------------
------------------------------------------------------------
------------------------------------------------------------
------------------------------------------------------------
------------------------CCACTGGTACTGTCAGCAAACTGCGAGCTTTCGTTG
CGAGCCCAGATCTCCCAACTTGCCCAAGTCCTC------------------GAGAATGCC
GAGAGT------------GAACGAATTGAGAGTATCTTGTACACCTTGGCCCACAGACGC
TCTCAACTC---------CCTCTGAGGACCTTTTTCTCT------GGACATGACCTACCG
AGTCTCCAAGAGAAA------------------CTGGAGAGTGCCATAGTTGAGGATGTA
GTTATACCTACTTCTAAGCAGGACTCT------CCACTGGGTTCGGCCCCCCGC---ATT
TTGGGTGTTTTCACCGGACAAGGTGCCCAGTGGCCCACCATGGGAAGGGAGCTTCTGAAG
TCTTCACCC------TTTGCTCGACGACTGATGGCTTCCCTTGAAGAGTCTCTCTCCAGT
CTACCTGAG---------CCTCCCATGTGGACTCTCACCGAACAGATCATGGCTGACAAA
GACACCTCTCGTCTAAGCGAAGCCGCTATCTCACAACCGCTTTGCACCGCTGTCCAACTC
ATGGTGGTCGAGCTACTACGCAAA---GCCGGTATCAGCTTCGATTGCGTCATTGGCCAC
TCCTCTGGCGAGATCAGCGCTGCATATGCTGCTGGATTCCTATCCCTCCGTGATGCTATC
AGGGTCGCATACTTCCGTGGTGTCTGTGCCAAACTTGCAGGTGGAGTCAATGGA------
------------GCTCCAGGATCTATGATGGCTGTCGGACTATCTTACGAGGAAGCTTCA
GTTTTCTGTGAGGAG------------AACTTTCATGGCCTGGTTGACGTGGCTGCCAGC
AACGCTCCCACTAGCACGACTCTATCAGGAGACAAGGCCAGTATTGAAGAGGCCAAGGTG
CTACTAGATCAGCAA------GGCACCTTTGCCCGGGTTCTTCGGGTC---GATACTGCC
TACCATTCTCATCACATGCATCCTTGCGCTGAGCCATACCTTGCTCTACTT---------
---GAAGCTGCCACTGTCAAGGCCCTTCCCGGTAATGAC---------TCTTGTGAGTGG
TACTCCAGTGTCTTG---GGTGAGCGAATCGATTCCTCGATC---------CATGGTGAA
GCTTTAGCGGGAGAGTACTGGGTTGAGAATATGATTAATCCTGTTCTTTTCTCCGTGGCA
TCAGAACTAGTGGCT---GGTGTTGCAGTGCCC---------------------------
------------TGTCAT---------------ATCGCTCTCGAAGTTGGACCTCATCCT
GCACTTAAAGGTCCTTTCAATCAGACCTATAAGCGCGCGACAGAA---------TCTCAA
CTACCATACCAGGCTACTCTG---TCTCGAAATGTCCATGATGTGGCGGCCTTGAGCGAT
ACTCTCGGCTTCATCTGGTCTCACCTC------------GGCAAGAGCTCTGTTGACTTT
ACC------TCTTACGCTCAAGCCTTT------------TCCGCATCCACAAACAGG---
------GCGCTTGCACAAGGTCTTCCACCTTATCCTTGGGACCAT---ACGCAATCG---
------TTCTGGAGGGAATCCAGAAAGTCGCTCAAGTATCGTCAACGTGCCCATCCACCT
CACCCTCTACTAGGTGTCCGGTCCGTGGAGGATCCAGGCGAT------AGCTTCCGATGG
CTGAACCACCTGCGCCTTGAAGATGTTCCATGGCTTGATGGACACAAGGTCGAGGGTCAA
GTTGTGCTGCCTGCCGCTGCCTACTTGGTTATGGCCATGGAGTCTGCT---------CGT
GCTATT------------------------GATGAG------------AGCAAAAAA---
GTTCAGCTT------------GTCGAACTGTCTGAGGTTCACATTATGAGCGCCATCCAA
TTGAGTCAAGACTCACAA---------------------GCTATTGAGACTGTCTTTAAC
CTCGAGGTT---GGGGATTATCAGTCAAGCCATGCGACCGCTACATGGTTTTTATCCACA
CCTCTG------------------------------------------CGCGACGGTAAC
------TGGAAGTGCAACGCCAAGGGTCAGCTTCGTGTTGATTTTGGCTCTACTGAA---
---------------------------------------GTTGCCTCTCTCTTACCTACC
CGAGTCAAGCCTATCGCTTCT------------------TTAACAACCGTGGATGTGGAA
AGATTCTACAGTTCATTAACAAGT---ATTGGGCTCGAGTACACCGGCGACTTC------
AAGCATCTCGAC---AGCATAGATCGTCAATTGGGCTTCGCATCA------GCTCGAGCA
CGTCAAATCACCCCA---------------------------GACTTCTCCGCGATAATC
CATCCCGCCCTGTTAGACACAGCCTTCCAATCCGTCTTTGCTGCTTACTGCTGGCCCGAT
GATGGAAGTCTCCAAGCACCATTCGTGCCCACCTATTTCCGAAGTCTTCGCATTGTCAAC
ACGAGTCAA---------CTACGACATGGAGATGAGTTGGTT---ATTGACTCTTTCTTG
ACCAACACAAATGAG------CGCGAGCTTACTGCGGATATGGATGTCTTTGAG------
---------GCTAGTAATGATGAGCCTGTGTTGCAACTTGAGGGATTGACGTGTACGTCC
CTCCTGCGACCTGGACCTAGCAAT------------------------------------
---------------------GCGAAGGAACTCTACACTAAGACTGAGTGGGAAGTCGAC
ATTGCAAGCGCAATAGCAGGTGTAGAGACAGAGGAAGAGGATACAGAG------------
---------------------------------------------TCTGACCTGGAACTT
GTGGATCTCTGCGAGCGTCTCTCTTACTTTTATCTCCGAGAACTCAACAAAGCAGTTGGT
CGCGATGAAGTT------------ACCAATTTTGACTGGAACCATCAGCGAATCTTTGAG
TGGATTGATCATCTCTTC---------------------------------CCTTCTATC
CAATCTGGCAATCATCCCACCGTCAAGAAGGAATGGTCATCCGACTCTCGAGAGTGGCTC
ATGCAG------CAATCCTCCAAATTCCCAGGTCGCATT---------------------
---GATCTCCAGCTTATCCAAGCTGTTGGTGAGAAC------CTTCCTGCTGTAGTGCGC
AAGCAG---ACAACCATGTTGGAGCACATGGTCAAAGACGATATGCTGAACCGTATCTAC
AAGTACGGTCTCGGCTTTGAGAGGGCCAACGTGTACCTTGGTCGCATCTCCAAGCAGCTT
GCTCATCGGTATCCCAGGATGAACATCTTGGAGATTGGTGCAGGTACT---GGAGGTGCC
ACGAAGGGTATTCTT------GAATCTCTT------------------------------
------------------GGTACCACCTTTGAGAGTTACACCTTTACCGATATCTCT---
ACTGGTTTCTTCGAGGCAGCTGCCGAGACCTTCGAGAACTGG------GCTGCAAAGATG
ATCTTCAAGCCTCTGAACATCGAGAATGACCCGACAGAGCAAGGCTTCCCA------GAA
GGACACTATGACTTCATCATCGCTTCGAATGTCCTCCACGCCACCAAGTCCCTCGACGTC
ACCATGAAGAACACACGCAAGCTTTTAAAGCCTGGTGGTCAGCTTCTTCTGTTGGAGGTT
ACGAGTGAC---ATTGTGCGAGTCAAGCTCATGATGTCTGGCCTCTCAGGTTGGTGGCTC
---GGAGGTGATGATGGACGCCGCTATGGACCGACGATCCCGGTTTCTCAGTGGGATTCG
TTGTTGAAGCAGACAGGCTTCTCGGGAGTTGACAAGACCGTCAATGACTTTGTGGACGAC
GAGAAGTACATGACCTCTGTTATGCTGTCGCAGGCTATCGACGAC---CAAGTGCAGCTT
TTGAGACAGCCTCTTGCT------------------------------------------
------------------ACGTCTGGAGATTGGCTCTCATCGCACTCACTTACCATCGTT
GGCGGGACGTCTCAGGGTATGGCTTCCGAGATGATGAAACTTCTCACTCAAGTTAGCGGT
GTTACCGAGAACCTGATTCACTACGTTGAGAGCTTTGAACAACTGGCGTCATCTAACATC
------------------CACGTTCGATCGGCCTTGGTGCTAGAGGACCTT---------
---------GATGAG------CCTATCTTCAAGAGT---TTGACAGACGACAAGCTCCGA
GGTGTACAGAGACTTATG------AATGAGTCTCGCCAA------GTACTATGGGTCTCA
---AAGGGTTGTCAACGGGAT---------------GACCCCTTCGCCAACATGTCTGTG
GGCATGTGTCGCAGCCTGGCTTCCGAGTACCCTCACATTCATTTGCAGCACGTCGACCTG
GAAGGAGAGATCACC------------GATCTCACGTCATCTCGTCTTATGGAAGCTTTT
------TTGCAATTGGTTTACAGA---------GTA------------------------
------TCTCTCAAGTCTGACGATATTGTCTGC---------------------------
------TCCATCGAGGCGGAGTTGATCCTT---CGGGATGATAAATGGTTCATCCCCCGT
GTCAAGTCTGATCAGTCACTCAATGGCCAGCTCAACGCCAGTAAGATGGCTCTTCAAAAC
AAGAAGACTTTGACTAGAGACACGATTGAGATTCAGCAGCGACGTAAACAGTTCGTCATC
CTT------------------------GAGCCAGTTCCTTTCCTTTCTCTCTCAAGCTCG
------------------------------------------------ACATCGCTAGTT
GACATCACTGTCACGCACTCCCTTCTCTACCAATTCAAGATCGGTCAAAGGTCT------
---------TCTGGATACCTTTGTCATGGATACACAGAGAGCGAA---------------
------------------CCCAAAACGCGAGTACTAGCTGTA------TCTGGAACCAAC
CGGTCCAGGATCTCTGTCCCT---TCATTCTTTGTATGGGATTTGACT------ACCACC
GATTGTGAGCCCGCGAAGCTTTTGCAAAAGACCGCATTCACAATCGCGGCTCAGAGGGTT
TTGGGAGACGTCGACAGT---------------------GGC------------------
------------------------------------TCCACGGTCCTTATTCATGAGGCG
GACGGTTTCATCGGGTCTGCGCTTCAATGGAAGGCTGCAGATCTTGGCCTT---GAGGTT
GTCTTGACTACC------TCTGACATGGGCAAGGCTAAG---------------------
---TCGGGCGACGTGACCTTTGTGCACGCTATGGCTCCGGAACGTGCACTAAAGAAGTCC
GTTCCTAAA---------GGCACCAAGCTTATCGTCGAT---------------------
---------CTCTCTGGAAGAGACTACGAAACG---ACTGGT---------TCTCCTTTC
AGCCGAGTCGTCTCTACCTGTACCCGA---------------------------------
---------------------------GTTGTTCAGCTACACGATATCCTCGGCAACCAA
CCCCAAGGCATCGAAGACCCG---ATCATTCAC------------GGCATTCGTGACGCA
ATGCGCTCT------------------ACGCTGAACTTAGATGAAGTT---GCAACGGTT
ATTAGGGTAACCGATTTA---------------GCCAACAAG------------CCAGTT
TCTATCAAGGACTACGCCACTGTTGTTGACTTCTCAGCTGACGCTGCC---ATTCCAGCT
---------------------GTCATCCAGCCTATTGAG---GGTGCTCGCCTCTTCCGA
TCAGACAAGACCTATCTTCTGATCGGATTCACTGGAGGTCTCGGGAAGGCTCTGTGCCGA
TGG------ATGGTATCATGCGGTGTCCGTCATATTGCTTTGACTACTCGAAATGTTGAT
TCCGTC------------GACAAGCTTTGGCTAGAA---GAGTTACAAATGCAGGGCGCC
CAAGTCAACCTCTTCCAAGCAGATGTCAGTGACAAGGACGCATTGACCAGGTCCTACCAG
---CAGATTGTCGAGCAGATGCCTCCCGTCTGTGCTGCTGCCAATGCTGCTTTACTTCTG
TCGGACCGTACCTTTAGT---GAGCTGAAGGTACAGGATTTCCTCAAGGTCTTCGGACCG
AAGGTCAAGGCGACACAGAATCTTCATGACCTACTG---------------------AAG
GACCAAAAGCTTGACTTCTTCATTATGTTCTCTTCTCTTGCTAGCGTTGTCGGGAATCGT
GGTCAGGCCAACTATGCTGCTTCCAACCTGTTTATGAGCGCCATCGCCGAACAGCGTCGT
GCTCAA---GGTCTTGCTGCCTCTGTGATGCATATTGGCATGGTTCTTGGT---------
---------GTTGGCTATGTTTCGTCAACT---GGC------------------------
GCACACGAGGCTACTCTTCGAAGTTAC---AACTAC---------ATGGCTATTTCTGAG
ACCGATCTTCGAAACATGTTTTCTCAAGCCATTCTCGTTGGTCAG---------------
------------------------------------------CCA---------------
------------GACTCTGGTCATGGTCCGGAGCTCATCACTGGTCTCAACCGATACAGT
CTT---------------GAGTCCGATGCTCAGAAG---TACTTCTGGCGTGACAACATG
CGCTTCTCCCACCACACACTCGAGGAG------------GAACGT------CAAGAGCGT
TCTTCTTCTACCAAA------------GTGTCTATGTCTCAGCGTCTTGAGGAGGCC---
AAGGATGCT------------------------------GCAGAGATCTTGACAATTGTT
GAGGAGGAGTTTTGCACTAAGCTCGAACGCATGCTTCAGGCCGAGGCTGGGTCC---ATC
AAAACCTCTCAG---------TCTCTACTAGGTCTGGGCGTCGATTCTCTCATCGCTGCC
GAGATTCGATCATGGTTCTTCAAGGAGCTT---GACATTGACACTCCTGTGCTTGAGATT
CTCAATACTGCT---TCTATTTCGGAACTTTGCTCCACAGCTGTGTCTAACTTACCG---
---------------------------------TCTATTTCG---GGGCAGCCAATCGAG
TCCAAGGCTGAGGTGACCAAGCAGGCCATCGAATCTCTCGATACTGTTCCGACCTCAACA
GAAGCCTCATCGGCACTGCCTACCGAATCCGAGACATTTACC------------------
---------------------CGTCCCAACTCTACTGAGGACACTAGTGACGACGATTCG
TCAGAGAAG---------------------------------------------------
------TTTATGTCTAGGCCTAAGGGATTTAGG------CCTCAAGTCATCCGTAGTGGG
CCTATGTCGTTTGCCCAAGAACGCCTCTGGTTCCTTCAGGAATTCCTCCAAGATGACACA
ACCTACAGTGTCACGATGCACTACCGTATCAGTGGCCCTCTACGCTTGAAAGATCTGGGA
GATGCTTTCAACCAAGTCATCAAACGACACGAAACTCTTCGTACTGCATTCTTCATTGAC
GCCGAGACTGGC------CTCCCAAAACAGGCTGTGCTACAGCATTCGCCCTTCCCTTTA
ATTGTCAGGCAC---------AACTCTACCGGTTGCTATGAGTATGAGCGTATGCAAAAG
ATGCCTTATAGTCTTGAAAGTGGCGATGTGGTCAGAGCCCAGATTGTTCCCAACTCG---
GATGGCGAACACGATCTCATATTTGGCTTCCATCACATTGCGCTTGATGGTTTTAGCGCA
CAGATTATGGTGCGGGACTTGGCCATGGCCTATTCTGGACTA---------AGTCTCACG
CCTAAGGATCTTGGGTATCTTGACTTTGCTATCGCACAGAAGGCGGCCAAGTTTCCTACT
---------------GACAGCATCGACTTCTGGAAGGCTGAGTTCGAGGAGCTGCCGCCG
ACACTTCCTGTCTTTGACTTTGCTGAGACCAAGATGCGGGTTCCCCTGACTCACTACACC
ACACGGGCCTATGAGAGGACACTTCCTGCTGAGGCGGGCGCGAAGACGAAAGCAGCTGCC
AGAGATCTCGGGGTGACTCCCTTTCACATCCATCTCGCGGCACTTCAAGTCGTTCTTTGG
GATCTCGCT------TCTACTAGTGATGTCTGCATTGGTATCACCGATGCCAACAAGAAT
GACGCTGCTTTCATGGATGTAGTTGGCTTTTTCGTCAACCTTCTGCCTTTGCGCCTGAAG
TCAAGGGCATCACAGACA------CTAGCTGGGTTAGCCTGTGAGGCCAAGATCAAGGCC
AACCAAGCCCTTGCACACTCTCAAATCCCGTTCGATGTTCTTCTTGACGAGCTGAAGCTT
CCT---------------CGCTCTACAATGCACAGTCCTCTATTCCAAGTCGTTCTTAAC
TTTAAGATGGGTTCCACTCAAAAGGTACCCCTTGGAGACTGTCAGGCCGAGCTGGTCACT
TTCAAGGACGCGAACAATCCATACGATCTGACGTTTGACATCGAGACCTACAATGATGGA
TCTACC------------TCTATCGTTGTCAAGACGCAAGAGTACCTGTACACACACAGT
GAGCTTGGATTCATTGTCGACAGGTATACTGATGTCCTTTCCCTCTTTGTCAGT------
---GAGTCTTCTCAGACTCTTGGCCAGGCCTGCAAGCCCACTGCCTCCCAGATCCAGAAG
GCTCTGAGCCTTGGAAGGGGTAAGAGGATCCCATCACCTCGCTTCGAGACACTGTCGCAC
TACTTTGATGATTGGGTTGAGCAACAGCCCGACGCTATTGTGTTGAAAACTGATGATGGC
AAGACCTTGACATACCGTCAATTGAAGGGCTTGGTGAACCAAATTGCGGCCAAGTTGATT
GAAGGTGGCGTCACCCAAAGGTCCAAGGTCGGTGTCTACTGCGAGCCGAGCTTGTACATC
TTCGCTCTACTCATAGCCATTGCTCAGGCCGGTGCTGTCTACGTGCCACTGGACGCTCAG
AACCCGATCAAGCGTCTTCAGCTCATCGTCAACGACTGTCAACCCAACGTTATCGTGATT
GATGACTCAACCCAGGACCTGGCGGCTGAACTGGAGACAACTGCCAAGATCTTCAATGTT
TATAGCATTGACCCGACTTGTCCGGACGCTCGCGAGATTGAGAACCGCGCGCATGGGTCG
GGTATGGGCTACATCTATTACACCAGTGGAACAACAGGTGTGCCCAAGGGTGTCGCGCTC
ACTCACACGAACCTTGTGCATCATATCGAGAGCTGCATC------------CAATTTACC
AGCATGAGAAGATGCACAATGCTTCAACAGGCTCCTCTTGGCTTCGACATGTCGCTCACC
CAGATGTCACTGGTGGCGATGCTTGGAGGAACTCTCATTGTTGCTTCAAGTGATACCCGC
AAGGATCCCATGCAGATCGCTCAATTGATGCTCGCTGAAAAGGTCACTCACACGTTTATG
ACACCTACACTGGCTTTGGCTGTGATCCACCATGGATATGAGTATCTCAGTCAATGCGTT
GACTGGGAGTTTGCTTTGCTCTCTGGCGAGGCTGTTCGCGCCCACGTCCCTCCCGAGTTC
AAGCGCCTTGGGCTCAAGAACCTCAGTCTGTACGATGGTTATGGGCCAACGGAGATTACC
ATCAACAGTAGCTGTGGTCTGAACGAGCTTGACGAGAACACC------------CCTCAC
GATACGCGTAACCCAAGCATCGGCCTCACACTTCCCAACTATTCTTGCTACATCTTGGAT
GAGAGCATGCAGCCTGTTCGACCTGGATTCGCTGGCGAGTTGGTCGTTGGTGGCTGCGGT
ATCGCCATGGGTTACCTCAACAGGGAGGATCTTACCCAGGCTAGGTTCCTTCCTGACCCT
TTCGCTTCAGCTGAGGATATCCCGCGTGGCTGGACCCGTATGTATCGCACCGGTGATAAG
GCAAGGATTCTACCTGATGGACGTATTACCTTCCTTGGCCGCATCGCTGGTGATTCACAG
ATCAAACTTCGTGGATTTCGTATCGAGCTCGAGGACGTCGCCAACACCATTGTTAAAGCC
TCAATGGGTGTCATTCCAGAAGCAGCTGTATCATTGAGACAGGGTGAGAATGGTGAT---
---------GGAGACAGTGCTTTCTTAGTGGCTTTCGCCATCATCTCTGAAGCCCATTCT
CCTTCAGAGATCAAGATCTACCTTAAGAAACTACTCAAGGAATTATCCCTTCCTCGATAC
ATGATTCCTGCCAAAATCGTCCCTATCGACAAGCTTCCCATGAACGCATCTGGAAAACTG
GATCAGTATGCTCTCGATGCTATTCCCATCCCTCTG------------------GATGAC
GATGCCATGGTTTCTCGACCACTCTCCGAGACTCAAGAGGCACTCAAGTTGGGCTGGCTC
AAAGCCTTACCACCTGTAGCC------GCAGATGCCACGATTGGACCCGATACCGACTTT
TTTGCTGCTGGCGGCAACTCCCTTCGTATTGTTTCGCTGCGAGAGTACATCTCTCGGGTC
TTTGGTGTCACCGTTTCTGTATTCGATCTCTTCCAGGCTAGCACATTGAGTGAGATGGCG
GCCAAGGTTGAC---AGTTCTTCTGAGGCCATTGACACAGAGCCTATCGATTGGGAATCA
GAAACCCGTGTTGGCTCAACTACCTCGATCGTTAAATCGGAA---------GTATCTCAG
AAACAGGACGGACTACAGGTGGCCCTTACTGGATCGACCGGCTTCTTGGGTCTCGCTATT
CTCAAGGCACTCCTTGCGGACAAACGCGTAGCAAAGGTGCACTGCCTTGCTATTCGTTCC
TTGGCCAAC---CAAGACCCTATCTTTGGATCCTCGCGAGTTACGTGCTATCAGGGAGAC
TTGTCTCTTCCATACCTTGGTCTGCCCCAAGAACAATTTGTTACACTCGCCCAGTCATTC
GACCGAATCATCCACAATGGTGCTGATGTTTCATTCCTCAAGAAATTCCAGTCTCTCAAA
CGCCCCAATGTCGAGGCAACTCGGAAACTTGCACGAGTTGCAATGGAT------CGATGC
ATCCCTTTCCACTTTGTCTCCACTGGCGGTGTTGTGAACCTCACC------GGTCTAGAC
GGACTTGCTGAAGTTTCTGTTTCTAACTATAAGCCACCTGTGGATGGTTCATATGGTTAT
ATCGCTTCCAAGTGGGCTTCAGAGCGTATTTTGGAATCTTGTGCGGAGAAG---------
------------GGCCTTCCAGTCTGGATTCATCGTCCAAGTAATATCACGGGCAAGAAT
GCACCAAGCCATGACTTGATG---------CAGAACATCTTCCGTTACTCGGCTAAGACA
AGCTCTTTGCCCGACCTCTCCGGCTGGAAGGGTTACTTTGACTTTGTTCCTGTTGAAGAT
GTGGCGCAGGGTATCGTCAACTCAGTCACC------------GAGACTGGAGAGTCTACA
CTAGTTTATCGTCACCACTGCGGTGCAGACAAGATCTCTGTTGATGATCTCAAGTATCAC
TTTGAGACGGATCAGGGCAAGACGATGGAAACAGTCGGCGTGGAGGAGTGGTTGACTCGT
GCTAGAAATGCTGGTCTTGATCCTTTGACTGCTACTTTGGTGGAGAAGACTCTGAGT---
CAAGGTGGAGGTATCGTTCCCTGGCTTCGAACGGGTAGTTCA
>FuGr|9416 FGSG_08795T0
------------------------------------------------------------
------------------------------------------------------------
------------------------------------------------------------
------------------------------------------------------------
---------------ATGGAAGACGACATC---------------------GCTGTCGTG
GGC------------ATCGGCCTGCGATTTCCTGGTGATGCCTCTTCT------------
CCCGAGGAACTGTGGAAA------------------------------------------
---------------------------GTCTTGGAACGCGGAGAATCTCAGTGGAGTGAA
---TTCCCTAAGGATCGTCTAAATATTGACGGCTATTATCATCCTGGCGGCGAC---CGT
CAAGGA------------------------------------------------AGTATA
TCCTTC---CGT------------------------------------------------
------------------------------------------------------------
------------------------------------------------------------
------------------------------------------------------------
------------------GGCGCTCACTTCATCAAGAGC------GATTTCGCTGCCTTT
GACGCTTCTTTCTTCGCTGTTGCAGCGGAAGATGCCAAAGCTATC------GACCCTCAG
CAAAGAATCCTCCTTGAGGCCTCATACGAGGCACTTGAGAATGCTGGAATCCGGAAAGAG
GATGTTGACGGCACCGATGCTGCAGTCTACGTTGGTTCTTTCGTCAAAGACTATGAACAA
GTATGCCTCCGAGACCCAGATTGG---CAGCCTCAATATGCTGCCACCGGA---AACGGC
ATCGCCATCATGGCGAACCGTATCTCATACTTT---------------------------
---------------------TTCAATTTGCACGGACCGAGCATGACCATTGATACCGGC
TGCAGTGGCAGTCTCGTGTCTGTTCATCTTGCTGCGCAAAGTCTCCGAACAAAAGAAACA
TCACTGGCGATTGCCGCTGGTGCAGGCATGATTCTCACTCCCAACACTATGATGCCGATG
ACAGCTCTCAATTTCCTGAGCCCTGATGGCAAGTGCTTCACTTTTGATTCCAGAGCCAAC
---------GGATACGGAAGAGGCGAAGGTATCGGTGTCGTAGTCATGAAACGTCTATCA
GATGCGCTCCGTGACAACGACACTATTCGTGCAGTCATTCGAGCCACAAAGGTCAAC---
---------------------------------------------CAAGATGGTCATACT
ACCGCTCTCAAAGGCATTACTCTTCCAAGCAAGGAAGCGCAAGTCGCAAACATCCATTCC
GTCTACGAATCTGCAGGTCTT---GACTTC------------AGCCAAACTGGTTACGTC
GAGTGTCACGGCACTGGTACCAAAGCCGGAGACTGGCGAGAGCTTAAAGCCATATCTGAA
TCGCTCGGCTCTGTTCGAGGA---------------ATTGACAAC---------------
CCC------ATCGTTGTTGGGTCACTCAAACCCAACATTGGTCATCTAGAAGGTGCCGCT
GGTGTAGCTGGACTGATCAAAGGCGTT---------------------------------
------------------CTTACACTGGAACATGCCAAAATCCCACCCAACATCAATTTG
GATAAACCCAACCCTGACATCGAT---TTCAAGAACTGGAAAGTCAAGGTACCGACGAAA
TTGCTCGACTGG------CCTCTTCCCGGT---CTGCGCCGTGTCAGTGTCAACTGCTTC
GGTTTTGGAGGCACAAACGCCCATGTCATCATGGATGAAGCT------CCTCGGTACCTA
TCAGCTCGTGGACTAAAGGGCAATCACAACTCCTTCGAAGCTCTGAGC------------
------------------------------------------------------------
------------------------------------------------------------
------------------------------------TCTACTGTAGAAACCTCAAACTGC
AACACAGACACCCGACCGCAA---------------------------------------
------------------------CTTTTCCTCTTTTCAGCGCATGAGAGGTCTGGTGTC
CAGCGTGTCATGGAATCTCACTTGCCTTACTTG------------------AAGTCAAAG
ACAGGA---ATGGATGAGTCTTTCCTTCGCGATTACTCTTACACCCTTGGTTGTCGCCGG
TCCAACCTG---------GAGTGGAAACATGCTGTCGTG------GCGAAGTCTCTACAA
GACCTCATTAGCAAG------------------CTTCAAAACGTCAATGACTCTCACTTC
AAGCGGACTTCCAGAAACAAGGAG------------------------CCCAAG---GTT
TGCTTCCTTTTTTCTGGTCAAGGTGCGCAATATGCCCAAATGGGAAAAGAACTCCTG---
TGTTTTGAG------GTTTTCCGCGCTACTTTGGAATCTGCTTCTCTTTATATGAAAGAC
GCCCTC------------GGAAGTCAATTTGACCTACTCGAAGAGATACTTCAAGACCAA
GCCAGGAGTCGCGTATCAGACGCTAGGATCGCCCAACCTGCCACCACAGCTATTCAGATG
GCCTTGGTAGATCTTTTCAATTCA---TTCCATATCACACCTGACTACGTCGTCGGACAT
TCTTCTGGCGAGATCGCAGCGTCCTATGCGTCGGGCGCCCTTACGAAAGAGGCAGCTTGG
CAGGTCGCATACTACCGTGGCTTGGCTGCATCTTCTCTTGCTTTCAAGAGACCC------
---CCG------CTTGAAGGGGCTATGATGGCGGTTGGACTATCGATTGTTGACATCAAG
GGGAGCTTCAATGAT---------------AAGCAGTACCCTTGCCAAGTAGCCTGTATC
AACAGTCCTCGATCAGTGACACTATCCGGGAGAAAGGAGAACATCCATTGCGCCTACAAA
GAACTCACTGCAAAG------GGTGTCTTTTGCCGTATCCTTCCAGTT---CAGGTTGCT
TATCATTCCCAGGACATGCTTTTGGTTGAGAATGAGTACAAGTCTGCCCTT---------
---GGACTTGTAAAGCCACGTGAACATCGGAAG---------------TCTACTGCAATG
CTCTCAACAGTCACT---GGGGAGTACATCGAC------------------GGAAGAAAG
ATG---GACAAAATGTATTGGGCATCAAACCTGACCCAGCCAGTCTTGTTTATGTCTGCC
ATCAACCATCTGCTT---AGCCTATCCGCTGAA---------------------------
------GACTGTCCTGAT---------------ATCTTTATCGAGTTGAGTCCTACATCG
ACCTTACGCTCGCCAGTTCTCGACATCATTAATCTGACAAAGAGC------AACAACCCG
CCGACATTCCACTCAGCCCTT---AGCCACAAACACCGCGATTCGTCTTTTCTCATGGAG
ACTTTGGGCGGTCTCTGGACTCGC---------------GGTTAT---GAACTCGACATG
GAC------AAGATCATCCCTCAAGGT------------TCCCCCGAAGATCCCTCA---
------AAGTGCTTGGCCGATCTTCCTCCTTACCCATGGAATCAC---ACTAAGTCA---
------TACTGGCACGAGTCTCACCTTGGTGAAGCGAATCGGTTCAGAGAGTTTCCCCGA
CAAGACCTCATCGGCGCTCCCACCGCCGACGCCATCTCGTTT------GAGCCTCGCTGG
CGTGGCTTCCTCCGCATTTCAGAAAATCCGTGGATTCAGGATCACCAAGTGCAAAAGACT
ATCATCTACCCGGCAGCAGGAATGGTTACTATGGCCCTACAAGGTGCA---------AGC
CAACTA------------------------ACTAAGGAG---------ACGGAAAAC---
CTCCTTGGG------------TTCGAGATTACCAACATGCGGATCGAAAAGGCAATGATT
GTGCCGAATACTACACAT---------------------GGACTGGAAATGGCCATGAAT
TTTAAGCGC---CTCTCAACCTCGGGTGATCAGCACCAGGATCTCGCTTTTGACTTTTGT
ATCTACTCGAAG---------------------------------CAGCTCAACTCTCCT
------TGGGAACAAAATGCATCTGGCTCTATCGAGGTACGGTACAAGCGGCGACAC---
------------------------TGGGGAGCCGCCTTTCGTCAGCACCACAAGACGTTT
GAGTCGCTCAGGACTACTTGC------------------AAGGAGTGGATCGTCCCCAGG
CAGCTTTATGAGCTCCTCGATATT---GTTGGCATGAATTACGGTCCTACTTTC------
CAGAACCTCATA---CAGATACTCAAGGGAGATGGCGCATGCCTC------GCCAAAGTT
CGCATCCCTGACACT---CAGTCGAAGATGCCTGCCAAGTTTGAGTATGATCATCTCATT
CACCCGGCGACCTTGGATTCAATGTTCCAGACGCCCTTTGCTGTATCA------------
------------TCTGAGCCTATGGTCCCGACCTTCATCAGGAGTATATTTGTCTCAGCA
GCCATCTCT---------CGCGACCTGAGCAAGCACTTCAAG---GGTTACGCCACTGCG
AATCGAACGGGTGTC------CGCGATGCAACCGCAGACATTGCCATGACACAA------
---------TCATGTTGGGACCAACCTTCGGTAGTCATCAGCGGCCTCCACTTCACTAGT
ATCGCCAATTCATCTCAAGCCGCA------------------------------------
---GGGGGGTTTCTTCAGAACAGTCGCACTTTATGCACTCAGATCTCGTGGAAACAAGAC
ATCACGTGTGCACGAGCTCCAACA------------------------------------
------------------------------------------------------------
------------------------------------------------------------
------------------------------------------------------------
------------------------------------------------------------
------------------------------------------------------------
------------------------------------------------------------
------------------------------------------------------------
------------------------------------------------------------
------------------------------------GTCGAGGTTCTCGCCACGACACTT
GCTCACAAGTTTCCGGGTCTATCTATTCTTCAGGTTGGC---GGTAGT---GCACACACT
TGCCTGAAGATTCTG------CATGCATTTGGTTGCCCTCAG------------------
------------GGCAGAACGCCTTGGTTCTCACGATACACTTTAGGGCACACTGCT---
GGTACCAAGCCCCTACAAAAGCCTTCTCTGATTGAGGGAACACATTACGAACATTTTGTC
GAAAACCGAGCTGTTGATGGCTCGGAACCT---------------------------CTG
CCTAACTACGACCTGATCATTGTTTGT---------------GTTCAAGATGATGTCGAC
ACCACTAGGCTCCTGAAACACGTGAAACGACCTGGT------TTTCTGCTGGAAAGCCTG
CTACCTGGC---------------------------------------------------
---------------------------------------AATTTTGACTCTGATGATAAA
GAGATAATTAGCCACAGCTACCAA---------------------------GACGACAAT
GGCGGAACCGTGAACATGGAGTTCAGCGTTCATCACCTAGACCCG---------------
---------------------------GTC------------------------------
------------------CACGATTGGCTTTCTGTACCCAATGTGGTTGTCCTTCTTCCC
AACGAATATCCTTCAGAGGCAAGATCCTTTGCTGGAAAGCTGATTCTGGAATGTTACAAT
ACTTTACAAATTCAGATTATGCATCTGGGTGAAGTAACGAGTCAGCCGGAAAAGCTC---
------------------AAGGGCAAGATTGTCATCTCGCTTCTTGATTTTGCGACC---
---------GACAACATAGGCGCCTATGTCTACAAC---TGGTCTGAATCAGAGTTCAAA
GATTTCCACACTATGCAT------AGGCTGGCCAAAAGC------ATCCTTTGGATCTCA
---AGGGGTGCTCATATGGAA---------CCCATGAACCCCAAGGGCGCTCCTATCATT
GCCCTTGCGCGCACACTCAACTCAGAGGATCCTTTGAAAATGTTTGTGACATTTGACTTG
---AACACGAGCACG------------TCACTGGACTCTCCCACAGCCCTCAATTCTGTC
------AATAGGATCTTTTTGCAA---------AGT------------------------
------TTTGTATGGGCTGCTGGCTCCGGT------------------------------
------CCCCGCGAGTTGGAGTTCGCCGAG---AAGGATGGAGAGATTTTTGTTCCTCGT
CTCGTTCCTATTGAGCCACTCAATGACATTGTCGAGAAGGGCGTAGCGCAT---------
------------GATGTCTCCAAGGTGTCGTTCCATGGCTATGTACGGCACTTAAAGCTT
CAAATTGCTCAGCCCGGTCTAGTTGAGAACAGCTTGGTGTTTTCTGCTGAAACACAATTC
------------------GCTCCCCAAGCTGGCGAGGTCGAGGTGATTTTCGACAGCGCC
CCTCTCAGCTTTATTGACTTGGAGACTGTCATGGGAAGAAGTTTAGATTCCGAC------
---------TTTGGCACTGAGATTCGCGGCAGTGTTAGACGCACGGGGTGCAACATCTCT
GGGTTTATG---------ACTGGTGATCGCGTCATTGGCCTTGTCGCTGGAGGCGCTATT
CAGAGCAATGCCAACATTGAC---AGCCGGTTTGTCGCGAAATGGTCT---TCCAAAATT
CCT---------------------------CTCAGTCATTGTATCAGTGCATATCATTGT
CTTGTCAATATCGGACGAATTGGACGT------------GGA------------------
------------------------------------AAGTCGGTACTGATCCATGCTGGA
GCCAGCACGTTTGGCCTTGCAGCTCTCGGCTTGGCTTCTCGATTGTCTGCC---GATGTC
TTTGTGACCATCATGGGCAGTGGTGCCGCTAGCCAGCGCGAGTTTCTTCTCAGTATTGGT
ATTAAGAACTCTCAAATTCTCAATGCCGACACAGATAACTTTGCTGTGATCCTTCGCGAT
CGTTTACAAAGG------GGTGTTGACCTCGTGTATAAT---------------------
---------CCTACACAGAAACACTTTGATGCT---AACATCAAGTGTGTGCGACATGGT
GGTATTATTACACAATTTTCCAACAAGTCCCCGTACCCTCCA---CCCGTTGAACTTGGA
TCGCCGACC------GTCTCGATTGTCAACTTTGACTTAACCACACTAATGAAACACGAC
GCCGACTACGTGGCAGAGTTG---ATTGAGGAT------GTCTCCGAGTACGAAGAATAC
CTGGAAGAA------------------AAGCTGGTGACGGAGGGACTTCTTGTTCAAAAC
ATTGAACTGCCCAACATA---------------ACCGAAGCCTTCAAGCTTGTCGAAAAG
AGCCCATTATTTGGACTTGTATCCGTCACCGCGGCCATTGACTCTAATACAATGGTTGAG
ATCCAA---------------ACTATGAATCGAACCAAGTTGCTCCACCAGACGCTGTCT
CGTGAGCACACTTATATTTTGGCTGGTGGCCTTGGCGGTCTCGGCCGCAGTATTTGCGAC
ATG------CTCGTCAAGAATGGAGCTCGGAACATCGCTTTTATATCTCGATCAGGGGCA
TCCAGCAAATCC------TCTCAGAGCTTCCTCCAA---AATCTCAGGAACTTGGGCGTC
AAGGCACGGGTTTACTGTGTTGATATCTGTAACATGGCCAGTCTTGAGATGATCATCCGG
GAGCACATATGCGAAGAAATGCCTCCCATCAAAGGTGTTTTTCAATGCGCCGCAGTAATC
AAAGACTCAATTTTTGCA---AACATGACCTACTCTGACTGGATGGAGGCAGTCCGGCCA
AAGGCAATGGGTTCGCACAACCTCGTACAGGCGATC------------------TCAGAC
AAATCTGATGATCCATTCTTCATCTTCCTAGCCAGTTCTGCTGGAGTTATCGGTAATCGA
GGTCAAGCGAACTACGCAGCTGGAAATTGTTTCGAAGATGCCCTTGCGCAAAAGTGCCGC
CTTCAA---GGAAAGAATGCAACGTCCATCGACCTTGGGCCTGTGCTGGGT---------
---------GCCGGTATGCTTGCCGACGACACCGAAATC---------------------
CTCGAC------ATCCTGAGAGCTAGT---GGGTTC---------TACGGTATCAGGCAC
GAGGATTTCCTTACCATGGTCGTGTGCGCCATTACTGGAGAGATC---------------
------------------------------------------------------------
------ACACCCAGTACTTGCATGCCCGAACGTGTCATAATGGGCATCGGATCTGGTGGA
CTTATC------------CGACAAAACCAGCCAGCTGATCCCTACTGGTCTCGCACTGCA
CTTTATGGTTACCTCAATCTGGTTGACATGCCT------------------CAACCTGAC
CTAAGCATTGTGGACGGTACAACCAAATTTGACTTGAAGTCTCTCCTGACATGCTGC---
ACCACCATT------------------------------GATGCAGCTGCCGAGATTATC
ACTACAGGCCTTTCACATATGCTCTCTAAAGCTATGAACATGTTGCCGGAAGAA---ATC
GACACCGGCAAA---------CCGCCTCATGTCTACGGAGTCGATTCTTTGGTAGCCGTC
GGGGTCCGAAACTGGGTTGTCACCAACTGC---AGTGTTGAGGTCTCGGTTTTTGAAGTC
CTGAGTGATCAG---ACTGTTGCTGAGTTGGCTATAGAGATCGCGTCTCGAGGTGGT---
------------------------------------------------------------
------------------------------------------------------------
------------------------------------------------------------
------------------------------------------------------------
------------------------------------------------------------
------------------------------------------------------------
------------------------------------------------------------
------------------------------------------------------------
------------------------------------------------------------
------------------------------------------------------------
---------------------------------------------------------TTT
GGAGTAGAGGCCAAC---------------------------------------------
------------------------------------------------------------
------------------------------------------------------------
------------------------------------------------------------
------------------------------------------------------------
------------------------------------------------------------
------------------------------------------------------------
------------------------------------------------------------
------------------------------------------------------------
------------------------------------------------------------
------------------------------------------------------------
------------------------------------------------------------
------------------------------------------------------------
------------------------------------------------------------
------------------------------------------------------------
------------------------------------------------------------
------------------------------------------------------------
------------------------------------------------------------
------------------------------------------------------------
------------------------------------------------------------
------------------------------------------------------------
------------------------------------------------------------
------------------------------------------------------------
------------------------------------------------------------
------------------------------------------------------------
------------------------------------------------------------
------------------------------------------------------------
------------------------------------------------------------
------------------------------------------------------------
------------------------------------------------------------
------------------------------------------------------------
------------------------------------------------------------
------------------------------------------------------------
------------------------------------------------------------
------------------------------------------------------------
------------------------------------------------------------
------------------------------------------------------------
------------------------------------------------------------
------------------------------------------------------------
------------------------------------------------------------
------------------------------------------------------------
------------------------------------------------------------
------------------------------------------------------------
------------------------------------------------------------
------------------------------------------------------------
------------------------------------------------------------
------------------------------------------------------------
------------------------------------------------------------
------------------------------------------------------------
------------------------------------------------------------
------------------------------------------------------------
------------------------------------------------------------
------------------------------------------------------------
------------------------------------------------------------
------------------------------------------------------------
------------------------------------------------------------
------------------------------------------------------------
------------------------------------------------------------
------------------------------------------------------------
------------------------------------------------------------
------------------------------------------------------------
------------------------------------------------------------
------------------------------------------------------------
------------------------------------------------------------
------------------------------------------------------------
------------------------------------------------------------
------------------------------------------------------------
------------------------------------------------------------
------------------------------------------
>FuOx|14212 FOXG_14587T0
------------------------------------------------------------
------------------------------------------------------------
------------------------------------------------------------
------------------------------------------------------------
------ATGCCATCCCCAGGCGAGCCCATT---------------------GCCGTAATC
GGC------------TCAGCCTGCCGCTTTCCCGGCGGCGCATCCTCT------------
CCCTCCAAACTCTGGTCC------------------------------------------
---------------------------CTCCTCCAATCCCCCAAAGACTGCCTCCGCGAC
---TTCCCCAAAGACCGCCTCAACCTTGAAGCCTTCTACAACAAAGATGGCGAG---CAT
CACGGC------------------------------------------------GCCACT
GACGTCTGCAAC------------------------------------------------
------------------------------------------------------------
------------------------------------------------------------
------------------------------------------------------------
------------------AAAGGCTACCTTCTCGAAGAA------GACAGTCGCTTGTTT
GACGCGTCGTTCTTCAATGTCAACCCCGCTGAGGCTGATGGTATG------GATCCGCAG
CAGAGATTGACGCTTGAGACGGTTTATGAATCGCTTGAGGCGGCGGGGTATACTATTGAG
GAGATGCAGGGGTCTTTGACGGCGGTTTATCTGGGTGTTATGACGGGTGATTATCATGAT
ATTCAGTCGAGAGATCCTGAGATT---ATCAATCGGTATCATCCGACGGGG---ACATCA
AAGAGTATTCTCTCAAACCGGGTGTCGTACTAC---------------------------
---------------------TTTGATCTTCGTGGACCATCAGTTACGATGGACACAGCG
TGTTCGTCATCACTCGCAGCACTACACTTTGCAACACAATCTCTTCGTAGCGGTGAATCA
ACCACCGCTATAGCCATCGGTGTCAATCTTATCTTTGATGCCGCCGGCTACGTCGCTGAA
TCTAAGCTTCACATGCTGAGTCCTACATCACGCAGTCGAATGTGGGATGCTGGAGCCGAT
---------GGCTACGCTCGTGGCGAGGGTGTCGCATCTGTCATTCTCAAGCCTCTTTCC
GAAGCTATCCGCTGTGGCGATCACATCGAGTGCATCGTCCGTGAGACGGGTATGAAC---
---------------------------------------------AGCGATGGTCGT---
ACCACC------GGTATCACTATGCCTTCCGCAGCGGCACAGTCAGCATTGATCCGTCGA
ACGTATCAAAATGCTGGGTTA---GATCCTATCAAA------GATCGACCGCAGTATTTT
GAGGCTCACGGCACGGGTACTCTCGCTGGTGACCCGGTTGAGGCACGCGCTATTCGTCAG
TCATTCTTTGCTGACGATGCAACGGCACCGGAAGATGCGGAG------------------
AAG------CTTTACTGTGGCTCTATCAAGACGGTCATCGGTCATACAGAAGGCTGCGCT
GGTTTGGCTGGCTTGCTCAAGGCATCT---------------------------------
------------------CTGGCAGTGCAGAACGCAACCATTCCGCCCAATCTACTCTTC
AACACGCTGAACCCGTCCATCAAG---CCCTTTTACGATCGACTCCAGGTTCCTACTGCA
GCAATGCCATGGCCAGAAGTCCACAGCGGT---CCCAGACGAGTCAGTCTGAACAGCTTC
GGCTTCGGAGGCACCAACGTCCACGCTATTGTTGAGAACTAC------GAACCCGCCGCA
TCCGAGACAGCTGCAGTGCCTGAGAAGTTCGTTGGT------------------------
------------------------------------------------------------
------------------------------------------------------------
------------------------------------------------------------
------------------------------------------------------------
------------------------CCTCTAGTGATCTCTGCCGAGACTGAGTCTTCTCTC
GCCACAACGGTTGGGAAGTACGCCGACTTCATC------------------CGGGCCAAT
CCAGAT------------GTCAACCTGGAAGACGTGGCGTTCGTCACACAGACCCGCCGA
AGCGTCTTT---------AGTCGACGGGCTTTTTTCTCC------GGCGAGACCAGAGAC
AAGCTTCTCGTGTTC------------------CTTGACTCAGCTGTTGAGACATCAAAG
ACAGGTGCTGAGATTGGCATCCAAGCACCAGGGTCATCTTCTGAGCCACCGGCT---ATT
CTTGGCATCTTCACCGGCCAGGGAGCGCAGTGGGCATCCATGGGTAGAACCATGATTGAG
ACGTCTTCT------CAGTTTCGGGAGTCGATACAGAAGTGTCAAGATGCTCTGCGTGAC
ATTCCTGAT---------GCGCCAAAGTGGTCTCTCATGGATGAGCTAATGGCATCTGAT
GAGACTTCTCGCATTGGTGAGGCTGCTATCTCTCAGCCTCTGTGTACAGCGACTCAGATC
GCAATCGTGGATGTTCTTGCGTCC---GCGGGTGTTCACTTCGATGCTGTCGTCGGCCAT
TCATCAGGCGAGATCTCTGCTGTTTACGCTGCAGGTCTACTCTCAGCTACTGATGCAATG
CGCATTGCCTACTACCGAGGTCTCTACGCCAAACACGCCTCTGGACCATCTGGT------
------------GCTCCAGGATCCATGATGGCTGTGGGTATGGGCTCTGAAGACGCAACA
GCCTTCTGCGATCAG---------GAGCAGTTCAAGGGACGAATTAGCCTTGCTGCGAGC
AACTCTCCGTCCAGCGCTACTATTTCTGGCGATGAGGACGCTATCTTGGAAGCGAAGGGG
ATTCTGGAGGAGCAG------AAAACCTTTGCCCGTCTCCTAAAGGTT---GATACGGCT
TATCACTCGCATCATATGAGAGCTTGTGCAGACCCATATCTTGAGTCGCTC---------
---AAAGCTTGCAACATTACTGTCAACCCTCCTTCCAGT---------AACTGTATCTGG
GTCTCTTCTGTCTAC---GGAAACGCAGATATGCTTGATGACGAGGATGATCTTTCGGCT
TTG---GCGGGGCAGTACTGGATCGACAACATGGTTCGCCCGGTACTCTTCTCCGAAGCA
CTGGAGTGCTCACTC---TGGAGGGCTGGCCCC---------------------------
------------TTCAGC---------------CTCTCGCTCGAGATCGGTCCTCACCCA
GCTCTGAAGGGTCCGGCTTCACAAACAATGAAGACTGCTCTGGGT---------CACGTC
CTTCCGTATGCTACGTTCCTG---AGACGTGGATACGATGATGTCGAAGCATTCTCGGGT
GGAATCGGCTACGTCTGGGCCTATCTC------------GGAACT---CATGTAGACTTT
GCT------GGGTACTACAAAGCGATC---------CATGGACCTGAAGCCAGCAAGCCA
------AGGATGATCAAAGGACTCCCATCTTACACGTGGAATCAC---AACAAGGTC---
------CACTGGAAAGAGTCCCGAATCTCTCGTCGTTACCGTCTCGCTGAGAAAGCTCCA
CACGAACTTCTCGGTCGTCGCACTCCAGATGATTCAGAGTTT------GAGATCCGCTGG
CGCAACATCCTCCGTCTCAATGAACTTCCCTGGATTCGCGGTCATGCTTTTCAGGGAATG
GCTCTCTTCCCGACGTCAGGATACATGGCTATGGCTATCCAAGCCGCC---------ATG
GAGATT------------------------GCTGGA------------TCAAGACCT---
GTCAAGCTT------------GTGGAGATCCGAGACCTTGTTATCCCTCGGGCGCTGACC
ATTGAGGAGAACAATCCT---------------------GGTATTGAGTCTATCTTCTCT
GTCAAAAAG------ATTGGCGGCCATGTTGACGAGGATGTTTTCTACGGAGAGTTCTCT
TGCCATACTTGT---------------------------CCCGCCGAAGTTGAAGCAACC
------CTGGAGAGGAACTGCACCGGTTTGATCACCATTGACTTTGGTGAGCCTTCG---
------------------------------------------GACTATGATCTTCCACCG
CGAGCACTTGGAAAGTCGGGT------------------ATTACACCTGTCGACACCCAG
GAGTATTATGACTCACTTCTCAAC---ATTGGTCTCAACTATCAGGGTCTCTTC------
CGAGGTCTCAAG---TCTGTTCAGCGAACCATGGGATACGCTACG---------------
------------ACAAAGGCAACCTGGGACAAGTCCGAAGTGGGCGACCAGTATGTCATG
CACCCAGGACCTTTGGACGTTGCATTCCACTCCATTATCGCTGCTATGTGTACACCTCTC
AGTGGAGCTCTTTGGGCACCGTACCTACCTGTCAAGATTGATAGGCTGGCGATTGCTCCA
AACACCAACTACGAGGGAGTACCAGGCGAGATCAACTTTGAC---GTTGATACTTTCATT
ACCGAGACAACGTCC------AACACCTTCAGAGGAGATGTACATATCATCAGC------
------------CCCGATGGTAAGACTGGTTTGCAAGCTGAAGGTCTCACCTTGAAGCTG
TTCACCGAGGCAAGCTCCTCTGAT------------------------------------
---------------------GATCGACACATGTTCTCCAAGACAATCTGGCGCGCTGAT
ATCTTGGACTCTTCCGAGAATCTCGATGAGATCAACCCTGATGAGCAA------------
------------------------------------------------GAACTTGACCTT
GCCGAAGCCATTGACCGCACGTCTTTCTACTTCATCAGGAAGACCTTTGATCACCTGTCA
GACACGGACGTA------------CAGGACTGGAAGTGGTTCCATCAAGCCTTCTACAAG
GCTGCGAAGGAGGTTCTC---------------------------------CAGGAGACG
AGGGATGAGAAGCACCCAACTGCGCAGAAGGAGTGGTTTGATGATACCGAAGAGTTAATC
CAGGAG------TACAAGGACAAGTATCCTGAGCAAGCT---------------------
---GATCTTAAGCTCATTCACGCTGTGGCCGAGAAC------CTCGTTGGCGTCATGACA
TCCGAC---ACCCAGCTCTTGGAGGTCATGCTTGTCGATAACATGTTGAGCAACCTCTAC
ACCGACGGCAGAGCCATGCAACCTCTCAACAGAATTGTCGCAGAGCTTTTCCAGAATTTG
TCCCATCGATACCCTCGTCTCAACATCCTTGAGATCGGAGCTGGCACA---GGTGGAACG
ACGAACTCAGTCCTC------AACGCCATT------------------------------
------------------GGAGACACATATGGTCGATACACGTACACCGACATCTCA---
GCTGGATTCTTCGAAGCCGCCAAAACTCGCTTCCATGCACAC------AGCAAGCATCTC
GAATACAAGGTCCTCGACATTGAGAACGACCCAACAGGCCAAGGCATTCTC------GAA
GGTAGTCAGGATGTCGTTCTAGCCGCCAACGTCCTCCACGCCACTCGCAACCTCAACGAA
ACCATGACCAACGTTCGCAAACTTCTCAAGCCTGGTGGCTATCTTATAATGGTTGAAGTC
ACAGGCTAC---TATCTCCAAATGATGTTTCTTATGGGTGGTTTGCCTGGTTGGTGGCTT
---GGCGTCGATGAGGGAAGAGCTCGTGGTCCGGGAATTGGGTTGACGGAGTGGGATGAG
ATTCTCCGAGATTCGGGCTTTACGGGAGCGGATAAGTATGTTACTGACTTGCCTGACTCT
CTCAAGCATGTGTGCTCTGTGCTCGTATCGCAAGCCGCTGATGAG---AGGGTCACGATG
CTCCAGGAGCCG---------------CTG------------------------------
------------------TCGTTCCTCGACGAGATTCCACTGGAACAGCGACTTCTCATC
ATTGGTGGCAAGACTCTACCCATCTCTCGAATCGTCAAGAGCATTCAGCGCCTTGCATCC
CGAGTCGCAGATCAAGTTACGGTCGTCGACAGTATCGACTCCCTATCAGACAAGCATCTC
AGC---------------AGTGAAACATCAGTCATCTGTCTCACCGAACTC---------
---------GAAAAG------CCCATCTTCTCTACTCCCATGACCTCTTCGCGTCTTAGC
AACCTCCAGTCTCTGTTC------TCCCACTCATCACAC------GTCCTCTGGCTCACA
---GCAGGTCGTCTCGATGAG---------------AACCCATACGCCAATATGACAATC
GGGCTTGGGCGCGCTATCATCAACGAGCTGCCTCAATTGAACCTTCAGTTCCTTGATCTT
---CCCAAAGCCTCG------------AGTGTTGATGCGAAGATGGTGGTTGAGGCGTTC
------TTGAAACTCAAGCTTGCCAAGTCAGCTGAG------------------------
------TTTACCAAGACACCGATCTTGTGG------------------------------
------AGTACAGAGCCGGAGGTGCTACTG---AGGGACGGTCTTGTGACGATTCCCAGG
GTGGTGCCTGACCAAGAGAGGAATAATCGGTTGAACTCTCAGAGGAGGAAGATTACCAAA
GAGGTTTCTCTGAGCCAGACGGAAGTTGTTCTGACCGATACTGAGGGCGGTCTCTGTCTT
GAGGAAAAGGCACCT------------------------TGGGCCAAGTCCCTCACTGGT
---------------------------------------------------------GAC
GGCATTACCACCATCCAAGTGGAGCACTCACTTTCACTTCCATTCTGCGAGGAT------
------GACGCACGAGTTCTTTGCATCGGC------------------------------
------------------AAGAGTGAGGGTAAAGTCACCATGGCCATCACTCCTCGCCAC
AGCTCAACAGTCTCAGGCCCA---GCAACAGATGCATTTGTCGTTGCTGAGGCGGAGCCT
ACACACGAACAGACTGACCTGATGGTCGGTATGGCTCTCAACTTGACTGCATCCCTCATC
CTTTCGAGCATCCCATCAGCTGCACCTAGCACTGGAGATGGC------------------
---------------------------------------AACGTTCTGATCTACGGTGCA
AGCACTGACATACAGAGTGCCCTT------------------------------------
------------------ACCGCCCAAACCTCTCGCAAACTCGTCTTTGCCAGCTCTGAG
GTCCACTCCGACTCGATTTTCATCCACCCCAGAGCATCCATACGAACCATTCAGCATGTC
CTCCCTCGA---------GGTATCAGTCAATTCGTCGAT---------------------
------------------------------------------------------------
------------------------------CTCTCCGAGAAGACCGACGACAAGATCAAG
CAGCACCTTTCTCAC---CTGTTTGAGACCATCAACTTC---AAGCCCAGTCATGCATTG
GCCTCCAACACTGCTCAATTG---CTTGAGACT------------GCTTATCACTTCAGC
CGC------------------------CAATCACACCTCTCGTCACCG---ACAGCGGCC
GTCTCTGTCCAAGACATC---------------ACCTCTCTT---------------CCA
GCCCTCGACCTCACGCGCACTATCATCGACTGGACCAACCCCCAGCCC---GTTAGCGTT
---------------------ACCATCCGCCCCATCAGC---GGGCAAGGCCTCTTCTCC
AACGACAAGACCTACCTCATGGTCGGTCTTGTCTCAGACTTTGGTCGCTCGCTCTGTTGT
TGG------ATGGTCGAGAACGGTGCCAAGTACATCGTCCTCACCAGTCGCAGA------
---GCACAGGTC------GACCAGCTCTGGCTTCAA---GAGATGGAAGATTTGGGCGCC
ATTGTCAGAGTTTACCCCATGGATGTATCCAAACGTGACTCTGTACAGTCTGTCTGCGAT
------TCTGTCAAGAATCTCCCCCCTGTTGGTGGTGTTTGCAACGGTGCACTTGTTCTG
AAGGATCAGCTGTTCGTT---AAGATGGAGCCTGATGCACTGAGCGATGTGTTTGCACCC
AAGGTTGATGGAACCATCCATCTAAGCGACATATTC---------------------TCA
GAGCCGACTCTCGACTTCTTCGTCTTGTTCTCGTCGATGAGTTCTGTTGTTGGAAACGCT
GGTCAGTCCAACTACAACGCTGCGTCTCTATTCCAAGCAGCCATCGCTCAGCAGAGACGT
GAAAAG---GGTCTTGCCGCTTCGGTCATGGCTTTGGGCATGGTCGCCGAT---------
---------GTTGGATACATCGCTGCAAAG---GGCCCA---------------------
ACACTTATGGAGCGGCTGAAGAAGGCT---TTTTAC---------ATGCCTATTTCGGAG
TCTGATGCTCATCAGATCTTTGCTGAAGCTGTCGCGGCTAGCAAG---------------
------------------------------------------------------------
---CCTGGAGTGACTGATGACGACACGATAGAAATGGTCTCAGGTATCCAGCCTTTCAAC
TAC---------------ACGGCGTCGACTAAAGGCTCGACCTCCTTGGGTCAACAACCC
TCGCTTCTCACACTTTTTGGGGAAACGGAGCAGCAAGAGGAGGTCAAGCAGGAAAAGGAG
TTAGAACGAGTGGAGAAGCTGTCGTATGCTCAGTCGAGGTTATGGTTTCTAAGTCAGTTC
TCCAAAGAT------------------------------GATACCTCGTACAACTGCGTC
---------TACGTGTATAAAGCCACTGGAAACATCCAGATTGCACGA---------CTG
AAGAGGGCCGTA---------TCCACTGTGGCAAATCACCATGACTCGTTG---------
------AGAACGTGTTTCTTTACCCGACCG---GGAAGCGGCGAGCCTGTTCAAGGCCTG
CTTGCT---------TCAGCGAGAGACTACCTCAAGCATGTCAAGGATGAAGATGGT---
------------------------------------------------------------
------------------------------------------------------------
------------------------------------------------------------
------------------------------------------------------------
------------------------------------------------------------
------------------------------------------------------------
------------------------------------------------------------
------------------------------------------------------------
------------------------------------------------------------
------------------------------------------------------------
------------------------CACGCTTTGGAACATGAGACTAAGACCTGGCGAAAC
CATGTTTGGCAACTCTCTGATGGAGATATTCTCAGAGTCATACTTGTCACTCATGGA---
CCTGAAGAGCACTCCCTCATTATCGCCTACCATCACATTGCTATGGATGGCGTGAGCATG
CATCTCTTCCTGCGAGATCTCAACGCCGTATACATGGGACAC---------AAGCTCAAT
TCGTCACCGAAGCAGTACATGGACATCTCAGTCGAGGAACGAAGGGCCGTCGAGAGCGGC
------CAGATGGACGACAGGATCTCGTACTGGACCAAATTGCACTCACCAAGTGCAGGC
ACTCTTCCACTATTCCCATTCGCTCGTGTCAAGTCACGGCCTATTCCCAAGACGTATCAT
AACGTCGAGTCTCTCATCGACATTGGAAGCGAGCTCTCGGACCAGATCAAGCGAGCAAGC
CAGTCTCTGCGTATCACTCCTTTCTACTTTTACCTTGCCGCGCTGCAAACACTCTTCAAC
AAGCTTTTG------GGTGTGGAGGACATCTGTATCGGTGTCACAGATGCGAACCGCAGC
GAAAGTAGC---TTACAGACCATCGGCTTCTTCCTGAACTTACTGCCCCTTCGCTTCGAC
ATTCAGAAGGATGTGAGG------TTCTCAGATCTAGTGATGAGAACAGCTCGGCATTAT
CGAACAGCACAAACCAACATCGGAGTTCCTTTTGATGTCATTCTCGACAAGGCGAACGTC
CCT---------------CGAGAGTCAACCAGTACACCACTCTTCCAAGTCGCCATGAAC
TATCGACAAGGAAACTTCTCCAAAATCCCGCTTGGTGGAAGCAACCTACAGTTCAAGGAT
GGCTTTGATGCTCAAAGTCCTTACGATCTTGCTTTTAGTGTTACGCCCAACAATGACACG
ACT---------------TACGTACAAGTTGTTGCAAGAGAAGATTTGTATACAAGAGAA
GGAACCGACACTCTATTATCTACATATCTGGCATTGTTGCACGATGCATCGCGA------
---GATGTAAGCAAGACGTTGGAGACCATCAGCCTTTACGATCAAACCGGTATCGACAAG
GCACTATCGCTTGGGTATGGGGATATGGTGGACTACGAATGGCCCTCAACGCTAACAGAG
AAGGTGGATGAGGCTATCAAGAGGAGCCCTCATGATGCCGCTGTCAAAGATGCCGATGGT
CAGCTCACCTGTGAAGAACTTGCGGTCAGGGTC------AACAGCCTTGCCTCAACCATC
CAGTCTCAGCTCCAGCCTGGTTCACGGGTAGCTGTTCTCTGCGAGCCGACCGCATGTTGG
GTCATCTCCATGTTGGCCATCATCCGTTCAGGTTGCGTCTATGTTCCTTTGGATGGCAAG
TTGCCTGATGAGCGACTGAAGGTCATTCTCCAGGCTGTCAGACCTGATCTGATACTCTGC
GAAAGCTCTACCAAGGAGCGTGCTTACCATCTCTCCAATGGGGCGCCTGTCCTTTCGTTG
ACTGACATGCCCAAC---TCGACCGAGGCCATTACTGCAGCAAACCTAGAGAGTGAGAAT
GAAACGACTTTCGTCCTTTTCACAAGCGGTTCGACAGGTACGCCAAAGGGTATCAGACTC
TCTTCACGGGGAATCATCAACTATGTCGCCACCAAGAGC------------TTGAAGCTC
TCTCTCCGTCGAGAGGTTGTTCTTCAGCAGAGTGCTCTTGGCTTCGACATGTCCCTTGCC
CAAGCTTTCATGGCTCTCGCACTTGGTGGTACACTGGTAATAGCGCCTTGTGAAAGTCGT
GGTGATCCTTTCGCCTTGAGTAAGCTCATGACTGATGAGCGAGTCACATTCACGTTGGGA
ACTCCCACTGAGTATCTCATGCTCATTCGACATGGAGGTCAAACTGTGAAGGCAATGCAA
TCTTGGCGACACGCGACTTCTGGTGGTGAAGCCATCACTGCTCAGCTGAAGACGGCTTTA
AAGACGTTGCAACATCCTCCA---GCTCTCACCGATTGTTACGGGCCCACTGAGATCTCA
TGCTGCGCTACCATGAAGATGATTGACCTCGACAATGAT---------------GGAGAC
GACAGTGTTTACTCATCTGTTGGTCCAGCGAACCCCAACACTTCCATCTACATTCTTGAT
GAGAATGGGCACGTCGTTCCGCAGGGACTCACCGGTGAGATCTGCGTTGGCGGCGTTGGC
GTTGCGCTCGGCTATCTCGAC---GAGAAGTCAACCTCGCAGAAGTTTGTGCCGAACCCG
TTTGCGACAGCTGAGCATACTGAAAAGTGGTGGACTACGATGTATCGTACTGGAGACAAG
GGCCTCATCCGTGCTGATGGCGATCTTCAGTTCATGGGCCGTATGGACGGTGATACGACT
GTCAAGCTTCGTGGGCTACGCGTCGATCTTGATGATGTCGCCAACGTCATGCTACAGCGT
TTCAATGATTCTCTCGAGGATGTTGTTGTCACTGTCCGTGGTGATCCA------------
------------------------GCTTTCCTCGTTGCGCATGTTGTGCTGACCCCGGGA
CCTTCTATGGATACCTCGAAATTGCAAGAGTTGGCGAGTACCTTGCCACTTCCTCAGTAC
ATGAGACCTGCATTGGTCATAGAATTGGAGAAGCTGCCGTTGAATAGCAGTGGAAAGGTT
GATCGTCGTGCTATAGCAGCCTTGCCTCTACCTACAACACCCGCATCATGTGAGCCTTTG
AAGAAGGTATCGGACCGAAAGCCAACGCTTGGTGAAGGAGAGTTGAGACTCATTTGGCAC
AACGTACTATCTCAAGCGGGACTTGTCAACAGAACGAGACTTGAGCCTGACACAGATTTC
TTCCGCGTTGGTGGCAACTCCCTACTTCTCGTCAGGCTCCGAAGTGCAATTGAGATCTCG
ATGGGCGTTACGCTGCCTCTCAGCGACATGTACCGCTTTAGCACGCTGGCCGGAATGGCG
GGTTTGATTACGCAGCAGAAGGGCTCTGAAAATGTGCCTGAGGTGATTGACTGGGAGGCC
GAGACAACTTTACCTCTGTCTATCGACTTGAAGTACTCAAGCGATACAATTCCTATCAAG
ACAGAGTCTGGTCTTGAGATTCTCATGACTGGCTCAACATCATTTCTGGGGAAGCAGATC
CTCCAGTCTCTCTTGAGCCGACCGTCAGTCGCACGCATCCACTGCATCGCTGTTGACCCA
GACTCT------GAGGTCAGCCACCTCAAGGATGATCGCGTCACGGTGTATCCTGGCAGC
CTGAGTGAACCCATGCTGGGACTCAAAAGAGAAACGTACCAGCACCTTCAAGCAACTGTC
GACACTATCATTCTCGCGGGATCTCAAGGGCATTGTCTCAACAACTATTCAACCCTTCGT
GCACCTAACGTGGAGTCGACGCGACAGATGGGTCTCTTCGCTCTTGGTCGCCGGATGGAT
CAGAAGGGTTCACAGCAGCCAAATGGGCAGGTGAAGTATTCC------------------
------------------------------------------------------------
------------------------------------------------------------
------------------------------------------------------------
------------------------------------------------------------
------------------------------------------------------------
------------------------------------------------------------
------------------------------------------------------------
------------------------------------------------------------
------------------------------------------------------------
------------------------------------------
>FuOx|14878 FOXG_14850T0
------------------------------------------ATGAGTAACAAATATCCT
[truncated: 723,047 more chars]
